# Supplementary material for: Multimodal profiling of the transcriptional regulatory landscape of the developing mouse cortex identifies Neurog2 as a key epigenome remodeler
Source: Nat Neurosci. 2022 Feb 7;25(2):154–67. doi: 10.1038/s41593-021-01002-4 (PMC8825286; doi:10.1038/s41593-021-01002-4)
Supplement: Supplementary file 2 — Assay-specific quality matrices for scRNA-seq, scATAC–seq, Methyl-HiC, Hi-C, NOMe-seq, RNA-seq and MPRA. [file 41593_2021_1002_MOESM2_ESM.xlsx]

## Sheet: scRNA-seq
	Replicate 1	Replicate 2
Sequenced Read Pairs (Cell Ranger)	486438135	325352192
Reads Mapped to Genome in % (Cell Ranger)	96	95.8
Mean Reads per Cell (Cell Ranger)	89550	60284
Total Genes Detected (Cell Ranger)	19567	19871
Number of Cells Passing Filtering	3102	4367
Mean Number of UMIs per Cell	19872	16046
Mean Number of Genes per cell	4818	4160

## Sheet: scATAC-seq
	Replicate 1	Replicate 2
Sequenced Read Pairs (Cell Ranger)	415341783	531981738
Reads Mapped to Genome in % (Cell Ranger)	89.9	91.1
Mean Fragments per Cell (Cell Ranger)	60189	40874
Fragments overlapping called peaks in % (Cell Ranger)	67.9	61.5
Number of Cells Passing Filtering	2096	3781
Mean Number of UMIs per Cell	60207	44762
Mean TSS Enrichment	12.627	14.56

## Sheet: MethylHiC
	NSC_rep1	%	NSC_rep2	%	NSC_rep3	%		IPC_rep1	%	IPC_rep2	%	IPC_rep3	%		PN_rep1	%	PN_rep2	%	PN_rep3	%
Sequenced Read Pairs	318208728		316831157		347287030			360048767		293922478		381311841			340466348		319872479		313246856
Unique Reads (% of Seq. Read Pairs)	154856467	48.6651	174940886	55.2158	144099850	41.493		159806238	44.3846	151904199	51.6817	155828488	40.8664		165282979	48.5461	166697250	52.1137	134738786	43.0136
Intra-fragment Reads (% of Unique Reads)	22086931	14.2628	35757977	20.44	25138242	17.445		28011206	17.5282	27280742	17.9592	26566018	17.0482		31904019	19.3027	37510177	22.502	26542207	19.699
MAPQ ≤30 (% of Unique Reads)	62314355	40.2401	65670394	37.5386	64296173	44.6192		67557125	42.2744	59909490	39.439	71151788	45.6603		66072084	39.9751	66221351	39.7255	59053762	43.8283
Hi-C Contacts (% of Unique Reads)	70455181	45.4971	73512515	42.0213	54665435	37.9358		64237907	40.1974	64713967	42.6018	58110682	37.2914		67306876	40.7222	62965722	37.7725	49142817	36.4727
Inter-chromosomal (% of Hi-C Contacts)	12295646	17.4517	13193789	17.9477	9417689	17.2279		11981682	18.652	12906125	19.9433	11608519	19.9766		13998071	20.7974	12781877	20.2997	10000081	20.349
Intra-chromosomal (% of Hi-C Contacts)	58159535	82.5483	60318726	82.0523	45247746	82.7721		52256225	81.348	51807842	80.0567	46502163	80.0234		53308805	79.2026	50183845	79.7003	39142736	79.651
	NSC_rep1	NSC_rep2	NSC_rep3					IPC_rep1	IPC_rep2	IPC_rep3					PN_rep1	PN_rep2	PN_rep3
average CpG methylation (in %)	74.7622	75.0084	75.2617					75.4055	75.3384	75.6055					75.1527	75.2384	75.3873
number of CpGs with at least 1x coverage	16639164	16369535	15704031					16253872	16098773	15936909					17033201	17084213	16138378

## Sheet: HiC
	GFP_IUE_rep1	%	GFP_IUE_rep2	%	GFP_IUE_rep3	%		Ngn2_IUE_rep1	%	Ngn2_IUE_rep2	%	Ngn2_IUE_rep3	%
Sequenced Read Pairs	468062856		432550927		366039345			523576999		695001608		384783831
Unique Reads (% of Seq. Read Pairs)	400114841	85.4831	342318995	79.1396	315931189	86.3107		434791247	83.0425	569902267	82.0001	333839541	86.7603
Intra-fragment Reads (% of Unique Reads)	3828887	0.956947	9268523	2.70757	3650495	1.15547		11375711	2.61636	4934365	0.865827	7198146	2.15617
MAPQ ≤30 (% of Unique Reads)	93306927	23.32	81592601	23.8353	71177374	22.5294		99056815	22.7826	131930113	23.1496	72526465	21.7249
Hi-C Contacts (% of Unique Reads)	302979027	75.723	251457871	73.4572	241103320	76.3151		324358721	74.601	433037789	75.9846	254114930	76.1189
Inter-chromosomal (% of Hi-C Contacts)	60126554	19.8451	59670664	23.7299	49880218	20.6883		71172252	21.9425	91618126	21.1571	51987804	20.4584
Intra-chromosomal (% of Hi-C Contacts)	242852473	80.1549	191787207	76.2701	191223102	79.3117		253186469	78.0575	341419663	78.8429	202127126	79.5416

## Sheet: NOME-seq
	GFP_IUE_rep1	GFP_IUE_rep2		Ngn2_IUE_rep1	Ngn2_IUE_rep2
Sequenced Read Pairs	215470230	257440082		223009774	236657166
Uniquely aligned reads (% of all)	72.3	71.6		72.1	73.6
Duplication (% of aligned)	18.4	21.7		23.4	15.7
average CpG methylation (in %)	77.19	77.47		77.48	77.58
average GpC methylation (in %)	4.99	5.44		4.7	5.25
number of CpGs with at least 1x coverage	20717477	20845957		20562243	20857070
number of GpCs with at least 1x coverage	190053804	191202701		188627355	191294593

## Sheet: RNA-seq
	GFP_IUE_rep1	%	GFP_IUE_rep2	%		Ngn2_IUE_rep1	%	Ngn2_IUE_rep2	%
Sequenced Read	72414343		70795109			89318694		77647448
Uniquely Aligned Reads (% of Seq. Read Pairs)	53760662	74.24	53154393	75.08		66206330	74.12	55128814	71

## Sheet: MPRA
	CRS_BC_association_50bp	%	CRS_BC_association_150bp	%		MPRA_pool_RNA_rep1	%	MPRA_pool_DNA_rep1	%	MPRA_pool_RNA_rep2	%	MPRA_pool_DNA_rep2	%		MPRA_PAX6_RNA_rep1	%	MPRA_PAX6_DNA_rep1	%	MPRA_PAX6_RNA_rep2	%	MPRA_PAX6_DNA_rep2	%		MPRA_EOMES_RNA_rep1	%	MPRA_EOMES_DNA_rep1	%	MPRA_EOMES_RNA_rep2	%	MPRA_EOMES_DNA_rep2	%		MPRA_TUBB3_RNA_rep1	%	MPRA_TUBB3_DNA_rep1	%	MPRA_TUBB3_RNA_rep2	%	MPRA_TUBB3_DNA_rep2	%
Sequenced Read Pairs	21174451		38288362			115525841		31170012		111311969		33013742			64219469		24640899		63842171		18807287			57679840		21126674		57632950		19511166			52630202		17146390		64430493		16399889
Trimmed Read Pairs (% of Seq. Read Pairs)	19852627	0.937575	37132193	0.969804		112406162	0.972996	30483191	0.977965	108088087	0.971037	32209956	0.975653		51775421	0.806226	24128149	0.979191	49975573	0.782799	18313640	0.973752		55218806	0.957333	20728314	0.981144	54795704	0.95077	19121146	0.98001		47335867	0.899405	16818507	0.980877	52623657	0.816751	16037015	0.977873
