# Supplementary material for: Multimodal profiling of the transcriptional regulatory landscape of the developing mouse cortex identifies Neurog2 as a key epigenome remodeler
Source: Nat Neurosci. 2022 Feb 7;25(2):154–67. doi: 10.1038/s41593-021-01002-4 (PMC8825286; doi:10.1038/s41593-021-01002-4)
Supplement: Supplementary file 3 — Gene expression levels across the identified scRNA-seq clusters. Related to Fig. 1g. [file 41593_2021_1002_MOESM3_ESM.xlsx]

## Sheet: Sheet1
Gene expression levels
NSC	NSC_M	IPC	IPC_M	PN1	PN2	PN3	CR	IN	MG	Mural	gene_name
1.19157	0.938729	-0.343419	-0.343419	-0.343419	-0.343419	-0.343419	-0.343419	-0.343419	-0.343419	-0.343419	Gm16041
3.89806	3.47423	2.97097	3.46191	2.56612	2.77674	1.94649	3.20056	-0.343419	-0.343419	-0.343419	Gm26901
7.35824	7.12083	6.83897	6.9998	6.75971	7.0015	6.35897	6.66266	6.37069	6.13018	5.79316	Rrs1
0.705943	0.560926	-0.343419	0.286687	-0.343419	-0.0136761	-0.343419	-0.343419	-0.343419	-0.343419	-0.343419	Sbspon
0.942577	0.53083	0.741188	0.152627	0.354888	-0.0508151	-0.343419	-0.343419	-0.343419	-0.343419	-0.343419	D030040B21Rik
6.77213	6.72362	4.3465	4.47927	3.76748	4.73209	4.3547	5.77562	2.97696	-0.343419	-0.343419	Jph1
7.42618	7.3645	5.68339	6.75674	2.70582	2.86111	2.78196	3.63928	3.30931	6.85101	6.98175	Mcm3
1.40709	0.53083	-0.343419	0.782734	0.782893	0.711961	0.610304	-0.343419	1.18941	-0.343419	-0.343419	Gsta3
7.04571	6.69903	5.87393	5.41541	4.60722	5.84382	6.15689	5.2258	4.25771	4.99374	4.05618	Bag2
4.12089	3.89359	2.61073	3.68091	2.23465	0.50438	-0.343419	-0.343419	-0.343419	-0.343419	-0.343419	Gm9915
7.21561	7.17961	7.04192	7.09172	6.83335	6.93354	6.63765	6.71698	6.76867	7.19817	6.62308	Mrps9
5.19204	5.04573	1.56357	2.34031	1.13017	0.890265	-0.343419	-0.343419	1.788	-0.343419	-0.343419	1500015O10Rik
6.36931	6.22849	6.17054	5.32399	5.25645	5.12426	5.37085	5.58681	4.25313	-0.343419	5.97765	Kdelc1
3.26471	2.95664	1.68422	0.286687	0.459119	-0.0136761	1.00712	-0.343419	-0.343419	-0.343419	-0.343419	Stat4
1.19157	0.771745	0.201691	0.650643	-0.0196453	-0.0508151	-0.343419	-0.343419	-0.343419	-0.343419	-0.343419	Ccdc150
7.77201	7.53758	7.46752	7.5677	7.50471	7.58442	7.07631	7.27976	7.75315	7.59546	7.30761	Nop58
7.23957	7.04435	6.65939	6.84004	6.50469	6.96637	6.30781	6.66046	6.31927	7.22502	6.54774	Wdr12
5.95362	5.85799	5.54021	5.40007	4.80601	3.94552	4.12329	4.12003	3.64563	-0.343419	5.34109	Gm20342
6.30249	6.0664	5.5941	5.79138	5.27459	5.47992	4.92217	4.76942	5.63021	4.99374	5.97327	Fastkd2
7.06021	6.84873	5.91242	6.03857	5.88598	6.66338	6.17884	5.87947	5.25994	6.20749	4.50896	Atic
5.81077	5.25712	4.72258	3.72422	3.90492	4.6348	3.75024	4.64099	4.10121	4.99374	5.51351	Pecr
0.942577	0.934682	0.201691	0.286687	-0.343419	-0.343419	-0.343419	-0.343419	-0.343419	-0.343419	-0.343419	Rufy4
2.6005	1.2478	1.53603	1.7668	1.13017	1.0045	0.610304	-0.343419	-0.343419	-0.343419	-0.343419	Gm28386
1.9179	1.09614	0.919147	1.07389	0.0311142	0.278928	-0.343419	-0.343419	-0.343419	-0.343419	-0.343419	Ap1s3
1.51204	0.320011	0.774188	0.152627	1.15337	-0.0508151	-0.343419	1.37972	-0.343419	-0.343419	-0.343419	Gm9747
3.79926	3.55361	2.21275	1.77243	2.62053	2.05979	3.05553	-0.343419	2.29552	-0.343419	-0.343419	4933407L21Rik
4.5006	4.33683	3.90109	3.69054	4.45459	3.46115	3.22425	4.38635	4.47611	-0.343419	-0.343419	Ankmy1
1.21554	1.11497	-0.0205534	0.782734	0.0311142	-0.0136761	-0.343419	-0.343419	-0.343419	-0.343419	-0.343419	Sned1
0.184943	-0.343419	-0.0205534	-0.343419	-0.343419	-0.343419	-0.343419	-0.343419	-0.343419	-0.343419	-0.343419	Gm28901
2.8427	2.61246	1.56357	0.811209	0.0311142	0.278928	0.610304	1.85241	-0.343419	-0.343419	-0.343419	Gm7160
4.28955	3.75956	2.73115	3.39463	1.98557	0.278928	-0.343419	-0.343419	-0.343419	-0.343419	-0.343419	Gm26831
1.9179	1.88307	-0.343419	0.152627	-0.343419	-0.343419	-0.343419	-0.343419	-0.343419	-0.343419	-0.343419	Steap3
0.539438	0.166527	-0.343419	-0.343419	-0.343419	-0.343419	-0.343419	-0.343419	-0.343419	-0.343419	-0.343419	Celrr
7.6095	7.34524	7.40401	7.36098	7.41665	7.37765	7.07395	7.3698	7.14478	7.19817	7.21605	Ddx18
1.19157	-0.343419	-0.343419	0.286687	-0.343419	-0.343419	-0.343419	-0.343419	-0.343419	-0.343419	-0.343419	Gpr39
7.31549	7.24511	6.72872	6.77035	6.48065	6.8671	6.44471	7.1566	6.51907	6.30911	6.98934	Dars
1.72931	0.166527	-0.343419	0.782734	0.725172	0.711961	0.595946	-0.343419	-0.343419	-0.343419	-0.343419	AA986860
0.559223	-0.0442917	-0.0205534	-0.343419	-0.0196453	-0.0508151	-0.343419	-0.343419	-0.343419	-0.343419	-0.343419	Platr1
7.24884	7.15277	7.1672	7.10572	6.73902	6.5138	6.23225	6.66873	6.15992	5.36907	7.06407	Cdc73
0.953958	0.320011	-0.343419	-0.343419	0.0311142	-0.0136761	-0.343419	-0.343419	-0.343419	-0.343419	-0.343419	Lamc2
0.953958	0.166527	-0.343419	-0.343419	0.0311142	0.211776	-0.343419	-0.343419	-0.343419	-0.343419	-0.343419	Shcbp1l
0.351448	0.0208834	-0.0205534	-0.343419	-0.343419	-0.343419	-0.343419	-0.343419	-0.343419	-0.343419	-0.343419	Mr1
2.90158	2.3326	1.12174	1.405	1.52771	1.52203	-0.343419	-0.343419	1.18941	-0.343419	-0.343419	Angptl1
7.81855	7.53831	7.67504	7.55985	7.64745	7.37857	6.69189	7.31727	7.02868	6.59884	7.25105	Prdx6
5.97259	5.5622	5.32012	5.5265	5.36763	5.5906	4.44376	5.92401	4.5939	5.36907	5.35893	Mettl13
6.03753	5.96853	5.93046	6.03211	5.51281	5.49883	4.65465	3.58281	5.30579	-0.343419	4.36135	Blzf1
2.02632	1.17964	1.62539	0.782734	0.577559	0.883474	-0.343419	-0.343419	-0.343419	-0.343419	-0.343419	Cd247
1.07777	0.693767	-0.343419	-0.343419	-0.343419	-0.343419	-0.343419	-0.343419	-0.343419	-0.343419	-0.343419	Rxrg
7.75325	7.53807	6.97928	7.16012	6.68964	6.97665	6.67805	7.04119	6.0701	7.5844	7.37226	Pea15a
5.19469	4.70367	2.0831	1.83794	0.747463	-0.0136761	1.54967	-0.343419	-0.343419	-0.343419	-0.343419	Casq1
1.39823	0.693767	0.984482	0.286687	-0.343419	-0.343419	-0.343419	-0.343419	-0.343419	-0.343419	-0.343419	Gm17224
7.29019	7.18643	6.92964	7.06042	6.3101	6.73096	6.78845	6.44585	6.56378	6.32778	7.1615	Pycr2
0.776072	-0.343419	-0.343419	0.286687	-0.0196453	-0.343419	-0.343419	-0.343419	-0.343419	-0.343419	-0.343419	Hhipl2
3.54979	3.32416	2.83811	1.90368	0.88488	-0.0508151	0.610304	2.4367	0.76356	-0.343419	-0.343419	1700056E22Rik
7.42618	6.95517	6.62771	6.70282	6.33372	6.70615	5.89183	6.6343	6.64884	7.10332	6.68283	Rrp15
1.78999	1.03575	0.741188	-0.343419	0.60018	-0.343419	-0.343419	-0.343419	0.770794	-0.343419	-0.343419	Ptpn14
6.85267	6.82972	6.56345	6.72007	6.32224	6.40116	6.14112	6.4092	6.23555	4.99374	5.46567	Ints7
1.5736	0.462294	0.984482	0.152627	0.459119	0.711961	-0.343419	-0.343419	-0.343419	-0.343419	-0.343419	Cr2
7.12323	7.04182	6.98445	6.97903	6.99385	6.95243	6.8183	6.93356	6.7858	6.69329	6.80538	Sec61a2
0.351448	0.261798	-0.343419	0.152627	-0.343419	0.278928	-0.343419	-0.343419	-0.343419	-0.343419	-0.343419	Cubn
7.31103	7.20107	7.14177	6.92052	6.97085	6.93947	6.79063	6.46706	6.18371	7.19817	7.21605	Dnajc1
1.82259	1.43861	0.0264206	-0.343419	-0.343419	-0.343419	-0.343419	-0.343419	-0.343419	-0.343419	-0.343419	Gm13362
3.11182	3.01843	2.33561	2.53117	2.88522	2.68746	2.59559	1.66405	2.75197	-0.343419	-0.343419	Gm13375
6.85372	6.74406	6.606	6.68103	6.53409	6.48357	6.4305	6.33315	6.52424	4.42291	6.27703	Phpt1
7.70323	7.5382	7.36659	7.09996	4.60567	3.30899	3.30915	4.35096	3.55272	5.86485	7.5808	Notch1
4.94585	4.21149	4.47597	4.04627	3.67055	2.82747	2.84921	4.48667	4.25737	-0.343419	-0.343419	Ppp1r26
2.81114	2.69294	2.66838	2.59368	2.1979	1.72312	2.19787	1.19393	1.87777	-0.343419	-0.343419	1700084E18Rik
7.09349	7.01583	6.88629	6.80867	6.48516	6.43226	5.96578	6.51395	6.51907	6.20749	7.0662	Fubp3
3.26471	2.6987	-0.343419	-0.343419	-0.343419	-0.0508151	-0.343419	-0.343419	-0.343419	-0.343419	-0.343419	Gm13425
4.26709	3.93481	0.349287	0.782734	0.0311142	0.883474	0.610304	-0.343419	-0.343419	-0.343419	-0.343419	Prdm12
2.7068	2.07601	2.39852	1.05347	0.577559	1.9959	1.43142	2.28909	2.29639	-0.343419	-0.343419	Gm13610
0.776072	-0.0442917	-0.343419	-0.343419	-0.0196453	-0.343419	-0.343419	-0.343419	-0.343419	-0.343419	-0.343419	Gm13479
1.37632	1.25908	0.349287	0.286687	-0.0196453	-0.343419	-0.343419	-0.343419	-0.343419	-0.343419	-0.343419	Ly75
7.02126	6.99206	6.0473	5.94592	6.12316	6.24806	6.82588	6.93105	5.14818	-0.343419	-0.343419	Kcnh7
3.37584	2.52187	1.67228	0.152627	0.0311142	-0.343419	-0.343419	-0.343419	-0.343419	-0.343419	-0.343419	Gm13569
2.62582	2.08323	0.910622	0.443786	0.459119	-0.0136761	0.610304	1.85422	-0.343419	-0.343419	-0.343419	Sp5
1.26304	0.693767	-0.343419	-0.343419	-0.343419	-0.343419	-0.343419	-0.343419	-0.343419	-0.343419	-0.343419	Erich2
7.63984	7.43117	6.51149	7.09587	5.5184	4.734	3.03648	3.30523	7.07704	6.80476	6.20473	Cdca7
7.75056	7.54844	7.66016	7.63396	7.60273	7.62373	7.45169	7.35229	7.6523	7.52726	7.18072	Ssrp1
2.30094	1.89708	0.814825	-0.343419	0.203025	-0.0136761	-0.343419	-0.343419	-0.343419	-0.343419	-0.343419	Rapsn
6.30332	6.23339	4.29528	4.39262	2.1979	2.32507	1.94649	2.28909	0.76356	-0.343419	4.50896	Lrp4
1.51723	0.329464	-0.0205534	0.286687	0.0311142	0.211776	-0.343419	-0.343419	-0.343419	-0.343419	-0.343419	Large2
7.22823	7.22293	4.31646	4.53858	3.78429	4.62099	4.24356	2.93089	5.17633	5.36907	-0.343419	Mir670hg
7.38824	7.33468	7.24277	7.33962	7.15448	7.00967	6.71998	7.18112	6.87634	6.75535	7.31294	Api5
6.93462	6.8919	6.385	6.18365	5.61135	6.18811	6.35453	6.29199	3.81589	6.2685	6.01244	B230118H07Rik
1.09654	0.53083	0.592581	0.782734	-0.0196453	1.04448	0.99053	-0.343419	-0.343419	-0.343419	-0.343419	Cd59b
7.56266	7.31145	7.02683	6.34141	4.40224	2.32316	3.18502	5.75944	3.72792	6.22488	7.42957	Rcn1
3.77256	3.53056	2.38999	2.42538	0.510346	0.156765	-0.343419	-0.343419	2.71413	-0.343419	-0.343419	Paupar
7.78425	7.55633	7.74596	7.50789	6.69923	4.39059	4.07034	7.0194	4.77159	-0.343419	4.50896	Pax6
7.63646	7.44682	7.16657	7.09972	6.56856	6.83071	7.33288	7.46062	7.5371	6.77103	7.25124	Immp1l
7.25539	7.23306	6.99041	6.75661	6.34757	5.97472	5.92334	6.56326	6.51907	6.59884	7.24828	Dnajc24
0.184943	0.0208834	-0.343419	-0.343419	-0.343419	-0.0508151	-0.343419	-0.343419	-0.343419	-0.343419	-0.343419	Olfr1307
1.38204	1.11497	0.814825	0.782734	0.992755	-0.0136761	-0.343419	-0.343419	-0.343419	-0.343419	-0.343419	Gm13974
6.24641	5.79501	5.27953	5.52644	4.91511	3.7773	0.595946	-0.343419	0.76356	-0.343419	-0.343419	G630016G05Rik
7.33055	7.28854	7.26519	7.28036	7.24267	7.12793	7.14955	6.79321	7.26383	7.15753	7.01365	Fam98b
0.705943	0.0208834	-0.0205534	0.443786	0.60018	-0.0508151	-0.343419	-0.343419	-0.343419	-0.343419	-0.343419	Gm14091
6.29147	6.11148	6.26382	5.91924	5.81587	5.82301	5.01426	5.9067	5.28909	5.36907	-0.343419	Ndufaf1
0.184943	-0.343419	-0.343419	-0.343419	0.0311142	-0.0508151	-0.343419	-0.343419	-0.343419	-0.343419	-0.343419	Pla2g4b
7.58343	7.41944	7.30691	7.34743	7.25446	7.39403	7.33186	7.08562	7.25118	7.15753	7.39433	Eif3j1
0.322588	0.0208834	-0.343419	-0.343419	-0.343419	0.278928	-0.343419	-0.343419	-0.343419	-0.343419	-0.343419	Gm14002
6.9728	6.92344	6.72654	6.77649	6.60515	6.82752	6.4984	6.76892	6.29795	6.85101	6.80649	Usp50
5.63848	5.1814	4.62137	4.49511	4.20603	4.90197	3.37278	5.00502	4.35159	5.30736	5.23704	Polr1b
4.87308	4.78753	3.09347	3.66469	0.88488	1.39905	1.94425	-0.343419	0.76356	-0.343419	4.3466	AV099323
7.0272	6.79053	6.60915	6.72849	6.60222	6.89086	6.50044	6.97658	6.40017	6.886	5.99843	Trmt6
7.0584	7.04527	6.64121	6.80605	6.52317	6.71338	6.23919	5.83576	6.29013	6.30911	6.00673	Crls1
2.2835	1.75107	1.14139	1.57257	1.32113	2.19163	-0.343419	-0.343419	-0.343419	-0.343419	-0.343419	Gm21994
0.942577	0.53083	0.814825	0.443786	-0.343419	-0.343419	-0.343419	-0.343419	-0.343419	-0.343419	-0.343419	Nanp
7.1427	7.1247	6.87588	7.08148	6.73666	6.73188	6.19952	5.97973	6.24398	-0.343419	-0.343419	Zcchc3
0.600443	0.261798	-0.343419	-0.343419	-0.343419	0.278928	-0.343419	-0.343419	-0.343419	-0.343419	-0.343419	6820408C15Rik
3.47972	2.57765	1.74908	1.77243	2.25675	3.09904	1.54967	-0.343419	1.45258	-0.343419	-0.343419	D630003M21Rik
0.322588	0.0208834	-0.0205534	-0.343419	-0.0196453	-0.0508151	-0.343419	-0.343419	-0.343419	-0.343419	-0.343419	Gm14302
4.11895	3.61334	3.31544	3.11503	3.10019	1.97552	0.99053	1.85422	-0.343419	-0.343419	-0.343419	Zfp335os
1.70879	0.320011	0.349287	0.152627	-0.343419	-0.343419	-0.343419	-0.343419	-0.343419	-0.343419	-0.343419	Slc2a10
7.21736	7.20889	6.93842	7.04903	6.72282	6.80711	6.51887	6.43304	6.42525	6.88056	6.82286	Ddx27
6.86496	6.80871	5.34893	4.95513	5.13997	6.20861	5.84703	6.27889	4.00854	-0.343419	-0.343419	Dok5
7.28829	7.26554	7.17625	6.88153	4.05951	2.18193	3.18502	-0.343419	2.01989	-0.343419	-0.343419	Tfap2c
6.76099	6.64219	6.47307	6.64702	6.387	6.65109	5.44363	6.33545	5.3727	6.20749	6.39943	Rbm38
4.3494	4.06004	4.16586	3.30167	3.18695	3.79351	3.97849	3.78664	4.05345	-0.343419	-0.343419	Gm4631
3.26471	2.64071	2.76596	2.55135	1.98883	2.70683	2.66095	2.28909	2.55956	-0.343419	-0.343419	Zfp968
1.96274	0.833394	1.237	0.286687	0.0311142	1.02194	-0.343419	-0.343419	0.770794	-0.343419	-0.343419	Zfp970
0.953958	0.693767	-0.0205534	-0.343419	-0.343419	-0.0136761	-0.343419	-0.343419	-0.343419	-0.343419	-0.343419	B230312C02Rik
2.33037	1.35993	-0.343419	0.650643	-0.343419	1.21205	-0.343419	-0.343419	1.788	-0.343419	-0.343419	Slco4a1
0.776072	-0.343419	-0.343419	-0.343419	-0.343419	-0.0508151	0.595946	-0.343419	-0.343419	-0.343419	-0.343419	Gm29797
6.86629	6.81895	5.55489	6.19688	5.01174	5.10356	4.70651	5.28983	2.1128	-0.343419	6.11344	Plp2
0.184943	0.0208834	-0.0205534	-0.343419	-0.343419	-0.0508151	-0.343419	-0.343419	-0.343419	-0.343419	-0.343419	H2al1m
7.11888	7.07984	6.43078	6.70737	6.97918	6.38769	5.52913	5.92513	5.60662	4.99374	5.89891	Tspan7
0.705943	0.261798	0.508603	0.152627	0.0311142	-0.343419	-0.343419	-0.343419	-0.343419	-0.343419	-0.343419	Rgn
6.43773	6.36819	6.04352	6.4089	5.67621	5.47091	5.83872	3.71041	5.14693	5.30736	5.95882	Cul4b
2.00734	1.65212	0.0264206	1.11384	-0.343419	0.38329	-0.343419	-0.343419	-0.343419	-0.343419	-0.343419	Dcaf12l2
7.47701	7.33282	6.01575	6.60611	5.88926	6.32326	4.55184	6.48385	5.1912	-0.343419	4.50175	Fhl1
7.66029	7.52217	6.48945	6.62832	4.49719	4.02657	3.03648	-0.343419	2.1128	4.42291	5.02537	Sox3
7.2658	7.25846	7.01574	7.22441	6.82817	6.84574	6.99838	6.87962	6.37594	6.32778	6.71542	Fmr1
3.34738	3.31429	2.96177	1.77243	0.0311142	-0.343419	-0.343419	-0.343419	-0.343419	-0.343419	-0.343419	Gabre
1.83143	1.70491	1.12174	0.942461	0.60018	0.872962	-0.343419	-0.343419	-0.343419	-0.343419	-0.343419	Dusp9
7.4265	7.32775	7.15638	7.25101	7.22099	7.26161	7.0582	7.35188	6.64567	6.07612	7.41484	Naa10
2.88404	2.85557	1.30334	1.07389	0.577559	0.81436	0.99053	-0.343419	-0.343419	-0.343419	-0.343419	Dnase1l1
7.5935	7.45918	6.8579	7.25727	6.64127	6.81712	6.48481	6.60093	6.51907	7.52726	7.17495	Dkc1
1.46773	0.329464	1.25827	1.44132	1.17547	0.278928	1.00712	-0.343419	-0.343419	-0.343419	-0.343419	F8
7.47716	7.42289	6.9618	7.09996	6.80114	6.55191	6.56529	6.7701	6.58318	6.85101	7.01365	Tbl1x
6.72182	6.71387	6.62744	6.63879	6.42075	6.11017	5.91973	6.04964	6.34271	6.22488	5.87583	Zfx
1.72931	1.39191	0.349287	0.152627	-0.343419	-0.343419	0.610304	-0.343419	-0.343419	-0.343419	-0.343419	Awat2
0.322588	0.320011	-0.343419	-0.343419	-0.343419	-0.343419	-0.343419	-0.343419	-0.343419	-0.343419	-0.343419	Xkrx
7.46246	7.29575	6.51447	6.67639	6.32192	6.97415	6.35716	6.76892	6.42362	7.33756	6.70738	Timm8a1
7.43802	7.42055	7.43398	7.42961	7.3917	7.40945	7.26409	7.30824	7.30003	6.13018	7.31839	Hnrnph2
4.94477	4.84518	4.89549	4.60661	4.62426	4.64836	4.44671	4.65361	3.64643	-0.343419	4.24535	Plp1
5.79337	5.44618	5.23322	5.27573	1.97309	2.18312	2.85809	5.48788	1.1813	-0.343419	4.50896	Kcne1l
1.07777	-0.343419	0.814825	0.617798	0.459119	-0.0136761	-0.343419	-0.343419	-0.343419	-0.343419	-0.343419	Alas2
4.43604	4.38745	3.3551	3.11503	2.88693	3.02544	4.11988	2.24216	2.29639	-0.343419	-0.343419	Fam120c
7.37351	7.19391	7.22641	7.17031	7.10314	6.89824	7.17987	7.23461	6.7192	5.17514	6.87926	Nbdy
1.55421	1.27667	0.72323	0.782734	-0.343419	-0.343419	1.00712	1.46447	-0.343419	-0.343419	-0.343419	Adgrg2
2.94716	2.6987	2.34298	1.99851	1.88188	0.278928	-0.343419	2.93089	-0.343419	-0.343419	-0.343419	2700069I18Rik
6.89149	6.75566	6.50156	5.96757	5.83824	2.58779	1.94649	5.58127	1.1813	-0.343419	5.40295	Zfhx4
7.45236	7.3473	7.07326	7.14741	7.18418	6.69031	5.58052	5.4009	1.788	-0.343419	6.41044	Hey1
7.22502	7.17002	6.89817	6.84781	6.70401	6.82426	6.35702	6.41269	6.06877	6.13018	6.77349	Mrps28
0.539438	-0.343419	-0.343419	-0.343419	-0.343419	-0.0136761	-0.343419	-0.343419	-0.343419	-0.343419	-0.343419	Gm43674
2.76907	2.07601	-0.343419	1.11384	-0.343419	-0.343419	-0.343419	-0.343419	-0.343419	-0.343419	-0.343419	Gm20515
0.776072	0.166527	0.349287	-0.343419	-0.343419	-0.343419	-0.343419	-0.343419	-0.343419	-0.343419	-0.343419	1700017M07Rik
3.59607	3.11157	2.24524	2.50883	2.22446	2.1358	2.84921	1.85241	1.45258	-0.343419	-0.343419	Gm15952
1.9179	1.72701	-0.343419	-0.343419	-0.343419	-0.343419	-0.343419	-0.343419	-0.343419	-0.343419	-0.343419	Qrfpr
4.41388	4.35664	3.25016	3.21377	2.8787	2.6693	2.78336	2.24216	0.76356	-0.343419	-0.343419	Bbs12
2.50722	2.38406	0.0264206	0.443786	-0.343419	-0.0508151	-0.343419	-0.343419	-0.343419	-0.343419	-0.343419	Fgf2
6.43677	6.35902	6.04406	6.14343	6.08173	6.18229	5.15729	5.87947	5.59694	6.26054	6.09071	Spata5
0.184943	-0.343419	0.0264206	-0.343419	-0.0196453	-0.0508151	-0.343419	-0.343419	-0.343419	-0.343419	-0.343419	Slc25a31
0.322588	-0.343419	-0.0205534	0.286687	-0.343419	-0.343419	-0.343419	-0.343419	-0.343419	-0.343419	-0.343419	Gm43549
7.64651	7.44893	7.63311	7.4926	7.46672	7.27887	7.10383	7.42049	7.56856	6.77103	7.02906	Gmps
5.75007	5.52679	3.09217	2.55663	0.88488	0.38329	0.610304	-0.343419	1.788	-0.343419	-0.343419	Veph1
6.27721	6.27171	1.87791	3.15608	1.345	0.560522	-0.343419	-0.343419	2.55956	-0.343419	-0.343419	1110032F04Rik
1.48416	1.17964	0.0264206	-0.343419	0.0311142	-0.0136761	-0.343419	-0.343419	-0.343419	-0.343419	-0.343419	Bche
7.4208	7.40446	7.38912	7.24465	7.23155	6.80524	5.92334	6.80953	6.02151	6.75535	7.13037	Golim4
7.68905	7.47071	7.57372	7.48542	7.49675	7.56698	7.45104	7.44484	7.62214	7.23163	7.558	Ppid
0.776072	0.462294	0.349287	-0.343419	-0.0196453	0.156765	-0.343419	-0.343419	-0.343419	-0.343419	-0.343419	Gm37876
7.18208	6.74118	6.09589	6.33081	6.31872	6.93401	5.47383	6.25985	6.15992	6.72098	5.88884	Gpatch4
5.99692	5.81827	5.54435	5.33391	5.56316	5.89425	5.61206	5.80347	5.41532	5.86485	5.23704	Msto1
7.69536	7.47073	7.6559	7.49923	7.50473	7.64703	7.58505	7.53987	7.6848	7.33681	7.40345	Fdps
7.52104	7.33051	7.28177	7.1158	7.18287	7.23857	7.35191	7.36121	7.29168	7.18539	7.16654	Jtb
4.44358	4.15417	4.26206	3.61458	3.21178	2.68317	1.43142	-0.343419	1.87777	-0.343419	-0.343419	Creb3l4
1.28985	0.693767	0.878443	0.650643	1.13017	0.50438	-0.343419	-0.343419	-0.343419	-0.343419	-0.343419	4930537H20Rik
0.942577	-0.0442917	0.0264206	0.152627	0.82285	0.486509	-0.343419	-0.343419	-0.343419	-0.343419	-0.343419	Tmod4
2.9852	2.89408	2.87331	2.66764	2.07621	1.73814	2.38877	1.66405	1.87777	-0.343419	-0.343419	6330562C20Rik
3.78418	3.21689	3.43081	2.6291	2.03014	1.54455	2.84921	-0.343419	2.29552	-0.343419	-0.343419	C920021L13Rik
6.66615	6.39477	6.09197	5.94598	3.56742	1.0045	2.20101	-0.343419	1.1813	-0.343419	-0.343419	Car14
7.45202	7.3546	7.43318	7.4153	7.30773	7.36525	7.1386	7.1932	7.34297	4.99374	6.05887	Sf3b4
7.2917	7.2869	7.11221	7.26711	7.15574	7.28526	7.24387	7.1144	7.17865	7.25935	7.23387	Bola1
3.55789	3.50173	2.60819	2.30164	1.57968	2.32789	2.38514	3.55061	1.87777	-0.343419	-0.343419	Nudt17
5.24241	5.06741	4.4812	3.92026	3.28404	4.07256	2.53762	-0.343419	3.43255	4.42291	5.15827	Acp6
-0.0319065	-0.343419	-0.343419	-0.343419	-0.343419	-0.0508151	-0.343419	-0.343419	-0.343419	-0.343419	-0.343419	Ppm1j
5.72189	5.16777	4.88087	4.0758	3.74109	3.63254	2.9322	4.60682	3.92815	-0.343419	4.50896	4933431E20Rik
7.75373	7.48428	7.71461	7.33617	7.30987	6.9957	6.5825	7.48489	7.30002	7.25926	7.72123	Gstm5
0.539438	0.320011	-0.0205534	0.286687	-0.343419	0.486509	-0.343419	-0.343419	-0.343419	-0.343419	-0.343419	Gnat2
4.22012	4.13571	0.814825	1.11384	-0.343419	-0.343419	-0.343419	-0.343419	-0.343419	-0.343419	-0.343419	Gm9889
6.43141	6.11965	5.85146	5.75687	5.80528	6.21287	5.56935	5.71641	5.19132	5.30736	6.23076	Dph5
0.539438	-0.0442917	-0.343419	0.152627	-0.343419	-0.343419	-0.343419	-0.343419	-0.343419	-0.343419	-0.343419	Arsj
7.59402	7.39579	6.84436	7.22968	6.84979	7.25267	6.56428	6.79663	6.5306	6.13018	6.92821	Gar1
6.83227	6.78883	5.98449	6.15171	6.144	6.58839	6.39483	6.4835	5.52895	-0.343419	6.47574	Pla2g12a
0.559223	-0.0442917	-0.343419	-0.343419	-0.343419	-0.343419	-0.343419	-0.343419	-0.343419	-0.343419	-0.343419	Gm43522
2.00734	1.9941	1.43169	1.05347	0.577559	1.53059	-0.343419	-0.343419	0.76356	-0.343419	-0.343419	Gm43352
0.539438	0.320011	-0.343419	-0.343419	-0.343419	-0.0508151	-0.343419	-0.343419	-0.343419	-0.343419	-0.343419	Sgms2
7.54372	7.4137	7.37613	7.41051	7.28602	7.23336	7.16034	7.30791	7.43089	7.19817	7.48237	Cisd2
2.38065	1.88307	2.0831	2.12976	1.31288	0.317766	0.595946	1.85241	-0.343419	-0.343419	-0.343419	Gm43689
7.59915	7.50108	7.51896	7.49602	7.28971	7.14998	7.22365	6.91632	7.36908	7.52726	7.5808	Pkn2
7.56923	7.47045	7.25263	7.17687	7.18776	6.99294	6.94268	7.03087	7.34183	4.99374	7.40421	Hs2st1
7.12586	6.9309	6.46753	6.45808	6.39463	6.59122	6.3013	6.8509	6.84037	4.42291	6.78284	Znhit6
7.79328	7.54182	6.11616	6.48558	4.10844	4.64582	5.76803	5.5553	6.2105	5.30736	6.41137	Ddah1
4.67987	4.53179	1.96245	3.0247	2.60531	3.40192	3.52163	3.66391	2.55956	-0.343419	-0.343419	Syde2
1.12046	1.06751	0.571531	-0.343419	-0.343419	-0.0508151	0.610304	-0.343419	0.770794	-0.343419	-0.343419	Samd13
6.64235	6.45998	6.36239	5.96738	5.39073	5.05198	6.27956	6.38362	5.50901	6.32778	5.91786	Dnajb4
6.67848	6.4197	6.63957	6.53649	6.3594	6.36557	5.70286	6.35079	6.02151	5.30736	4.50896	Miga1
7.50158	7.35169	7.21513	7.22713	7.08269	7.2006	6.95134	7.29296	7.03894	6.85101	7.18364	Rabggtb
5.51575	5.44876	4.28054	4.88295	3.45444	3.07283	0.99053	2.82645	2.29552	-0.343419	-0.343419	Cth
1.52327	1.48204	0.774188	1.07389	1.17547	1.0045	1.00712	-0.343419	-0.343419	-0.343419	-0.343419	1810013D15Rik
2.46717	2.42272	0.571531	1.11384	-0.343419	0.278928	-0.343419	1.85241	-0.343419	-0.343419	-0.343419	Car8
0.425595	-0.0442917	-0.0205534	0.286687	0.354888	-0.343419	-0.343419	-0.343419	-0.343419	-0.343419	-0.343419	Gm10604
1.25565	0.0208834	-0.343419	0.152627	-0.343419	-0.343419	-0.343419	-0.343419	-0.343419	-0.343419	-0.343419	Ttpa
3.25111	1.98251	2.72647	2.05795	0.725172	-0.343419	-0.343419	-0.343419	-0.343419	-0.343419	-0.343419	Gm30731
7.16325	7.15788	6.09922	6.31538	5.26836	5.95403	6.53531	6.75309	5.33218	-0.343419	-0.343419	Fut9
7.4339	7.31236	7.0924	7.32034	7.07012	7.00072	6.9358	6.83337	7.07704	6.85101	5.96915	Casp8ap2
6.65842	6.41608	5.34502	5.37287	4.75599	4.84768	5.17273	5.58803	4.32436	-0.343419	4.25412	Rragd
5.42864	5.32837	3.13464	3.57338	1.18709	0.779051	-0.343419	-0.343419	3.24014	-0.343419	4.50896	Mob3b
7.41049	7.37821	7.23138	7.3414	7.19603	7.05858	6.84975	6.6966	6.98139	7.15753	6.94502	Topors
0.841131	0.261798	0.571531	0.286687	0.0311142	0.156765	-0.343419	-0.343419	0.76356	-0.343419	-0.343419	Aqp7
7.51475	7.39262	7.39515	7.40471	7.11286	7.08669	6.04499	7.44511	7.12459	6.20749	7.43479	Rpp25l
0.184943	-0.0442917	-0.343419	-0.343419	-0.343419	-0.0136761	-0.343419	-0.343419	-0.343419	-0.343419	-0.343419	4930578G10Rik
6.35311	6.12508	6.23507	5.20024	5.66424	5.82133	5.74388	5.42259	2.01989	4.99374	6.1009	Grhpr
7.45103	7.35682	7.23863	7.09646	6.84627	6.65806	6.42529	6.74452	6.21485	7.28076	7.18358	Exosc3
0.322588	-0.343419	-0.343419	-0.343419	-0.0196453	-0.343419	-0.343419	-0.343419	-0.343419	-0.343419	-0.343419	Baat
7.37925	7.26676	7.31965	7.28446	7.15137	7.17874	6.97608	7.21572	7.36732	6.13018	7.14504	Mrpl50
7.64609	7.46578	7.03678	7.21135	7.09151	7.21385	7.30309	7.17479	7.35659	5.855	6.4488	Fsd1l
7.60181	7.46578	7.46042	7.46704	7.44006	7.53529	7.46072	7.3437	7.45722	6.75535	6.96975	Rad23b
6.95872	6.94553	6.92486	6.91955	6.90633	6.93858	6.78577	6.79117	6.59952	6.2685	4.3466	Ikbkap
5.7857	5.56892	5.37339	5.18448	3.93939	3.7382	4.16208	4.65875	2.75058	-0.343419	4.63003	Ctnnal1
7.36016	7.2585	6.32001	6.2785	2.45337	2.46792	3.18582	2.93048	1.788	-0.343419	4.3466	Lpar1
7.02576	6.90142	6.78931	6.6038	6.55928	6.68295	6.61647	6.936	6.18452	6.85101	6.20473	AI314180
7.46425	7.43064	6.98863	7.31578	6.57554	6.81951	6.70788	6.69344	6.72889	6.19614	6.99865	Pole3
7.35406	7.2593	5.66989	6.34651	7.13874	7.22753	6.23919	6.04036	6.62296	-0.343419	6.98934	Tle1
1.07777	0.166527	-0.343419	-0.343419	-0.343419	-0.343419	-0.343419	-0.343419	-0.343419	-0.343419	-0.343419	Gm26525
5.82424	5.41958	4.99117	4.22459	0.37293	-0.0508151	1.54967	4.42397	-0.343419	-0.343419	-0.343419	Dmrta1
7.56971	7.39503	7.35194	7.11729	6.601	6.51644	6.98875	7.20584	6.69649	-0.343419	7.05279	Ift74
3.82215	3.24482	3.57206	2.8083	1.00026	-0.343419	0.99053	2.24216	-0.343419	-0.343419	-0.343419	Cyp2j9
7.6152	7.53967	6.86187	7.39092	6.49999	6.58359	6.21965	6.74085	5.47244	7.52726	6.70738	Usp1
0.705943	0.0208834	0.0264206	0.286687	0.0311142	0.317766	-0.343419	-0.343419	-0.343419	-0.343419	-0.343419	0610043K17Rik
5.44664	5.05596	3.24369	2.85867	1.98557	3.9819	0.99053	4.82721	0.770794	-0.343419	4.36135	Ak4
7.39863	7.3783	6.62741	6.78974	6.5914	6.76101	7.09375	7.10464	6.96453	7.18521	6.96975	Mier1
5.60638	5.57351	4.84266	4.32432	4.22279	4.34101	4.18633	5.00408	3.62477	-0.343419	-0.343419	Slc35d1
7.75524	7.55056	7.30901	7.44028	7.00971	5.79096	4.04668	5.09783	4.33525	-0.343419	6.93557	Plpp3
6.38867	6.30534	6.19981	5.96278	6.11067	6.04478	5.83872	6.28829	5.45932	6.32778	5.12978	Usp24
2.75901	2.07961	1.14139	0.782734	-0.343419	-0.0508151	-0.343419	-0.343419	-0.343419	-0.343419	-0.343419	Pcsk9
6.42568	6.39089	4.42544	5.22353	5.22431	5.8761	4.70651	6.145	4.80117	-0.343419	5.97772	Dhcr24
2.00734	1.45695	-0.343419	0.650643	0.354888	-0.343419	-0.343419	-0.343419	-0.343419	-0.343419	-0.343419	Calr4
6.68171	6.59838	6.23241	6.40226	6.03337	6.16063	6.33892	6.40081	5.23192	5.36907	6.41137	Efcab14
0.539438	-0.0442917	-0.343419	-0.343419	-0.343419	-0.0508151	-0.343419	-0.343419	-0.343419	-0.343419	-0.343419	Tex38
2.47178	1.88307	2.0521	1.405	1.76335	1.75177	2.38514	-0.343419	0.770794	-0.343419	-0.343419	Ccdc24
7.70812	7.47906	7.69839	7.53318	7.65787	7.59587	7.38639	7.53129	7.64239	6.83303	7.44458	Ebna1bp2
7.4377	7.36609	6.84353	7.3116	7.04077	7.32576	6.94527	7.13011	6.6279	6.69329	6.54774	Ctps
6.60303	6.23613	4.91445	5.47105	5.8471	6.56454	3.03698	3.30523	3.81589	-0.343419	5.24572	Mfsd2a
0.559223	0.442082	-0.343419	-0.343419	-0.343419	-0.343419	-0.343419	-0.343419	-0.343419	-0.343419	-0.343419	Rhbdl2
3.05374	2.59919	1.75025	1.99851	0.782893	0.156765	-0.343419	-0.343419	-0.343419	-0.343419	-0.343419	Fhl3
1.26304	1.09614	0.349287	-0.343419	-0.343419	-0.343419	0.99053	-0.343419	-0.343419	-0.343419	-0.343419	CK137956
0.184943	-0.343419	-0.343419	-0.343419	-0.0196453	-0.343419	-0.343419	-0.343419	-0.343419	-0.343419	-0.343419	Hmgb4
7.6923	7.50894	7.45889	7.49923	7.14996	7.17059	6.48205	7.3867	6.87372	7.5768	7.30759	Ak2
5.98386	5.97094	4.93879	4.83678	3.5445	4.0255	3.84727	3.95811	3.43255	5.16859	4.25412	S100pbp
1.19157	0.693767	-0.343419	-0.343419	-0.343419	0.317766	-0.343419	-0.343419	-0.343419	-0.343419	-0.343419	1700003M07Rik
6.48535	6.48335	6.0296	5.93696	5.40835	6.10289	5.67298	6.04323	4.94478	6.19614	5.40295	Mecr
0.539438	0.261798	-0.0205534	0.152627	-0.343419	0.156765	-0.343419	-0.343419	-0.343419	-0.343419	-0.343419	Gm17300
1.9179	1.80664	1.30334	1.07389	0.37293	0.50438	-0.343419	-0.343419	-0.343419	-0.343419	-0.343419	Gm27022
0.24771	0.0208834	0.0264206	-0.343419	-0.343419	-0.343419	-0.343419	-0.343419	-0.343419	-0.343419	-0.343419	Rap1gapos
4.9373	4.49172	0.984482	1.61186	-0.0196453	-0.0136761	0.99053	-0.343419	-0.343419	-0.343419	-0.343419	Alpl
0.737108	-0.343419	0.349287	-0.343419	0.510346	-0.343419	-0.343419	-0.343419	-0.343419	-0.343419	-0.343419	Pla2g2c
7.66939	7.43373	7.53468	7.46863	7.49413	7.57507	7.09411	7.4203	7.5679	7.58984	7.05304	Mrto4
0.322588	-0.343419	0.0264206	-0.343419	-0.343419	-0.0136761	-0.343419	-0.343419	-0.343419	-0.343419	-0.343419	Fhad1
7.15899	7.06226	3.53126	4.27067	1.13017	1.07157	1.54967	3.73107	1.87777	-0.343419	-0.343419	Pdpn
1.25565	-0.0442917	0.0264206	0.443786	0.782893	-0.0508151	0.595946	-0.343419	-0.343419	-0.343419	-0.343419	Zfp993
1.78835	1.50404	0.371348	0.286687	-0.343419	-0.343419	-0.343419	-0.343419	-0.343419	-0.343419	-0.343419	Gm26624
4.82852	4.53606	2.21781	3.16519	0.88488	1.61577	2.34107	2.74469	1.18941	-0.343419	-0.343419	Per3
5.21569	4.92259	2.76619	2.64753	2.5035	-0.0136761	-0.343419	-0.343419	-0.343419	-0.343419	-0.343419	Gm13111
7.80969	7.54771	7.75597	7.48381	6.23516	5.89915	5.80103	5.77934	6.03599	6.19614	5.48291	Hes5
7.15885	7.15745	6.88803	6.87499	6.76751	6.95962	6.81622	7.15701	6.9975	5.855	6.74125	Faap20
4.24817	4.01919	4.04379	3.53624	3.95182	3.67155	3.69277	4.21187	2.55956	-0.343419	-0.343419	Atad3aos
1.38204	0.53083	0.451322	1.28075	-0.0196453	0.872962	0.595946	-0.343419	-0.343419	-0.343419	-0.343419	Gm26840
7.61957	7.48131	7.48097	7.47103	7.41583	7.36942	7.31165	7.53922	7.57177	6.20749	6.33912	Fam133b
2.55135	2.22516	0.571531	1.94167	0.510346	1.63815	2.34107	-0.343419	0.770794	-0.343419	-0.343419	4833413G10Rik
7.45547	7.27118	7.24618	7.05475	7.20744	7.45436	7.18477	7.12691	7.15194	5.47851	5.88667	Cyp51
4.6661	4.5795	3.62989	3.24398	2.5035	1.18294	1.54967	1.85241	3.16971	-0.343419	-0.343419	Steap2
1.26304	0.0208834	-0.343419	-0.343419	-0.343419	-0.343419	-0.343419	-0.343419	-0.343419	-0.343419	-0.343419	Hgf
4.4072	4.37166	4.02461	4.22459	3.69835	4.06091	3.49642	4.28476	-0.343419	-0.343419	4.36135	A630072M18Rik
6.14773	5.815	4.88087	4.83678	4.6563	5.89594	5.40538	4.55081	4.92734	5.36907	4.25412	Pus7
7.3607	7.30176	7.17698	7.26098	7.22532	7.26828	6.79061	6.77104	6.60605	6.83303	6.73556	Abcf2
7.05945	6.849	6.64259	6.42926	6.45886	6.54909	5.88618	6.31153	5.99352	-0.343419	6.4635	Fam53a
7.40434	7.40358	6.48351	6.16762	4.89046	4.84664	4.31675	1.85422	3.02744	-0.343419	4.63003	Fgfr3
2.02632	0.693767	0.878443	1.28075	0.747463	0.711961	-0.343419	-0.343419	-0.343419	-0.343419	-0.343419	Msantd1
0.841131	-0.0442917	-0.0205534	-0.343419	-0.343419	-0.0136761	-0.343419	-0.343419	-0.343419	-0.343419	-0.343419	Hmx1
5.33791	5.05611	4.38867	3.87453	2.53797	3.84649	2.78196	5.28983	1.87777	5.16859	-0.343419	Evc2
7.61278	7.50815	7.2557	7.48345	7.06756	7.09562	6.41145	6.45172	6.51907	6.69329	7.27402	Lyar
7.03317	6.91619	6.91252	6.92716	5.82967	4.30408	3.60103	4.04959	4.80108	-0.343419	6.92418	Prom1
5.52189	5.21494	1.95821	2.27163	1.37604	2.36973	2.76192	4.85593	2.71413	-0.343419	-0.343419	Fam184b
6.98773	6.9567	6.90175	6.7635	6.51122	6.44144	6.33992	6.38482	6.32538	6.22488	5.51627	Adgra3
6.78327	6.61347	6.70358	6.48358	6.14983	6.0194	5.92243	6.32337	5.22207	5.36907	6.06064	Gnpda2
0.184943	-0.343419	-0.0205534	-0.343419	-0.0196453	-0.0508151	-0.343419	-0.343419	-0.343419	-0.343419	-0.343419	Cnga1
-0.0319065	-0.343419	-0.343419	-0.343419	-0.343419	-0.0508151	-0.343419	-0.343419	-0.343419	-0.343419	-0.343419	1700071G01Rik
7.4685	7.41944	7.24801	7.19395	6.78637	6.76486	6.53223	6.89492	6.56379	7.19817	7.40421	Tmem165
6.8827	6.63415	5.66671	6.34454	4.81872	5.54996	4.92217	5.11292	5.01864	4.99374	4.25412	Ppat
0.705943	0.462294	-0.0205534	0.152627	-0.343419	-0.0136761	-0.343419	-0.343419	-0.343419	-0.343419	-0.343419	Hopxos
1.28985	0.826597	-0.0205534	0.286687	0.812554	0.779051	1.24415	-0.343419	0.770794	-0.343419	-0.343419	Gm43532
3.9334	2.59919	3.20767	2.96181	3.50419	2.6965	0.610304	-0.343419	0.76356	-0.343419	-0.343419	Gm9958
1.26304	1.21621	-0.343419	-0.343419	-0.343419	-0.0136761	-0.343419	-0.343419	-0.343419	-0.343419	-0.343419	Btc
7.08085	7.05079	4.86049	5.76798	5.2225	3.97801	3.18502	5.52635	0.76356	-0.343419	-0.343419	Shroom3
2.48272	2.14512	0.592581	1.44132	0.928553	0.711961	-0.343419	-0.343419	-0.343419	-0.343419	-0.343419	4932430I15Rik
5.04779	4.77285	2.66954	1.99851	-0.0196453	0.38329	0.610304	-0.343419	-0.343419	-0.343419	4.50896	Prkg2
1.46773	0.934682	0.741188	0.286687	-0.343419	-0.343419	-0.343419	-0.343419	-0.343419	-0.343419	-0.343419	Gm32051
4.3226	3.95015	4.08314	3.86073	3.77034	3.81225	3.64496	2.97923	3.43255	-0.343419	-0.343419	Hfm1
6.48231	6.33876	5.94427	5.95776	4.24563	3.06138	1.54967	3.20056	2.29639	-0.343419	4.25412	Fgfrl1
2.13881	1.98597	1.67228	1.90368	0.992755	0.64751	-0.343419	-0.343419	0.770794	-0.343419	-0.343419	A430073D23Rik
1.39823	0.0208834	-0.0205534	0.782734	0.354888	-0.343419	-0.343419	-0.343419	0.76356	-0.343419	-0.343419	Gm26808
2.21788	1.90954	2.06459	1.44132	0.992755	1.02194	-0.343419	0.555096	-0.343419	-0.343419	-0.343419	Gm17655
2.21788	1.76301	1.14312	0.782734	0.0311142	0.675894	1.54967	-0.343419	-0.343419	-0.343419	-0.343419	Gm43137
5.34343	5.33017	4.88475	5.00987	4.77955	5.00231	4.68183	5.0906	4.88346	-0.343419	4.58389	Ddx51
4.10191	4.00595	3.154	3.72377	3.61851	3.25091	2.84921	-0.343419	0.76356	-0.343419	-0.343419	Gm42595
6.52274	6.17707	5.91229	5.89335	5.77025	5.84848	5.33451	5.83027	5.28909	6.13018	5.96915	Pus1
5.68071	4.98151	3.09188	2.73238	1.88188	2.70014	2.38514	-0.343419	2.97696	-0.343419	-0.343419	C130026L21Rik
0.776072	-0.343419	-0.343419	-0.343419	0.0311142	-0.0508151	-0.343419	-0.343419	-0.343419	-0.343419	-0.343419	Gm42489
6.63051	4.76325	4.9466	4.93775	4.49191	5.1167	3.87335	4.68618	4.17868	6.19614	5.40295	Alkbh2
7.11875	5.58937	4.61473	5.17762	2.8128	3.74493	3.03698	4.61349	2.71413	-0.343419	6.0347	Ung
6.81602	6.69963	6.55775	6.5127	6.01919	6.14695	4.77005	6.01101	5.59181	-0.343419	-0.343419	Unc119b
0.954937	0.166527	-0.343419	0.443786	-0.0196453	0.156765	-0.343419	-0.343419	-0.343419	-0.343419	-0.343419	BC051077
7.26162	7.20094	6.95589	7.04033	6.95722	6.90029	6.84843	6.89999	6.82311	6.69329	7.19919	Ptpn11
7.47886	7.38344	7.36603	7.40354	7.45924	7.40905	7.42557	7.35954	7.39236	7.18521	7.42533	Atp2a2
7.68709	7.51688	7.3728	7.52149	7.48873	7.55745	7.38006	7.51665	7.38049	7.26999	7.5991	Kmt5a
7.47761	7.37524	6.0577	6.34794	5.72468	5.77812	5.72607	6.70384	5.39342	-0.343419	6.83861	Psph
0.539438	0.320011	0.0264206	-0.343419	-0.343419	-0.343419	-0.343419	-0.343419	-0.343419	-0.343419	-0.343419	Gm30003
6.53231	6.38584	5.76252	4.92508	4.40712	3.10719	-0.343419	0.955705	0.76356	-0.343419	-0.343419	Fzd9
7.13242	7.13136	4.64525	5.01259	2.58016	3.03342	3.69356	2.93089	3.64563	6.13018	6.99367	Trip6
5.68304	5.64723	4.49334	4.42095	1.94067	2.5829	1.54967	4.4116	0.76356	-0.343419	5.66924	Ephb4
3.33802	3.31034	2.36529	3.16707	1.69506	2.27944	2.19787	-0.343419	0.770794	-0.343419	-0.343419	Gm36266
7.72024	7.50061	7.59263	7.58088	7.47764	7.29223	6.92529	7.20532	7.22358	4.99374	7.01365	Mcm7
0.953958	-0.343419	0.349287	0.152627	0.354888	-0.0508151	-0.343419	-0.343419	-0.343419	-0.343419	-0.343419	Gm42504
0.942577	-0.0442917	-0.0205534	-0.343419	-0.0196453	-0.343419	-0.343419	-0.343419	-0.343419	-0.343419	-0.343419	Gm15408
7.39683	7.3235	7.0536	7.35708	7.06607	6.9645	6.72235	6.88125	6.79183	6.85101	6.74614	Rfc3
5.7261	5.58869	4.94263	4.73151	1.82743	1.96788	-0.343419	-0.343419	-0.343419	4.42291	4.05618	Slc25a13
5.99301	5.8722	5.62347	5.57454	5.6843	5.7791	5.28772	4.99022	5.70147	-0.343419	5.43073	Mios
6.81267	6.65197	6.39485	5.96278	5.75799	5.6681	5.08544	6.24178	5.41358	4.42291	6.27596	Zfp800
1.39823	0.320011	1.03979	0.443786	0.0311142	-0.343419	-0.343419	-0.343419	-0.343419	-0.343419	-0.343419	Opn1sw
7.3954	7.30398	7.15491	6.93393	6.54664	5.07283	3.6017	6.11566	6.11971	6.20749	7.22481	Smo
2.60652	1.95317	1.237	0.443786	-0.0196453	-0.343419	-0.343419	-0.343419	-0.343419	-0.343419	-0.343419	Cpa4
1.07777	0.442082	-0.343419	-0.343419	-0.343419	-0.343419	-0.343419	-0.343419	-0.343419	-0.343419	-0.343419	9330158H04Rik
7.82149	7.5462	7.1867	7.28489	7.46928	6.95142	6.70727	6.85813	6.29502	-0.343419	7.49884	Ptn
7.57151	7.33363	7.19163	7.24386	7.01687	7.20992	7.00966	7.39292	7.16674	7.30191	7.16738	Fmc1
0.0110753	-0.343419	-0.0205534	-0.343419	-0.343419	-0.343419	-0.343419	-0.343419	-0.343419	-0.343419	-0.343419	Kel
2.08691	1.68244	0.349287	0.152627	0.577559	0.156765	-0.343419	-0.343419	-0.343419	-0.343419	-0.343419	Tcaf2
5.6609	5.65265	5.44048	5.51379	4.21182	3.65922	2.84921	3.49142	2.55835	-0.343419	4.36135	Repin1
7.69039	7.53888	6.84835	6.6731	5.04438	4.60302	3.16082	1.19393	3.9088	6.69329	-0.343419	Creb5
1.2169	1.11497	-0.0205534	0.152627	0.0311142	-0.343419	-0.343419	-0.343419	-0.343419	-0.343419	-0.343419	Gm16499.1
7.66987	7.4797	7.2071	7.04033	7.09762	6.611	6.4874	6.42774	7.18009	-0.343419	-0.343419	Scrn1
2.13725	1.99957	0.592581	0.942461	-0.343419	-0.343419	-0.343419	1.85422	-0.343419	-0.343419	-0.343419	Gm16838
5.46412	5.22539	4.29809	2.96181	1.95982	2.19163	2.19787	2.74469	0.76356	4.99374	5.45929	Prdm5
0.559223	0.166527	0.349287	-0.343419	-0.343419	-0.0508151	-0.343419	-0.343419	-0.343419	-0.343419	-0.343419	Il12rb2
7.35248	7.2481	7.28527	7.03677	6.98107	6.82675	6.62916	6.93973	6.70151	6.38436	7.17926	Mrpl35
4.36525	3.51488	4.004	3.26332	2.99745	2.25447	2.78336	2.4367	3.43255	-0.343419	-0.343419	Gm45051
7.2908	7.11331	7.02127	7.17179	6.94752	7.14209	6.89638	6.71699	6.72889	6.77554	7.05086	Mrpl19
3.1076	3.1007	0.814825	0.617798	-0.343419	-0.343419	-0.343419	-0.343419	-0.343419	-0.343419	-0.343419	Eva1a
7.23558	7.20742	7.02309	6.87509	6.87162	6.90195	6.97231	6.89074	6.89494	6.32778	6.92474	Dguok
2.85441	1.74217	1.60529	1.99851	0.625727	2.60621	1.70307	0.955705	1.45258	-0.343419	-0.343419	1700124L16Rik
7.46436	7.20883	7.03214	6.95604	6.9219	7.26858	7.20194	7.01028	6.96453	4.42291	7.33003	Fam136a
0.351448	-0.343419	-0.343419	-0.343419	-0.343419	-0.0508151	-0.343419	-0.343419	-0.343419	-0.343419	-0.343419	D6Ertd527e
5.5591	5.46871	4.65844	4.09076	3.38949	4.17258	4.38297	3.65727	3.90163	-0.343419	4.25412	Antxr1
7.45765	7.118	6.73598	7.09488	5.40201	4.97039	3.4959	3.58281	3.13411	6.77103	6.76044	Mcm2
4.97506	4.8754	2.29305	2.87698	1.17547	1.90421	0.595946	-0.343419	2.01989	-0.343419	-0.343419	Klf15
1.61935	1.2478	-0.343419	0.286687	-0.343419	0.486509	-0.343419	-0.343419	-0.343419	-0.343419	-0.343419	Gm44421
2.2835	2.26617	0.0264206	-0.343419	-0.0196453	-0.343419	-0.343419	-0.343419	-0.343419	-0.343419	-0.343419	Aldh1l1
5.04795	4.61563	4.46703	4.37144	3.7927	3.24254	4.44867	3.91956	2.55956	-0.343419	4.50896	1810044D09Rik
7.41037	7.35837	7.01644	7.02739	6.63176	7.06174	7.09411	7.24265	6.96491	6.79764	7.21841	Mrps25
4.85842	4.66528	4.51446	4.62625	4.39667	4.17906	3.8421	-0.343419	4.64114	-0.343419	-0.343419	Slc25a26
7.25805	7.13422	7.04823	6.99015	6.88648	6.97947	6.87958	6.87081	6.84312	5.16859	5.97765	Trnt1
7.10341	6.95903	6.99637	6.92327	6.79576	6.51953	6.17504	6.91461	5.56544	6.85101	6.81471	Gt(ROSA)26Sor
2.16412	2.15165	1.51797	1.90368	0.203025	-0.0508151	0.610304	-0.343419	-0.343419	-0.343419	-0.343419	Slc6a11
0.705943	0.442082	-0.0205534	0.286687	-0.343419	-0.0508151	-0.343419	-0.343419	-0.343419	-0.343419	-0.343419	Hrh1
0.737108	0.320011	-0.343419	0.152627	-0.0196453	-0.343419	-0.343419	-0.343419	-0.343419	-0.343419	-0.343419	Rho
0.322588	-0.343419	-0.343419	-0.343419	0.0311142	-0.0508151	-0.343419	-0.343419	-0.343419	-0.343419	-0.343419	Olfr212
5.13537	4.91111	3.89146	4.4208	2.68207	3.36317	2.84921	1.19393	1.63637	-0.343419	4.3466	Wnt5b
0.776072	0.53083	0.0264206	-0.343419	-0.343419	0.50438	-0.343419	-0.343419	-0.343419	-0.343419	-0.343419	4930540M05Rik
2.2835	1.68657	1.14139	1.405	0.0311142	-0.343419	-0.343419	1.85241	-0.343419	-0.343419	-0.343419	Gm43126
2.54675	2.4605	1.68317	1.57257	1.09971	2.26886	-0.343419	-0.343419	-0.343419	-0.343419	-0.343419	Gm10069
1.12046	0.53083	-0.343419	-0.343419	-0.343419	-0.0136761	0.610304	-0.343419	-0.343419	-0.343419	-0.343419	Gm44066
1.92752	1.11497	1.89841	0.152627	-0.343419	-0.343419	-0.343419	-0.343419	-0.343419	-0.343419	-0.343419	Mansc1
1.26304	1.06751	0.349287	0.286687	-0.343419	-0.343419	-0.343419	-0.343419	-0.343419	-0.343419	-0.343419	Slco1c1
5.72625	5.53155	5.68734	4.9953	4.93707	4.67896	4.29146	5.44122	3.90182	-0.343419	5.23704	Etfrf1
0.942577	0.741209	0.349287	0.443786	-0.343419	-0.343419	-0.343419	-0.343419	-0.343419	-0.343419	-0.343419	Lmntd1
0.184943	-0.343419	-0.343419	-0.343419	-0.0196453	-0.343419	-0.343419	-0.343419	-0.343419	-0.343419	-0.343419	Gm15704
4.7734	4.10867	4.35621	4.03742	1.78951	1.82595	-0.343419	1.85422	0.76356	-0.343419	-0.343419	Etfbkmt
3.21676	2.87389	2.36529	1.83794	1.52771	2.09164	0.595946	-0.343419	0.76356	-0.343419	-0.343419	Gm21814
7.41454	7.3803	7.31	7.35162	7.20925	7.27803	7.02961	7.1226	7.06306	7.18521	7.1286	Prpf31
5.19954	5.15171	1.88691	1.63109	-0.0196453	0.81436	-0.343419	-0.343419	-0.343419	-0.343419	-0.343419	9430041J12Rik
7.73176	7.5412	5.96061	6.10655	5.99508	6.05124	6.08957	5.06098	4.25737	-0.343419	-0.343419	Ttyh1
1.36946	0.693767	-0.0205534	-0.343419	-0.0196453	-0.343419	-0.343419	-0.343419	-0.343419	-0.343419	-0.343419	D030047H15Rik
5.93582	5.79613	3.84354	4.04193	3.33495	4.52978	3.07455	3.66391	-0.343419	4.99374	4.05618	Tmem238
6.95191	6.94509	6.73175	6.64629	6.43965	6.12111	6.33384	5.94014	6.16022	-0.343419	6.71542	Zfp580
0.184943	0.0208834	-0.343419	-0.343419	-0.343419	-0.0508151	-0.343419	-0.343419	-0.343419	-0.343419	-0.343419	Vmn1r58
0.322588	0.0208834	-0.343419	-0.343419	0.203025	0.278928	-0.343419	-0.343419	-0.343419	-0.343419	-0.343419	Vmn2r28
0.322588	0.320011	0.269715	-0.343419	0.0311142	-0.0136761	-0.343419	-0.343419	-0.343419	-0.343419	-0.343419	Gm45069
3.50607	2.66507	1.88691	2.94878	0.725172	0.50438	0.595946	-0.343419	-0.343419	-0.343419	-0.343419	Pla2g4c
5.3741	5.2862	4.58788	4.92429	4.31828	4.58136	3.64474	4.20359	4.47611	-0.343419	-0.343419	Dmpk
1.36946	1.11497	-0.343419	0.152627	-0.343419	0.50438	-0.343419	-0.343419	-0.343419	-0.343419	-0.343419	D830036C21Rik
7.41891	6.85237	6.40846	6.45816	6.57594	7.02765	6.78845	7.00977	6.84038	7.26999	6.23183	Cd3eap
3.45024	3.11755	3.255	2.30164	2.07621	2.26886	1.43142	2.43992	-0.343419	-0.343419	-0.343419	Klc3
1.19157	0.756957	0.774188	1.07389	0.0311142	0.38329	-0.343419	-0.343419	-0.343419	-0.343419	-0.343419	Zfp296
0.184943	0.0208834	-0.0205534	-0.343419	-0.343419	-0.343419	-0.343419	-0.343419	-0.343419	-0.343419	-0.343419	Apoc4
7.67766	7.48585	7.48191	7.51539	7.44524	7.52451	7.30371	7.35229	7.59034	7.52726	7.41514	Tomm40
1.09654	0.320011	0.451322	-0.343419	-0.343419	-0.343419	0.595946	-0.343419	-0.343419	-0.343419	-0.343419	Gm20512
5.10469	5.01699	3.79041	3.64737	3.35812	4.22672	4.17935	4.4116	3.58429	-0.343419	-0.343419	Zfp114
0.776072	0.0208834	-0.343419	-0.343419	0.354888	-0.343419	-0.343419	-0.343419	-0.343419	-0.343419	-0.343419	Kcnn4
4.09072	3.84471	3.55686	3.19094	2.20747	1.96788	0.595946	-0.343419	1.87777	-0.343419	-0.343419	Zfp607a
5.09714	4.64524	3.91068	3.57338	3.18205	3.17616	2.78196	-0.343419	3.02744	-0.343419	-0.343419	Fbxo17
6.76936	6.48726	6.55545	6.55667	6.72218	5.71032	3.76807	3.2014	2.33596	-0.343419	-0.343419	Gm26604
6.0273	5.97823	5.64807	4.92761	2.60772	2.23819	-0.343419	2.28909	-0.343419	-0.343419	5.24572	Lsr
7.22053	7.10727	7.01114	7.0066	7.02158	7.10804	6.76639	6.26081	6.49341	6.72579	6.06064	Uri1
4.46569	4.22515	4.13004	2.55135	1.17547	0.711961	2.34107	-0.343419	-0.343419	-0.343419	-0.343419	AW146154
0.559223	-0.343419	0.0264206	0.152627	-0.343419	0.486509	-0.343419	-0.343419	-0.343419	-0.343419	-0.343419	Gm15517
1.69935	1.25908	1.56895	0.617798	0.88488	0.656858	0.610304	-0.343419	-0.343419	-0.343419	-0.343419	Myh14
7.52574	7.39817	6.99527	7.02885	6.86997	7.15832	7.08879	7.07128	6.93078	7.3702	7.18608	Med25
0.776072	0.320011	0.592581	-0.343419	-0.343419	-0.343419	-0.343419	-0.343419	-0.343419	-0.343419	-0.343419	Gm45669
7.46035	7.43142	7.26853	7.45901	7.26397	7.38474	6.66266	6.68076	7.19544	7.40856	7.0321	Ruvbl2
1.09654	1.00539	-0.343419	0.782734	-0.0196453	-0.343419	-0.343419	-0.343419	-0.343419	-0.343419	-0.343419	Syngr4
5.05593	4.93347	4.67098	4.27108	3.8839	3.72993	3.58776	4.64099	4.40911	-0.343419	-0.343419	Mtmr10
2.69325	2.54087	0.814825	1.11384	-0.0196453	-0.343419	-0.343419	-0.343419	0.76356	-0.343419	-0.343419	Gm20083
7.44959	7.40499	5.81467	6.60392	4.02927	5.07911	6.17683	2.67884	5.35041	5.16859	6.43149	Rgma
0.687174	0.329464	-0.0205534	0.152627	0.354888	-0.0508151	0.595946	-0.343419	-0.343419	-0.343419	-0.343419	Agbl1
7.1165	7.07304	6.92147	7.078	6.80555	6.88421	6.93959	7.08562	7.02692	6.06577	6.57154	Mrpl46
7.28314	7.16561	6.65975	6.3901	6.99729	6.87241	5.1273	5.33752	2.29639	-0.343419	-0.343419	Rlbp1
5.51826	4.86295	3.29616	3.34823	1.45854	0.38329	1.94425	-0.343419	2.29552	-0.343419	-0.343419	Rhcg
5.939	5.52345	5.58094	4.96387	4.82952	5.4086	5.51662	4.75259	5.50901	-0.343419	-0.343419	Pex11a
1.12046	0.885325	-0.343419	-0.343419	-0.343419	-0.343419	-0.343419	-0.343419	-0.343419	-0.343419	-0.343419	Gm2115
0.953958	0.0208834	-0.343419	-0.343419	-0.343419	-0.343419	-0.343419	-0.343419	-0.343419	-0.343419	-0.343419	Folh1
4.86121	4.75493	4.19628	3.80868	0.992755	0.711961	-0.343419	-0.343419	1.1813	-0.343419	-0.343419	Kctd14
7.25844	7.24436	6.94672	7.16502	6.82605	6.94079	6.92393	6.92539	6.89664	6.22488	6.46738	Thap12
1.40709	0.329464	1.31378	0.152627	0.203025	-0.343419	-0.343419	-0.343419	-0.343419	-0.343419	-0.343419	Folr1
0.351448	-0.343419	-0.343419	0.286687	0.0311142	-0.343419	-0.343419	-0.343419	-0.343419	-0.343419	-0.343419	Olfr624
0.322588	0.0208834	0.0264206	-0.343419	-0.343419	-0.343419	-0.343419	-0.343419	-0.343419	-0.343419	-0.343419	Olfr658
0.322588	-0.343419	0.0264206	0.152627	-0.0196453	-0.343419	-0.343419	-0.343419	-0.343419	-0.343419	-0.343419	Hpx
7.37833	7.30949	7.22728	7.27798	7.09187	7.12226	6.92131	6.98805	6.98139	6.85101	6.93557	Ipo7
3.93675	3.92242	1.56895	0.782734	0.0311142	-0.343419	-0.343419	3.53462	-0.343419	-0.343419	-0.343419	Rassf10
5.03947	5.01698	4.15439	4.09576	3.40372	3.86775	3.49642	3.30523	3.90927	4.99374	4.24535	Tmc7
5.51459	5.42275	4.6406	4.41618	4.73129	4.73053	3.84727	5.17232	4.91899	-0.343419	4.25412	Ears2
4.0967	4.09105	1.43169	0.782734	0.354888	1.0045	0.595946	-0.343419	2.75197	-0.343419	-0.343419	Doc2a
3.47133	3.12867	2.96177	3.2616	2.83873	2.80096	3.18582	2.55917	3.16971	-0.343419	-0.343419	Zfp764
1.55421	1.27667	-0.343419	0.152627	-0.343419	-0.343419	-0.343419	-0.343419	-0.343419	-0.343419	-0.343419	Gm39090
4.97517	4.72402	3.48671	3.33028	2.25805	2.60653	2.20101	1.85241	-0.343419	-0.343419	4.50896	Ctf1
0.776072	0.53083	0.0264206	0.152627	0.60018	-0.0508151	-0.343419	-0.343419	-0.343419	-0.343419	-0.343419	Ctf2
1.19157	0.952028	0.571531	0.443786	0.203025	1.17602	0.595946	0.943035	1.18941	-0.343419	-0.343419	Prss53
7.39649	7.31496	7.1413	7.31612	7.15339	7.21661	6.87497	6.6482	7.2677	7.18521	6.98934	Mcmbp
7.76296	7.54987	7.72628	7.6282	7.40691	7.21345	6.87352	6.99956	7.33049	6.69329	7.54933	Nsmce4a
7.5871	7.39662	7.40242	7.43893	7.45676	7.32881	6.96233	7.07377	7.20964	6.72098	7.36258	Bccip
7.14537	6.97172	7.08695	6.68862	5.97819	6.0645	6.37467	6.90716	5.23179	4.99374	5.34109	Dhx32
2.15856	1.2478	0.349287	1.61186	0.354888	0.872962	1.00712	-0.343419	-0.343419	-0.343419	-0.343419	Msx3
2.2361	1.72113	2.22276	0.782734	1.89819	1.82595	-0.343419	-0.343419	-0.343419	-0.343419	-0.343419	Drd4
2.08691	1.95218	0.0264206	0.152627	-0.343419	-0.343419	-0.343419	-0.343419	-0.343419	-0.343419	-0.343419	Fgf15
0.184943	-0.343419	-0.343419	-0.343419	-0.343419	-0.0508151	-0.343419	-0.343419	-0.343419	-0.343419	-0.343419	Ccdc170
7.65894	7.51471	7.09112	7.10572	6.14409	5.95368	6.80775	4.23927	4.81644	-0.343419	6.70738	Plagl1
6.98426	6.73347	5.91229	5.96352	5.558	5.6513	5.22816	3.95811	4.89031	6.30911	6.7553	Ltv1
0.322588	-0.0442917	-0.343419	-0.343419	-0.343419	0.278928	-0.343419	-0.343419	-0.343419	-0.343419	-0.343419	Pde7b
6.29335	6.21268	5.95866	6.19855	5.81073	5.98331	5.11917	6.26245	5.68577	6.06577	5.37333	Trmt11
7.26666	7.03746	6.73301	6.4516	6.40271	6.583	5.94658	6.3491	6.44237	6.19614	6.57135	Hddc2
0.184943	0.0208834	-0.343419	-0.343419	-0.343419	0.156765	-0.343419	-0.343419	-0.343419	-0.343419	-0.343419	Ak9
7.54958	7.50108	6.42852	6.69071	3.90561	2.48923	2.59559	-0.343419	4.97127	-0.343419	-0.343419	Nr2e1
7.84053	7.54542	7.65067	7.58322	7.65023	7.24843	7.03483	6.97587	5.86924	6.98414	7.67446	Fabp7
1.61031	1.54246	1.12174	0.782734	1.13017	1.39905	1.26165	-0.343419	-0.343419	-0.343419	-0.343419	4930507D05Rik
1.55421	0.952028	1.33636	-0.343419	-0.343419	0.50438	-0.343419	-0.343419	-0.343419	-0.343419	-0.343419	Atoh7
1.51204	0.771745	0.592581	0.650643	0.459119	1.0045	1.44941	-0.343419	-0.343419	-0.343419	-0.343419	Gm26789
7.37487	7.32258	7.10912	7.14516	6.92602	6.87425	6.74702	6.88125	6.69017	-0.343419	6.84882	Tfam
7.40563	7.24484	7.05975	7.08247	7.05041	7.26929	7.39824	7.23275	6.60335	6.76502	7.18358	Ddt
5.6007	5.30706	4.0116	3.72377	3.70883	4.81564	1.43142	4.95218	1.18941	5.30736	5.23704	Chchd10
1.12046	0.885325	0.201691	0.286687	-0.343419	-0.343419	0.99053	-0.343419	-0.343419	-0.343419	-0.343419	Fstl3
7.69541	7.45213	7.63632	7.55147	7.60427	7.57995	7.45212	7.45223	7.69205	7.65853	7.42533	Polr2e
3.12198	2.92979	1.75025	2.4218	1.57968	2.1382	0.99053	3.07809	0.76356	-0.343419	-0.343419	Pcsk4
0.539438	-0.0442917	-0.343419	0.443786	-0.343419	-0.343419	-0.343419	-0.343419	-0.343419	-0.343419	-0.343419	Atp8b3
1.78835	1.37914	1.62539	1.44132	1.00026	1.53059	1.00712	-0.343419	1.18941	-0.343419	-0.343419	Gm26710
6.67998	6.6716	6.23066	6.16572	5.96958	5.99015	6.2618	6.18147	6.06477	6.45496	4.36135	1190007I07Rik
5.12204	4.9736	4.18524	4.164	4.24609	4.19197	4.31659	4.79511	2.9773	-0.343419	4.24535	Fbxo7
6.27908	5.8981	5.51783	5.45379	4.8754	4.89784	3.8421	5.42867	4.16017	5.36907	-0.343419	Utp20
2.18909	2.15165	-0.0205534	0.152627	-0.343419	-0.0136761	-0.343419	-0.343419	0.76356	-0.343419	-0.343419	Gm32468
0.954937	0.560926	0.201691	0.152627	-0.343419	-0.343419	-0.343419	-0.343419	-0.343419	-0.343419	-0.343419	Gm15915
0.184943	0.0208834	-0.343419	-0.343419	-0.343419	-0.343419	-0.343419	-0.343419	-0.343419	-0.343419	-0.343419	Gm15963
2.62542	2.30283	0.0264206	0.782734	-0.0196453	-0.343419	-0.343419	-0.343419	-0.343419	-0.343419	-0.343419	Usp44
0.953958	0.261798	-0.343419	-0.343419	-0.343419	-0.0136761	-0.343419	-0.343419	0.76356	-0.343419	-0.343419	Grip1os3
3.35049	2.42272	1.56357	1.33993	2.15672	2.26733	1.24415	3.26454	1.87777	-0.343419	-0.343419	BC048403
7.2609	6.79453	5.96173	6.18047	5.76439	6.45508	4.99271	6.50684	5.49058	7.19817	6.54774	Mettl1
1.84374	0.934682	0.349287	1.01576	0.60018	-0.0508151	-0.343419	-0.343419	-0.343419	-0.343419	-0.343419	Gli1
6.91743	6.88742	5.13712	6.66298	4.46233	4.5529	3.50629	4.53204	3.9911	4.99374	6.35048	Timeless
4.42978	4.02673	4.10942	3.26332	2.31115	1.13806	1.54967	-0.343419	2.75197	-0.343419	-0.343419	Pex11g
0.953958	0.320011	0.814825	0.782734	0.60018	-0.0508151	0.595946	-0.343419	-0.343419	-0.343419	-0.343419	Gm39121
6.43269	6.26803	6.11606	5.72852	5.57155	5.74907	3.84727	5.28979	4.05345	-0.343419	5.40168	Grtp1
7.051	7.04872	3.79205	5.20595	2.66631	4.07589	4.15161	4.4116	4.16004	-0.343419	4.36135	Kbtbd11
0.737108	0.329464	0.0264206	0.286687	0.203025	-0.343419	-0.343419	-0.343419	-0.343419	-0.343419	-0.343419	1810012K16Rik
7.72897	7.50324	7.42248	7.3584	7.19918	6.9089	6.4283	4.23927	5.84234	-0.343419	-0.343419	Sfrp1
7.42858	7.42679	6.44827	6.53925	6.39239	6.55526	6.01252	5.85614	5.66498	7.18521	6.98934	Tacc1
7.42965	7.40162	6.05249	6.66413	6.64939	7.27995	5.92243	5.58681	5.97744	-0.343419	6.82286	Fgfr1
0.184943	-0.343419	-0.343419	-0.343419	-0.343419	-0.0508151	-0.343419	-0.343419	-0.343419	-0.343419	-0.343419	Got1l1
3.6487	3.34732	1.78358	1.07389	0.37293	-0.343419	-0.343419	-0.343419	-0.343419	-0.343419	-0.343419	Gm26578
7.20248	7.12107	5.85673	6.62566	5.58232	6.1059	5.81368	6.12491	5.02025	5.36907	6.8537	Gsr
3.58916	3.45478	3.01091	2.65675	2.30707	2.6965	1.72158	-0.343419	1.45258	-0.343419	-0.343419	Gm10131
0.425595	0.0208834	-0.343419	-0.343419	-0.343419	-0.343419	-0.343419	-0.343419	-0.343419	-0.343419	-0.343419	Gm19410
6.65984	6.36192	6.51915	6.40385	4.75361	3.07301	2.78196	5.16136	4.5374	6.30911	4.50896	Prag1
4.68315	4.36483	2.35709	2.17039	0.0311142	2.36973	2.34107	4.26979	0.76356	-0.343419	-0.343419	6430573F11Rik
3.29064	3.12446	2.82606	1.90368	1.37604	1.6184	0.99053	-0.343419	-0.343419	-0.343419	-0.343419	Pdgfrl
2.27631	1.80664	-0.343419	0.152627	-0.343419	-0.343419	-0.343419	-0.343419	-0.343419	-0.343419	-0.343419	Cyp4v3
2.18688	1.61487	1.75345	1.33993	0.37293	1.60701	0.610304	-0.343419	1.87777	-0.343419	-0.343419	B230317F23Rik
7.42744	7.29789	6.7855	6.75063	6.78311	7.1026	6.53417	7.04312	6.55569	-0.343419	7.00475	Msmo1
1.69679	1.2478	-0.0205534	-0.343419	-0.0196453	-0.343419	-0.343419	-0.343419	-0.343419	-0.343419	-0.343419	Apela
7.10163	6.68232	6.6662	6.63427	6.51832	6.68831	6.21265	6.66046	5.82337	6.13018	6.40414	Tma16
1.39823	0.53083	1.26204	0.286687	0.203025	0.50438	-0.343419	-0.343419	-0.343419	-0.343419	-0.343419	Tssk6
7.27273	7.18968	7.01125	7.12846	7.0386	7.05444	6.19027	7.10641	6.29015	7.19817	6.94502	Gatad2a
3.14806	2.65066	2.48815	1.05347	1.45854	2.19673	3.03648	2.49305	2.29639	-0.343419	-0.343419	Fam129c
2.23386	2.14512	0.774188	0.650643	1.32113	1.31448	1.94425	-0.343419	-0.343419	-0.343419	-0.343419	Calr3
0.322588	0.166527	-0.0205534	-0.343419	-0.0196453	-0.0508151	-0.343419	-0.343419	-0.343419	-0.343419	-0.343419	F2rl3
7.37183	7.22518	7.01019	7.09072	6.91013	7.04523	6.79384	6.70385	6.32489	6.13018	7.0784	Abce1
0.942577	-0.343419	-0.0205534	-0.343419	0.60018	-0.0508151	-0.343419	-0.343419	-0.343419	-0.343419	-0.343419	Gypa
6.84487	6.75436	6.62636	6.62204	6.57594	6.40019	6.69189	6.31507	6.18904	6.06577	6.37714	Trmt1
7.5161	7.43684	7.20103	7.41186	7.28088	7.38808	7.41529	7.3869	7.44276	6.19614	7.44458	Orc6
5.98922	5.96035	5.46217	5.21244	4.97465	5.50954	5.29412	5.52766	4.38605	-0.343419	-0.343419	Gpt2
7.73508	7.51701	7.41702	7.14325	4.95582	5.00576	6.91031	6.60301	7.23513	-0.343419	-0.343419	Tox3
1.99512	1.37914	0.592581	-0.343419	-0.343419	-0.343419	-0.343419	-0.343419	-0.343419	-0.343419	-0.343419	Gm35850
7.57841	7.40026	5.70738	5.66755	5.15082	4.59574	3.92357	5.37305	4.49455	-0.343419	-0.343419	Mt3
6.8937	6.62635	4.04697	4.0291	1.61509	1.38357	1.54967	3.39768	2.01989	-0.343419	4.63003	Mt2
7.65643	7.51489	7.1766	7.30567	7.34935	7.49244	7.46072	7.52425	7.47799	6.92484	7.37996	Cfap20
1.83143	1.17964	-0.0205534	0.286687	0.577559	0.675894	-0.343419	1.37972	-0.343419	-0.343419	-0.343419	Ccdc113
1.45353	1.06751	-0.343419	0.152627	-0.343419	-0.0136761	-0.343419	-0.343419	-0.343419	-0.343419	-0.343419	Gm3830
5.9687	5.87645	5.48838	5.77977	5.05225	4.88967	4.52523	5.5502	4.32436	5.855	-0.343419	Gm5914
7.05023	6.95394	6.40325	6.55976	6.4066	6.83868	6.36789	6.84691	6.08498	6.25323	6.54774	Prmt7
1.13969	0.771745	0.269715	0.782734	-0.0196453	0.486509	-0.343419	-0.343419	-0.343419	-0.343419	-0.343419	Nqo1
7.26394	7.24036	6.95476	7.12193	6.68039	6.93029	7.12613	6.77011	6.66478	6.13018	6.35048	Kars
7.65967	7.41647	6.65971	6.72542	6.59387	7.15802	7.01646	7.34284	6.8035	6.32778	7.3189	Gcsh
0.322588	-0.343419	-0.343419	-0.343419	-0.343419	-0.0508151	-0.343419	-0.343419	-0.343419	-0.343419	-0.343419	Adad2
7.24952	7.23932	7.0644	7.22046	6.97163	7.01047	6.747	6.79662	6.71034	6.91118	7.14504	Usp10
7.08926	6.75147	5.56173	6.02446	4.42753	4.47038	5.08451	4.7291	1.91322	6.22488	7.02214	Gins2
7.50198	7.47779	7.41204	7.48395	7.314	7.26664	6.92529	7.31506	6.64926	6.88056	7.27348	Emc8
6.93482	6.46842	4.54341	6.13445	2.73873	2.58783	1.94649	4.86907	2.71413	6.20749	4.25412	Cdt1
7.10576	6.95367	6.36382	6.39308	6.85326	6.99075	6.02965	6.24029	6.80059	5.16859	6.74614	2310022B05Rik
7.5394	7.28035	7.37901	7.32575	7.06881	7.10554	6.58034	7.06257	6.76867	6.95894	6.95519	2810004N23Rik
3.42061	3.03807	3.17324	2.76382	2.36174	2.88033	1.94425	1.37972	1.44414	-0.343419	-0.343419	Gm3468
7.13557	6.99538	6.77267	6.80603	6.69129	6.95727	6.39562	6.34404	6.62791	6.45388	6.41137	Rpp14
5.2762	5.11525	4.02815	4.37186	3.91257	2.89069	3.58638	2.74469	-0.343419	-0.343419	-0.343419	Nr1d2
7.63484	7.5441	7.11493	7.51436	6.96036	7.12235	7.38006	6.90716	7.49934	7.36293	7.21841	Dnajc9
5.86137	5.8355	5.67686	5.33743	4.83911	4.61584	4.24717	5.2398	3.32082	5.36907	-0.343419	2810402E24Rik
6.69497	6.61927	6.19914	6.41324	6.04273	6.31947	6.06762	6.59496	5.89945	5.47851	-0.343419	Ppif
7.62474	7.30777	7.20312	7.3161	7.20118	7.35174	6.74902	7.35187	7.1338	7.52726	7.08948	Gnl3
7.55209	7.41798	7.45929	7.44682	7.41238	7.35877	7.02417	7.24411	7.26383	6.66352	7.39433	Dph3
0.351448	-0.0442917	0.0264206	-0.343419	0.0311142	-0.343419	-0.343419	-0.343419	-0.343419	-0.343419	-0.343419	Gm17110
0.942577	0.53083	0.0264206	-0.343419	-0.343419	-0.343419	-0.343419	-0.343419	-0.343419	-0.343419	-0.343419	Rnase1
7.70819	7.47467	6.57628	5.98522	5.17471	4.39615	5.17273	6.29355	5.59178	-0.343419	6.03468	Ndrg2
1.12046	1.11497	0.349287	-0.343419	0.203025	-0.343419	-0.343419	-0.343419	-0.343419	-0.343419	-0.343419	Gm16617
7.51006	7.39311	7.47164	7.33907	6.65834	4.75927	4.88231	5.89815	6.44632	5.30736	4.36135	Zfp219
6.76583	6.69109	6.7199	6.69026	6.40544	6.33166	6.08957	5.78437	6.34996	6.26054	6.61601	Mettl3
7.24109	7.14277	6.6603	6.92597	6.62681	6.95382	6.76519	7.0214	6.89494	6.13018	6.73556	Prmt5
0.705943	0.693767	-0.343419	-0.343419	-0.343419	-0.343419	-0.343419	-0.343419	-0.343419	-0.343419	-0.343419	Cmtm5
0.184943	0.0208834	-0.0205534	-0.343419	-0.0196453	-0.0508151	-0.343419	-0.343419	-0.343419	-0.343419	-0.343419	Gm20687
3.22079	3.09792	1.60529	2.958	1.32113	1.31448	1.00712	1.85422	2.29552	-0.343419	-0.343419	AC174678.1
1.99512	1.90954	0.508603	0.286687	0.354888	0.156765	-0.343419	-0.343419	-0.343419	-0.343419	-0.343419	Tssk4
-0.0319065	-0.343419	-0.343419	-0.343419	-0.343419	-0.0508151	-0.343419	-0.343419	-0.343419	-0.343419	-0.343419	Tgm1
5.39398	5.37693	5.20537	4.97845	3.46191	3.69811	3.75024	4.16848	3.55348	5.16859	-0.343419	Khnyn
1.55421	1.09614	0.592581	-0.343419	-0.343419	-0.343419	1.54967	-0.343419	-0.343419	-0.343419	-0.343419	C1qtnf9
2.33037	1.88307	1.97422	1.11384	0.747463	0.50438	0.610304	-0.343419	-0.343419	-0.343419	-0.343419	Gm27017
6.11908	5.44417	5.287	4.3526	1.89819	3.50268	4.9707	3.03605	5.08564	-0.343419	4.25412	Dleu7
7.57614	7.43361	7.26875	7.38904	6.0806	5.53092	5.3223	5.36423	6.10045	7.02876	7.39433	Rnaseh2b
7.28146	7.26954	7.21802	7.05903	6.60414	6.54066	6.37657	6.49543	6.66609	6.66352	6.33912	Ints6
7.03483	6.82059	6.64941	6.77735	6.49308	6.75289	5.69712	6.60449	5.87146	5.86485	6.47182	Pinx1
6.44694	6.36705	2.61245	3.18128	2.03014	3.71186	5.65852	3.55181	3.72792	-0.343419	-0.343419	Clu
2.36113	2.36025	-0.343419	-0.343419	-0.343419	-0.343419	-0.343419	-0.343419	-0.343419	-0.343419	-0.343419	Adra1a
7.50074	7.46682	7.41164	7.42794	7.49309	7.46078	7.48408	7.37586	7.44216	6.19614	7.22791	Ppp2r2a
3.68191	3.40931	2.22276	2.0719	0.829596	1.90421	-0.343419	1.46447	-0.343419	-0.343419	-0.343419	Gm16867
3.22739	1.88307	0.878443	1.28075	0.354888	0.81784	0.610304	3.14678	-0.343419	-0.343419	-0.343419	Tnfrsf10b
7.42632	7.31919	4.10756	4.76752	3.03305	2.36793	1.94649	2.74469	4.05337	-0.343419	5.24572	Rgcc
0.776072	0.53083	0.0264206	-0.343419	-0.0196453	-0.343419	-0.343419	-0.343419	-0.343419	-0.343419	-0.343419	6330576A10Rik
7.56062	7.45667	6.62301	6.27362	3.06244	2.61849	3.03698	0.955705	3.86878	-0.343419	-0.343419	Sox21
2.6005	1.48204	0.741188	0.286687	1.00556	1.02194	-0.343419	-0.343419	-0.343419	-0.343419	-0.343419	Abcc4
7.52341	7.48374	6.9802	7.11774	6.77839	7.09755	7.25377	6.43303	6.42362	7.52138	7.0909	Ipo5
1.893	1.06751	0.451322	1.83794	-0.0196453	0.317766	-0.343419	-0.343419	-0.343419	-0.343419	-0.343419	1810041H14Rik
0.539438	-0.343419	0.349287	-0.343419	-0.0196453	0.278928	-0.343419	-0.343419	-0.343419	-0.343419	-0.343419	Gpr18
1.90215	1.72113	1.88691	0.811209	1.57393	1.54182	-0.343419	-0.343419	1.18941	-0.343419	-0.343419	A330035P11Rik
4.64195	4.03058	4.32092	3.67725	3.49586	3.90601	3.69277	4.03938	1.64499	-0.343419	-0.343419	9230110C19Rik
4.99785	4.81619	3.82036	3.79131	2.14175	2.62972	3.64474	3.81225	1.44414	-0.343419	-0.343419	Cep126
0.539438	-0.0442917	-0.343419	-0.343419	-0.343419	0.278928	-0.343419	-0.343419	-0.343419	-0.343419	-0.343419	Fut4
0.841131	-0.0442917	-0.343419	0.152627	-0.343419	-0.0136761	-0.343419	-0.343419	-0.343419	-0.343419	-0.343419	Gpr83
7.72718	7.51637	7.65517	7.59337	7.66992	7.56709	7.45017	7.4287	7.65378	7.19817	7.39433	Taf1d
0.351448	0.261798	-0.343419	-0.343419	-0.343419	-0.343419	-0.343419	-0.343419	-0.343419	-0.343419	-0.343419	Col5a3
0.559223	0.442082	0.0264206	-0.343419	-0.343419	-0.0508151	-0.343419	-0.343419	-0.343419	-0.343419	-0.343419	Gm16754
0.322588	0.320011	-0.343419	-0.343419	-0.343419	-0.343419	-0.343419	-0.343419	-0.343419	-0.343419	-0.343419	Gm1110
0.184943	-0.343419	-0.343419	-0.343419	-0.343419	-0.0508151	-0.343419	-0.343419	-0.343419	-0.343419	-0.343419	Gm29724
7.64297	7.50432	7.00921	7.00374	6.32127	5.95065	6.08959	3.07809	4.32436	-0.343419	-0.343419	Cdon
6.48464	5.82489	6.1879	5.78491	5.82004	5.83968	4.82147	4.89625	5.3047	-0.343419	5.47657	Pus3
0.425595	0.0208834	0.0264206	-0.343419	-0.343419	-0.0508151	-0.343419	-0.343419	-0.343419	-0.343419	-0.343419	Hepacam
7.13888	7.00661	6.85918	6.80366	6.95608	7.06064	6.73653	6.76513	6.7858	4.99374	4.63003	Sc5d
1.45353	1.2478	-0.343419	-0.343419	-0.343419	-0.343419	-0.343419	-0.343419	-0.343419	-0.343419	-0.343419	Pdzd3
1.83143	0.952028	0.741188	-0.343419	-0.0196453	0.486509	0.99053	-0.343419	0.770794	-0.343419	-0.343419	Ttc36
7.53076	7.41311	7.50679	7.37464	7.31074	7.20776	6.95749	7.07269	7.36577	6.75535	7.37996	Rbm7
2.66953	2.53741	-0.343419	-0.343419	0.0311142	1.13806	1.54967	-0.343419	-0.343419	-0.343419	-0.343419	Tmprss5
0.841131	0.320011	-0.343419	-0.343419	-0.343419	-0.343419	-0.343419	-0.343419	-0.343419	-0.343419	-0.343419	Bco2
2.30094	0.741209	1.33636	2.14853	0.82285	0.711961	-0.343419	1.85422	0.770794	-0.343419	-0.343419	Gm16124
0.351448	0.320011	-0.343419	-0.343419	0.0311142	-0.0508151	-0.343419	-0.343419	-0.343419	-0.343419	-0.343419	Paqr5
7.56752	7.5177	6.96679	7.41148	6.51508	6.70607	6.22083	7.03989	6.2411	6.75535	7.27402	Tipin
4.00168	3.57393	2.76619	1.28075	1.51031	2.15272	2.59559	1.85241	-0.343419	-0.343419	-0.343419	Parp16
5.719	5.67124	5.37444	5.26251	4.98008	5.35442	4.72572	3.86364	5.1912	4.99374	4.3466	Ice2
1.51723	0.826597	0.0264206	0.286687	-0.343419	-0.0136761	-0.343419	-0.343419	-0.343419	-0.343419	-0.343419	Prtg
5.47075	5.08063	3.54778	3.80868	1.31288	-0.343419	-0.343419	1.37972	-0.343419	-0.343419	-0.343419	Gsta4
5.07911	4.86017	0.571531	0.443786	0.354888	0.211776	-0.343419	2.67999	2.29552	-0.343419	-0.343419	Col12a1
7.82586	7.54915	7.45126	7.54519	7.43099	7.44065	7.38932	7.3867	6.70979	4.42291	7.62622	Hmgn3
4.38416	4.19159	4.01702	4.28471	4.29737	4.19197	4.22501	3.85354	4.28535	-0.343419	4.36135	Ube2cbp
0.539438	-0.343419	0.201691	0.286687	-0.0196453	0.486509	-0.343419	-0.343419	-0.343419	-0.343419	-0.343419	Gm29562
2.90158	2.801	-0.343419	0.152627	-0.343419	-0.343419	-0.343419	-0.343419	-0.343419	-0.343419	-0.343419	AF529169
2.59704	1.65212	2.54253	1.80297	2.56758	2.22316	1.82687	-0.343419	-0.343419	-0.343419	-0.343419	1700065D16Rik
2.18688	1.39191	1.70568	1.65051	1.00026	0.675894	-0.343419	-0.343419	-0.343419	-0.343419	-0.343419	Gm16794
2.66172	2.35361	1.78755	1.51181	0.782893	2.2001	1.54967	-0.343419	-0.343419	-0.343419	-0.343419	Nmnat3
7.51696	7.38853	7.17517	7.33068	7.048	6.92198	6.87961	4.44056	7.16615	-0.343419	5.91786	Amotl2
0.737108	0.320011	0.0264206	-0.343419	0.60018	0.50438	-0.343419	-0.343419	-0.343419	-0.343419	-0.343419	1300017J02Rik
7.29887	7.21309	7.20341	7.14369	6.9458	7.01447	6.72145	6.9194	6.87895	4.99374	6.56826	Mrpl3
6.97795	6.5722	6.267	6.55641	6.5253	6.93398	6.10251	6.74257	6.4897	5.36907	5.44015	Rrp9
6.85484	6.84375	6.22962	6.33135	6.10762	6.35898	6.58394	6.84523	5.93887	6.85101	6.75619	Dag1
0.24771	-0.343419	-0.0205534	-0.343419	-0.343419	0.156765	-0.343419	-0.343419	-0.343419	-0.343419	-0.343419	Gm37401
6.4231	6.18794	5.06628	5.27336	3.86505	3.9668	1.00712	3.86673	3.13411	6.20749	5.24572	Cmtm8
4.89859	4.76919	1.68422	3.19094	2.20747	2.47486	1.00712	3.73107	2.29552	-0.343419	-0.343419	Xylb
0.539438	-0.0442917	-0.343419	0.152627	0.354888	0.50438	-0.343419	-0.343419	-0.343419	-0.343419	-0.343419	4930516B21Rik
2.94529	2.40903	2.64639	2.24077	-0.0196453	-0.0136761	-0.343419	-0.343419	-0.343419	-0.343419	-0.343419	Scn5a
3.84319	3.6572	2.52085	2.86393	1.345	1.4306	1.26165	-0.343419	1.87777	-0.343419	-0.343419	D830035M03Rik
6.34416	6.19735	5.14824	5.66656	5.54927	5.79489	5.62211	5.84944	4.53768	4.99374	5.23704	Zfp651
1.19157	0.938729	0.984482	-0.343419	-0.343419	0.38329	0.610304	-0.343419	-0.343419	-0.343419	-0.343419	Ccdc13
1.07777	-0.0442917	0.201691	0.286687	0.276405	-0.0136761	0.610304	-0.343419	-0.343419	-0.343419	-0.343419	Gm47112
6.0355	5.30182	5.36239	5.17272	5.61456	5.54145	5.28764	5.60462	4.46055	-0.343419	4.3466	Gm9856
7.53428	7.44437	7.11796	7.26581	7.11058	7.08912	6.69189	7.08259	7.19544	5.30736	7.20398	Exosc7
1.63104	0.320011	0.571531	0.782734	0.37293	0.711961	0.610304	-0.343419	-0.343419	-0.343419	-0.343419	4921536K21Rik
6.86135	6.74794	6.6562	6.66105	6.43658	6.57313	5.99285	6.01731	6.31925	6.83303	6.77489	Pes1
0.776072	0.329464	-0.343419	-0.343419	-0.343419	-0.0508151	-0.343419	-0.343419	-0.343419	-0.343419	-0.343419	Gm11992
1.51723	1.21621	0.996433	0.650643	-0.343419	-0.0508151	-0.343419	-0.343419	-0.343419	-0.343419	-0.343419	Ddc
7.70145	7.50965	7.57349	7.52821	6.37518	4.79318	3.6017	4.41175	5.24335	-0.343419	7.558	Grb10
2.16412	1.88307	-0.343419	-0.343419	-0.343419	-0.343419	0.595946	-0.343419	1.87777	-0.343419	-0.343419	Cobl
6.81204	6.60896	6.19377	6.31734	5.65262	6.30513	5.9152	6.36801	5.7596	5.36907	5.87583	Pno1
7.43239	7.2892	7.25984	7.29586	7.05755	7.24585	6.75128	7.11615	7.10376	6.86585	7.1479	Rars
0.776072	0.261798	-0.343419	0.617798	-0.0196453	-0.343419	-0.343419	-0.343419	-0.343419	-0.343419	-0.343419	D930048N14Rik
1.12046	-0.343419	-0.0205534	-0.343419	-0.343419	-0.343419	-0.343419	-0.343419	-0.343419	-0.343419	-0.343419	Gm12216
7.3132	7.28614	7.21983	7.21699	7.22475	7.30583	7.19645	7.25301	7.06026	6.20749	7.23919	Mrpl55
2.80314	2.48374	2.4764	2.4218	1.88938	0.890265	-0.343419	1.66405	0.770794	-0.343419	-0.343419	Gm16062
7.62234	7.45904	7.53668	7.51107	7.51342	7.52116	7.37934	7.5012	7.60131	7.59546	7.05279	Cops3
1.28985	0.934682	0.99371	0.650643	0.354888	1.23805	-0.343419	-0.343419	1.18941	-0.343419	-0.343419	B9d1os
6.98042	6.92156	6.60667	6.41714	6.1781	6.41422	6.51809	6.96546	5.02011	-0.343419	5.95838	B9d1
7.0685	6.45334	6.29448	6.21729	5.97683	6.43469	5.76098	6.79595	4.40911	5.86485	6.58637	Rangrf
0.737108	0.0208834	-0.343419	-0.343419	-0.343419	-0.343419	-0.343419	-0.343419	-0.343419	-0.343419	-0.343419	9130213A22Rik
0.351448	-0.343419	-0.343419	-0.343419	0.203025	-0.343419	-0.343419	-0.343419	-0.343419	-0.343419	-0.343419	Tnfsfm13
5.40537	4.81499	4.71771	4.68167	4.68671	5.1704	4.5085	5.06115	4.40934	5.16859	-0.343419	Dhx33
1.774	1.51197	0.571531	-0.343419	0.459119	0.872962	1.00712	-0.343419	-0.343419	-0.343419	-0.343419	Smtnl2
3.68191	3.61392	3.33471	3.2616	3.57891	3.24095	1.54967	1.85422	1.87777	-0.343419	-0.343419	Ovca2
7.79777	7.53466	6.18243	5.82561	3.7109	3.76072	3.91366	3.26454	4.06496	5.36907	-0.343419	Aldoc
6.57906	6.45191	5.82486	5.78909	5.82112	6.16521	6.13558	6.38482	5.10903	4.42291	6.01244	Pigs
6.98524	6.97025	6.77305	6.44481	5.94697	6.13806	5.94251	5.77932	6.37069	6.22488	5.64883	Fam58b
7.54958	7.50061	7.43051	7.50861	7.38106	7.07913	7.09198	6.62013	7.00966	7.52726	6.61911	Suz12
3.51556	2.41652	2.85232	1.68357	2.30533	1.7121	1.54967	-0.343419	2.97696	-0.343419	-0.343419	Gm11423
6.14652	5.88913	5.02186	5.18769	4.87252	5.572	4.90991	4.59255	4.81642	-0.343419	4.63003	Nle1
4.79625	4.73118	4.20139	4.42014	4.17182	4.60601	3.41327	3.88048	4.40934	-0.343419	-0.343419	Myo19
1.21554	1.17964	-0.0205534	0.782734	-0.0196453	-0.0136761	-0.343419	-0.343419	-0.343419	-0.343419	-0.343419	Appbp2os
1.38204	1.12126	0.592581	0.152627	-0.0196453	0.317766	-0.343419	1.37972	-0.343419	-0.343419	-0.343419	Rnf43
4.88348	4.75239	4.29208	3.95335	3.98501	4.07978	4.58129	3.53462	3.80179	-0.343419	-0.343419	Mks1
0.600443	0.329464	-0.343419	-0.343419	-0.343419	-0.343419	-0.343419	-0.343419	-0.343419	-0.343419	-0.343419	Gm2018
5.52226	5.4963	5.09612	5.22701	4.39835	4.99775	5.0246	4.7244	3.43237	5.36907	4.24535	Nme2
0.322588	0.320011	0.269715	-0.343419	-0.343419	-0.0136761	-0.343419	-0.343419	-0.343419	-0.343419	-0.343419	Mycbpap
6.39374	6.2699	5.80288	5.81887	5.11501	4.95524	4.49982	4.42397	3.58429	4.99374	6.1009	Scrn2
1.63104	0.0208834	0.596281	-0.343419	-0.343419	0.278928	0.595946	-0.343419	-0.343419	-0.343419	-0.343419	Gpr179
0.705943	-0.0442917	-0.343419	-0.343419	-0.0196453	-0.0136761	-0.343419	-0.343419	-0.343419	-0.343419	-0.343419	4933428G20Rik
6.48501	6.39562	5.70363	6.16664	5.60493	5.88619	4.78178	5.6279	5.67596	5.16859	-0.343419	Epop
6.11372	5.74564	3.15757	5.53059	0.510346	0.872962	0.595946	-0.343419	-0.343419	4.99374	5.27279	Cdc6
1.99512	0.771745	0.984482	1.33993	0.577559	1.21205	-0.343419	1.46447	1.1813	-0.343419	-0.343419	Dhx58
0.184943	-0.343419	-0.0205534	-0.343419	0.0311142	-0.343419	-0.343419	-0.343419	-0.343419	-0.343419	-0.343419	Slc4a1
6.84501	6.78275	5.98992	5.08389	2.69694	1.86789	0.99053	0.955705	1.788	-0.343419	-0.343419	Gm11627
6.38771	6.33343	5.86175	6.16867	5.75008	6.02534	5.73072	5.71641	5.52895	5.17514	4.58389	Mettl2
7.26262	7.22985	7.20144	7.24419	7.17342	7.05353	7.03175	7.00774	6.74489	7.24588	7.24958	Nol11
3.02806	2.8398	0.741188	0.811209	0.354888	0.711961	2.59559	-0.343419	-0.343419	-0.343419	-0.343419	Abca8b
7.78723	7.55559	6.99181	7.02825	5.63225	4.60531	4.86693	7.44511	4.38566	6.2685	5.40363	Sox9
0.351448	-0.0442917	-0.343419	0.152627	-0.343419	-0.343419	-0.343419	-0.343419	-0.343419	-0.343419	-0.343419	B230344G16Rik
4.76315	4.52829	2.79801	3.26718	3.2678	3.61341	3.49642	3.86364	-0.343419	-0.343419	-0.343419	Foxj1
6.39374	6.01429	5.85751	5.70072	5.58004	5.249	5.15729	5.72851	5.63755	-0.343419	-0.343419	Snhg20
2.49404	2.41824	1.30334	1.44132	0.60018	0.81436	-0.343419	-0.343419	-0.343419	-0.343419	-0.343419	Afmid
3.00804	2.29856	1.09307	0.286687	0.354888	0.211776	-0.343419	2.93089	-0.343419	-0.343419	-0.343419	Sgsh
5.95466	5.81268	5.58552	5.85124	5.48013	5.70713	4.18583	4.85579	4.47611	5.36907	5.40363	Ccdc137
7.37794	7.25996	6.96121	7.11008	6.97831	7.04165	6.89963	7.11615	6.60716	7.18521	5.88895	Fasn
7.59452	7.39922	6.65622	6.76914	6.24063	6.86767	5.99258	6.82199	6.18791	-0.343419	6.81095	Idi1
2.02632	1.06751	1.56357	1.61186	1.76335	1.8906	-0.343419	-0.343419	-0.343419	-0.343419	-0.343419	Gm36423
6.36657	6.24054	5.99984	6.01523	5.54033	5.43431	5.15325	5.39246	5.25582	6.19614	6.23076	B3galnt2
3.45504	3.14889	2.27679	2.92458	2.15414	1.0045	-0.343419	-0.343419	-0.343419	-0.343419	-0.343419	Gm26645
7.63314	7.51412	6.74413	6.79157	5.11517	3.16286	3.49642	5.24953	2.1128	-0.343419	4.50896	Gli3
7.57668	7.41246	7.46136	7.47449	7.42036	7.39045	7.3226	7.47739	7.20394	7.26999	7.07913	Yae1d1
0.0110753	-0.343419	-0.0205534	-0.343419	-0.0196453	-0.343419	-0.343419	-0.343419	-0.343419	-0.343419	-0.343419	Gm47806
1.82259	0.53083	-0.343419	1.405	-0.343419	-0.0508151	-0.343419	-0.343419	-0.343419	-0.343419	-0.343419	Gm47076
7.697	7.47213	7.45126	7.31612	7.26201	7.36279	7.2433	7.42049	7.33049	7.15648	6.92821	Psmg4
6.43784	6.43357	5.44066	5.25008	3.81995	3.78474	5.4554	-0.343419	3.64643	-0.343419	5.84868	Slc22a23
0.539438	0.0208834	-0.0205534	-0.343419	-0.343419	-0.343419	-0.343419	-0.343419	-0.343419	-0.343419	-0.343419	Gm31834
0.539438	0.0208834	0.0264206	-0.343419	-0.343419	0.278928	-0.343419	-0.343419	-0.343419	-0.343419	-0.343419	Gm47061
7.5429	7.43999	7.52679	7.45004	7.47573	7.37462	7.07097	7.52425	6.98064	6.77103	7.42533	Pak1ip1
1.893	1.61487	0.996433	1.405	-0.343419	-0.343419	-0.343419	-0.343419	-0.343419	-0.343419	-0.343419	Gm36101
0.776072	0.320011	-0.0205534	0.152627	-0.343419	-0.343419	-0.343419	-0.343419	-0.343419	-0.343419	-0.343419	A330033J07Rik
7.83615	7.56061	7.06866	7.12609	6.24467	6.48555	6.03582	7.21521	5.45934	6.20749	5.23704	Id4
5.50664	5.44607	3.09515	2.56639	0.60018	-0.0136761	0.595946	-0.343419	-0.343419	-0.343419	-0.343419	A330048O09Rik
1.90733	1.61487	1.75025	1.51181	0.82285	1.17602	-0.343419	-0.343419	-0.343419	-0.343419	-0.343419	Phf2os1
6.87574	6.7343	6.69889	6.74287	6.76087	6.84426	6.39188	6.43844	5.9306	6.20749	6.83801	Nol8
4.79516	3.74293	3.45353	3.57102	3.49057	3.18319	1.00712	-0.343419	2.29639	-0.343419	-0.343419	Gm32834
6.61023	6.35296	6.53337	6.24031	6.5774	6.54588	5.99747	5.61742	6.42525	5.30736	6.23076	Secisbp2
7.43377	7.38698	7.19407	7.37297	7.0088	7.20992	6.93734	6.89254	7.40613	6.20749	7.18072	Thoc3
7.12991	7.1014	7.00868	6.93853	6.80978	6.9569	6.92617	6.89551	6.88597	6.82825	5.12978	Smad5
7.65806	7.46821	7.56032	7.39397	6.82932	6.47231	6.53225	7.35229	6.9433	6.9434	5.91586	Gkap1
0.87969	0.442082	0.349287	-0.343419	-0.343419	-0.343419	-0.343419	-0.343419	-0.343419	-0.343419	-0.343419	A530065N20Rik
7.77061	7.5527	6.04318	6.53066	3.84641	3.73633	4.3832	5.09787	3.64563	4.42291	5.40295	Gas1
2.85814	2.13163	1.82813	1.61186	1.51031	1.72312	-0.343419	-0.343419	2.29639	-0.343419	-0.343419	Zfp808
4.86868	4.47845	3.79058	4.58358	3.92749	4.29104	4.60409	2.10586	3.90163	-0.343419	-0.343419	Gm5141
2.15856	1.99957	1.87089	2.00982	1.32113	-0.0136761	-0.343419	-0.343419	1.64499	-0.343419	-0.343419	Gm28557
0.184943	0.0208834	-0.343419	-0.343419	-0.343419	-0.343419	-0.343419	-0.343419	-0.343419	-0.343419	-0.343419	Gm17039
7.23187	6.9238	6.67135	6.90957	6.75164	6.93958	6.61578	6.62743	6.58319	6.78906	6.09882	Nsun2
7.3866	7.23173	7.20377	7.17987	7.30188	7.27242	7.04442	6.80909	7.18981	6.77569	7.02624	Ccnh
0.539438	0.320011	-0.343419	0.152627	-0.343419	-0.343419	-0.343419	-0.343419	-0.343419	-0.343419	-0.343419	Gm807
6.31483	6.22408	6.03335	5.66673	5.846	5.94502	5.03599	5.21902	5.24335	4.42291	6.0347	Mccc2
7.4097	7.21673	7.15739	7.31423	7.20995	7.17506	6.92512	7.3438	7.21218	6.75535	6.70738	Smn1
6.58399	6.42255	6.27009	5.68185	5.14403	4.57129	4.75525	4.35108	4.60141	5.36907	-0.343419	Rnf180
0.559223	0.0208834	-0.343419	-0.343419	-0.343419	-0.0508151	-0.343419	-0.343419	-0.343419	-0.343419	-0.343419	Gm28988
6.97848	6.93548	6.57408	6.74535	6.5344	6.68811	6.27294	6.2624	6.47139	6.32778	5.37333	Dimt1
0.184943	-0.343419	-0.0205534	-0.343419	-0.343419	-0.343419	-0.343419	-0.343419	-0.343419	-0.343419	-0.343419	Gm32090
0.184943	0.0208834	-0.343419	-0.343419	-0.343419	-0.343419	-0.343419	-0.343419	-0.343419	-0.343419	-0.343419	Gm47040
2.08691	1.11497	1.68317	-0.343419	1.42826	1.72961	-0.343419	-0.343419	-0.343419	-0.343419	-0.343419	Gm17509
7.12221	6.98769	6.94803	7.00612	6.77704	6.83867	6.5165	6.47116	6.87808	6.87172	7.01205	Mrps30
1.12046	0.329464	0.0264206	1.11384	0.577559	0.317766	-0.343419	-0.343419	-0.343419	-0.343419	-0.343419	B430218F22Rik
7.69796	7.47751	7.43811	7.29191	7.51959	7.61649	7.39499	7.46928	7.56556	6.25323	7.48088	Hmgcs1
1.51204	0.261798	-0.343419	0.152627	-0.343419	0.38329	-0.343419	-0.343419	-0.343419	-0.343419	-0.343419	Gm48342
6.63378	6.50677	6.58869	6.19933	6.06421	5.55087	5.53044	5.43171	5.97056	6.19614	6.09071	Rab10os
7.25841	7.25444	6.61706	6.24303	5.36965	6.09747	5.3798	7.2156	6.89283	6.83303	6.70977	Dnmt3a
0.776072	0.53083	-0.343419	-0.343419	-0.343419	-0.343419	-0.343419	-0.343419	-0.343419	-0.343419	-0.343419	Dnmt3aos
3.02284	2.15165	2.12239	1.80297	2.14175	1.82312	1.57996	2.49305	1.1813	-0.343419	-0.343419	Fam228a
6.47581	6.35116	6.4578	6.32224	5.1606	4.87845	4.65449	2.9505	4.53441	4.99374	4.24535	Ttc32
7.67375	7.48484	7.65647	7.55482	7.58833	7.48489	7.46104	7.3437	7.6511	6.91118	7.5991	Ddx1
0.184943	0.166527	-0.0205534	-0.343419	-0.343419	-0.343419	-0.343419	-0.343419	-0.343419	-0.343419	-0.343419	AC163633.2
5.59426	5.52345	4.71343	4.65223	4.183	4.90106	3.97849	5.05243	4.48498	-0.343419	-0.343419	Dus4l
2.72976	2.34621	2.54253	2.00982	2.4823	1.81454	1.57996	-0.343419	1.87777	-0.343419	-0.343419	D630036H23Rik
7.50824	7.39406	7.42433	7.47017	7.32676	7.24499	6.48233	7.26275	7.07042	7.18521	6.96975	Ifrd1
6.50229	6.48636	5.01937	4.93443	4.34322	4.65793	5.21552	4.66741	3.90182	6.04879	5.40168	Dtd2
7.73037	7.53148	7.50646	7.38628	7.19296	7.00366	7.18175	7.3869	6.92957	7.5768	7.5808	Arhgap5
5.5588	5.43834	2.36529	3.19094	1.44226	-0.0508151	-0.343419	3.26428	-0.343419	-0.343419	-0.343419	Egln3
6.45824	6.38334	6.13129	6.38144	6.14562	6.35784	6.26051	5.73094	5.71739	-0.343419	6.09882	2700097O09Rik
4.93586	4.91168	4.05303	3.98289	3.4336	3.40351	3.58638	3.85354	1.18941	-0.343419	4.33636	Prps1l3
7.0214	6.93564	6.8629	6.78618	6.62274	6.64723	6.85792	6.80953	6.39765	6.83303	6.95519	Prpf39
6.74156	6.71082	5.39669	5.95983	5.00904	5.58716	4.65465	5.03896	4.86238	5.36907	4.25412	Mthfd1
0.776072	0.560926	-0.343419	0.286687	-0.0196453	-0.0508151	-0.343419	-0.343419	-0.343419	-0.343419	-0.343419	Gm34868
7.72728	7.54689	6.09103	6.22463	3.34444	3.03342	3.37278	2.10586	3.51147	7.52726	7.5808	Zfp36l1
1.83143	1.72701	0.201691	1.33993	-0.343419	0.156765	0.610304	-0.343419	-0.343419	-0.343419	-0.343419	1300014J16Rik
7.59913	7.38999	6.04867	5.73597	4.73938	5.34109	4.8899	4.07393	4.05337	-0.343419	4.3466	Acot1
0.559223	-0.343419	0.349287	-0.343419	-0.343419	0.156765	-0.343419	-0.343419	-0.343419	-0.343419	-0.343419	Acot4
3.87875	2.88975	2.39852	1.28075	1.32113	1.86789	2.34107	-0.343419	0.76356	-0.343419	-0.343419	Acot6
4.19955	3.21546	3.65541	3.32232	1.7945	-0.0508151	-0.343419	-0.343419	-0.343419	-0.343419	-0.343419	Tshr
2.02632	1.6189	0.349287	0.617798	0.354888	0.486509	-0.343419	-0.343419	-0.343419	-0.343419	-0.343419	Gm40893
2.2835	1.38786	0.201691	0.782734	-0.343419	-0.343419	-0.343419	-0.343419	-0.343419	-0.343419	-0.343419	4930474N09Rik
4.92662	4.92579	1.16609	1.86461	-0.0196453	0.211776	-0.343419	-0.343419	-0.343419	-0.343419	-0.343419	Fam181a
4.85057	4.82885	1.41861	1.11384	0.203025	0.278928	-0.343419	-0.343419	-0.343419	-0.343419	-0.343419	Hhipl1
6.08994	6.02816	5.13744	5.40398	5.00372	5.45721	4.7067	5.93917	4.94471	-0.343419	4.25412	Traf3
6.19817	5.72392	5.09482	5.09515	5.21044	5.70576	4.59843	5.97311	4.57793	4.42291	4.36135	Trmt61a
7.8082	7.54842	7.07112	7.43893	6.9611	7.14165	6.73748	7.32575	6.29502	7.6318	7.42184	Siva1
3.04183	2.47192	2.03045	1.07389	-0.0196453	-0.343419	-0.343419	-0.343419	-0.343419	-0.343419	-0.343419	Zbtb42
7.5799	7.48032	7.50013	7.41908	7.31712	7.21975	7.26269	6.90755	7.33095	6.22488	7.46246	Mta1
7.10601	7.0533	5.775	5.46137	3.69835	1.82595	2.53762	4.20373	5.58136	-0.343419	-0.343419	Itgb8
7.62591	7.42519	5.75738	5.96305	4.59907	5.73792	6.17123	4.55081	3.9088	-0.343419	-0.343419	Slc1a3
0.559223	-0.0442917	0.349287	-0.343419	-0.0196453	-0.343419	-0.343419	-0.343419	-0.343419	-0.343419	-0.343419	Capsl
7.507	7.35603	7.37742	7.42261	7.24117	7.24435	6.7018	6.89492	7.35659	6.98414	7.21605	Brix1
3.02284	2.8398	1.36537	1.11384	-0.343419	-0.343419	-0.343419	-0.343419	-0.343419	-0.343419	-0.343419	Adamts12
7.31354	6.99294	7.18553	6.59677	5.35164	2.51859	2.9322	2.28909	2.01989	-0.343419	5.92046	Snhg18
7.35045	7.28242	7.33338	6.99113	6.0601	3.34338	5.16769	5.42871	3.22702	-0.343419	4.50896	Sema5a
0.539438	0.462294	0.349287	0.286687	-0.343419	-0.343419	-0.343419	-0.343419	-0.343419	-0.343419	-0.343419	4930465K09Rik
4.33835	4.20296	1.67228	1.61186	-0.0196453	-0.343419	-0.343419	3.11668	-0.343419	-0.343419	-0.343419	Gm32618
6.7556	6.60246	6.47443	5.69504	5.2051	5.03136	5.54448	5.64148	4.66026	-0.343419	5.27272	Rida
6.30847	6.22829	6.10392	5.90373	5.82885	5.99592	5.69921	2.74469	5.59695	6.19614	4.63003	Pop1
7.23709	7.01261	6.672	6.73642	6.47305	6.31932	6.04046	7.15369	6.72996	-0.343419	7.20399	9130401M01Rik
6.15127	6.13332	5.37923	5.73245	5.71876	5.95585	4.9707	4.4116	5.6667	-0.343419	4.25412	Wdyhv1
7.38815	7.21062	7.20318	7.20225	7.12796	7.37921	6.88788	6.87142	6.40102	4.99374	6.94502	Sqle
0.24771	-0.343419	-0.343419	-0.343419	-0.343419	-0.0508151	-0.343419	-0.343419	-0.343419	-0.343419	-0.343419	Tg
-0.0319065	-0.343419	-0.343419	-0.343419	-0.343419	-0.0508151	-0.343419	-0.343419	-0.343419	-0.343419	-0.343419	Mroh5
1.09654	0.952028	0.774188	0.811209	0.203025	-0.0136761	-0.343419	-0.343419	-0.343419	-0.343419	-0.343419	4933427E11Rik
1.87723	1.72701	1.51797	-0.343419	-0.343419	-0.0136761	-0.343419	-0.343419	-0.343419	-0.343419	-0.343419	Mapk15
3.63174	3.07256	0.774188	1.61186	0.354888	1.0045	-0.343419	2.93089	-0.343419	-0.343419	-0.343419	Scx
7.41226	7.391	7.10092	7.396	7.0234	7.26844	7.2433	7.09549	7.07638	6.62082	6.56542	Ift27
0.559223	-0.343419	-0.0205534	-0.343419	-0.343419	0.38329	-0.343419	-0.343419	-0.343419	-0.343419	-0.343419	1700027A07Rik
0.998687	-0.343419	0.814825	0.286687	0.604779	-0.0136761	-0.343419	-0.343419	-0.343419	-0.343419	-0.343419	AL589670.3
0.0110753	-0.343419	-0.0205534	-0.343419	-0.343419	-0.343419	-0.343419	-0.343419	-0.343419	-0.343419	-0.343419	Grap2
7.0214	6.94575	6.42475	6.74373	6.00001	6.39517	5.73345	6.79662	5.66804	6.06577	6.46933	Adsl
0.776072	0.741209	-0.343419	-0.343419	-0.343419	-0.343419	-0.343419	-0.343419	-0.343419	-0.343419	-0.343419	Gm17597
7.18724	7.15762	6.17248	6.51278	6.31529	6.73313	6.41614	7.05391	5.90238	6.69329	6.60093	Polr3h
3.25458	3.09792	1.31105	1.07389	0.203025	1.31448	2.78336	2.74469	-0.343419	-0.343419	-0.343419	Cyp2d22
0.942577	0.934682	0.0264206	-0.343419	-0.0196453	-0.343419	-0.343419	-0.343419	-0.343419	-0.343419	-0.343419	Ribc2
6.08226	6.02989	1.12174	2.76382	0.276405	1.18294	-0.343419	2.55917	-0.343419	-0.343419	-0.343419	Mlc1
0.953958	0.53083	-0.343419	0.152627	-0.343419	-0.343419	-0.343419	-0.343419	-0.343419	-0.343419	-0.343419	C1ql4
7.20495	7.06657	7.11112	7.11245	6.99461	6.89751	6.91303	6.90755	6.39339	7.19817	6.56826	Larp4
4.9515	4.53823	4.02158	4.01608	2.88149	2.52823	2.19787	3.76206	2.71413	-0.343419	-0.343419	2310068J16Rik
0.486636	0.0208834	-0.0205534	0.286687	-0.343419	-0.343419	-0.343419	-0.343419	-0.343419	-0.343419	-0.343419	Fignl2
0.322588	-0.343419	-0.343419	0.286687	-0.343419	-0.0136761	-0.343419	-0.343419	-0.343419	-0.343419	-0.343419	Igfbp6
7.66282	7.51518	6.42255	6.1886	5.83708	6.21704	6.83402	6.94196	6.24398	-0.343419	4.50175	Ppp1r1a
2.86613	2.59749	2.44055	2.44034	2.42789	2.78051	2.53368	-0.343419	1.1813	-0.343419	-0.343419	Gm15879
6.38041	6.32428	4.66845	6.13304	5.3525	5.78568	4.70651	3.26454	5.74718	-0.343419	5.55989	Tfap4
0.322588	-0.0442917	0.0264206	-0.343419	-0.0196453	-0.343419	-0.343419	-0.343419	-0.343419	-0.343419	-0.343419	Tekt5
2.02632	1.25908	0.201691	0.443786	-0.343419	-0.343419	0.595946	-0.343419	-0.343419	-0.343419	-0.343419	Gm21859
7.31447	7.30685	6.16288	6.28615	5.01138	5.09728	4.32493	3.55061	4.37826	7.19817	6.82286	Litaf
1.72931	1.60107	0.919147	0.782734	0.725911	1.13806	0.595946	-0.343419	1.44414	-0.343419	-0.343419	4930509G22Rik
7.17148	6.96824	5.84195	6.57838	5.025	5.01349	4.55396	4.71931	4.0083	6.26054	6.98175	Mcm4
6.46718	5.89928	5.25615	6.38122	5.04131	5.07161	4.98398	4.35108	5.82334	5.36907	5.29338	2610318N02Rik
6.97265	6.95283	6.30711	6.41043	6.43195	6.36812	6.29059	6.46778	6.42525	4.99374	4.33636	Arvcf
6.37329	6.20743	6.23066	6.09178	6.21817	6.3317	6.08675	6.18359	6.03604	5.30736	5.51203	2510002D24Rik
7.28546	7.16533	7.26773	7.16479	7.12098	7.19843	6.99837	7.12662	7.14747	6.8658	5.91786	Parl
7.62493	7.49711	7.5907	7.47409	7.45469	7.35067	7.30398	7.12085	7.43978	7.52726	7.18072	Eif4g1
0.184943	0.0208834	-0.343419	-0.343419	-0.343419	-0.343419	-0.343419	-0.343419	-0.343419	-0.343419	-0.343419	Liph
0.953958	0.320011	-0.343419	-0.343419	-0.0196453	-0.343419	-0.343419	-0.343419	-0.343419	-0.343419	-0.343419	Gm15651
7.77331	7.54049	5.52647	5.74483	3.78429	3.61341	4.53764	3.39661	4.53441	6.30911	7.39433	Hes1
1.893	1.85698	1.87089	0.843883	1.15337	1.0045	0.610304	-0.343419	0.76356	-0.343419	-0.343419	AC163720.3
7.00304	6.95818	6.06875	6.80365	6.14073	6.24507	6.44474	5.95192	6.14568	6.83303	6.36176	Rnf168
6.63942	6.56737	5.80792	5.71103	5.42759	6.04751	6.2768	6.07666	5.24335	5.36907	6.40328	Tctex1d2
4.82742	4.6463	2.81054	3.90226	3.77616	4.17559	4.39813	4.43825	1.45258	-0.343419	-0.343419	Lmln
1.72931	1.39191	1.66293	1.28075	1.13017	1.4306	-0.343419	-0.343419	-0.343419	-0.343419	-0.343419	Slc12a8
7.09952	7.01011	5.87091	6.67531	5.53175	5.89125	5.67383	6.12798	5.40692	6.83303	5.97772	Umps
6.94731	6.90319	5.92766	5.97331	4.65933	4.30129	3.923	5.80154	4.60141	-0.343419	4.24535	Sema5b
7.24714	7.02326	7.05248	6.95428	6.46998	6.4652	5.96573	6.32449	6.13599	-0.343419	6.37167	Ccdc58
5.25367	5.10601	4.10373	3.97441	2.9171	1.46854	1.24415	-0.343419	2.55835	-0.343419	-0.343419	Gpr156
0.942577	-0.343419	0.0264206	0.286687	0.0311142	0.278928	-0.343419	-0.343419	-0.343419	-0.343419	-0.343419	Nr1i2
6.183	6.16052	5.65743	5.66592	4.88076	4.95044	3.76807	5.97311	4.53457	-0.343419	-0.343419	Qtrt2
7.18997	7.13886	6.85355	6.95994	6.24542	5.56414	4.60409	3.11668	4.06496	-0.343419	-0.343419	Boc
0.0110753	-0.0442917	-0.343419	-0.343419	-0.0196453	-0.0508151	-0.343419	-0.343419	-0.343419	-0.343419	-0.343419	BC016579
1.28985	0.53083	1.03979	0.811209	-0.343419	-0.343419	-0.343419	-0.343419	-0.343419	-0.343419	-0.343419	Myh15
7.51889	7.38933	7.40888	7.32263	7.25324	7.31747	7.2722	7.46928	7.20937	6.32778	7.18358	Tfg
5.16014	4.58941	4.99747	5.13482	4.60062	4.63361	4.60409	5.09988	4.56728	-0.343419	4.25412	Nsun3
6.88989	6.86869	6.27126	6.15405	5.15963	4.81577	3.72741	5.3015	4.10121	-0.343419	4.50175	Btg3
6.17272	6.07782	5.72144	6.1102	5.298	5.40159	4.5377	5.80616	5.3612	4.42291	5.15827	D16Ertd472e
6.67428	6.66917	6.23783	6.47769	6.22643	6.29523	5.5747	6.25793	5.83452	6.20749	5.94164	Scaf4
5.3447	4.9828	4.95266	4.85482	4.62332	4.78907	3.74988	4.33042	4.10149	5.16859	-0.343419	Urb1
0.776072	-0.343419	0.349287	0.443786	0.203025	0.521755	-0.343419	-0.343419	-0.343419	-0.343419	-0.343419	Gm15965
1.37632	0.693767	1.03979	0.152627	-0.343419	-0.343419	-0.343419	-0.343419	-0.343419	-0.343419	-0.343419	Olig2
0.184943	-0.343419	-0.0205534	-0.343419	-0.343419	-0.0508151	-0.343419	-0.343419	-0.343419	-0.343419	-0.343419	Gm15964
2.36071	1.89518	1.87089	2.24077	1.61509	1.90421	1.54967	-0.343419	-0.343419	-0.343419	-0.343419	Gm10785
7.66787	7.41157	7.56655	7.46452	7.20338	7.05737	6.84794	7.05136	6.29625	7.16229	7.4457	Smim11
6.8275	6.69637	5.66407	6.46978	5.07184	5.73759	4.04632	3.95811	5.3047	4.99374	5.44015	Chaf1b
5.0849	5.06595	4.98373	4.62657	4.44378	4.64236	3.84823	5.04216	3.44676	-0.343419	-0.343419	Hlcs
1.63142	0.826597	-0.343419	0.617798	-0.343419	0.50438	1.54967	-0.343419	-0.343419	-0.343419	-0.343419	C030010L15Rik
5.48531	5.14673	4.55097	4.60449	4.46416	5.17868	5.07869	4.33042	5.14215	-0.343419	5.37333	B230307C23Rik
5.95598	5.66552	3.76883	4.60213	3.90446	3.94473	3.41327	4.00768	4.16017	-0.343419	-0.343419	A630089N07Rik
1.07777	1.06751	0.349287	0.152627	-0.343419	0.278928	0.610304	-0.343419	-0.343419	-0.343419	-0.343419	Synj2
1.39823	0.320011	0.741188	-0.343419	0.276405	0.675894	0.610304	-0.343419	-0.343419	-0.343419	-0.343419	T2
-0.0319065	-0.343419	-0.343419	-0.343419	-0.343419	-0.0508151	-0.343419	-0.343419	-0.343419	-0.343419	-0.343419	Tcp10b
1.28985	-0.343419	-0.343419	-0.343419	-0.343419	-0.0136761	-0.343419	-0.343419	-0.343419	-0.343419	-0.343419	Gm3417
7.3349	7.22878	7.28837	7.23366	7.20076	6.8782	6.44471	6.59092	6.94012	6.19614	6.75619	Chd1
1.28664	0.826597	1.09307	1.01576	1.13017	0.64751	-0.343419	-0.343419	0.76356	-0.343419	-0.343419	Vmn2r124
6.02281	5.92059	5.95255	5.57454	5.48952	5.69858	5.86897	5.91942	4.86238	5.36907	4.24535	Zfp942
6.88388	6.77508	6.7048	6.57419	6.28842	6.33121	6.2605	6.0384	5.5814	6.82363	5.88667	Zfp945
3.38332	2.94628	0.371348	0.650643	-0.343419	-0.343419	-0.343419	-0.343419	-0.343419	-0.343419	-0.343419	Cldn9
7.22497	7.12334	6.66954	6.39205	5.79057	5.22813	4.15161	5.80704	5.50893	6.20749	7.14179	Eci1
6.20124	5.5331	5.61476	5.0615	4.97137	4.85522	3.91468	4.06743	3.43255	4.99374	5.35604	Rab26os
7.27306	7.21035	7.10912	7.14369	7.03518	7.10869	6.7982	7.00893	7.22196	6.85101	6.62262	BC003965
7.29135	6.96218	7.12615	6.50048	5.99398	5.94709	5.52913	6.22323	4.33525	4.99374	6.70759	Nme4
7.48394	7.36081	7.34977	7.43721	7.1638	7.18835	7.1054	6.80953	7.31708	6.83303	6.95523	Gm8186
7.54401	7.45067	7.15024	7.42875	7.11903	7.22834	7.08878	6.99728	7.12027	6.33728	7.42548	Ppil1
6.13704	5.97557	5.30866	5.65758	5.59283	5.99484	5.53837	6.10066	5.0536	-0.343419	5.92046	Wdr4
5.77502	5.54148	4.46658	4.18184	3.58671	2.47486	1.94425	3.41215	0.76356	-0.343419	-0.343419	Cbs
6.7346	6.61703	6.17117	6.37404	5.81073	6.20136	5.56738	6.3902	5.7902	6.69329	6.44095	Rrp1b
0.539438	0.53083	-0.0205534	-0.343419	-0.343419	-0.343419	-0.343419	-0.343419	-0.343419	-0.343419	-0.343419	Gm17115
0.0110753	-0.343419	-0.343419	-0.343419	-0.0196453	-0.0508151	-0.343419	-0.343419	-0.343419	-0.343419	-0.343419	Actl9
6.96879	6.82836	6.55487	6.57199	6.42646	6.82131	5.87858	6.13535	5.69541	5.36907	4.3466	Wdr46
7.39533	7.3493	7.07034	7.20965	7.2834	7.27773	7.18175	7.23461	7.36908	5.16859	5.66924	Zbtb12
1.39823	1.17964	0.984482	0.811209	0.577559	0.64751	-0.343419	-0.343419	-0.343419	-0.343419	-0.343419	Gm16279
0.539438	-0.343419	-0.0205534	-0.343419	0.276405	-0.343419	-0.343419	-0.343419	-0.343419	-0.343419	-0.343419	Trim10
7.60949	7.43374	7.53985	7.40471	7.30245	7.26467	7.14149	7.18591	7.43049	7.28734	7.5808	Znrd1
2.46021	2.42575	1.14139	0.782734	-0.343419	0.486509	-0.343419	-0.343419	-0.343419	-0.343419	-0.343419	9130008F23Rik
6.92049	6.88415	6.62534	6.48479	5.99395	5.78928	5.61207	6.49546	6.08495	5.30736	4.50896	B230354K17Rik
1.69679	0.741209	-0.343419	0.286687	-0.343419	-0.343419	-0.343419	-0.343419	-0.343419	-0.343419	-0.343419	F630040K05Rik
1.83143	1.06751	1.76264	0.443786	-0.343419	0.675894	0.99053	-0.343419	-0.343419	-0.343419	-0.343419	Gm26785
1.61935	1.2478	0.919147	-0.343419	1.17547	1.17602	-0.343419	-0.343419	-0.343419	-0.343419	-0.343419	Prr22
2.65921	2.59267	2.11463	2.36493	2.43098	2.29917	2.59469	2.24216	0.770794	-0.343419	-0.343419	Rpl7a-ps5
5.04472	4.89714	0.984482	2.12976	0.203025	0.278928	-0.343419	-0.343419	0.76356	-0.343419	-0.343419	Pdzph1
3.84637	3.15426	3.1652	2.84867	2.15306	2.60717	1.54967	3.55061	2.29552	-0.343419	-0.343419	A930029G22Rik
7.44026	7.25985	7.04477	7.20433	7.07635	7.07986	6.2981	6.77104	6.64207	7.18521	6.44496	Wdr43
5.84933	5.69813	5.06681	4.75903	3.70215	4.87504	5.25133	5.7265	4.56735	-0.343419	-0.343419	Clip4
3.73441	3.65076	1.78358	2.30164	-0.343419	-0.343419	-0.343419	-0.343419	-0.343419	-0.343419	-0.343419	Galm
6.41087	6.3535	6.27251	6.26828	5.80439	6.30494	5.28772	6.05852	4.66026	6.25323	6.13848	Mta3
0.184943	0.0208834	-0.343419	-0.343419	-0.343419	-0.343419	-0.343419	-0.343419	-0.343419	-0.343419	-0.343419	Abcg5
1.55421	0.320011	1.237	0.650643	-0.0196453	0.656858	0.99053	-0.343419	0.76356	-0.343419	-0.343419	Slc3a1
2.55135	1.88307	0.349287	1.86461	-0.343419	0.711961	1.26165	1.76884	-0.343419	-0.343419	-0.343419	Epcam
7.18002	7.0718	6.81788	7.01666	6.53459	6.56126	6.33384	6.2775	6.38741	6.50178	5.91786	Msh2
0.841131	0.166527	-0.343419	-0.343419	-0.343419	-0.343419	-0.343419	-0.343419	-0.343419	-0.343419	-0.343419	Lhcgr
7.48554	7.35107	6.81195	6.56341	5.00617	4.60392	4.75502	5.79893	4.69513	-0.343419	-0.343419	Fzd8
1.51204	0.934682	1.31105	1.07389	0.88488	1.37304	1.00712	-0.343419	0.76356	-0.343419	-0.343419	Gm15956
0.322588	-0.343419	0.269715	-0.343419	-0.343419	-0.343419	-0.343419	-0.343419	-0.343419	-0.343419	-0.343419	Psma8
3.11038	2.9538	2.69371	2.49772	2.15306	2.85232	2.19787	0.555096	1.44414	-0.343419	-0.343419	Gm10269
6.98875	6.97107	6.8617	6.94439	6.73729	6.68311	6.43184	6.73088	6.76257	6.8331	5.6692	Rprd1a
6.36625	6.34964	5.84399	6.00783	5.81179	5.7606	5.64361	5.2258	4.73409	6.13018	5.40415	Wdr36
2.65681	2.44983	1.237	0.942461	1.54595	1.75177	0.595946	-0.343419	-0.343419	-0.343419	-0.343419	Gm28285
7.49418	7.39501	7.17038	7.21081	7.07187	7.17504	7.11675	7.3696	7.07704	6.26054	6.86723	Pura
6.9196	6.89688	6.42217	6.66546	5.92259	5.92322	5.92334	6.50989	4.9573	4.99374	6.83861	Slc35a4
4.88876	4.83268	4.7981	4.51697	4.10601	4.36638	4.15182	3.55181	3.62477	-0.343419	-0.343419	Tmco6
6.38087	6.08775	5.92962	6.14994	6.04932	6.33641	5.59526	5.35429	5.7126	-0.343419	6.21112	Wdr55
7.10882	6.91874	6.78285	6.40012	6.26867	6.26487	6.02085	6.09617	5.78031	6.19614	7.00976	Aldh7a1
6.8289	6.81845	5.7181	6.255	5.38004	5.56747	6.13558	6.33315	5.3047	6.25323	6.34223	Isoc1
1.40709	1.39191	0.201691	0.843883	-0.343419	-0.343419	-0.343419	-0.343419	-0.343419	-0.343419	-0.343419	Arsi
4.80796	4.58941	3.97453	4.20098	4.03371	4.42993	4.78182	4.55085	3.44676	4.42291	4.50896	Slc26a2
5.98466	5.96598	5.49548	5.52886	5.43789	5.48418	5.40906	5.23924	4.66271	5.36907	5.98116	Fam210a
4.73411	4.50934	2.97625	3.55382	3.22518	4.01079	4.06322	3.58281	4.10121	-0.343419	-0.343419	Poli
3.66752	2.84771	1.51797	1.28075	0.37293	1.18294	1.94649	-0.343419	-0.343419	-0.343419	-0.343419	Mro
1.92087	1.35993	1.31105	-0.343419	0.276405	-0.343419	-0.343419	-0.343419	-0.343419	-0.343419	-0.343419	A330094K24Rik
4.46067	4.30543	1.41861	1.77243	0.0311142	-0.0508151	-0.343419	0.555096	-0.343419	-0.343419	-0.343419	Slc14a2
3.51061	3.47423	0.996433	1.63109	-0.343419	-0.343419	-0.343419	-0.343419	-0.343419	-0.343419	-0.343419	Gm27239
1.36946	0.320011	0.201691	0.152627	-0.343419	-0.0508151	0.595946	-0.343419	-0.343419	-0.343419	-0.343419	Tesmin
0.351448	0.0208834	-0.343419	-0.343419	-0.343419	-0.343419	-0.343419	-0.343419	-0.343419	-0.343419	-0.343419	Gstp2
5.5021	4.72734	4.46703	4.18268	4.22152	3.9668	3.60103	4.9705	1.18941	-0.343419	-0.343419	Gm42067
7.28391	7.25724	7.0472	7.20127	7.02738	7.18068	6.92528	7.23896	6.89495	6.13018	7.02393	Mrpl49
3.3773	3.23412	2.98479	2.33695	3.08471	1.81454	2.34107	-0.343419	1.44414	-0.343419	-0.343419	Gm14966
1.55421	0.741209	0.984482	-0.343419	1.00026	0.779051	-0.343419	-0.343419	-0.343419	-0.343419	-0.343419	1700092M07Rik
4.30882	4.20348	4.29208	4.28806	3.64822	3.68216	2.19787	1.19393	1.63637	-0.343419	-0.343419	Lbhd1
4.79601	4.41341	4.44713	4.40213	3.75668	3.36773	3.41327	4.43855	3.55348	-0.343419	-0.343419	1810009A15Rik
6.5888	6.45393	6.2324	5.9479	5.7411	5.79838	5.8427	6.41269	4.9729	-0.343419	5.31571	Tmem216
0.322588	0.166527	-0.343419	-0.343419	-0.0196453	-0.343419	-0.343419	-0.343419	-0.343419	-0.343419	-0.343419	Cyb561a3
7.62139	7.53395	5.53855	6.21492	4.69691	5.21624	4.53764	4.42392	4.91899	7.52726	6.41137	Psat1
1.38204	0.320011	0.349287	1.05347	0.747463	-0.0136761	-0.343419	-0.343419	-0.343419	-0.343419	-0.343419	C130060C02Rik
3.35703	2.92535	0.0264206	0.152627	-0.343419	-0.343419	-0.343419	-0.343419	-0.343419	-0.343419	-0.343419	Gna14
7.36101	7.35119	6.76885	6.89121	6.59989	6.65447	6.38438	6.6454	5.90239	6.06577	7.21841	Carnmt1
7.0356	7.01017	5.89849	6.66975	5.54029	6.31245	5.8085	6.54314	5.56551	5.86485	6.42013	Fxn
7.13758	6.96527	6.87919	6.85008	6.95304	7.13021	6.56527	6.63698	6.44752	6.88056	7.04914	Pum3
6.44733	6.07472	5.51193	5.75193	5.40054	6.24911	5.33451	4.64099	4.87849	6.32778	5.92046	Rcl1
0.942577	0.53083	0.741188	0.152627	0.276405	0.486509	-0.343419	-0.343419	-0.343419	-0.343419	-0.343419	Asah2
4.0617	3.20412	3.74931	3.05597	2.68207	2.48058	1.94649	3.76206	0.770794	-0.343419	4.05618	2700046G09Rik
7.05217	6.7942	5.42996	5.44171	5.19516	5.37688	6.14112	5.99715	5.97055	-0.343419	5.23704	Fgfbp3
4.3943	4.18538	2.68469	3.51503	2.13692	2.60717	3.18502	2.90922	-0.343419	-0.343419	-0.343419	Slc35g1
6.35135	6.15319	6.25709	6.12679	5.99398	5.91192	5.17611	5.79893	5.40692	6.13018	6.05365	Noc3l
7.43385	7.36139	5.92236	6.9334	4.11073	4.56956	4.12406	4.43825	4.73409	6.50178	6.0347	Hells
5.65306	4.98633	4.46658	4.66053	4.45347	5.05849	3.05553	4.63301	0.770794	-0.343419	-0.343419	Rrp12
5.88958	5.67483	4.9123	4.75294	4.8286	5.61715	5.12724	4.67912	1.1813	-0.343419	5.40415	Avpi1
3.34738	2.98524	1.30334	1.28075	2.43318	2.79069	1.54967	-0.343419	0.770794	-0.343419	-0.343419	Nkx2-3
5.8439	5.73353	5.72914	5.82213	5.77985	5.77281	5.37146	5.36091	5.12755	5.36907	5.30732	Twnk
7.47656	7.33341	7.16904	7.32992	7.06137	7.12456	6.77001	7.15701	6.32489	7.19817	6.63746	Nolc1
6.88896	6.86232	6.78207	6.68859	6.65717	6.51878	5.87867	6.47822	5.84239	6.06577	6.79136	Pdcd11
1.73315	1.51197	0.349287	0.286687	0.276405	-0.343419	-0.343419	-0.343419	-0.343419	-0.343419	-0.343419	Col17a1
7.74283	7.49146	7.73977	7.27798	7.54784	7.26215	7.36887	6.88124	7.41139	7.18521	5.58932	Pdcd4
5.96289	5.91048	5.37142	5.05077	4.97062	5.84043	5.44595	4.97728	5.09494	5.30736	5.51351	Trub1
0.705943	0.0208834	-0.0205534	-0.343419	-0.343419	-0.343419	-0.343419	-0.343419	-0.343419	-0.343419	-0.343419	Gm10931
0.24771	0.166527	0.0264206	-0.343419	-0.343419	-0.343419	-0.343419	-0.343419	-0.343419	-0.343419	-0.343419	Pard3bos1
0.24771	-0.0442917	-0.343419	0.152627	-0.343419	-0.343419	-0.343419	-0.343419	-0.343419	-0.343419	-0.343419	Col4a3
0.0110753	-0.343419	-0.343419	-0.343419	-0.343419	-0.0136761	-0.343419	-0.343419	-0.343419	-0.343419	-0.343419	Gm28800
0.0110753	-0.0442917	-0.343419	-0.343419	-0.343419	-0.0136761	-0.343419	-0.343419	-0.343419	-0.343419	-0.343419	Spata46
0.0110753	-0.0442917	-0.343419	-0.343419	-0.343419	-0.343419	-0.343419	-0.343419	-0.343419	-0.343419	-0.343419	Gm38100
0.0110753	-0.0442917	-0.343419	-0.343419	-0.343419	-0.0136761	-0.343419	-0.343419	-0.343419	-0.343419	-0.343419	Gm31406
0.24771	-0.0442917	-0.343419	-0.343419	-0.343419	-0.343419	-0.343419	-0.343419	-0.343419	-0.343419	-0.343419	Slc39a12
0.425595	-0.343419	0.0264206	-0.343419	0.0311142	-0.343419	-0.343419	-0.343419	-0.343419	-0.343419	-0.343419	Gm13402
0.0110753	-0.0442917	-0.343419	-0.343419	-0.343419	-0.343419	-0.343419	-0.343419	-0.343419	-0.343419	-0.343419	Olfr1260
0.0110753	-0.0442917	-0.343419	-0.343419	-0.343419	-0.343419	-0.343419	-0.343419	-0.343419	-0.343419	-0.343419	Gm10130
0.568177	0.462294	0.0264206	-0.343419	0.0311142	-0.0136761	-0.343419	-0.343419	-0.343419	-0.343419	-0.343419	Gm28730
0.24771	-0.0442917	-0.343419	-0.343419	-0.343419	-0.343419	-0.343419	-0.343419	-0.343419	-0.343419	-0.343419	1700125G22Rik
0.24771	-0.0442917	-0.343419	-0.343419	-0.343419	-0.343419	-0.343419	-0.343419	-0.343419	-0.343419	-0.343419	Gm20089
0.0110753	-0.0442917	-0.343419	-0.343419	-0.343419	-0.343419	-0.343419	-0.343419	-0.343419	-0.343419	-0.343419	Gm40117
0.0110753	-0.0442917	-0.343419	-0.343419	-0.343419	-0.343419	-0.343419	-0.343419	-0.343419	-0.343419	-0.343419	Slc9b1
0.24771	0.166527	-0.343419	-0.343419	-0.343419	-0.343419	-0.343419	-0.343419	-0.343419	-0.343419	-0.343419	2310040G07Rik
0.0110753	-0.343419	-0.343419	-0.343419	-0.343419	-0.0136761	-0.343419	-0.343419	-0.343419	-0.343419	-0.343419	2810432F15Rik
0.568177	-0.0442917	-0.343419	-0.343419	-0.343419	-0.343419	-0.343419	-0.343419	-0.343419	-0.343419	-0.343419	Gm15406
0.0110753	-0.0442917	-0.343419	-0.343419	-0.343419	-0.343419	-0.343419	-0.343419	-0.343419	-0.343419	-0.343419	Gm9047
0.24771	-0.343419	-0.343419	-0.343419	-0.343419	0.211776	-0.343419	-0.343419	-0.343419	-0.343419	-0.343419	0610033M10Rik
0.24771	-0.343419	-0.343419	0.152627	-0.343419	-0.343419	-0.343419	-0.343419	-0.343419	-0.343419	-0.343419	Gm44123
0.0110753	-0.343419	-0.343419	-0.343419	-0.343419	-0.0136761	-0.343419	-0.343419	-0.343419	-0.343419	-0.343419	4930479D17Rik
0.24771	-0.0442917	-0.343419	-0.343419	-0.343419	-0.343419	-0.343419	-0.343419	-0.343419	-0.343419	-0.343419	Cabp5
0.425595	-0.343419	0.0264206	-0.343419	-0.343419	-0.343419	-0.343419	-0.343419	-0.343419	-0.343419	-0.343419	Phldb3
0.24771	-0.0442917	-0.343419	-0.343419	-0.343419	-0.343419	-0.343419	-0.343419	-0.343419	-0.343419	-0.343419	Tsks
0.24771	-0.343419	-0.343419	-0.343419	0.0311142	-0.0136761	-0.343419	-0.343419	-0.343419	-0.343419	-0.343419	Gm45619
0.0110753	-0.0442917	-0.343419	-0.343419	-0.343419	-0.343419	-0.343419	-0.343419	-0.343419	-0.343419	-0.343419	Nlrp10
0.425595	-0.0442917	0.0264206	-0.343419	0.0311142	-0.343419	-0.343419	-0.343419	-0.343419	-0.343419	-0.343419	Mfsd13b
0.0110753	-0.0442917	-0.343419	-0.343419	-0.343419	-0.343419	-0.343419	-0.343419	-0.343419	-0.343419	-0.343419	Gm20149
0.87873	0.329464	0.0264206	-0.343419	-0.343419	-0.343419	-0.343419	-0.343419	-0.343419	-0.343419	-0.343419	Vgll2
0.0110753	-0.0442917	-0.343419	-0.343419	-0.343419	-0.0136761	-0.343419	-0.343419	-0.343419	-0.343419	-0.343419	1700028I16Rik
0.24771	0.166527	-0.343419	0.152627	-0.343419	-0.343419	-0.343419	-0.343419	-0.343419	-0.343419	-0.343419	Gm47958
0.425595	-0.0442917	0.0264206	-0.343419	-0.343419	-0.343419	-0.343419	-0.343419	-0.343419	-0.343419	-0.343419	Lrp2bp
0.0110753	-0.0442917	-0.343419	-0.343419	-0.343419	-0.343419	-0.343419	-0.343419	-0.343419	-0.343419	-0.343419	Gm31172
0.0110753	-0.0442917	-0.343419	-0.343419	-0.343419	-0.343419	-0.343419	-0.343419	-0.343419	-0.343419	-0.343419	Frem3
0.24771	-0.0442917	-0.343419	-0.343419	-0.343419	-0.0136761	-0.343419	-0.343419	-0.343419	-0.343419	-0.343419	Gm5741
0.0110753	-0.0442917	-0.343419	-0.343419	-0.343419	-0.343419	-0.343419	-0.343419	-0.343419	-0.343419	-0.343419	Gm21817
0.0110753	-0.0442917	-0.343419	-0.343419	-0.343419	-0.343419	-0.343419	-0.343419	-0.343419	-0.343419	-0.343419	Pkd1l3
0.0110753	-0.343419	-0.343419	-0.343419	-0.343419	-0.0136761	-0.343419	-0.343419	-0.343419	-0.343419	-0.343419	Gm3020
0.24771	-0.343419	0.0264206	-0.343419	-0.343419	-0.343419	-0.343419	-0.343419	-0.343419	-0.343419	-0.343419	Gm49025
0.24771	0.166527	0.0264206	-0.343419	-0.343419	-0.343419	-0.343419	-0.343419	-0.343419	-0.343419	-0.343419	4933422A05Rik
0.0110753	-0.343419	-0.343419	-0.343419	-0.343419	-0.0136761	-0.343419	-0.343419	-0.343419	-0.343419	-0.343419	Jhy
0.24771	-0.0442917	-0.343419	-0.343419	-0.343419	-0.343419	-0.343419	-0.343419	-0.343419	-0.343419	-0.343419	Gm9869
0.24771	0.166527	0.0264206	0.152627	-0.343419	-0.343419	-0.343419	-0.343419	-0.343419	-0.343419	-0.343419	Gm27232
0.568177	0.166527	-0.343419	-0.343419	-0.343419	-0.343419	-0.343419	-0.343419	-0.343419	-0.343419	-0.343419	Wnt3a
0.0110753	-0.0442917	-0.343419	-0.343419	-0.343419	-0.343419	-0.343419	-0.343419	-0.343419	-0.343419	-0.343419	Gm11583
0.24771	0.166527	-0.343419	-0.343419	-0.343419	-0.343419	-0.343419	-0.343419	-0.343419	-0.343419	-0.343419	Gm11681
0.0110753	-0.0442917	-0.343419	-0.343419	-0.343419	-0.343419	-0.343419	-0.343419	-0.343419	-0.343419	-0.343419	BC018473
0.0110753	-0.0442917	-0.343419	-0.343419	-0.343419	-0.343419	-0.343419	-0.343419	-0.343419	-0.343419	-0.343419	Rnf144b
0.24771	-0.343419	-0.343419	0.152627	-0.343419	-0.343419	-0.343419	-0.343419	-0.343419	-0.343419	-0.343419	4930471G24Rik
0.568177	0.462294	-0.343419	-0.343419	-0.343419	-0.343419	-0.343419	-0.343419	-0.343419	-0.343419	-0.343419	Gm49291
0.24771	-0.343419	-0.343419	-0.343419	0.0311142	-0.343419	-0.343419	-0.343419	-0.343419	-0.343419	-0.343419	Gm48397
0.24771	-0.0442917	-0.343419	-0.343419	-0.343419	-0.343419	-0.343419	-0.343419	-0.343419	-0.343419	-0.343419	A530095I07Rik
0.568177	-0.0442917	-0.343419	-0.343419	-0.343419	-0.343419	-0.343419	-0.343419	-0.343419	-0.343419	-0.343419	Crhbp
0.0110753	-0.343419	-0.343419	-0.343419	-0.343419	-0.0136761	-0.343419	-0.343419	-0.343419	-0.343419	-0.343419	Gm47701
0.0110753	-0.0442917	-0.343419	-0.343419	-0.343419	-0.343419	-0.343419	-0.343419	-0.343419	-0.343419	-0.343419	1700030L22Rik
0.24771	-0.0442917	-0.343419	-0.343419	-0.343419	-0.343419	-0.343419	-0.343419	-0.343419	-0.343419	-0.343419	Gm32296
0.24771	-0.0442917	-0.343419	-0.343419	-0.343419	-0.343419	-0.343419	-0.343419	-0.343419	-0.343419	-0.343419	1810049J17Rik
0.24771	-0.343419	-0.343419	0.152627	-0.343419	-0.343419	-0.343419	-0.343419	-0.343419	-0.343419	-0.343419	Osr2
0.0110753	-0.343419	-0.343419	-0.343419	-0.343419	-0.0136761	-0.343419	-0.343419	-0.343419	-0.343419	-0.343419	Abra
0.24771	-0.0442917	-0.343419	-0.343419	-0.343419	-0.343419	-0.343419	-0.343419	-0.343419	-0.343419	-0.343419	Pkhd1l1
0.568177	0.329464	0.269715	-0.343419	-0.343419	-0.343419	-0.343419	-0.343419	-0.343419	-0.343419	-0.343419	AC123059.1
0.24771	-0.0442917	-0.343419	-0.343419	-0.343419	-0.343419	-0.343419	-0.343419	-0.343419	-0.343419	-0.343419	1700116B05Rik
0.24771	-0.0442917	-0.343419	-0.343419	-0.343419	-0.343419	-0.343419	-0.343419	-0.343419	-0.343419	-0.343419	Krtap16-3
0.0110753	-0.0442917	-0.343419	-0.343419	-0.343419	-0.343419	-0.343419	-0.343419	-0.343419	-0.343419	-0.343419	D630044L22Rik
0.24771	-0.343419	0.0264206	-0.343419	-0.343419	-0.343419	-0.343419	-0.343419	-0.343419	-0.343419	-0.343419	Tbc1d22bos
0.24771	0.166527	-0.343419	-0.343419	-0.343419	-0.343419	-0.343419	-0.343419	-0.343419	-0.343419	-0.343419	Slc5a7
0.568177	-0.0442917	-0.343419	-0.343419	0.0311142	-0.343419	-0.343419	-0.343419	-0.343419	-0.343419	-0.343419	Cyp1b1
0.24771	0.166527	0.0264206	-0.343419	-0.343419	-0.0136761	-0.343419	-0.343419	-0.343419	-0.343419	-0.343419	Slc27a6
0.425595	0.329464	-0.343419	-0.343419	-0.343419	-0.343419	-0.343419	-0.343419	-0.343419	-0.343419	-0.343419	Ccdc68
6.68688	6.93215	5.53135	5.46535	2.71839	2.02208	3.76807	4.21187	2.29552	-0.343419	-0.343419	Rgs20
4.61621	5.29639	4.41389	4.88295	2.60531	0.872962	-0.343419	4.8076	2.71413	-0.343419	-0.343419	Eya1
0.0110753	0.934682	0.0264206	0.443786	-0.0196453	-0.0508151	-0.343419	-0.343419	-0.343419	-0.343419	-0.343419	6720483E21Rik
5.82585	6.03018	5.33358	5.2044	4.5723	3.93146	3.03698	4.48465	0.76356	-0.343419	-0.343419	Paqr8
4.75275	5.01016	4.48287	4.51327	3.93932	3.42224	0.99053	-0.343419	1.87777	4.99374	-0.343419	Gm29107
1.45353	1.61487	-0.343419	-0.343419	-0.343419	-0.343419	-0.343419	-0.343419	-0.343419	-0.343419	-0.343419	Gm28822
6.47518	6.78748	6.65268	6.46326	6.2532	6.03664	6.0185	6.07807	5.47252	4.99374	6.74248	Fam135a
6.58678	7.10757	5.65439	6.87432	5.24983	5.95372	6.23919	5.84633	5.07515	6.80476	6.42974	Prim2
-0.343419	0.771745	-0.343419	0.152627	0.354888	-0.343419	-0.343419	-0.343419	-0.343419	-0.343419	-0.343419	Gm33280
1.98494	2.58736	2.42933	1.405	2.30497	2.0652	-0.343419	-0.343419	0.770794	-0.343419	-0.343419	4930403P22Rik
4.57579	4.61089	3.86796	3.97758	3.80394	4.10868	3.03648	3.65727	3.16919	-0.343419	-0.343419	Lipt1
6.68316	6.75419	6.14799	6.51181	6.26264	6.42247	5.94832	6.66047	5.85505	6.22488	6.31799	Rev1
6.57273	6.83545	6.57825	6.59929	6.34553	6.45536	5.95063	6.12491	6.34726	-0.343419	6.8033	Cnot11
7.20602	7.23761	6.60148	6.28347	4.05818	1.81454	2.9322	2.67999	2.01989	-0.343419	-0.343419	Gm29260
-0.343419	0.166527	0.0264206	-0.343419	-0.0196453	-0.0508151	-0.343419	-0.343419	-0.343419	-0.343419	-0.343419	4933411E06Rik
5.37454	5.71531	4.32779	5.0072	4.07664	4.06454	4.15161	4.86915	1.64499	-0.343419	4.50896	Pms1
0.559223	0.560926	-0.0205534	-0.343419	0.0311142	-0.0136761	-0.343419	-0.343419	-0.343419	-0.343419	-0.343419	Gm28777
6.88204	6.90728	6.58325	6.6644	6.31633	6.07315	6.09713	6.72988	6.62605	6.20749	6.09882	Ormdl1
4.80302	6.06386	3.16927	4.68251	2.30497	1.73814	-0.343419	2.74469	2.29639	6.04879	5.58932	Stk17b
5.17557	7.30487	2.65086	7.01238	2.15414	2.1382	2.59559	3.07809	0.770794	4.42291	6.13676	Sgo2a
1.84374	2.59919	2.12239	1.57257	1.42826	1.60701	-0.343419	-0.343419	-0.343419	-0.343419	-0.343419	Gm15834
7.13075	7.17875	6.81153	6.97836	6.45785	6.70757	6.90271	7.14291	6.68905	5.30736	6.92822	Tmem237
5.00201	5.18931	4.25988	4.00795	2.36905	3.3303	3.41327	2.55917	-0.343419	4.99374	4.3466	Fzd7
5.25152	6.17008	5.28415	4.96846	2.9345	1.0045	1.94425	4.06743	-0.343419	-0.343419	5.88667	Pard3b
6.77893	6.81136	6.59358	6.627	5.75067	5.64073	6.39562	6.65854	4.39207	5.17514	-0.343419	Zdbf2
0.24771	1.98597	0.741188	0.782734	0.354888	-0.343419	-0.343419	-0.343419	0.76356	-0.343419	-0.343419	Fzd5
5.18925	6.21469	2.61245	5.4793	2.03193	2.19163	0.99053	-0.343419	-0.343419	4.99374	-0.343419	Bard1
1.39823	2.07323	0.349287	1.83794	0.203025	0.711961	-0.343419	-0.343419	-0.343419	-0.343419	-0.343419	Mreg
6.6541	6.7224	6.60589	6.59157	6.30296	6.15052	5.28772	5.70065	5.22216	6.22488	6.49841	Xrcc5
5.56277	6.114	5.72409	6.01542	5.28071	5.4805	5.3223	4.96945	3.90182	-0.343419	5.44015	Smarcal1
7.07656	7.08293	3.2661	3.7612	1.67337	1.98693	3.97849	4.48667	3.55272	-0.343419	-0.343419	Igfbp5
-0.0319065	0.0208834	-0.343419	-0.343419	-0.343419	-0.343419	-0.343419	-0.343419	-0.343419	-0.343419	-0.343419	6030407O03Rik
6.59525	6.68544	5.63417	5.22083	4.51549	3.86319	1.59826	4.54048	2.97696	6.13018	6.61911	Ctdsp1
6.90616	6.92255	6.29149	6.75104	5.97539	6.17378	6.33459	6.36553	5.70147	-0.343419	6.76882	Usp37
6.26025	6.46086	5.89468	6.30278	5.23648	5.19595	4.07023	5.40102	4.91888	-0.343419	4.25412	Ttll4
4.21718	4.592	4.3236	4.00044	3.67287	3.74624	4.24346	4.24198	4.53441	-0.343419	-0.343419	Stk11ip
0.559223	1.48204	0.0264206	0.650643	0.276405	-0.343419	-0.343419	-0.343419	-0.343419	-0.343419	-0.343419	Gm17751
-0.343419	0.320011	-0.343419	-0.343419	0.203025	0.156765	-0.343419	-0.343419	-0.343419	-0.343419	-0.343419	BC035947
7.01182	7.16807	6.01997	6.92068	6.3839	6.53568	6.08675	6.23786	6.15992	-0.343419	6.75619	Acsl3
6.11113	6.31817	5.4241	5.72211	5.52826	5.24849	5.59526	5.95118	5.0536	-0.343419	4.25412	Utp14b
6.34802	6.43549	6.13211	6.20902	5.89044	4.78325	3.60103	5.40102	2.71413	-0.343419	4.24535	Irs1
0.0110753	0.320011	0.201691	0.152627	-0.343419	-0.343419	-0.343419	-0.343419	-0.343419	-0.343419	-0.343419	Gm28940
2.30094	2.73004	1.14139	1.90368	0.604779	0.278928	0.610304	-0.343419	-0.343419	-0.343419	-0.343419	Col4a4
-0.0319065	0.166527	-0.0205534	-0.343419	0.0311142	-0.0136761	-0.343419	-0.343419	-0.343419	-0.343419	-0.343419	Tm4sf20
0.737108	1.09614	-0.343419	-0.343419	-0.343419	-0.343419	-0.343419	-0.343419	-0.343419	-0.343419	-0.343419	Spata3
6.13119	6.63958	2.24524	2.73827	0.577559	0.156765	1.54967	1.85422	1.788	-0.343419	-0.343419	2810459M11Rik
5.86292	6.17927	6.13969	6.06577	6.13032	6.0728	5.81372	5.60294	5.93888	4.99374	-0.343419	Dis3l2
6.45663	6.53753	6.4694	6.3379	6.22938	5.96155	5.85603	5.85643	5.71245	6.19614	6.09071	Usp40
0.322588	0.938729	-0.343419	0.152627	0.577559	0.449308	-0.343419	-0.343419	-0.343419	-0.343419	-0.343419	Mroh2a
7.1343	7.52808	6.70888	7.37644	6.68349	6.77604	6.70727	6.70384	6.78777	7.04478	7.03813	Hjurp
4.79832	4.99452	4.33886	4.6953	4.26865	4.44772	4.39806	4.487	2.29552	-0.343419	-0.343419	Scly
0.776072	1.60107	0.349287	0.617798	0.0311142	-0.343419	-0.343419	-0.343419	-0.343419	-0.343419	-0.343419	Erfe
5.57933	5.739	5.48488	5.53947	5.38705	4.78325	5.01426	5.63588	4.5939	-0.343419	4.63003	Dusp28
5.34883	5.85554	3.33471	5.61546	1.90901	2.81374	1.94649	-0.343419	-0.343419	-0.343419	-0.343419	Pask
6.32393	6.40415	5.45116	6.18909	5.06405	4.84232	4.0625	5.64487	3.81589	6.19614	5.27272	Ing5
3.82514	4.45515	0.269715	2.17039	1.27236	0.486509	-0.343419	-0.343419	-0.343419	-0.343419	-0.343419	Cdh20
6.70509	6.95877	6.31491	6.60392	6.51703	5.93696	5.5757	6.01773	5.02432	-0.343419	4.50896	Phlpp1
6.33546	6.54951	6.35353	6.32798	5.35555	3.27248	1.94425	4.61349	1.1813	-0.343419	-0.343419	Gli2
0.486636	0.53083	0.269715	0.152627	-0.0196453	-0.343419	-0.343419	-0.343419	-0.343419	-0.343419	-0.343419	3830432H09Rik
6.84501	6.92065	6.79934	6.64597	5.47717	4.82133	4.92777	5.66738	4.38566	-0.343419	6.17119	Epb41l5
5.15746	6.24136	3.59123	5.05267	2.44147	2.81804	3.16082	-0.343419	1.18941	4.99374	4.63003	Zranb3
3.95661	5.6851	3.03817	5.65065	2.09422	2.2001	1.00712	-0.343419	2.29552	4.99374	4.36135	Fam72a
3.49977	3.68797	3.44134	2.01469	0.37293	1.40412	0.610304	-0.343419	0.76356	-0.343419	-0.343419	Rab29
5.71286	6.11852	5.707	6.11387	5.80835	5.58083	5.61866	6.10066	5.26509	4.99374	6.07632	Rbbp5
6.41364	6.55797	6.21495	6.28731	6.15094	6.17304	5.68441	5.92705	4.9714	6.19614	6.3751	Ppp1r15b
5.78628	5.8296	2.43096	2.99737	1.57968	1.21634	1.94425	2.29206	0.76356	-0.343419	5.24572	Sox13
5.8041	7.29101	4.76453	7.00241	3.99123	4.63957	5.01109	4.35108	3.584	5.17514	4.63003	Ube2t
1.69679	1.83212	0.741188	0.443786	-0.343419	-0.343419	-0.343419	-0.343419	-0.343419	-0.343419	-0.343419	Elf3
6.19604	6.37172	6.03433	6.26606	6.10414	5.83981	6.23632	6.01505	5.48245	-0.343419	4.24535	Zbtb41
5.13256	7.1244	2.38999	6.81719	2.22856	1.72312	2.59559	-0.343419	1.788	6.22488	4.58389	Aspm
6.98603	7.21406	6.47937	7.18534	6.4071	6.70616	6.62918	6.5287	6.66943	6.72579	6.98594	Uchl5
4.79619	4.91027	1.12174	3.14703	0.747463	1.0045	-0.343419	-0.343419	1.788	-0.343419	-0.343419	Gm5532
6.95089	7.04734	6.91194	6.94339	6.50153	6.36879	5.94833	5.9807	5.30466	6.19614	6.72165	Tor1aip2
0.559223	0.885325	-0.343419	0.443786	-0.343419	0.156765	-0.343419	-0.343419	-0.343419	-0.343419	-0.343419	Tex35
7.02525	7.28173	6.57547	6.45348	6.45772	6.36739	6.50697	6.61137	6.87372	4.99374	6.75619	Rasal2
2.28023	2.97339	0.716927	0.286687	-0.343419	0.50438	0.610304	-0.343419	-0.343419	-0.343419	-0.343419	Sec16b
5.36629	6.34236	5.18843	6.05036	4.91742	5.43948	5.05763	5.28983	5.26509	-0.343419	5.35604	Dars2
4.04224	7.07008	3.89146	6.61587	3.22576	3.66262	3.50629	4.60682	4.73409	5.86485	5.48291	Cenpl
5.19698	6.25904	4.09728	6.02855	3.32711	3.20352	1.26165	1.85241	1.87777	-0.343419	4.25412	BC055324
4.63394	4.74787	4.2976	4.61914	3.89397	4.19911	3.97849	-0.343419	3.81589	-0.343419	4.63003	Mettl18
5.22555	5.27645	3.62403	2.30164	0.354888	0.890265	-0.343419	0.955705	1.788	-0.343419	4.36135	Sft2d2
6.80243	6.89608	6.32418	6.87287	6.69415	6.78095	5.74812	6.05469	6.12958	6.87449	6.54769	Uck2
5.4527	7.34293	2.55381	7.04781	1.57393	2.82747	2.76192	2.55917	1.18941	6.69329	5.43073	Nuf2
1.07777	1.17964	0.592581	0.286687	0.276405	0.211776	-0.343419	-0.343419	-0.343419	-0.343419	-0.343419	Gm37748
5.39522	5.70073	4.2765	4.04193	2.70506	3.08786	2.38514	-0.343419	0.76356	-0.343419	4.63003	Gm7694
6.60073	6.78671	5.80951	5.59374	5.13943	5.5817	5.73076	3.38719	5.47244	4.99374	4.50896	Nos1ap
0.184943	0.261798	-0.343419	-0.343419	-0.343419	-0.343419	-0.343419	-0.343419	-0.343419	-0.343419	-0.343419	Mpz
5.74665	5.94692	5.85301	5.92892	5.78962	5.79674	5.81368	5.79893	4.9573	-0.343419	4.3466	Usp21
0.486636	0.741209	0.571531	0.152627	-0.0196453	0.156765	0.610304	-0.343419	-0.343419	-0.343419	-0.343419	Gm37065
-0.0319065	0.0208834	-0.343419	-0.343419	-0.343419	-0.343419	-0.343419	-0.343419	-0.343419	-0.343419	-0.343419	Atp1a4
5.52825	5.96979	3.73962	4.03742	2.09422	0.486509	-0.343419	3.05359	1.788	4.42291	-0.343419	Kcnj10
5.39971	5.90878	5.8278	5.84911	5.64962	5.51023	5.01109	5.31399	4.7192	5.30736	5.51351	Pigm
6.18182	6.96626	3.38307	6.38622	0.625727	1.29703	0.595946	-0.343419	-0.343419	4.99374	5.58718	Exo1
-0.343419	0.0208834	-0.0205534	-0.343419	-0.343419	-0.343419	-0.343419	-0.343419	-0.343419	-0.343419	-0.343419	Catspere2
6.64007	7.05157	6.57547	6.91965	6.66499	6.62733	6.77748	6.37514	6.56197	6.06577	6.82286	Ahctf1
6.25628	6.8034	6.3899	6.5921	5.72971	5.50801	5.59536	4.8076	5.25582	5.30736	5.86352	Lin9
7.12055	7.19285	7.16164	7.13166	6.98439	6.99167	6.91303	6.74085	6.89037	6.13018	6.54968	Nvl
6.74653	7.3473	6.03001	7.13524	5.6651	5.33618	5.12724	5.43171	4.81644	6.06577	7.14307	Lbr
6.87216	6.96809	6.56149	6.13494	4.41047	3.80267	-0.343419	0.955705	3.9911	-0.343419	-0.343419	Dusp10
1.26304	1.35993	-0.343419	0.152627	-0.343419	-0.343419	-0.343419	-0.343419	-0.343419	-0.343419	-0.343419	Gm37662
6.27552	6.41511	5.9681	6.03574	5.87376	5.87845	5.91096	5.94009	5.0751	-0.343419	6.33912	Iars2
5.43109	5.74374	4.9802	4.739	3.18205	3.56245	4.8108	4.7953	4.97127	5.30736	4.63003	Lyplal1
6.3226	6.40245	4.84538	4.37981	4.25238	4.40101	-0.343419	2.29206	2.9773	-0.343419	-0.343419	Tgfb2
6.82508	7.53458	4.34214	7.47616	3.5703	3.42224	2.19787	6.71571	3.584	7.18521	6.40414	Cenpf
4.44452	6.32895	2.12239	5.88283	1.27236	1.18294	0.99053	-0.343419	1.1813	4.42291	-0.343419	Nsl1
7.03599	7.33527	5.16706	6.69607	3.01133	3.05167	3.03648	2.55917	2.71413	4.99374	5.44015	Dtl
2.71299	5.33701	0.592581	4.45305	-0.343419	-0.0508151	0.99053	2.10586	-0.343419	-0.343419	-0.343419	Gm38037
4.1018	6.64322	1.4483	6.38364	0.88488	1.52203	-0.343419	2.10586	-0.343419	5.16859	-0.343419	Nek2
5.05486	5.71804	4.77264	4.52451	4.62426	4.51432	4.40321	5.42265	4.10149	5.30736	4.05618	Slc30a1
1.69679	1.89708	0.571531	0.443786	0.577559	1.31448	-0.343419	-0.343419	1.87777	-0.343419	-0.343419	Gm10516
3.53993	3.69007	2.79213	1.90368	0.60018	-0.0136761	-0.343419	2.10586	-0.343419	-0.343419	-0.343419	Gm15867
6.54352	7.09135	5.64194	6.96752	5.80997	6.39593	5.53837	5.77562	5.14693	-0.343419	5.91786	Suv39h2
4.36206	4.87168	4.03777	4.83419	4.13622	4.54754	4.47125	1.19393	3.70922	-0.343419	4.50896	Gm45902
0.539438	0.560926	0.371348	0.443786	-0.343419	0.449308	-0.343419	-0.343419	-0.343419	-0.343419	-0.343419	Cdnf
5.68408	6.61814	2.94655	6.0238	1.17547	-0.0136761	-0.343419	-0.343419	-0.343419	4.99374	4.50175	Mcm10
6.96778	7.08364	6.94721	6.74913	6.88727	6.58791	6.74902	6.08705	6.77535	6.20749	6.92855	Upf2
5.93464	6.11407	5.65388	6.02256	5.36996	5.24682	4.64582	4.07393	5.14211	-0.343419	5.24572	Usp6nl
1.774	1.90954	0.878443	1.80297	1.31288	0.317766	-0.343419	-0.343419	-0.343419	-0.343419	-0.343419	Sfmbt2
5.0704	5.32353	3.00187	2.49772	0.203025	0.50438	-0.343419	2.10586	2.97696	-0.343419	-0.343419	Pter
6.22241	6.44875	5.38381	5.83983	5.05128	5.31697	5.0257	2.93089	1.63637	-0.343419	4.25412	A930004D18Rik
7.45023	7.46647	6.26059	6.09557	2.96197	2.04187	3.84727	-0.343419	2.71413	-0.343419	5.35893	Etl4
4.66365	6.3928	3.17207	6.06846	2.25675	2.85999	1.54967	-0.343419	2.75197	5.16859	5.51627	Mastl
0.184943	0.560926	-0.343419	0.152627	0.354888	-0.343419	-0.343419	-0.343419	-0.343419	-0.343419	-0.343419	Gm13387
2.97259	3.44036	3.12961	2.0719	2.62053	3.09904	2.38514	-0.343419	2.9773	-0.343419	-0.343419	Ndor1
6.71573	6.84611	6.45859	6.78422	6.20527	6.41782	5.81786	5.90208	5.95508	5.86485	6.46738	Wdr5
3.3207	3.61073	2.495	2.64753	2.73648	2.1762	0.595946	-0.343419	-0.343419	-0.343419	-0.343419	2600006K01Rik
3.44601	3.68014	2.02127	2.14853	2.44147	1.96788	0.595946	2.67999	1.788	-0.343419	-0.343419	Cercam
6.70238	7.22088	6.70388	7.17205	6.71973	6.41667	6.56859	6.60784	6.37069	6.22488	5.97602	Odf2
3.35744	4.39315	0.774188	2.44034	-0.343419	-0.343419	-0.343419	2.4367	-0.343419	-0.343419	4.36135	Pkn3
3.89376	4.45029	2.4764	2.87698	2.08634	3.5791	3.37309	-0.343419	-0.343419	-0.343419	4.36135	1700001O22Rik
6.54396	6.63341	5.44454	6.11229	4.96805	5.70663	5.25133	6.38482	6.03563	6.06577	5.86352	Exosc2
7.10553	7.12027	5.85785	5.70072	3.92361	4.3591	3.84162	5.0525	5.41113	-0.343419	6.79283	Aif1l
5.17684	5.85957	4.7551	5.55745	4.80522	5.25281	5.78783	5.64598	4.64114	4.99374	5.35893	Pomt1
6.90437	7.04439	6.62244	6.90963	6.76174	6.75596	6.67427	6.71774	5.98311	6.06577	6.99786	Psmd5
3.31776	4.13571	0.269715	1.80297	0.0311142	0.486509	-0.343419	-0.343419	-0.343419	-0.343419	-0.343419	Phf19
-0.0319065	0.0208834	-0.343419	-0.343419	-0.343419	-0.343419	-0.343419	-0.343419	-0.343419	-0.343419	-0.343419	Hc
6.56226	6.95703	6.48706	6.86439	5.7639	5.54018	5.54753	5.92857	5.12749	6.886	6.53171	Cntrl
6.21919	6.28395	3.42487	3.87453	1.70356	0.64751	0.99053	1.37972	1.788	-0.343419	-0.343419	Crb2
6.47532	6.72734	6.60127	6.58407	6.17012	5.70256	4.2609	6.33228	5.68057	6.20749	5.40295	Dennd1a
7.38304	7.39528	7.36744	6.67531	6.36794	5.29445	4.3547	6.85812	4.48498	7.28734	7.07722	Nek6
4.41747	5.06595	3.09217	3.62423	0.747463	-0.0508151	-0.343419	-0.343419	2.01989	-0.343419	-0.343419	Tnfaip6
7.19056	7.20786	5.64041	6.54818	5.14281	4.21119	5.12369	5.64151	4.46055	5.30736	-0.343419	Nr4a2
6.61148	6.67468	5.94524	5.65762	5.16598	4.6933	5.69921	5.58116	5.3321	-0.343419	4.36135	Gpd2
4.05888	4.84217	0.774188	1.405	0.577559	-0.343419	-0.343419	-0.343419	3.16971	-0.343419	-0.343419	Ermn
6.30831	6.98	4.22424	6.19915	4.00364	5.33282	6.08837	6.57815	6.51043	5.30736	5.92309	Pkp4
6.86254	7.01878	5.52264	5.29565	3.18205	3.09885	0.610304	4.26979	1.18941	-0.343419	5.34109	Tanc1
4.92028	5.30969	3.32079	3.39298	0.782893	0.64751	-0.343419	3.81177	-0.343419	-0.343419	4.25412	Wdsub1
6.01052	6.22829	5.07914	4.58179	2.86965	2.48923	1.94425	5.52633	-0.343419	-0.343419	-0.343419	Gca
7.003	7.20163	6.22293	6.45646	6.38119	6.64194	6.06544	6.62012	5.22216	-0.343419	-0.343419	Stk39
6.13873	7.50595	3.79058	7.24781	2.8128	2.91456	3.18582	3.95811	2.71413	6.22488	6.05766	Spc25
6.65493	6.73618	6.32084	6.27362	5.75418	5.46134	5.29628	6.01101	4.97127	5.16859	5.44015	Mettl5
0.0110753	0.952028	-0.343419	-0.343419	-0.343419	-0.343419	-0.343419	-0.343419	-0.343419	-0.343419	-0.343419	Erich2os
6.69445	6.78642	6.56639	6.46204	6.40041	6.76825	6.7179	6.20419	6.39764	6.06577	6.39962	Gorasp2
2.16412	2.3698	0.592581	0.152627	0.0311142	1.29906	0.610304	-0.343419	-0.343419	-0.343419	-0.343419	Cybrd1
5.94279	6.33558	6.17365	5.84521	5.83826	5.59766	5.67132	4.13077	6.14566	6.04879	5.35893	Metap1d
1.12046	1.50772	0.571531	0.152627	0.203025	0.883474	0.595946	-0.343419	0.76356	-0.343419	-0.343419	Ttc30a2
4.92365	5.12481	3.57932	4.25528	3.14757	3.64502	2.38877	3.38719	2.9773	-0.343419	-0.343419	Ttc30a1
6.66813	6.6831	6.57827	6.63721	6.34011	6.13614	5.98773	5.83584	5.66155	-0.343419	4.33636	Cwc22
-0.343419	0.0208834	-0.343419	-0.343419	-0.0196453	-0.0508151	-0.343419	-0.343419	-0.343419	-0.343419	-0.343419	Prdx6b
3.31946	3.44219	0.596281	1.405	0.577559	-0.0508151	-0.343419	2.29206	-0.343419	-0.343419	-0.343419	Frzb
6.21394	6.94722	6.09083	6.71647	6.09022	6.28595	6.17123	5.85364	5.94047	5.55476	5.12978	Nup35
7.22667	7.2464	6.41415	6.80757	7.06769	6.34844	7.19827	6.80908	6.17882	-0.343419	-0.343419	Fam171b
0.953958	1.17964	0.451322	1.07389	-0.343419	0.64751	-0.343419	-0.343419	-0.343419	-0.343419	-0.343419	Btbd18
-0.343419	0.320011	0.0264206	0.152627	-0.0196453	-0.343419	-0.343419	-0.343419	-0.343419	-0.343419	-0.343419	P2rx3
-0.0319065	0.261798	-0.343419	-0.343419	-0.0196453	0.156765	-0.343419	-0.343419	-0.343419	-0.343419	-0.343419	Olfr1090
-0.0319065	0.771745	-0.343419	-0.343419	-0.343419	-0.343419	-0.343419	-0.343419	-0.343419	-0.343419	-0.343419	Olfr1124
0.351448	1.25908	-0.343419	0.443786	-0.343419	-0.343419	-0.343419	-0.343419	-0.343419	-0.343419	-0.343419	Olfr1160
0.184943	0.693767	-0.343419	-0.343419	-0.0196453	-0.343419	-0.343419	-0.343419	-0.343419	-0.343419	-0.343419	Agbl2
6.35243	6.52181	6.23241	6.47481	6.24642	6.40545	6.03582	6.23783	5.90574	4.99374	5.43073	Kbtbd4
4.40369	4.74786	3.86796	4.19861	3.12665	3.35611	4.72103	4.42392	4.33545	-0.343419	-0.343419	Ddb2
6.3491	6.53672	4.36681	4.66049	2.83873	3.64623	1.26165	3.26428	1.91322	-0.343419	-0.343419	Pacsin3
6.44576	6.84302	5.34057	5.08832	1.774	4.54085	5.45973	2.94892	2.29552	-0.343419	5.24572	Tspan18
6.55471	6.68898	6.09363	6.32868	6.00959	5.86148	5.80103	6.39731	4.87849	-0.343419	-0.343419	Ldlrad3
-0.0319065	0.0208834	-0.343419	-0.343419	-0.343419	-0.0508151	-0.343419	-0.343419	-0.343419	-0.343419	-0.343419	Gm13920
3.61912	4.02249	2.55381	1.83794	-0.0196453	-0.343419	-0.343419	-0.343419	-0.343419	-0.343419	-0.343419	Pax6os1
7.20683	7.24395	6.78151	6.70482	6.25939	5.93497	5.81684	6.89491	6.25978	6.22518	5.40295	Elp4
4.17742	5.43606	3.76675	4.9721	2.71839	2.75089	2.19787	3.2014	1.1813	-0.343419	5.17851	Mettl15
4.97517	7.23617	3.51423	6.86928	2.4823	2.82747	3.03648	-0.343419	3.55272	6.26054	4.58389	Kif18a
7.04805	7.12116	7.10637	7.02551	6.9712	6.75541	6.46589	6.74379	6.67001	6.85101	6.77489	Aqr
6.41691	6.75337	6.66659	6.3972	6.42699	6.21409	5.81372	6.25624	5.25994	6.69329	5.34109	Dph6
3.1008	3.37809	2.25566	2.60183	1.57393	-0.0136761	-0.343419	-0.343419	0.76356	-0.343419	-0.343419	3110099E03Rik
1.893	2.15165	0.371348	0.650643	-0.0196453	-0.343419	-0.343419	-0.343419	-0.343419	-0.343419	-0.343419	Gm13977
6.02546	6.55917	5.01122	6.18984	4.73321	4.2461	5.2131	4.17859	4.94478	4.42291	-0.343419	BC052040
5.79151	5.91254	5.34002	5.5671	5.43629	3.81494	2.59469	-0.343419	-0.343419	-0.343419	-0.343419	2700033N17Rik
5.8095	5.95247	5.17432	5.00233	4.96891	5.62577	5.29986	4.59255	4.80117	-0.343419	4.25412	Eif2ak4
5.76214	7.34293	3.28169	7.21836	2.7957	3.78474	2.59469	1.85422	3.584	6.79764	6.02247	Bub1b
5.61765	7.40347	2.95943	7.13203	2.03193	1.73814	1.00712	0.555096	1.91322	6.69329	4.63003	Knl1
6.41268	7.2396	3.81484	6.74839	2.1979	2.23819	2.53762	3.65727	3.30931	4.99374	6.00673	Rad51
4.26481	6.37205	2.495	5.80663	1.00026	1.11572	2.53762	1.37972	1.1813	-0.343419	-0.343419	Oip5
5.35188	7.47816	3.30697	7.07632	2.82305	2.70014	1.54967	2.94892	1.788	7.23155	5.44466	Nusap1
0.841131	2.35361	0.0264206	0.782734	0.0311142	-0.0136761	1.54967	-0.343419	1.87777	-0.343419	-0.343419	Itpka
6.38966	6.56985	5.93122	6.21722	5.89889	5.91736	5.3222	6.21022	5.20345	5.30736	5.37333	Haus2
6.51334	6.6492	6.3322	6.5088	6.25052	6.11678	6.11364	6.06103	6.00529	6.20749	5.36438	Tubgcp4
6.69582	6.85888	5.03157	6.45527	4.32972	4.04643	3.41327	4.90983	4.10121	5.16859	6.37167	Wdr76
7.11326	7.25077	6.67555	7.02851	6.38794	6.32664	6.58395	7.05247	6.18792	6.20749	6.79283	Ctdspl2
4.39947	4.96497	2.76674	2.93399	2.07621	2.94706	4.64624	3.53462	3.44605	-0.343419	4.25412	Fbn1
4.69654	5.71425	4.21482	5.61944	3.92361	3.82488	2.78336	4.03921	3.55348	-0.343419	4.05618	Cep152
6.16623	7.33574	4.42129	6.80634	3.21178	3.3275	1.54967	4.48667	0.770794	6.69329	5.64883	Ncaph
5.70476	6.16418	5.47871	5.43892	3.80626	3.31437	3.87335	5.17232	0.76356	-0.343419	-0.343419	Nphp1
5.55822	7.33915	2.69371	7.12427	1.57393	1.75177	2.76192	-0.343419	1.87777	6.91929	6.05766	Bub1
3.1008	3.98559	0.349287	1.07389	-0.0196453	-0.0136761	-0.343419	-0.343419	-0.343419	-0.343419	-0.343419	Fbln7
5.80553	5.9194	5.81458	5.67724	5.38824	5.21055	4.84905	5.78313	5.90661	-0.343419	4.05618	Gm10762
5.16839	7.40438	2.75036	7.07632	1.75796	2.4926	2.59469	2.29206	2.71413	6.69329	4.24535	Ckap2l
3.11182	3.13878	1.68317	-0.343419	1.45854	1.44179	0.595946	-0.343419	2.29639	-0.343419	-0.343419	Slc4a11
6.92402	7.04445	6.7949	6.99263	6.52231	6.59014	5.94832	6.39981	5.98307	5.30736	6.73548	Pank2
5.76423	6.42084	4.54181	6.00295	3.72004	3.85923	1.8082	2.84002	4.18351	-0.343419	-0.343419	Mcm8
6.30084	6.45932	6.26059	6.2535	6.10905	5.92453	5.91973	5.95118	5.7902	6.20749	5.29338	Polr3f
6.58646	6.92069	6.58735	6.63715	6.13603	6.01143	5.54452	6.50684	5.14946	5.16859	4.63003	Sec23b
7.47937	7.48735	7.10832	7.40267	6.96946	6.97466	6.6019	6.70436	6.5799	6.87181	6.62308	Nxt1
6.00195	6.38516	6.26059	6.35354	6.08599	5.91808	5.89745	4.92408	6.23557	-0.343419	5.35893	Gzf1
6.46845	6.5259	4.65342	4.71482	3.89049	3.10623	3.74988	3.26428	3.92815	6.25323	-0.343419	Acss1
6.4654	6.80277	5.25854	6.73916	4.69874	4.87909	3.64496	4.72886	4.37835	6.77569	5.55989	Gins1
6.31618	7.50432	4.73672	7.40703	3.57131	3.48082	2.78336	3.53462	4.40911	6.75535	6.40414	Tpx2
6.85885	7.07495	6.53761	7.0732	6.61909	6.62087	6.46136	6.67683	6.15282	-0.343419	6.36933	Asxl1
5.22865	5.85308	4.53199	5.40889	4.10601	4.62888	3.84162	2.4367	2.90221	-0.343419	-0.343419	Ahcy
0.322588	1.91407	1.60529	0.843883	0.354888	-0.0136761	-0.343419	-0.343419	-0.343419	-0.343419	-0.343419	Myh7b
5.39445	6.47712	4.60112	6.10417	3.08471	1.98841	0.99053	2.24216	1.87777	-0.343419	-0.343419	Dsn1
6.05813	6.79613	4.50329	6.10414	3.60443	2.81804	3.69356	5.24953	3.72876	6.69329	4.24535	Rbl1
0.776072	1.11497	0.0264206	0.286687	0.203025	-0.0136761	-0.343419	-0.343419	-0.343419	-0.343419	-0.343419	Mroh8
7.04636	7.21825	7.01302	7.12404	6.49845	6.365	6.46758	6.11562	6.47139	6.13018	6.96975	Rprd1b
3.18534	6.62957	1.30334	6.22033	1.42826	1.96788	0.595946	-0.343419	1.87777	5.16859	5.34593	Fam83d
5.63425	6.4712	2.98479	6.08459	1.7945	2.44523	0.610304	-0.343419	1.44414	4.99374	-0.343419	Mybl2
5.06511	5.07625	2.45603	2.55135	0.354888	-0.343419	-0.343419	-0.343419	-0.343419	-0.343419	4.3466	Sdc4
5.70221	5.92743	4.92388	4.51896	1.67337	2.10711	-0.343419	-0.343419	0.76356	-0.343419	4.63003	Wfdc2
0.559223	3.17962	-0.0205534	3.09338	0.0311142	0.278928	0.99053	-0.343419	-0.343419	-0.343419	-0.343419	Gm11457
7.10247	7.37589	6.58839	7.22046	6.51221	6.70607	6.35848	6.36718	6.5858	6.75535	6.8033	Cse1l
5.10331	5.19292	3.88181	4.159	4.71841	4.70472	4.53764	3.97147	3.9088	-0.343419	-0.343419	Pard6b
2.95906	3.58122	2.80066	3.11503	2.36174	2.60621	1.54967	-0.343419	1.788	-0.343419	-0.343419	Sall4
0.184943	0.320011	-0.0205534	-0.343419	0.0311142	-0.0508151	-0.343419	-0.343419	-0.343419	-0.343419	-0.343419	Gm14264
5.06637	7.25135	4.32692	7.08191	3.36827	3.07301	2.34107	4.87809	0.76356	6.69329	6.48878	Aurka
6.15593	6.63718	6.12782	6.50986	5.6884	5.8084	4.39806	4.17859	5.12749	4.99374	5.92284	Cstf1
1.05321	1.60107	0.349287	0.443786	0.459119	-0.343419	1.54967	-0.343419	-0.343419	-0.343419	-0.343419	Gm14455
-0.343419	0.0208834	-0.0205534	-0.343419	-0.343419	-0.343419	-0.343419	-0.343419	-0.343419	-0.343419	-0.343419	Gm14342
5.33791	6.18828	4.75273	5.74178	4.47595	4.54381	4.39806	4.60674	4.25295	-0.343419	-0.343419	Rtel1
3.05374	3.23903	1.4483	1.68357	1.31288	1.50456	-0.343419	1.46447	-0.343419	-0.343419	-0.343419	Shroom4
0.539438	0.934682	0.349287	0.286687	0.747463	-0.0508151	-0.343419	-0.343419	-0.343419	-0.343419	-0.343419	Dgkk
5.60972	5.96598	5.7386	5.83028	5.5853	5.60572	4.78182	5.69791	4.70813	-0.343419	-0.343419	Gpkow
6.31264	6.97105	5.2319	6.78259	5.18031	5.33045	4.81042	5.949	5.68057	6.25323	6.46738	Suv39h1
-0.343419	0.934682	0.0264206	0.782734	-0.343419	-0.343419	-0.343419	-0.343419	-0.343419	-0.343419	-0.343419	Gm10489
0.998687	1.6241	0.878443	1.07389	-0.343419	-0.343419	-0.343419	-0.343419	-0.343419	-0.343419	-0.343419	2010308F09Rik
2.63295	3.09792	0.349287	1.07389	-0.343419	0.211776	1.26165	-0.343419	-0.343419	-0.343419	-0.343419	Gm26652
6.63026	6.78384	6.4216	6.5347	6.40728	6.0039	5.36499	5.78118	5.18789	6.77569	6.00673	Uxt
-0.0319065	0.320011	-0.343419	0.152627	0.0311142	-0.0508151	-0.343419	-0.343419	-0.343419	-0.343419	-0.343419	Gm6938
2.02632	4.06286	0.0264206	2.17039	0.203025	-0.343419	-0.343419	-0.343419	-0.343419	-0.343419	-0.343419	Lonrf3
6.60575	6.81307	6.43081	6.6635	6.00876	5.79091	5.73356	5.77406	5.71899	4.42291	6.33912	C330007P06Rik
6.73728	7.03788	6.40373	6.62176	6.23349	5.95142	6.56822	6.59102	6.28447	6.83303	6.96671	Xiap
7.30886	7.40622	7.04232	7.21268	6.87244	6.56882	6.70728	6.81671	6.30592	6.75535	6.46738	Stag2
3.71925	4.07104	-0.343419	0.811209	-0.343419	-0.0136761	-0.343419	-0.343419	-0.343419	-0.343419	-0.343419	Apln
7.1387	7.2202	7.04419	6.98344	6.84665	6.80619	6.67805	5.75146	6.2184	6.83303	6.36808	Aifm1
5.59334	5.63389	5.56928	5.51421	3.86167	3.91815	4.72094	2.93048	3.32082	5.17514	4.50175	Enox2
0.184943	0.560926	-0.343419	-0.343419	-0.343419	-0.343419	-0.343419	-0.343419	-0.343419	-0.343419	-0.343419	Olfr1322
4.49012	4.98633	2.77549	3.8797	-0.0196453	0.211776	0.610304	-0.343419	1.788	-0.343419	-0.343419	Mbnl3
4.44313	5.00544	2.96177	4.45984	3.01133	2.89069	1.54967	1.85422	3.55272	-0.343419	4.36135	Fam122b
4.04673	4.0513	1.78358	1.11384	-0.0196453	-0.343419	0.595946	-0.343419	-0.343419	-0.343419	-0.343419	Gm14662
2.29744	2.41824	0.0264206	-0.343419	-0.343419	-0.343419	-0.343419	-0.343419	-0.343419	-0.343419	-0.343419	Gm14664
5.95097	6.49317	4.28294	4.78122	3.63727	4.32728	4.99047	-0.343419	3.55272	-0.343419	-0.343419	Slitrk2
-0.0319065	0.462294	-0.343419	0.443786	-0.0196453	-0.343419	-0.343419	-0.343419	-0.343419	-0.343419	-0.343419	Fmr1os
5.06373	5.43912	4.78861	3.90632	3.07474	3.68731	3.99612	-0.343419	2.55956	-0.343419	4.50896	Mtm1
0.776072	1.82403	-0.343419	1.07389	-0.343419	-0.343419	-0.343419	-0.343419	-0.343419	-0.343419	-0.343419	Gabrq
0.322588	0.885325	-0.343419	0.286687	-0.343419	-0.343419	-0.343419	-0.343419	-0.343419	-0.343419	-0.343419	Zfp185
6.13045	6.23972	5.56572	6.14874	5.31897	5.35701	4.59854	5.75149	3.86966	6.20749	5.40295	Zfp275
6.02103	6.34632	6.12816	6.11519	5.8325	6.32229	6.01252	5.50631	5.74773	5.36907	6.13319	Slc6a8
0.322588	1.80664	0.571531	0.286687	0.354888	0.211776	0.610304	-0.343419	0.76356	-0.343419	-0.343419	Gab3
3.81749	4.10867	3.71633	3.97441	3.73026	3.74493	3.03698	3.38676	3.70922	-0.343419	-0.343419	Mtcp1
4.34649	4.3611	2.57393	3.45371	2.15672	2.4563	3.78668	2.67999	3.90182	-0.343419	-0.343419	Prrg1
6.55038	6.88978	5.26581	5.15042	3.93767	4.5869	5.57906	2.9505	6.42034	-0.343419	6.66659	Dmd
6.18291	6.78375	4.61703	6.21708	3.41318	4.21773	3.77415	3.86673	5.41359	6.25631	6.09882	Pola1
5.02817	5.25712	4.76277	5.14718	4.47062	4.61441	4.31675	5.09068	4.73409	4.99374	4.33636	Klhl15
6.89571	7.12072	7.03748	7.08061	6.80642	6.76896	6.76407	6.58911	6.69017	4.42291	6.35023	Apoo
4.55051	4.817	4.23237	3.84463	3.2426	2.94286	0.610304	3.8852	0.770794	-0.343419	4.50896	Spin4
0.705943	0.952028	-0.343419	0.152627	-0.343419	-0.343419	-0.343419	-0.343419	-0.343419	-0.343419	-0.343419	Ar
7.30014	7.36971	7.36306	7.34937	7.16298	7.15292	7.10262	7.20609	7.30003	6.72579	7.1052	Pdzd11
5.50748	7.37758	2.29501	7.09005	1.7945	1.75177	1.00712	-0.343419	0.76356	-0.343419	5.43073	Kif4
4.46018	4.67304	1.68422	2.14853	0.276405	0.64751	-0.343419	-0.343419	0.76356	-0.343419	-0.343419	Gdpd2
6.93767	7.18371	6.77633	7.06328	6.72742	6.51056	6.77966	6.75743	6.60605	6.20749	7.00976	Taf1
5.27953	6.71514	2.85232	6.06609	1.45854	0.930478	-0.343419	-0.343419	-0.343419	6.06577	4.63003	Ercc6l
3.80128	4.34976	4.04786	4.2428	3.33373	2.51859	1.94649	3.49142	3.58429	-0.343419	-0.343419	Cited1
3.97645	4.63007	3.5772	3.77837	2.62053	0.779051	-0.343419	3.49142	0.76356	-0.343419	-0.343419	Phka1
3.11023	3.45519	0.984482	1.77243	-0.0196453	-0.0136761	-0.343419	-0.343419	-0.343419	-0.343419	-0.343419	Fndc3c1
6.55494	6.76277	6.04842	6.51606	5.48639	5.22016	5.29986	5.97454	3.13574	-0.343419	-0.343419	Rps6ka6
0.705943	1.09614	-0.343419	0.152627	-0.343419	-0.0508151	-0.343419	-0.343419	-0.343419	-0.343419	-0.343419	Tex16
6.65349	6.84185	6.30351	6.69236	6.28693	6.08018	5.30984	5.99438	5.90239	6.19614	6.46738	Cstf2
5.10331	5.59549	3.57669	4.31299	2.84404	2.63583	1.94425	-0.343419	-0.343419	4.99374	-0.343419	Trmt2b
4.30177	6.59903	2.29501	5.93603	1.52771	1.38357	-0.343419	-0.343419	1.788	-0.343419	4.58389	Cenpi
-0.0319065	0.442082	0.349287	0.286687	0.354888	-0.343419	-0.343419	-0.343419	-0.343419	-0.343419	-0.343419	Nxf2
5.53488	5.77064	5.14824	5.2821	4.02444	4.13776	4.07023	3.61681	4.16017	5.36907	-0.343419	Fam199x
5.37769	5.92533	2.92925	4.71329	2.44147	2.5982	2.78336	3.49142	2.97696	-0.343419	4.36135	Mum1l1
1.9179	3.12867	0.592581	2.17039	-0.343419	0.156765	-0.343419	-0.343419	-0.343419	-0.343419	-0.343419	D330045A20Rik
4.30882	4.79778	2.5761	3.19094	2.67111	3.25091	2.38877	-0.343419	1.788	-0.343419	-0.343419	Tbc1d8b
0.539438	1.12126	0.741188	0.152627	0.0311142	0.449308	-0.343419	-0.343419	-0.343419	-0.343419	-0.343419	Gm15013
6.75846	6.88124	5.44355	6.73066	5.66737	6.26209	6.04042	6.63344	6.51043	6.85101	4.36135	Prps1
3.22079	3.89639	1.30334	1.33993	0.354888	0.486509	-0.343419	-0.343419	1.91322	-0.343419	-0.343419	Col4a6
5.07651	5.49419	4.04925	3.67947	1.57968	-0.0136761	0.610304	-0.343419	-0.343419	-0.343419	-0.343419	Col4a5
2.08691	3.20279	-0.0205534	1.61186	-0.343419	-0.343419	0.595946	0.555096	-0.343419	-0.343419	-0.343419	Chrdl1
6.06164	6.53903	5.76924	6.3295	5.89931	5.74261	5.93076	5.41337	5.79803	-0.343419	5.91786	Fgd1
4.64081	5.06014	2.60819	3.99	1.52771	1.73382	-0.343419	-0.343419	0.76356	-0.343419	-0.343419	Usp51
4.99785	5.02595	3.71163	3.74365	2.88693	3.48405	4.52542	3.38676	3.32145	-0.343419	-0.343419	Rragb
1.48665	1.70491	1.237	0.650643	0.203025	-0.0508151	0.610304	-0.343419	0.770794	-0.343419	-0.343419	Gm45022
6.55827	6.72241	6.52037	6.70723	6.6376	6.48936	6.67741	6.64541	6.49563	-0.343419	5.85576	Bclaf3
6.38795	6.71619	4.08015	4.42002	0.928553	1.72312	2.19787	3.49142	5.44846	-0.343419	5.17198	Nhs
2.23577	2.3698	0.814825	1.01576	-0.343419	0.156765	1.94425	-0.343419	1.18941	-0.343419	-0.343419	Rnf138rt1
1.19157	1.83212	1.66293	-0.343419	-0.0196453	-0.343419	-0.343419	-0.343419	-0.343419	-0.343419	-0.343419	Car5b
5.84498	6.88087	5.17791	6.44939	4.9765	5.10031	4.46444	4.95205	4.19326	4.99374	5.66924	Siah1b
5.74487	6.11148	5.36664	5.79695	4.94525	5.34595	5.47995	5.13605	4.40911	4.99374	6.09071	Gemin8
4.1712	4.66483	4.43341	4.57105	4.31121	3.92739	2.66095	4.07393	4.05337	-0.343419	-0.343419	Tceanc
0.0110753	0.53083	-0.343419	0.152627	-0.343419	-0.343419	-0.343419	-0.343419	-0.343419	-0.343419	-0.343419	Arhgap6
6.97729	7.0882	6.39965	6.87605	6.16912	5.98194	4.82164	4.82376	5.26509	6.83303	-0.343419	Mid1
0.705943	0.771745	-0.0205534	0.443786	-0.0196453	-0.0136761	-0.343419	-0.343419	-0.343419	-0.343419	-0.343419	Gm15726
1.19157	1.1977	1.12174	-0.343419	0.577559	0.211776	1.00712	-0.343419	0.76356	-0.343419	-0.343419	Gm15247
5.8481	6.14926	0.814825	2.56639	0.577559	0.675894	3.15874	-0.343419	3.43237	-0.343419	-0.343419	1110015O18Rik
6.28259	6.79095	6.5248	6.57756	6.1392	5.73679	5.78345	5.71641	6.09789	5.36907	6.4269	Lrrcc1
6.89565	7.14248	5.9796	6.58523	5.35946	5.4401	5.54752	5.27131	5.50817	6.20749	6.8202	E2f5
0.559223	2.07601	-0.0205534	1.33993	-0.343419	-0.343419	-0.343419	-0.343419	-0.343419	-0.343419	-0.343419	Car13
1.893	2.15605	-0.343419	0.286687	0.82285	-0.0508151	-0.343419	-0.343419	-0.343419	-0.343419	-0.343419	Crh
6.64069	6.78458	5.51519	5.20968	3.08637	2.65277	3.99612	4.03921	2.75058	6.75535	6.25957	Gyg
5.90952	7.32878	3.54778	7.10851	2.12469	2.41096	2.53762	-0.343419	3.02744	6.69329	4.63003	Ect2
0.351448	1.57078	-0.343419	-0.343419	-0.343419	-0.343419	-0.343419	-0.343419	-0.343419	-0.343419	-0.343419	Mecom
0.705943	0.885325	0.201691	0.782734	0.0311142	-0.343419	-0.343419	-0.343419	-0.343419	-0.343419	-0.343419	4933429H19Rik
6.17228	6.31075	5.90068	5.79167	5.9204	6.05635	6.17757	5.29117	5.55121	6.19614	4.50896	Phc3
5.56451	5.88698	4.5515	4.94049	4.87425	5.34497	5.54752	4.51943	4.46068	-0.343419	5.43073	Prkci
6.97808	7.08354	6.91831	6.8842	6.9196	6.87996	6.42514	6.87162	6.83762	6.83303	7.06136	Zfp639
0.322588	0.53083	0.201691	-0.343419	-0.343419	-0.343419	-0.343419	-0.343419	-0.343419	-0.343419	-0.343419	Gm43666
0.776072	0.938729	0.201691	0.286687	0.203025	-0.0508151	-0.343419	-0.343419	-0.343419	-0.343419	-0.343419	Gm43140
0.953958	1.11497	0.0264206	-0.343419	-0.343419	-0.0508151	-0.343419	-0.343419	-0.343419	-0.343419	-0.343419	Gm21388
6.42121	6.59453	6.41019	6.57102	6.31685	6.10258	6.58252	6.20419	6.49732	6.25323	5.66924	Atp11b
1.07777	1.11497	0.592581	-0.343419	0.354888	0.486509	-0.343419	-0.343419	-0.343419	-0.343419	-0.343419	Mccc1os
6.17582	6.35276	5.96839	6.11636	5.75082	5.91019	6.13155	6.13827	5.59695	6.06577	5.94164	Acad9
6.52557	7.53536	3.73384	7.32443	3.34444	3.29465	2.20101	2.28909	3.9911	6.91929	6.49086	Ccna2
5.20508	5.72373	4.82695	4.87047	4.40224	4.72392	5.02676	4.8131	4.40934	-0.343419	-0.343419	Bbs7
0.322588	0.53083	-0.343419	-0.343419	-0.343419	-0.343419	-0.343419	-0.343419	-0.343419	-0.343419	-0.343419	Gm12532
5.72983	5.9919	4.24271	4.44299	3.3477	3.7037	3.96521	5.48782	2.55835	4.99374	-0.343419	Intu
7.18106	7.29892	5.96947	6.51931	5.90251	5.87425	6.0824	6.67521	5.50817	4.99374	5.97765	Hspa4l
6.07996	7.3293	4.74672	6.82329	3.87613	3.58895	3.22425	4.20359	3.43255	6.22488	6.09882	Plk4
5.26183	6.21363	4.07857	5.26981	4.40591	4.94692	4.97053	4.91175	4.74256	5.86485	-0.343419	Larp1b
6.96231	6.97773	6.61384	6.73653	6.6706	6.64943	6.72814	6.91921	6.34997	6.85101	6.31532	Pgrmc2
6.87937	7.25782	6.67447	7.24543	6.51614	6.51727	6.65074	5.72252	5.25585	6.20749	-0.343419	Jade1
1.83143	2.6469	1.53603	1.44132	1.57968	1.76726	2.59469	-0.343419	1.79673	-0.343419	-0.343419	Slc7a11
0.24771	0.771745	0.571531	0.152627	-0.0196453	-0.343419	-0.343419	-0.343419	-0.343419	-0.343419	-0.343419	Gm26671
3.60627	3.78732	0.571531	2.64753	0.60018	1.11572	0.595946	-0.343419	0.76356	-0.343419	-0.343419	Gm43570
1.92087	2.63353	0.0264206	1.405	-0.343419	-0.343419	1.54967	-0.343419	-0.343419	-0.343419	-0.343419	P2ry1
2.60767	2.69412	0.814825	1.28075	0.577559	-0.0136761	0.610304	0.955705	1.18941	-0.343419	-0.343419	9330121J05Rik
6.57647	6.85491	4.74852	5.37642	4.69743	4.78985	4.83788	4.71931	6.15992	-0.343419	-0.343419	Arhgef26
5.25099	5.91896	4.02815	4.68252	2.30985	1.54455	2.78336	1.37972	1.788	-0.343419	5.23704	Plch1
6.13737	6.26829	3.68006	4.33743	3.25455	1.63815	1.54967	-0.343419	1.91322	-0.343419	-0.343419	Ptx3
6.03093	6.34588	2.76924	3.87656	4.22186	6.14308	5.40906	4.68618	3.584	-0.343419	4.05618	Schip1
5.53488	6.32967	5.29518	5.96106	4.52017	4.33986	5.0246	5.58683	3.7764	-0.343419	4.50896	Ift80
6.9934	7.43064	6.64421	7.27564	6.24693	6.32567	5.57906	6.26762	6.22809	6.06577	7.02906	Trim59
5.99132	6.62912	4.92429	5.16541	5.54184	5.49036	4.58129	5.37316	6.28452	-0.343419	-0.343419	Fstl5
3.25458	3.91889	-0.0205534	0.152627	0.82285	0.883474	1.59826	2.82786	-0.343419	-0.343419	-0.343419	4930589L23Rik
5.11174	5.28364	4.22959	4.85591	4.16295	4.54371	3.69277	-0.343419	1.79673	-0.343419	-0.343419	Pdgfc
6.89839	7.08646	5.30966	5.59873	4.66106	2.73666	4.24356	1.85422	4.0083	-0.343419	4.33636	Sfrp2
1.21554	1.89518	1.63589	0.782734	0.459119	0.486509	0.610304	-0.343419	-0.343419	-0.343419	-0.343419	Gm26771
7.37795	7.37821	6.84928	6.90513	6.77588	6.84181	6.79384	6.71393	7.10693	6.19614	5.35893	Fbxw7
0.425595	0.560926	-0.0205534	-0.343419	-0.343419	0.50438	-0.343419	-0.343419	-0.343419	-0.343419	-0.343419	Gm37933
6.66137	6.78152	6.5584	6.64787	6.45421	6.3536	5.63159	6.5738	5.66674	6.06577	5.87583	Isg20l2
5.84443	5.97545	3.89391	3.5741	1.98883	1.07157	-0.343419	4.4116	0.76356	-0.343419	-0.343419	Bcan
3.82675	6.89545	1.43169	5.9077	1.13017	-0.0508151	0.595946	-0.343419	-0.343419	4.99374	4.58389	Iqgap3
2.80314	3.28153	2.1563	2.73238	1.09971	1.4257	0.610304	2.74469	1.87777	-0.343419	-0.343419	Tmem79
4.03707	4.54799	3.76908	3.7496	3.70215	3.9278	3.16082	0.943035	3.90182	-0.343419	-0.343419	Gm43713
6.22017	6.38658	6.34893	6.35901	6.07474	6.1778	5.33453	6.18465	5.54297	-0.343419	5.40295	Clk2
7.05268	7.11983	6.35555	5.76499	5.84051	5.15794	5.22816	5.70658	4.10149	-0.343419	-0.343419	Thbs3
3.96091	4.35385	2.61245	2.17039	1.89819	1.68301	-0.343419	-0.343419	-0.343419	-0.343419	-0.343419	Muc1
-0.0319065	0.0208834	-0.343419	-0.343419	-0.343419	-0.343419	-0.343419	-0.343419	-0.343419	-0.343419	-0.343419	S100a4
1.13969	1.31911	0.349287	0.617798	1.00026	1.07157	0.610304	-0.343419	-0.343419	-0.343419	-0.343419	Gm35439
1.12046	1.68657	0.571531	0.443786	0.0311142	-0.0136761	-0.343419	-0.343419	-0.343419	-0.343419	-0.343419	Tchh
0.0110753	1.70491	-0.343419	1.11384	0.354888	0.711961	0.99053	-0.343419	-0.343419	-0.343419	-0.343419	Gm15234
3.06534	3.19125	2.27679	2.64753	1.345	2.58779	3.15874	2.24216	-0.343419	-0.343419	-0.343419	Cgn
4.43839	4.86934	3.71794	4.09076	2.37739	0.486509	1.54967	-0.343419	1.18941	-0.343419	4.25412	Gm16740
0.789292	1.2478	0.596281	0.443786	0.60018	0.38329	-0.343419	-0.343419	-0.343419	-0.343419	-0.343419	Anxa9
6.00781	6.34617	6.23655	6.07497	6.0006	5.74946	5.8427	5.87947	5.36117	6.13018	5.47657	Arnt
6.77094	6.81525	6.79196	6.79342	6.68584	6.57688	6.50164	6.28833	6.30595	4.42291	6.33912	Rprd2
6.67069	6.87905	6.23544	6.54578	6.0709	6.16771	5.37146	5.39876	5.719	-0.343419	4.3466	Prpf3
5.8651	6.2972	5.96007	5.87446	5.16062	4.93908	4.24356	4.13414	3.64643	4.99374	6.09882	Otud7b
1.51723	3.15216	0.984482	2.65675	-0.343419	0.711961	-0.343419	-0.343419	0.76356	-0.343419	-0.343419	Hist2h2ab
3.81775	6.78358	1.76264	6.13649	1.52771	2.0652	2.20101	3.66391	0.76356	-0.343419	5.55989	Hist2h2ac
4.80082	5.49014	3.67251	5.12363	2.93036	3.79872	4.47125	4.00731	-0.343419	-0.343419	-0.343419	Hist2h2be
1.51204	1.80664	0.919147	0.782734	-0.343419	0.711961	-0.343419	-0.343419	-0.343419	-0.343419	-0.343419	Gm20633
2.00043	5.81389	2.36529	4.93775	2.46256	2.1358	3.22425	4.0681	0.770794	-0.343419	-0.343419	Hist2h2aa1
1.99512	4.57125	2.0521	3.45067	1.24555	1.89913	0.610304	4.07393	-0.343419	-0.343419	-0.343419	Hist2h4
0.776072	3.1791	0.349287	1.05347	-0.0196453	0.211776	-0.343419	-0.343419	0.76356	-0.343419	-0.343419	Gm20628
1.84976	4.91801	1.45573	4.15254	-0.0196453	0.521755	0.99053	-0.343419	1.1813	-0.343419	-0.343419	Hist2h3b
1.21554	2.79897	0.371348	1.14965	0.203025	0.486509	-0.343419	-0.343419	-0.343419	-0.343419	-0.343419	Gm42743
2.16412	5.7949	0.919147	5.45552	0.577559	0.50438	-0.343419	-0.343419	-0.343419	-0.343419	5.64883	Hist2h2bb
7.1939	7.2557	4.25911	5.49836	3.36887	3.20436	3.22425	3.49198	3.62477	7.18539	4.33636	Notch2
0.954937	1.51197	-0.343419	-0.343419	-0.343419	0.156765	-0.343419	-0.343419	-0.343419	-0.343419	-0.343419	Adam30
7.09032	7.17419	5.12666	5.11425	3.13292	3.07401	2.84921	-0.343419	4.48498	-0.343419	4.3466	Ptgfrn
5.92097	6.46694	5.72037	6.42241	5.88258	5.80896	5.35191	5.01213	5.33218	4.99374	4.25412	Ddx20
6.64787	7.02095	6.51899	6.90833	6.17019	6.16471	5.94661	6.04323	5.05651	6.89447	5.64883	Rbm15
6.35588	7.13858	5.76942	6.99422	5.12085	4.86493	4.30268	4.13069	4.37826	-0.343419	6.23162	Gpsm2
6.23432	6.47	4.53901	4.93775	5.06872	6.04595	6.27954	5.88109	5.79803	6.30911	-0.343419	Fam102b
3.51556	3.81387	1.16609	2.64753	2.26786	2.81804	3.33186	2.29206	0.76356	-0.343419	-0.343419	Ntng1
6.76095	6.98514	4.18894	4.02517	1.57968	1.18294	-0.343419	-0.343419	1.91322	6.32778	5.24572	S1pr1
6.911	7.03926	4.84959	4.29489	1.88188	1.14758	1.94425	4.89625	2.01989	-0.343419	-0.343419	Vcam1
6.70069	6.75566	6.62331	6.122	5.39378	4.46507	3.96521	5.46465	3.81632	6.32778	4.63003	Cdc14a
-0.343419	0.560926	0.0264206	-0.343419	0.354888	-0.343419	-0.343419	-0.343419	-0.343419	-0.343419	-0.343419	Lrrc39
6.32398	6.97625	6.31004	6.82919	6.08599	5.91136	5.69726	5.71647	5.12755	4.99374	5.44015	Sass6
6.81952	6.84558	6.57646	6.64772	6.47896	6.33378	6.09101	5.6045	4.91888	6.20749	6.49086	Mfsd14a
3.39177	3.40931	1.50156	0.843883	0.992755	2.05569	3.30813	1.76884	-0.343419	-0.343419	-0.343419	Tmem56
5.55909	5.75454	2.44055	2.44034	1.43238	2.58783	1.94425	-0.343419	1.788	-0.343419	4.24535	F3
7.07513	7.1054	6.60373	6.28935	5.95379	6.19591	6.43184	5.81448	6.21048	5.36907	6.05775	Abcd3
0.0110753	0.693767	-0.343419	-0.343419	-0.0196453	-0.343419	-0.343419	-0.343419	-0.343419	-0.343419	-0.343419	4933405D12Rik
5.69183	6.20188	4.15282	5.6235	2.95102	2.5982	1.24415	3.26428	0.76356	4.99374	5.40295	Zgrf1
5.63833	6.0704	4.71301	5.82411	4.15434	4.37866	1.43142	5.31399	2.9773	-0.343419	-0.343419	Gstcd
2.92574	3.27252	2.21713	1.63109	0.203025	-0.0508151	-0.343419	-0.343419	-0.343419	-0.343419	-0.343419	Bdh2
6.07439	6.36357	5.76997	6.22707	5.1781	4.99817	4.81042	5.1787	5.06585	5.36907	5.99843	Trmt10a
6.28854	6.63981	5.64293	6.31439	5.89324	6.27336	6.34108	6.41269	6.00089	6.20749	6.13319	Rap1gds1
5.39267	5.5114	3.79397	4.40603	3.80362	4.85334	4.68903	2.74469	0.76356	-0.343419	-0.343419	Bmpr1b
0.0110753	0.771745	0.741188	0.286687	-0.343419	-0.0136761	-0.343419	-0.343419	-0.343419	-0.343419	-0.343419	9530052C20Rik
7.22121	7.37718	2.38023	4.2697	1.31288	1.92575	1.00712	-0.343419	-0.343419	6.32778	6.27596	Cyr61
-0.343419	0.0208834	-0.0205534	-0.343419	-0.343419	-0.343419	-0.343419	-0.343419	-0.343419	-0.343419	-0.343419	Gm10636
6.39305	6.80247	6.18789	6.51175	5.81651	5.89543	5.93107	4.75243	3.43255	4.42291	5.36438	Ssx2ip
-0.343419	0.934682	0.201691	0.286687	-0.0196453	-0.0508151	-0.343419	-0.343419	-0.343419	-0.343419	-0.343419	Msh4
0.953958	1.95218	0.814825	0.782734	0.577559	0.81436	1.00712	-0.343419	-0.343419	-0.343419	-0.343419	Lrriq3
6.12499	6.69595	5.66456	6.2711	5.64177	5.90146	6.00123	6.11969	5.69593	4.42291	4.63003	Lrrc40
3.79586	6.93021	0.984482	6.38819	1.42826	-0.0508151	-0.343419	-0.343419	1.87777	4.99374	5.43073	Depdc1a
0.184943	0.741209	-0.0205534	0.650643	0.354888	-0.0136761	-0.343419	-0.343419	-0.343419	-0.343419	-0.343419	Mos
4.94881	5.08556	4.83647	4.91896	4.47632	3.56978	3.37309	2.67884	3.62477	-0.343419	-0.343419	Plag1
5.62164	5.89509	3.71013	5.7822	3.30518	2.32507	3.92357	-0.343419	2.75197	-0.343419	4.25412	Ccne2
-0.343419	0.771745	-0.343419	0.286687	0.0311142	-0.343419	-0.343419	-0.343419	-0.343419	-0.343419	-0.343419	Gm26663
-0.0319065	0.320011	-0.0205534	0.286687	-0.343419	-0.0508151	-0.343419	-0.343419	-0.343419	-0.343419	-0.343419	Gm11831
5.20008	6.36159	2.82174	6.19631	1.76075	1.98841	1.94649	3.76206	1.87777	-0.343419	-0.343419	Rad54b
3.60624	4.01045	-0.343419	0.152627	-0.343419	1.11572	0.610304	-0.343419	2.01989	-0.343419	-0.343419	Slc26a7
7.07525	7.08367	6.64051	6.47769	6.31451	6.60744	6.68535	6.33228	6.70151	4.99374	6.80538	Tmem55a
4.58215	5.03546	3.05268	4.39173	1.61509	2.78846	4.18583	4.61148	2.55835	-0.343419	-0.343419	Gm11837
2.85967	3.05222	2.72037	2.24077	2.4823	-0.0508151	-0.343419	-0.343419	-0.343419	-0.343419	-0.343419	Gm28448
2.88791	3.27696	3.02038	2.19572	1.98557	-0.0508151	-0.343419	-0.343419	-0.343419	-0.343419	-0.343419	Gm27243
6.97113	7.28443	5.95568	6.84594	4.34474	3.53783	3.74988	2.82786	3.32082	4.99374	6.0347	Mms22l
5.82161	6.2014	4.4683	4.90042	4.44898	4.19897	4.31675	5.96595	5.14693	-0.343419	4.25412	Klhl32
1.38204	2.22516	0.919147	0.782734	0.354888	0.711961	-0.343419	-0.343419	-0.343419	-0.343419	-0.343419	Gpr63
-0.343419	0.442082	-0.0205534	-0.343419	-0.343419	-0.343419	-0.343419	-0.343419	-0.343419	-0.343419	-0.343419	Tmem215
3.7657	5.50612	1.97727	4.00666	1.67337	1.44179	0.99053	-0.343419	-0.343419	-0.343419	-0.343419	Kif24
5.94219	6.02494	4.11719	3.9958	2.0829	3.1036	0.610304	2.24216	4.16017	-0.343419	-0.343419	Gm10600
-0.343419	0.0208834	-0.343419	-0.343419	-0.0196453	-0.0508151	-0.343419	-0.343419	-0.343419	-0.343419	-0.343419	Gm12394
4.08005	4.52348	4.48949	4.25528	4.25673	4.45397	4.46444	4.28476	3.43237	-0.343419	4.25412	Pigo
2.25308	5.82793	1.42368	5.55609	0.577559	-0.343419	-0.343419	-0.343419	1.788	4.42291	-0.343419	Arhgef39
-0.0319065	0.0208834	-0.343419	-0.343419	-0.0196453	-0.343419	-0.343419	-0.343419	-0.343419	-0.343419	-0.343419	Car9
5.73762	7.41083	2.66954	6.9848	1.69506	1.75177	0.99053	1.85241	0.76356	6.07612	6.50171	Melk
5.85782	5.97557	5.23402	5.21431	5.13332	5.21387	5.67128	5.34408	4.81644	-0.343419	5.24572	Stx17
7.3614	7.55345	6.64099	7.52123	6.32405	6.35368	6.17504	6.33545	6.44869	7.15648	7.42957	Smc2
-0.0319065	0.0208834	-0.0205534	-0.343419	-0.343419	-0.343419	-0.343419	-0.343419	-0.343419	-0.343419	-0.343419	AI427809
0.184943	1.37914	0.571531	0.782734	0.0311142	1.21205	-0.343419	-0.343419	-0.343419	-0.343419	-0.343419	Tal2
5.81365	6.33794	2.72111	3.73185	2.62323	3.80504	2.59559	2.82645	1.18941	6.20749	4.36135	Klf4
6.79226	6.9157	6.29213	6.41185	5.36362	5.58763	5.99586	5.38516	5.30466	6.22488	6.05887	Tmem245
1.36946	1.91407	0.919147	1.90368	0.782893	1.02194	0.595946	-0.343419	0.76356	-0.343419	-0.343419	Ptpn3
0.559223	1.39191	0.269715	0.286687	-0.343419	-0.343419	-0.343419	-0.343419	-0.343419	-0.343419	-0.343419	Gm12580
1.2169	2.07961	0.814825	1.63109	0.82285	1.72312	0.610304	-0.343419	0.770794	-0.343419	-0.343419	Olfr267
6.8075	7.02434	6.22615	6.92597	6.34857	6.31832	6.11087	6.32446	6.02151	6.22488	6.27596	Prpf4
4.79489	5.02142	3.6894	3.57522	2.77824	3.02544	3.30915	1.52733	3.44605	-0.343419	4.58389	Wdr31
0.705943	1.72701	0.984482	1.33993	1.27236	0.156765	-0.343419	-0.343419	-0.343419	-0.343419	-0.343419	4933430I17Rik
4.51849	4.55426	0.451322	-0.343419	0.60018	-0.0508151	-0.343419	-0.343419	-0.343419	-0.343419	-0.343419	Tnc
3.05591	3.83313	0.0264206	1.61186	-0.343419	-0.343419	-0.343419	-0.343419	-0.343419	-0.343419	-0.343419	Pappa
6.42634	7.13414	6.54331	7.07757	6.26564	6.18237	6.1074	5.5933	5.6333	5.36907	5.64883	Cdk5rap2
0.0110753	1.25908	0.741188	0.286687	0.782893	-0.0136761	-0.343419	-0.343419	-0.343419	-0.343419	-0.343419	A230083N12Rik
6.51539	6.74456	6.48102	6.73282	6.39961	6.34304	6.51887	6.45695	5.49058	5.16859	4.33636	Zdhhc21
6.90883	7.23104	5.889	6.75085	4.95418	4.67918	5.29412	6.33228	5.01864	-0.343419	6.44496	Cntln
6.11908	6.68248	5.42258	6.61322	4.79511	4.89545	4.52523	4.54048	5.01864	-0.343419	6.43149	Haus6
5.31091	5.43094	5.28903	5.40798	4.88892	5.03438	5.0246	5.00399	5.09516	-0.343419	5.40295	Dennd4c
6.97547	7.12518	7.00458	6.9307	6.94915	6.75528	6.58394	6.84628	6.99455	6.13018	6.73556	Mysm1
5.31718	5.74832	4.84631	3.88463	2.99745	2.55572	3.30915	2.29206	3.16919	-0.343419	-0.343419	Patj
5.25265	5.8109	4.65844	4.9801	3.33373	3.61222	4.5522	5.39246	3.43237	4.99374	5.24572	Alg6
6.87412	7.00195	6.96542	6.86121	6.66025	6.68465	6.84793	6.53796	6.29892	6.25323	6.47236	Ttc4
6.30127	6.39079	6.07139	6.20841	5.88054	6.06456	6.19027	4.61349	5.88283	5.86485	5.48291	Mrpl37
5.54125	6.50744	4.45386	6.00465	3.79859	4.53205	4.16208	4.5681	4.60141	-0.343419	4.24535	Ndc1
5.51439	5.5196	5.50175	4.60213	4.49407	2.61849	1.00712	4.13414	0.76356	-0.343419	4.63003	Echdc2
7.13604	7.20945	6.97434	7.19436	6.83692	6.85892	6.63219	6.6343	6.66943	7.19817	7.0662	Txndc12
6.4834	6.73422	5.59988	5.32467	4.76224	5.89369	6.50216	6.10424	6.46933	6.69329	6.6947	Eps15
0.24771	1.61487	0.984482	0.617798	-0.0196453	0.883474	-0.343419	-0.343419	1.18941	-0.343419	-0.343419	Ttc39a
1.81579	2.79341	0.592581	0.152627	-0.0196453	-0.343419	-0.343419	-0.343419	-0.343419	-0.343419	-0.343419	Trabd2b
4.80795	6.66825	2.76619	6.41319	0.82285	1.04448	-0.343419	3.30523	-0.343419	5.16859	5.40415	Stil
6.15692	6.39465	5.58608	5.84066	5.20942	5.63902	5.20931	6.35079	5.43408	-0.343419	5.99104	Atpaf1
5.83116	6.80189	4.02051	6.38854	2.07621	2.43319	1.44941	1.85241	3.02744	6.33728	4.50175	Rad54l
5.17301	5.22788	5.12608	4.73349	4.40577	4.36072	4.3832	4.07393	2.90371	4.99374	-0.343419	Ipp
5.33723	5.68955	4.9007	5.53059	4.91002	5.19549	4.74619	5.28155	4.40911	5.30736	4.25412	Mmachc
6.41535	6.57048	6.2208	6.38591	6.18467	5.97375	5.73308	5.97194	5.40692	-0.343419	6.13846	Toe1
4.62283	5.57001	3.59837	5.03158	3.10505	3.07283	3.64496	3.26428	2.29639	-0.343419	4.36135	Mutyh
1.55421	1.68657	1.68317	1.11384	0.782893	0.711961	-0.343419	-0.343419	-0.343419	-0.343419	-0.343419	Hpdl
4.79516	7.10577	2.36529	7.00834	1.7945	1.17602	2.34107	-0.343419	3.13411	5.86485	5.43073	Kif2c
3.50339	3.55045	2.22276	1.57257	1.45854	1.14758	0.99053	2.28909	-0.343419	-0.343419	-0.343419	Slc6a9
3.13463	3.30327	0.596281	1.11384	0.37293	0.872962	-0.343419	2.75884	-0.343419	-0.343419	-0.343419	Edn2
4.91382	5.28667	5.02395	5.25008	4.49719	4.89827	5.11906	5.21495	4.89031	-0.343419	-0.343419	9930104L06Rik
0.24771	0.741209	0.0264206	-0.343419	-0.0196453	0.278928	-0.343419	-0.343419	-0.343419	-0.343419	-0.343419	Dnali1
0.776072	1.2478	-0.343419	0.443786	0.203025	0.50438	-0.343419	-0.343419	-0.343419	-0.343419	-0.343419	Gm12932
0.322588	1.00539	0.201691	-0.343419	-0.0196453	0.278928	-0.343419	-0.343419	-0.343419	-0.343419	-0.343419	Sh3d21
6.54034	7.32252	4.72562	6.89702	2.40179	1.53059	0.610304	4.81322	2.75058	6.06577	6.40775	Clspn
6.03195	6.45049	5.52073	6.20991	5.18828	5.44409	4.83805	5.53208	4.86238	-0.343419	5.40363	Zmym1
5.29321	6.11357	4.06354	3.88463	1.95982	3.72603	6.09101	5.56834	1.18941	5.17514	-0.343419	Csmd2
-0.343419	0.320011	-0.343419	-0.343419	-0.343419	-0.0508151	-0.343419	-0.343419	-0.343419	-0.343419	-0.343419	Sync
-0.343419	0.0208834	-0.343419	-0.343419	-0.343419	-0.0508151	-0.343419	-0.343419	-0.343419	-0.343419	-0.343419	Fam229a
4.03806	4.60689	1.42368	3.51642	1.17547	2.5829	3.52163	-0.343419	0.76356	-0.343419	-0.343419	Lck
5.88482	6.17888	5.95389	6.08304	5.88939	5.85332	5.51294	5.71647	5.63996	-0.343419	5.95838	Kpna6
6.51573	6.73612	5.62725	5.48069	4.184	4.07642	4.88243	5.05243	2.9773	-0.343419	-0.343419	Ptpru
0.184943	0.442082	-0.0205534	0.286687	-0.0196453	0.156765	-0.343419	-0.343419	-0.343419	-0.343419	-0.343419	Gm13063
6.42959	6.83941	6.53011	6.82742	6.75473	6.73205	6.75129	6.5813	6.59438	5.16859	6.09882	Gmeb1
7.08249	7.17802	6.85558	7.02905	6.73769	6.8815	6.79331	6.70161	6.51907	5.30736	7.05304	Taf12
5.27073	5.61818	4.91102	5.30385	4.36011	4.69477	3.30915	3.93472	4.17868	-0.343419	4.50896	Med18
7.18834	7.39059	5.6253	6.89991	4.52034	5.12518	5.16761	5.72851	5.08564	4.99374	6.78605	Rpa2
4.97517	5.01935	4.56947	4.74662	4.38205	4.41324	4.77309	4.82721	4.44216	-0.343419	4.50896	Pigv
5.28369	6.32789	4.84429	6.10374	4.61623	4.98669	4.04632	5.68497	3.81589	-0.343419	4.50896	Cep85
5.53502	6.77605	2.21713	6.067	1.45854	0.317766	1.00712	-0.343419	-0.343419	4.99374	4.63003	Aunip
0.0110753	0.771745	0.571531	0.152627	-0.0196453	-0.343419	0.595946	-0.343419	-0.343419	-0.343419	-0.343419	Ncmap
5.55484	6.13209	3.71435	6.12592	1.17547	1.28723	2.38514	1.76884	-0.343419	4.99374	-0.343419	E2f2
6.6942	7.0109	6.71512	6.93817	6.85528	6.89946	6.63084	6.83423	6.62606	6.72098	6.9381	Usp48
3.69116	3.93903	3.45046	3.11365	3.27439	3.40636	1.8082	3.07809	3.90163	-0.343419	-0.343419	2700016F22Rik
5.81681	5.96063	5.44991	5.4698	4.82312	4.43764	5.2131	5.5553	1.1813	5.30736	5.48291	Crocc
0.559223	0.771745	0.0264206	-0.343419	-0.0196453	0.64751	-0.343419	-0.343419	-0.343419	-0.343419	-0.343419	4921514A10Rik
0.322588	0.560926	-0.343419	-0.343419	-0.343419	-0.343419	-0.343419	-0.343419	-0.343419	-0.343419	-0.343419	Tmem51os1
1.25565	1.79363	0.0264206	0.152627	-0.343419	-0.0508151	0.595946	-0.343419	0.76356	-0.343419	-0.343419	Gm13052
5.68079	6.7532	5.56815	6.55128	5.91724	6.12868	5.90882	6.01508	6.21485	6.22488	6.01424	Miip
1.37632	2.46039	0.99371	1.99851	1.57968	0.872962	-0.343419	1.85422	-0.343419	-0.343419	-0.343419	Fv1
6.64605	6.8992	6.66156	6.8463	6.69957	6.71535	6.51099	6.74085	6.56244	6.80476	6.62308	Exosc10
1.40709	1.9594	1.26204	1.57257	0.782893	0.675894	1.94649	-0.343419	0.76356	-0.343419	-0.343419	Masp2
7.17816	7.25895	6.65148	6.738	6.33674	6.01964	5.50822	6.56321	5.51548	6.85101	7.22617	Vamp3
0.24771	0.320011	-0.343419	-0.343419	-0.0196453	-0.0508151	-0.343419	-0.343419	-0.343419	-0.343419	-0.343419	Espn
7.18537	7.30921	5.99771	5.72627	4.93038	3.64502	3.15874	3.26428	3.45017	-0.343419	4.05618	Prdm16
3.14468	3.35026	1.237	2.30909	1.32113	0.156765	-0.343419	-0.343419	-0.343419	-0.343419	-0.343419	Gm13134
3.08336	3.50173	2.0831	0.152627	0.782893	1.38357	1.54967	-0.343419	1.18941	-0.343419	-0.343419	Cfap74
5.47846	6.56412	5.05498	6.30428	4.63055	4.95359	4.40796	5.00502	5.60017	-0.343419	4.24535	9430015G10Rik
5.61309	6.04553	5.38432	5.63649	5.71756	5.98484	5.84713	6.0306	5.25585	-0.343419	4.63003	Plekhn1
0.184943	0.53083	-0.343419	0.152627	-0.343419	-0.343419	-0.343419	-0.343419	-0.343419	-0.343419	-0.343419	1700015F17Rik
6.06391	6.30916	4.94482	4.6945	3.74814	1.67608	3.18502	5.72653	1.1813	-0.343419	-0.343419	Cldn12
6.35259	6.39818	6.07113	6.33099	5.77944	5.63069	5.1273	5.42772	5.52901	6.30911	4.50175	Gtpbp10
3.74585	3.88272	2.49114	1.90368	-0.343419	-0.0508151	-0.343419	-0.343419	-0.343419	-0.343419	-0.343419	Steap1
6.59737	7.42746	6.32001	7.27609	5.92419	5.53489	4.80048	6.27515	5.49052	7.15753	6.70759	Dbf4
5.0754	5.48021	4.3465	5.01217	4.2836	4.031	4.12329	3.30523	1.18941	-0.343419	5.40295	Slc25a40
0.953958	2.47192	1.88691	1.77243	0.747463	0.560522	0.595946	-0.343419	-0.343419	-0.343419	-0.343419	Abcb4
0.705943	2.40903	1.4483	1.07389	0.0311142	-0.343419	-0.343419	-0.343419	-0.343419	-0.343419	-0.343419	Sema3d
6.23077	6.4906	5.35238	5.49514	5.70045	4.44532	4.3519	-0.343419	4.87849	-0.343419	-0.343419	Sema3a
2.29744	2.49655	1.94877	1.61186	0.459119	0.486509	0.595946	0.555096	1.18941	-0.343419	-0.343419	4921504A21Rik
6.32393	6.43591	4.64565	4.78122	3.4637	3.55446	3.75024	4.41175	1.788	-0.343419	-0.343419	Napepld
6.1284	6.29208	5.97309	5.9696	5.99395	5.5742	5.47666	6.1945	4.89031	-0.343419	4.50896	Rint1
6.4695	6.58371	4.67882	5.83717	4.2458	4.01757	3.18582	3.49142	3.16919	-0.343419	-0.343419	2700038G22Rik
2.57887	3.28792	1.42368	1.90368	1.00556	0.711961	1.00712	-0.343419	-0.343419	-0.343419	-0.343419	4931409K22Rik
1.55421	2.22516	0.0264206	1.405	-0.0196453	-0.0508151	-0.343419	-0.343419	-0.343419	-0.343419	-0.343419	Gm10062
-0.343419	1.17964	0.0264206	1.11384	-0.343419	-0.343419	-0.343419	-0.343419	-0.343419	-0.343419	-0.343419	Gm43972
6.03973	6.68218	4.52345	5.55715	3.01133	2.73533	3.37278	3.95086	2.9773	-0.343419	4.58389	Xrcc2
6.08731	6.24609	5.63683	5.0615	3.28696	4.49356	4.98398	-0.343419	3.55272	-0.343419	-0.343419	Actr3b
6.41428	6.84682	5.83974	6.60009	5.86272	5.89667	5.94314	5.77932	6.32303	6.20749	5.64883	Paxip1
5.99501	6.12533	5.12761	5.07793	4.25264	3.05373	2.38514	3.7376	5.1912	-0.343419	-0.343419	3110082J24Rik
5.98386	6.1283	5.53387	5.55715	5.84676	4.53269	3.37278	5.90444	5.78031	-0.343419	-0.343419	Garem2
6.75651	6.90477	5.37142	5.91712	4.77792	5.45972	5.40538	4.71938	4.06496	6.20749	6.70499	Cad
7.0435	7.20529	7.14032	7.18373	7.04923	6.76115	6.32464	6.82199	5.86396	-0.343419	6.72622	Gtf3c2
0.942577	1.51197	1.33636	1.07389	1.31288	1.0045	0.610304	-0.343419	-0.343419	-0.343419	-0.343419	Gm9970
-0.343419	0.0208834	-0.0205534	-0.343419	-0.343419	-0.343419	-0.343419	-0.343419	-0.343419	-0.343419	-0.343419	AI839979
6.43387	6.5436	6.10644	5.97917	5.62398	5.80181	5.61206	6.03518	5.3612	4.99374	4.36135	Yes1
1.36946	2.4605	1.237	2.42538	-0.0196453	0.883474	0.610304	-0.343419	-0.343419	-0.343419	-0.343419	Poln
5.97377	6.96308	5.67099	6.72616	5.08357	5.25135	5.0246	5.06793	4.64124	6.06577	5.94164	Haus3
5.43574	5.72327	3.55731	3.77139	1.67337	2.1382	-0.343419	1.85422	0.76356	-0.343419	4.24535	Evc
7.25102	7.25522	7.07294	7.1548	6.89728	6.79745	6.55935	7.16677	6.47139	6.83303	7.25498	Rab28
6.75491	6.82888	6.44864	6.58683	6.61315	6.57441	6.67741	6.66183	6.8035	6.13018	5.95838	Fbxl5
-0.0319065	0.320011	-0.343419	-0.343419	0.0311142	-0.0508151	-0.343419	-0.343419	-0.343419	-0.343419	-0.343419	Gm42555
1.58686	2.41171	0.371348	0.443786	-0.0196453	-0.0136761	-0.343419	1.85241	-0.343419	-0.343419	-0.343419	9630001P10Rik
5.60657	7.37521	2.57393	6.98674	1.67337	1.97552	1.00712	3.22796	1.91322	4.99374	6.0875	Ncapg
6.35809	6.44706	6.14874	5.96547	5.34627	5.4263	5.11917	6.11039	5.40695	4.99374	4.58389	5730480H06Rik
0.322588	0.934682	-0.343419	0.286687	-0.343419	-0.343419	-0.343419	-0.343419	-0.343419	-0.343419	-0.343419	8030423F21Rik
5.65343	6.09034	5.0116	4.60449	3.84938	3.50102	4.31675	5.86598	1.18941	5.16859	4.24535	Pi4k2b
7.35577	7.4094	7.1249	7.36308	7.04573	6.88787	6.83479	6.96493	7.11987	7.26999	7.04421	Pds5a
7.15366	7.21337	7.07192	7.17842	7.00308	6.68592	6.6019	7.15591	6.72996	6.66352	5.48127	N4bp2
-0.0319065	0.261798	-0.343419	-0.343419	-0.343419	-0.343419	-0.343419	-0.343419	-0.343419	-0.343419	-0.343419	Gm26756
4.54759	5.28271	1.82813	3.25962	0.60018	2.83424	2.65679	1.85422	2.71413	-0.343419	-0.343419	Gabra4
5.44368	6.40998	4.60956	5.73781	3.81488	3.83845	4.15182	4.77528	3.16971	-0.343419	5.45929	Cep135
0.539438	0.560926	-0.343419	0.152627	-0.0196453	-0.343419	-0.343419	-0.343419	-0.343419	-0.343419	-0.343419	Arl9
6.1629	6.22929	2.92144	3.11503	1.54595	1.60701	1.94649	2.74469	0.770794	-0.343419	-0.343419	Hopx
2.0701	2.95664	0.0264206	0.152627	-0.343419	-0.0136761	-0.343419	-0.343419	-0.343419	-0.343419	-0.343419	Spink2
7.31212	7.34528	4.33324	5.43795	3.9706	5.17021	5.63828	4.00768	5.88536	6.32778	7.31839	Rest
6.49583	7.2477	6.63918	7.21494	6.70617	6.57284	6.75044	6.55922	6.44869	6.13018	5.43073	Cenpc1
0.425595	1.2478	0.592581	1.05347	0.60018	0.883474	-0.343419	-0.343419	-0.343419	-0.343419	-0.343419	Jchain
4.8457	5.58748	1.62539	2.99326	2.60531	3.72636	1.00712	1.85241	-0.343419	-0.343419	-0.343419	Slc4a4
6.16904	6.50173	5.37244	5.84066	5.71225	6.14142	6.25827	6.05473	5.43408	4.42291	6.37167	Cox18
-0.0319065	0.0208834	-0.343419	-0.343419	-0.343419	-0.0508151	-0.343419	-0.343419	-0.343419	-0.343419	-0.343419	Pf4
2.24093	3.01843	0.919147	0.152627	0.928553	1.18294	0.99053	-0.343419	1.18941	-0.343419	-0.343419	Ccdc158
6.92695	6.99509	6.95395	6.98615	6.89092	6.81844	6.59934	6.603	6.82451	6.06577	6.95519	Cnot6l
6.04502	6.34641	3.92591	4.39755	3.8839	4.80033	3.84727	1.85422	-0.343419	-0.343419	4.25412	Fras1
2.13725	2.44983	2.01906	1.68357	1.32113	1.39905	1.94425	1.52733	0.770794	-0.343419	-0.343419	Gm9484
2.24093	2.58736	0.269715	-0.343419	-0.343419	-0.343419	-0.343419	-0.343419	-0.343419	-0.343419	-0.343419	1700010H22Rik
4.49028	4.80225	3.25016	4.2538	2.40179	2.1762	2.65679	4.55081	2.97696	-0.343419	4.25412	Gm17092
5.50622	6.75685	4.86774	6.24844	4.51022	4.57513	4.49982	5.35429	5.05369	6.22488	5.44015	Lin54
6.27685	6.46382	6.2666	6.19024	5.9678	5.75045	5.73308	6.0531	5.48245	5.86485	5.64883	D930016D06Rik
1.07777	1.70491	0.0264206	-0.343419	-0.0196453	-0.343419	-0.343419	-0.343419	-0.343419	-0.343419	-0.343419	Gm26519
6.21219	6.91219	4.55889	6.32909	4.01507	5.7325	6.24093	6.45025	6.41542	4.99374	6.05766	Cdc7
5.44105	6.81804	4.81093	6.461	3.67599	3.51091	3.18502	4.20373	4.37826	6.06577	5.44015	Ccdc18
6.61911	6.88619	6.44112	6.80547	6.29499	6.56755	6.73748	6.4606	5.75547	6.08788	6.75619	Dr1
3.56371	3.78563	2.85747	2.64753	2.16035	2.50187	2.78196	-0.343419	2.29639	-0.343419	-0.343419	5430403G16Rik
2.74966	3.13321	2.29501	2.59368	2.06933	2.44523	1.94425	-0.343419	2.29552	-0.343419	-0.343419	Gm35315
0.351448	0.826597	0.349287	0.286687	0.0311142	-0.343419	-0.343419	-0.343419	-0.343419	-0.343419	-0.343419	Gm43136
4.48529	5.39577	1.75025	3.7612	2.29494	3.3695	4.3519	4.46753	1.1813	5.16859	5.12978	Pxmp2
5.695	6.6648	3.66085	6.10655	1.54595	2.72217	4.07023	1.85241	1.1813	6.06577	-0.343419	Pole
6.48868	6.71145	6.10195	6.58688	5.97111	6.26535	5.02676	5.39241	5.47244	5.86485	6.09882	Noc4l
5.51916	5.81707	5.59287	5.8018	5.20005	5.63909	5.33451	5.66733	5.59181	-0.343419	4.05618	Tfip11
6.67081	6.73976	4.38503	3.96146	1.33535	3.61483	4.92777	4.60682	-0.343419	6.32778	5.24572	2900026A02Rik
6.7754	7.02327	6.48115	6.92973	6.48987	6.40657	5.76209	6.12432	6.09274	6.07612	6.74125	Sart3
5.86304	6.26427	5.54948	6.04002	5.40592	5.25444	5.0109	5.99876	5.84234	-0.343419	5.45929	Tchp
6.99551	7.08421	6.98917	6.97009	6.97777	6.90005	6.90103	6.33057	6.84312	6.30911	6.77489	Gcn1l1
5.40622	7.28088	2.60819	6.774	1.24555	1.28723	0.595946	6.79685	2.29639	6.69329	6.36808	Cit
2.20521	3.02038	1.87089	2.59368	1.32113	1.80788	-0.343419	-0.343419	-0.343419	-0.343419	-0.343419	Gm14508
6.91053	7.31588	5.64302	6.97164	5.64683	6.10691	5.80111	6.22446	5.3047	7.2262	6.91343	Rfc5
1.46773	1.98597	0.72323	1.51181	1.31288	1.40412	1.00712	-0.343419	1.87777	-0.343419	-0.343419	Acad10
6.50474	6.7398	6.05968	6.41696	5.73701	6.03815	6.63086	6.48068	6.0682	6.22488	6.3751	Gpn3
5.16475	6.64414	2.59826	6.52008	0.203025	1.38357	0.595946	-0.343419	2.01989	-0.343419	5.46567	Kntc1
2.8756	3.62259	3.24158	2.76775	2.18419	2.44283	2.9322	2.28909	2.29639	-0.343419	-0.343419	Ccdc62
6.18469	6.21152	5.66061	5.33611	5.15703	5.69751	5.60932	6.03514	5.45932	4.99374	5.15827	Rilpl2
6.69977	6.70177	6.11882	6.39983	5.70835	6.03222	5.75189	5.18085	5.95508	-0.343419	6.01445	Gtf2h3
-0.343419	0.329464	-0.343419	-0.343419	-0.0196453	-0.0508151	-0.343419	-0.343419	-0.343419	-0.343419	-0.343419	4930404A12Rik
1.38204	1.51197	1.4483	1.11384	0.747463	0.890265	-0.343419	-0.343419	-0.343419	-0.343419	-0.343419	Gm10382
5.33068	5.76831	4.56947	3.32963	1.33535	0.872962	3.03698	1.66405	5.00129	-0.343419	-0.343419	Tmem132b
6.70292	6.72418	6.14451	6.04897	5.41305	5.67119	6.07904	5.8811	5.67596	6.19614	6.46916	Nipsnap2
6.66877	6.85883	6.10209	6.58058	6.0575	6.57177	6.44906	6.54604	6.24503	5.36907	6.51539	Vkorc1l1
6.28019	6.59666	5.39395	5.88412	5.70388	6.24308	5.03902	6.12798	4.56728	-0.343419	6.31242	Tpst1
6.03753	6.32078	6.1124	6.31124	6.13382	6.06543	6.01847	5.64148	5.68571	5.86485	5.23704	Tyw1
4.91068	5.59081	1.96245	3.7137	0.276405	1.81454	2.78196	4.7291	3.02744	-0.343419	-0.343419	Eln
4.61129	5.9027	4.61063	5.42296	4.7008	5.07574	4.98856	5.2553	4.10121	5.16859	5.37333	Tbl2
5.36031	5.89774	5.26077	5.53877	5.32353	5.69039	5.08448	5.81448	5.0751	-0.343419	-0.343419	Nsun5
6.92013	7.08165	5.74186	6.36842	5.32752	5.72056	6.87497	6.29743	5.0186	5.16859	5.88667	Hip1
0.953958	1.45695	-0.343419	0.152627	0.0311142	0.156765	-0.343419	-0.343419	0.76356	-0.343419	-0.343419	Gm43604
-0.0319065	0.0208834	-0.0205534	-0.343419	-0.0196453	-0.343419	-0.343419	-0.343419	-0.343419	-0.343419	-0.343419	Zan
0.0110753	1.00539	0.774188	-0.343419	0.0311142	0.278928	-0.343419	-0.343419	-0.343419	-0.343419	-0.343419	Sap25
6.86279	7.17917	6.86187	7.09346	6.65958	6.58552	6.59698	6.90364	6.43676	6.20749	6.72047	Taf6
5.68512	6.46363	5.30922	6.26148	5.31329	5.67415	5.24226	5.31723	5.90574	5.55476	4.25412	Mad1l1
2.43783	3.4076	-0.343419	0.152627	-0.343419	-0.343419	-0.343419	-0.343419	0.76356	-0.343419	-0.343419	Gm43703
7.06653	7.23354	3.97771	4.47943	2.30497	1.93066	0.595946	2.28909	2.01989	-0.343419	4.36135	Lfng
0.776072	1.11497	-0.343419	0.286687	-0.0196453	0.278928	-0.343419	-0.343419	-0.343419	-0.343419	-0.343419	Baiap2l1
-0.0319065	0.261798	-0.343419	-0.343419	-0.343419	-0.0508151	-0.343419	-0.343419	-0.343419	-0.343419	-0.343419	1700001J03Rik
6.42528	6.64827	6.49707	6.47894	6.40777	6.32383	6.23225	6.22323	6.54108	6.04879	5.40295	Pan3
6.41573	6.62858	6.23377	6.5005	6.18836	6.18821	6.06837	6.06103	6.3384	-0.343419	6.1279	Uspl1
1.78835	2.15605	1.4483	2.12976	1.27236	1.28723	0.99053	-0.343419	-0.343419	-0.343419	-0.343419	Tex26
6.56954	6.84218	5.53983	5.86395	6.26015	5.75486	5.78997	6.40204	4.17868	6.72579	4.63003	B3glct
6.25763	6.78653	4.80021	6.36741	3.74109	4.01138	4.5522	3.49142	4.05337	5.16859	4.25412	Brca2
7.09204	7.2626	6.76189	7.16242	6.78151	6.67098	7.06769	6.49888	6.60336	4.42291	7.18358	Pds5b
0.184943	0.826597	-0.343419	-0.343419	-0.343419	-0.343419	-0.343419	-0.343419	-0.343419	-0.343419	-0.343419	Pdk4
7.47002	7.47373	7.26462	7.42261	7.08607	7.14436	6.89407	7.21522	6.51763	6.22488	6.8537	Rpa3
4.38048	4.41249	3.81365	4.04193	3.33375	3.33588	3.75024	3.39768	3.62477	-0.343419	-0.343419	Glcci1
6.17918	6.23034	6.03336	5.98885	5.86225	5.8636	4.58153	5.36423	5.59695	6.22488	5.98116	Tmem168
4.45178	5.13404	1.30334	2.39497	0.60018	-0.343419	-0.343419	-0.343419	-0.343419	-0.343419	4.25412	Mdfic
3.88089	4.74918	2.14247	3.1126	3.92361	3.80937	4.60409	4.28483	4.48498	-0.343419	4.33636	Kcnd2
1.05321	1.48204	-0.343419	-0.343419	-0.343419	-0.343419	-0.343419	-0.343419	-0.343419	-0.343419	-0.343419	Aass
4.43363	5.4314	2.24686	3.41448	0.37293	0.278928	0.595946	-0.343419	4.10121	-0.343419	-0.343419	Cadps2
5.80333	6.27468	5.87215	6.21247	5.49028	5.57205	5.46999	5.14586	4.88341	4.99374	-0.343419	Pot1a
6.35832	6.8803	6.44623	6.49405	6.33812	6.55332	6.29489	6.27748	6.06106	6.82363	6.43149	Snd1
5.85016	6.04499	5.38911	5.43934	5.49234	5.54277	5.60932	5.85613	5.47244	4.99374	-0.343419	Ahcyl2
2.55993	2.97339	1.50156	2.33695	1.27236	1.60701	1.54967	1.76884	-0.343419	-0.343419	-0.343419	1700012C14Rik
5.78951	6.19129	5.12737	5.83758	4.88795	4.93022	4.88231	4.96945	4.86238	-0.343419	4.63003	Tmem209
3.27993	3.65011	1.41861	2.24077	0.354888	0.317766	0.99053	-0.343419	-0.343419	-0.343419	-0.343419	Trbc2
5.84072	5.88099	5.55586	5.85372	5.71189	5.86776	5.12997	5.05243	5.47244	4.99374	4.25412	Zfp777
6.16423	6.345	5.79784	5.86356	6.07886	6.02139	5.94658	5.58681	5.82334	5.17514	5.37333	Plekha8
0.953958	1.78495	1.31105	0.286687	0.60018	-0.0508151	-0.343419	0.943035	-0.343419	-0.343419	-0.343419	Aqp1
0.322588	0.952028	-0.343419	0.286687	-0.0196453	-0.0508151	-0.343419	-0.343419	-0.343419	-0.343419	-0.343419	Vmn1r12
3.82443	4.68554	0.996433	2.93399	0.747463	-0.0136761	-0.343419	-0.343419	-0.343419	-0.343419	4.25412	Herc6
6.23329	7.32494	4.15282	7.08053	3.52927	3.72926	3.64496	4.13077	4.25737	6.83303	6.0875	Mad2l1
6.63488	6.76604	6.33825	6.72604	6.34787	6.52412	6.07662	6.49888	6.29795	6.30911	6.41044	Ptcd3
7.22706	7.34172	4.73021	5.87405	3.40372	2.70349	0.610304	2.43992	1.18941	5.30736	6.6022	Tcf7l1
0.184943	0.261798	-0.343419	-0.343419	-0.343419	-0.343419	-0.343419	-0.343419	-0.343419	-0.343419	-0.343419	Gm15401
2.07208	3.06353	0.349287	0.811209	-0.343419	-0.343419	-0.343419	-0.343419	-0.343419	-0.343419	-0.343419	Gm15402
0.351448	1.72701	-0.343419	1.57257	0.276405	-0.0508151	-0.343419	-0.343419	-0.343419	-0.343419	-0.343419	Gm9008
5.80234	5.94895	5.2243	5.78043	4.98927	5.3693	5.17276	5.55025	4.39207	-0.343419	4.63003	Gcfc2
6.28154	6.64099	5.88359	6.39601	5.90099	6.26599	6.27954	6.41733	6.34996	4.99374	5.84868	Htra2
6.25628	6.83493	5.13059	6.54539	4.65354	5.73813	4.29111	6.03514	4.0083	6.30911	5.46567	Mthfd2
-0.343419	0.0208834	-0.0205534	-0.343419	-0.343419	-0.0508151	-0.343419	-0.343419	-0.343419	-0.343419	-0.343419	Gm44418
5.31878	5.53479	2.43096	2.42538	0.747463	0.872962	-0.343419	2.10586	-0.343419	-0.343419	-0.343419	Prokr1
1.26304	1.27667	1.16609	1.11384	0.0311142	-0.343419	-0.343419	-0.343419	-0.343419	-0.343419	-0.343419	Gm34312
5.1852	5.72104	5.01526	5.38022	4.77906	5.02047	4.12329	4.0115	4.94471	5.17514	-0.343419	Aplf
4.19135	5.14858	3.95728	5.1035	4.61443	4.3584	4.65465	3.86364	4.57793	-0.343419	-0.343419	Gm5577
6.15474	6.42333	5.58083	6.08304	5.5144	5.93304	5.9152	5.64598	5.50237	6.13018	6.00673	Eefsec
2.99854	3.55892	0.349287	1.405	-0.0196453	1.0045	1.00712	1.76884	-0.343419	-0.343419	-0.343419	Cfap100
2.68817	3.07083	1.43169	0.782734	0.354888	2.39066	2.53762	2.55917	2.97696	-0.343419	-0.343419	Cntn3
5.51771	6.16052	1.91519	2.01469	0.88488	1.31448	-0.343419	1.37972	-0.343419	-0.343419	-0.343419	Bhlhe40
5.46201	6.23663	4.62227	4.97061	1.95982	1.98693	0.595946	5.6849	1.788	-0.343419	-0.343419	Lmcd1
5.94657	6.88286	4.13728	6.35597	3.06698	4.031	3.4959	4.96369	2.75197	6.06577	5.91786	Rad18
0.184943	0.771745	-0.343419	-0.343419	-0.343419	-0.343419	-0.343419	-0.343419	-0.343419	-0.343419	-0.343419	Gm26799
3.55384	5.71213	1.41861	5.46873	0.203025	0.81436	-0.343419	-0.343419	-0.343419	-0.343419	-0.343419	Fancd2
3.02284	3.28153	1.81749	2.85565	2.86484	2.82793	3.03698	2.84002	-0.343419	-0.343419	-0.343419	Gm26982
-0.343419	0.0208834	-0.343419	-0.343419	-0.0196453	-0.343419	-0.343419	-0.343419	-0.343419	-0.343419	-0.343419	Gm15082
6.19378	6.37541	5.24207	6.15108	5.434	5.65573	4.98388	6.20368	5.6333	6.06577	5.99809	Tamm41
-0.343419	0.0208834	-0.343419	-0.343419	-0.0196453	-0.0508151	-0.343419	-0.343419	-0.343419	-0.343419	-0.343419	Mkrn2os
6.6651	6.82388	6.20739	6.7256	6.09877	5.6287	5.40538	5.83584	5.50901	-0.343419	4.25412	Cand2
6.02623	6.27837	5.27278	6.05577	4.69691	4.48669	5.02488	4.71938	4.32436	-0.343419	-0.343419	Mbd4
4.48766	5.15383	3.44134	4.71683	3.77393	4.47376	4.58153	5.00878	2.90221	-0.343419	4.50896	Zfand4
6.92134	6.96034	6.74537	6.84594	6.65781	6.42503	6.22082	5.58319	5.9008	6.19614	6.3751	Bms1
-0.0319065	0.0208834	-0.343419	-0.343419	-0.343419	-0.343419	-0.343419	-0.343419	-0.343419	-0.343419	-0.343419	D330020A13Rik
6.56412	6.60965	6.52038	6.60009	6.31894	6.44958	5.64811	5.83576	6.10045	4.99374	5.44466	Bcl2l13
0.841131	0.885325	-0.343419	-0.343419	-0.343419	-0.343419	-0.343419	-0.343419	-0.343419	-0.343419	-0.343419	A2m
0.954937	1.50404	0.571531	0.152627	-0.343419	-0.0508151	-0.343419	-0.343419	-0.343419	-0.343419	-0.343419	Nanog
6.48875	7.50745	4.32092	7.36098	3.35812	3.53503	2.78336	2.1033	3.62035	7.23155	6.45221	Cdca3
6.01712	7.12198	3.42252	6.64627	1.98557	3.03834	3.87335	2.1033	-0.343419	4.99374	5.88895	Rad51ap1
1.07777	1.31911	0.349287	0.782734	1.00026	0.317766	-0.343419	-0.343419	-0.343419	-0.343419	-0.343419	9330179D12Rik
6.07335	6.30159	5.56882	5.54127	5.47011	5.56923	4.66488	5.5246	5.07515	5.16859	5.58932	Tulp3
6.91264	7.41229	7.20191	7.39922	7.16844	7.17494	7.09411	6.80281	7.09214	5.16859	6.44496	Rhno1
5.01319	7.12242	2.61245	6.92327	2.15672	1.69666	0.610304	2.66736	0.770794	-0.343419	5.43073	Foxm1
1.19157	3.05553	-0.343419	2.92458	-0.343419	-0.343419	-0.343419	2.55917	-0.343419	-0.343419	-0.343419	Tex52
-0.343419	0.0208834	-0.343419	-0.343419	-0.343419	-0.0136761	-0.343419	-0.343419	-0.343419	-0.343419	-0.343419	Gm17089
6.96254	7.17379	6.07104	5.66641	4.01781	4.08897	2.20101	-0.343419	3.55272	6.30911	5.35893	Dusp16
-0.0319065	0.329464	-0.0205534	-0.343419	-0.343419	-0.0508151	-0.343419	-0.343419	-0.343419	-0.343419	-0.343419	Gm36328
7.22045	7.51412	6.26852	7.49547	4.72355	3.95614	2.85366	4.42392	3.81589	7.07928	5.48291	Lockd
-0.0319065	0.261798	-0.343419	-0.343419	-0.343419	0.156765	-0.343419	-0.343419	-0.343419	-0.343419	-0.343419	Gprc5a
1.55421	2.19167	0.571531	0.152627	-0.343419	-0.343419	-0.343419	-0.343419	-0.343419	-0.343419	-0.343419	Emp1
0.0110753	0.320011	0.201691	-0.343419	-0.343419	-0.0508151	-0.343419	-0.343419	-0.343419	-0.343419	-0.343419	Gm8994
3.13733	4.38442	2.60819	4.04627	2.80454	2.33163	0.595946	2.67999	3.32145	-0.343419	4.33636	Hist4h4
5.19189	5.49253	4.86247	4.92761	4.61183	2.11846	3.05553	2.93089	0.76356	-0.343419	-0.343419	Mgst1
5.5957	6.12335	4.92733	5.92587	5.41785	5.55112	5.39797	4.4116	5.82334	5.855	4.50896	Recql
-0.343419	0.166527	0.0264206	-0.343419	-0.0196453	-0.343419	-0.343419	-0.343419	-0.343419	-0.343419	-0.343419	Gm17216
5.97384	6.25036	5.92656	5.91906	5.30034	5.16685	6.14112	5.64077	4.28535	5.30736	5.88895	Ipo8
1.26304	1.98597	-0.343419	0.286687	-0.343419	1.46854	0.610304	-0.343419	-0.343419	-0.343419	-0.343419	Tnni3
5.85671	5.98961	5.9521	5.83844	5.73705	5.5639	5.21552	5.55533	4.76943	5.55476	5.30732	Zfp865
1.09654	1.35993	-0.343419	-0.343419	0.203025	-0.343419	0.595946	-0.343419	-0.343419	-0.343419	-0.343419	Rasl2-9
7.01892	7.29252	6.20951	6.90927	6.83352	7.2081	7.02235	7.11308	6.33627	-0.343419	4.50896	Peg3
4.0967	4.75949	4.65084	4.37144	4.11896	3.809	3.22425	3.85332	3.24014	-0.343419	-0.343419	Zfp772
-0.343419	0.0208834	-0.343419	-0.343419	-0.343419	-0.0508151	-0.343419	-0.343419	-0.343419	-0.343419	-0.343419	Vmn2r29
2.90158	3.13796	1.56357	2.12976	1.83868	1.98841	-0.343419	1.85422	0.770794	-0.343419	-0.343419	Rnf225
4.73148	5.1896	4.86081	4.62836	4.83524	4.55918	3.76807	4.26979	4.16017	-0.343419	-0.343419	Zfp446
6.21607	6.51341	6.15436	6.4721	6.24693	6.43492	6.17883	5.92858	6.51043	4.99374	4.24535	Zbtb45
-0.343419	0.261798	-0.0205534	-0.343419	-0.0196453	0.156765	-0.343419	-0.343419	-0.343419	-0.343419	-0.343419	Gm38947
7.17055	7.24403	5.91536	6.95266	5.03269	4.90723	5.89558	5.85613	6.15757	6.26054	6.49841	Lig1
4.88785	4.9881	2.24524	2.84867	2.36174	3.33913	4.70651	-0.343419	1.1813	-0.343419	-0.343419	Hif3a
-0.0319065	0.261798	0.201691	-0.343419	-0.343419	-0.343419	-0.343419	-0.343419	-0.343419	-0.343419	-0.343419	Psg23
6.89813	7.00058	6.86833	6.93067	6.67069	6.70858	6.80669	5.97454	6.4714	5.86485	6.24676	Sympk
5.40008	5.75653	3.24777	3.38001	1.88938	1.02194	1.94425	-0.343419	-0.343419	-0.343419	4.63003	Six5
5.21935	5.52766	4.82072	5.12669	4.67241	4.46602	3.77503	4.35096	3.70922	4.99374	-0.343419	Zfp111
0.0110753	0.320011	0.269715	-0.343419	-0.0196453	-0.0508151	-0.343419	-0.343419	-0.343419	-0.343419	-0.343419	Pinlyp
6.87564	7.26049	6.41321	6.85376	6.14841	6.24345	6.13426	6.08621	5.90574	4.42291	6.72311	Xrcc1
0.559223	0.560926	-0.343419	-0.343419	0.354888	-0.343419	-0.343419	-0.343419	-0.343419	-0.343419	-0.343419	Dmrtc2
6.05734	6.37435	6.11984	6.34378	6.26483	6.19525	5.99258	6.06819	6.22809	5.30736	4.33636	Zfp574
0.705943	1.9941	-0.343419	0.152627	-0.343419	-0.343419	-0.343419	-0.343419	-0.343419	-0.343419	-0.343419	Gm30146
6.1885	6.56835	4.70473	4.68805	2.88149	3.34005	4.45998	5.29137	2.1951	-0.343419	6.34207	Ltbp4
5.18331	5.46431	5.06681	5.36431	4.81529	4.42598	3.73421	4.20373	4.76957	-0.343419	5.15827	Zfp607b
6.04064	6.67172	5.70155	6.4765	5.46745	5.34178	4.75525	6.41271	4.70813	4.42291	5.98116	Pak4
5.18869	5.42386	4.67098	5.19811	4.534	4.88513	4.07023	5.03796	3.81632	-0.343419	5.35893	Sars2
4.50321	4.74936	4.457	3.96146	4.01751	4.22406	3.25048	3.63959	3.32082	-0.343419	-0.343419	Spred3
4.6112	4.71054	4.33398	4.64018	3.68217	3.46124	3.30813	3.39661	2.97696	-0.343419	4.05618	Zfp568
3.31214	4.43873	2.76596	4.18268	3.04911	3.61451	3.75024	4.38635	3.13574	-0.343419	-0.343419	Zfp382
0.0110753	0.442082	-0.343419	-0.343419	-0.0196453	-0.343419	-0.343419	-0.343419	-0.343419	-0.343419	-0.343419	Ovol3
1.26304	1.99957	1.18039	1.68357	1.57393	1.81454	1.26165	-0.343419	1.18941	-0.343419	-0.343419	Thap8
2.4927	3.13321	1.97727	1.90368	1.67337	2.40426	0.99053	1.85422	0.76356	-0.343419	-0.343419	Syne4
0.322588	1.06751	0.814825	0.152627	0.0311142	-0.0508151	1.00712	-0.343419	-0.343419	-0.343419	-0.343419	Nphs1
5.18331	5.8872	5.11372	5.84767	4.9215	4.63912	4.88231	2.75522	4.59419	-0.343419	4.63003	Proser3
4.84155	5.3225	3.45727	4.46134	1.58064	2.1762	3.18502	-0.343419	2.29552	-0.343419	-0.343419	Hspb6
-0.0319065	0.0208834	-0.343419	-0.343419	-0.343419	-0.343419	-0.343419	-0.343419	-0.343419	-0.343419	-0.343419	Igflr1
5.89982	6.6937	4.84769	6.68161	4.45712	4.60486	3.6017	5.69752	4.94471	5.16859	4.63003	Haus5
1.774	1.91407	0.774188	0.443786	-0.343419	-0.0508151	-0.343419	-0.343419	-0.343419	-0.343419	-0.343419	Fam187b
7.32636	7.35983	7.26042	7.27609	6.94808	6.93095	6.28119	6.49888	6.64807	7.19503	6.72505	Lsm14a
5.64267	6.46018	4.51795	6.45493	4.40156	5.15899	5.94832	5.3139	4.86238	5.30736	6.3993	Cep89
0.322588	1.51197	0.919147	0.443786	0.577559	0.930478	-0.343419	-0.343419	-0.343419	-0.343419	-0.343419	Gm26790
6.28226	6.44138	4.72562	6.20442	3.63727	3.6706	3.03698	5.09578	3.32145	4.99374	4.63003	Ccne1
3.44601	4.26931	1.87089	2.30909	0.992755	0.64751	-0.343419	-0.343419	-0.343419	-0.343419	-0.343419	Plekhf1
6.60916	7.02883	4.69921	6.48037	4.32012	4.51565	2.85366	3.95821	4.73415	6.13018	5.97339	Pold1
6.60429	6.82363	6.20346	6.34651	5.53617	4.97861	4.7067	6.74436	3.9088	6.20749	5.97339	Atf5
7.10775	7.2945	6.52592	7.1003	6.56503	6.69085	6.38859	7.21114	6.59438	6.72579	6.46738	Nup62
1.28985	1.45695	0.878443	0.617798	-0.0196453	0.872962	-0.343419	-0.343419	-0.343419	-0.343419	-0.343419	Ccdc155
2.60652	2.9538	1.70568	2.17039	1.7945	1.91092	0.99053	1.37972	2.29552	-0.343419	-0.343419	Fam83e
0.559223	1.39191	-0.0205534	0.782734	0.782893	0.81784	-0.343419	-0.343419	-0.343419	-0.343419	-0.343419	Kcnj14
0.841131	0.934682	0.571531	0.286687	0.60018	0.278928	-0.343419	-0.343419	-0.343419	-0.343419	-0.343419	Gm45441
6.58598	6.95421	6.08913	6.6731	6.03502	6.36945	6.06544	5.46322	5.75547	4.99374	6.75804	Saal1
4.63954	5.44417	4.1583	5.27701	4.02444	4.20836	3.58638	2.90922	4.28535	-0.343419	-0.343419	Uevld
5.28023	6.90419	1.41861	6.04161	1.26502	1.4257	1.94425	-0.343419	0.76356	4.99374	-0.343419	E2f8
6.64396	6.81084	5.4451	5.66321	3.74814	3.27311	1.54967	3.07809	2.29552	-0.343419	4.50896	Peg12
2.74794	3.24524	0.592581	1.11384	-0.343419	-0.0136761	-0.343419	-0.343419	-0.343419	-0.343419	-0.343419	Pcsk6
0.0110753	1.06751	0.984482	-0.343419	-0.0196453	0.64751	0.595946	-0.343419	-0.343419	-0.343419	-0.343419	Cers3
0.184943	1.37914	-0.343419	-0.343419	-0.343419	-0.343419	-0.343419	-0.343419	-0.343419	-0.343419	-0.343419	Gm30075
4.75782	5.1662	1.68317	2.66959	-0.343419	0.486509	2.9305	-0.343419	-0.343419	-0.343419	-0.343419	A730056A06Rik
5.33898	5.80399	5.52858	5.56286	5.26483	5.36313	5.20584	4.51965	5.0536	-0.343419	5.64883	Det1
4.44621	6.05405	1.67228	5.04075	0.276405	1.0045	-0.343419	-0.343419	0.76356	-0.343419	4.24535	Fanci
6.91979	7.07356	6.57298	6.55681	5.55423	6.00142	6.46716	5.87622	5.50233	-0.343419	-0.343419	Gm35040
1.28985	2.59745	2.06459	1.28075	1.63658	-0.0508151	-0.343419	-0.343419	-0.343419	-0.343419	-0.343419	Gm45168
5.60657	6.97858	3.76067	6.43264	1.95982	1.54182	0.610304	3.26428	-0.343419	-0.343419	4.63003	Ticrr
5.63461	5.96819	5.94801	5.46958	5.17953	5.72637	4.72572	5.90444	4.37826	4.42291	-0.343419	Rccd1
6.24993	7.52666	4.98342	7.19829	3.52051	3.6953	3.47137	2.97542	3.43255	6.69329	6.76033	Prc1
6.2665	7.1017	5.22105	6.7344	4.96891	4.96203	4.04632	4.29487	5.45934	6.06577	4.63003	Blm
0.559223	1.17964	0.0264206	0.286687	-0.343419	-0.343419	0.610304	-0.343419	-0.343419	-0.343419	-0.343419	Rab38
5.09604	5.28451	3.17434	2.66959	0.510346	-0.0508151	1.94649	-0.343419	-0.343419	-0.343419	5.27272	Prss23
7.14572	7.26695	6.87165	7.08175	6.81625	6.41956	5.69921	6.16509	6.18366	7.15753	4.63003	Eed
0.776072	0.952028	0.592581	0.286687	-0.343419	-0.0508151	-0.343419	-0.343419	-0.343419	-0.343419	-0.343419	Gm26944
4.07097	5.91411	2.43096	5.20145	2.83635	2.92648	2.59469	4.57473	2.9773	4.42291	-0.343419	Ddias
0.0110753	0.320011	-0.0205534	0.152627	-0.0196453	-0.0508151	-0.343419	-0.343419	-0.343419	-0.343419	-0.343419	Gm9934
7.08961	7.3515	5.30562	6.19428	6.49768	5.90552	5.07878	5.328	6.28322	-0.343419	-0.343419	Fam181b
1.25565	1.35993	-0.0205534	1.11384	-0.343419	0.156765	-0.343419	-0.343419	-0.343419	-0.343419	-0.343419	Rsf1os2
7.00686	7.18286	6.11601	6.9231	6.06266	6.12141	6.1517	6.1629	5.63996	6.07612	6.46738	Pold3
1.81579	2.70511	0.201691	0.443786	0.0311142	-0.343419	-0.343419	-0.343419	-0.343419	-0.343419	-0.343419	Plekhb1
6.1737	6.37898	5.44715	6.28731	5.09895	5.04112	4.8899	5.966	5.25994	-0.343419	4.50896	Xndc1
7.27777	7.5028	6.68247	7.43721	6.13988	5.90437	5.26115	6.16509	5.89945	6.87449	6.70738	Rrm1
-0.343419	0.934682	-0.343419	0.286687	-0.343419	0.278928	-0.343419	-0.343419	-0.343419	-0.343419	-0.343419	Olfr543
0.184943	0.586197	-0.343419	-0.343419	-0.0196453	-0.343419	-0.343419	-0.343419	-0.343419	-0.343419	-0.343419	Trim6
6.59611	7.30454	5.40606	6.95824	4.62797	4.1009	2.53762	2.82786	3.02744	4.99374	5.97339	Wee1
1.25565	1.48204	-0.343419	-0.343419	-0.0196453	-0.343419	-0.343419	-0.343419	-0.343419	-0.343419	-0.343419	Ampd3
4.64646	4.92059	4.06314	4.10614	4.19196	3.71069	4.07034	4.06743	1.788	-0.343419	-0.343419	Arntl
6.45041	6.65653	6.65067	6.43588	5.73739	5.49577	5.56738	5.99092	4.73409	5.16859	6.09882	Pik3c2a
5.9452	6.39698	4.7849	4.87168	3.95132	4.62999	5.94833	4.96369	3.32145	-0.343419	4.50896	Xylt1
6.39151	6.93209	6.56359	6.89219	6.31718	6.30882	6.69078	6.58728	6.0995	5.16859	6.30555	Ccp110
-0.0319065	0.0208834	-0.343419	-0.343419	-0.343419	-0.0508151	-0.343419	-0.343419	-0.343419	-0.343419	-0.343419	Gm45792
4.9109	6.52326	4.69486	6.1296	5.06405	4.97861	4.99051	5.71641	4.18382	-0.343419	5.58718	Eri2
3.67556	5.33535	2.59309	5.29075	1.96989	2.65277	2.78196	3.2014	-0.343419	-0.343419	4.63003	Rexo5
4.44621	5.31843	2.75036	4.81313	2.53289	2.92014	1.94425	3.73107	3.62477	-0.343419	-0.343419	Palb2
1.19024	4.0008	0.0264206	3.13222	0.0311142	0.211776	-0.343419	-0.343419	-0.343419	-0.343419	-0.343419	Gm15489
4.71779	7.24363	2.76619	6.83284	2.31115	1.79913	1.94425	-0.343419	1.91322	6.33728	6.20473	Plk1
5.73823	5.79634	5.34057	5.25231	4.80351	5.25094	5.34124	5.70066	5.14211	-0.343419	4.25412	2510046G10Rik
6.52074	6.75629	6.14338	6.67359	6.05748	6.54362	6.19032	6.39969	6.06475	4.99374	6.11344	Sgf29
0.0110753	0.53083	0.0264206	-0.343419	-0.343419	0.278928	-0.343419	-0.343419	-0.343419	-0.343419	-0.343419	Aldoa.1
0.953958	1.2478	0.508603	0.152627	0.577559	1.17602	-0.343419	-0.343419	-0.343419	-0.343419	-0.343419	Cdiptos
5.87478	7.43688	4.32478	7.23761	3.6495	3.1909	2.59469	5.18479	3.55272	6.33728	6.0347	Kif22
0.559223	2.15165	1.41861	1.80297	1.52771	1.79913	0.595946	-0.343419	-0.343419	-0.343419	-0.343419	Gm45184
5.76381	6.05899	5.10888	5.78721	4.51549	4.40505	4.66488	4.61503	4.00854	-0.343419	-0.343419	1700008J07Rik
5.76802	6.24611	5.62725	6.05476	5.47805	5.27188	5.15729	5.90557	4.91899	5.16859	-0.343419	Srcap
4.40017	4.89185	3.92435	4.77717	4.07448	4.19197	3.64474	2.82786	3.77652	-0.343419	4.33636	Gm42715
-0.343419	0.320011	-0.343419	-0.343419	0.0311142	-0.0508151	-0.343419	-0.343419	-0.343419	-0.343419	-0.343419	Tmem265
6.69893	7.03902	6.4761	6.81087	6.41467	6.65641	6.35716	6.59092	5.90238	5.30736	6.49841	Bckdk
4.47009	4.63007	3.41279	3.72377	2.95999	2.19898	1.94425	4.35772	1.87777	-0.343419	-0.343419	BC017158
-0.343419	0.320011	-0.343419	-0.343419	-0.343419	-0.0136761	-0.343419	-0.343419	-0.343419	-0.343419	-0.343419	Plpp4
7.30967	7.33172	5.42469	5.51782	3.33373	5.17152	3.41443	5.6717	5.1483	-0.343419	-0.343419	Fgfr2
7.40384	7.46867	5.86351	7.02727	6.27314	6.94244	6.84843	6.71393	5.50233	6.20749	7.27402	Oat
6.61286	7.55559	4.24514	7.39278	3.41318	3.42019	2.66095	3.14678	4.25737	7.18521	6.45221	Mki67
6.88076	6.94781	6.63148	6.81213	6.36294	6.61829	6.9119	6.48068	6.25978	4.99374	6.31242	Tubgcp2
4.45729	4.84311	3.89919	4.04787	2.90435	3.8191	3.52163	4.23894	0.770794	-0.343419	-0.343419	Pgghg
-0.0319065	0.0208834	-0.343419	-0.343419	-0.343419	-0.0508151	-0.343419	-0.343419	-0.343419	-0.343419	-0.343419	Tnfrsf26
0.87969	0.934682	-0.0205534	0.617798	-0.0196453	0.278928	0.595946	-0.343419	-0.343419	-0.343419	-0.343419	Gm26793
4.49571	5.16247	2.75036	3.32595	1.32113	2.40426	1.94649	-0.343419	-0.343419	4.99374	-0.343419	Mthfd1l
5.57286	6.23118	5.35794	6.17585	5.08072	5.20244	4.92791	4.95205	4.74088	5.16859	6.1009	Armt1
6.31204	7.49931	4.49716	7.04465	4.37571	4.31879	3.69277	5.54249	4.05345	4.99374	5.44015	Fbxo5
6.92681	7.12825	6.33094	6.89313	6.24994	6.53536	5.93789	6.59102	6.64568	5.55476	7.00949	Nup43
6.87322	6.88817	6.83347	6.81347	6.39603	5.96713	6.15166	5.92858	5.54715	-0.343419	5.76999	Fbxo30
2.55247	3.73121	2.05757	2.94878	1.79874	2.19673	1.43142	3.66391	-0.343419	-0.343419	-0.343419	Gm10827
5.19932	5.67712	4.00348	3.86073	0.928553	0.890265	2.9305	2.90922	1.18941	5.30736	-0.343419	Eya4
0.351448	1.35993	-0.343419	-0.343419	-0.343419	-0.0508151	-0.343419	-0.343419	-0.343419	-0.343419	-0.343419	Moxd1
4.60223	5.14858	0.0264206	1.28075	0.747463	0.156765	-0.343419	-0.343419	-0.343419	-0.343419	4.50896	Ctgf
5.92236	6.27965	5.74454	5.26903	4.58724	4.54679	4.2205	5.25613	1.1813	5.30736	5.48291	Echdc1
6.89668	7.45607	5.15379	7.29997	4.87855	5.70984	5.91973	7.25301	5.08564	5.86485	7.25498	Cenpw
4.76315	6.01002	3.62403	5.39909	3.33495	3.98672	3.49642	3.97147	3.32082	-0.343419	4.24535	Tube1
-0.343419	0.320011	0.269715	0.152627	-0.343419	-0.0508151	-0.343419	-0.343419	-0.343419	-0.343419	-0.343419	A930033M14Rik
6.74914	6.81894	5.66456	6.41029	5.65738	6.17117	5.57906	6.01101	5.72116	6.19614	5.48291	Amd1
1.893	2.15007	1.42368	0.286687	-0.343419	-0.343419	0.595946	-0.343419	-0.343419	-0.343419	-0.343419	Ppil6
5.85421	6.55488	5.54512	6.19153	4.90219	5.1329	5.47661	6.20419	5.26509	6.20749	6.11344	Cep57l1
6.01356	6.14677	5.55946	5.98325	5.89449	5.70014	5.02664	5.16147	4.47611	5.36907	5.88667	Qrsl1
6.28057	6.83211	6.30936	6.21548	6.59885	5.31498	5.76095	5.52766	6.29504	4.99374	-0.343419	Grik2
7.15531	7.32319	6.59486	6.43152	5.78335	5.99996	7.22366	5.832	6.09789	-0.343419	4.25412	Slc35f1
5.40934	5.51525	4.44347	4.95972	4.02322	3.80949	2.84921	3.36717	4.00854	4.99374	5.40295	Mcm9
4.87442	5.22329	3.49116	4.51537	3.72004	4.17462	3.03698	5.14055	4.80117	-0.343419	-0.343419	Fam184a
6.50783	6.66196	6.10886	5.82915	3.07474	1.68301	2.38514	2.55917	3.64563	-0.343419	5.51351	Gja1
5.8265	6.27734	3.98093	5.5371	4.29824	4.58436	5.10524	4.94434	3.81589	4.99374	5.40295	Ccdc138
6.18608	6.4411	4.81348	5.02995	3.08471	4.68417	4.12329	-0.343419	6.24503	-0.343419	-0.343419	Sh3rf3
4.79817	5.32013	2.75036	3.30912	-0.0196453	-0.0508151	-0.343419	2.74469	-0.343419	-0.343419	-0.343419	Chst3
4.37894	4.7844	4.73672	4.00666	3.67055	1.98919	4.07034	1.37972	2.29639	-0.343419	-0.343419	Pcbd1
5.60584	5.8672	5.44072	5.53995	5.25133	5.2363	4.27989	5.85613	4.82608	4.42291	5.23704	Supv3l1
5.76787	6.24386	4.11932	5.96173	3.65297	3.99586	3.15874	4.0115	4.10149	4.99374	5.44015	Dna2
0.737108	1.80664	0.774188	1.33993	0.782893	1.04448	0.610304	-0.343419	0.76356	-0.343419	-0.343419	Pbld1
5.8439	6.19711	5.77202	6.11728	5.52194	5.38222	5.03593	6.09711	5.70143	4.42291	5.88667	Sirt1
1.97381	2.28822	1.51797	1.77243	1.90901	1.91092	1.54967	-0.343419	1.1813	-0.343419	-0.343419	Gm31763
3.57624	6.40628	1.33636	5.90103	-0.0196453	-0.0136761	0.610304	-0.343419	0.76356	-0.343419	-0.343419	Rtkn2
4.17558	4.41719	3.40528	2.85565	3.47033	2.65277	3.64474	4.33065	1.91322	-0.343419	-0.343419	Rab36
5.50839	5.86767	2.01906	3.50409	3.29471	4.98618	4.95815	4.7291	4.16004	-0.343419	5.35604	Lrrc75b
-0.343419	0.560926	0.0264206	-0.343419	-0.343419	-0.343419	-0.343419	-0.343419	-0.343419	-0.343419	-0.343419	Gstt3
6.44401	7.05702	6.1907	6.81305	6.18894	5.76794	5.0257	5.617	5.63996	6.06577	5.12978	Pcnt
-0.343419	0.0208834	-0.0205534	-0.343419	-0.343419	-0.343419	-0.343419	-0.343419	-0.343419	-0.343419	-0.343419	1700094J05Rik
5.76309	5.86888	5.43469	5.76931	5.80767	5.81216	5.2131	5.32278	5.50233	4.99374	4.25412	Mier2
4.96758	5.36606	4.95194	5.10127	4.82092	5.26514	4.72103	4.1121	4.2854	4.99374	4.24535	Polrmt
6.6839	7.05039	6.23708	6.94058	7.01419	6.937	6.27954	6.93807	6.4154	-0.343419	6.96545	Mum1
0.776072	1.68657	0.996433	0.152627	-0.343419	1.04448	1.44941	-0.343419	-0.343419	-0.343419	-0.343419	Gm49322
6.93432	7.08157	6.68518	7.02405	6.61533	6.84032	6.05651	6.18359	6.7054	4.99374	6.4635	Sf3a2
7.18348	7.20356	6.57662	6.8053	6.56008	7.07991	6.81362	6.86977	6.10045	6.06577	7.0662	Thop1
6.21642	7.14418	6.3199	6.94718	6.59258	6.86246	7.02352	6.55478	6.63722	6.20749	5.48291	Fzr1
0.425595	1.50404	0.571531	-0.343419	-0.0196453	1.0045	-0.343419	-0.343419	-0.343419	-0.343419	-0.343419	Tle6
0.425595	0.938729	-0.0205534	0.650643	0.60018	0.156765	-0.343419	-0.343419	-0.343419	-0.343419	-0.343419	Gm10778
0.322588	0.53083	-0.0205534	-0.343419	-0.343419	-0.343419	-0.343419	-0.343419	-0.343419	-0.343419	-0.343419	1700025N21Rik
6.38229	6.81129	3.63112	3.86328	1.24555	0.883474	0.610304	-0.343419	0.76356	-0.343419	-0.343419	Rfx4
-0.343419	0.560926	-0.343419	-0.343419	0.0311142	-0.343419	-0.343419	-0.343419	-0.343419	-0.343419	-0.343419	Gm15990
3.28819	5.97791	1.12174	5.48624	0.992755	0.449308	-0.343419	-0.343419	-0.343419	-0.343419	4.63003	Parpbp
6.8624	7.22142	6.12606	7.03556	5.88093	5.49623	5.08448	5.58803	5.0751	4.99374	5.97765	Nup37
0.322588	0.586197	-0.343419	-0.343419	-0.0196453	0.211776	-0.343419	-0.343419	-0.343419	-0.343419	-0.343419	Dram1
6.34739	6.37177	4.8426	5.37203	3.78144	3.86431	4.82147	4.33042	4.38566	4.42291	4.50896	Chpt1
0.568177	2.00327	0.269715	0.152627	-0.343419	-0.343419	-0.343419	-0.343419	-0.343419	-0.343419	-0.343419	Mybpc1
5.57844	7.02656	4.87436	6.70448	3.1781	2.36216	1.94425	4.66745	3.43255	4.42291	5.15827	Gas2l3
1.26304	2.22358	-0.343419	1.68357	0.782893	0.675894	-0.343419	-0.343419	1.18941	-0.343419	-0.343419	Gm26765
6.28882	6.86948	5.64592	6.36743	4.61021	3.72636	3.30813	5.21902	3.24014	-0.343419	5.91786	Nedd1
0.184943	0.560926	-0.0205534	0.152627	-0.343419	-0.343419	-0.343419	-0.343419	-0.343419	-0.343419	-0.343419	Amdhd1
5.51341	5.51824	5.25488	5.10561	2.80454	2.30793	3.03648	4.19007	3.02744	4.99374	-0.343419	Ntn4
6.82603	7.03622	6.15729	6.65507	6.20186	6.42507	6.13558	6.56048	5.93408	6.85101	5.89891	Cep83
0.776072	1.39191	0.592581	1.11384	0.354888	0.50438	-0.343419	-0.343419	-0.343419	-0.343419	-0.343419	Gm48882
2.51624	2.79553	-0.343419	0.152627	0.276405	0.883474	0.595946	-0.343419	-0.343419	-0.343419	-0.343419	Dcn
6.87857	7.0653	6.58758	6.7579	6.03186	5.80017	6.61442	6.81427	6.07447	-0.343419	5.23704	Cep290
4.94585	5.2409	4.84769	4.32452	4.3324	3.88969	3.8421	3.85332	1.87777	-0.343419	-0.343419	Mettl25
5.58801	5.75138	2.36529	2.80098	0.276405	-0.0136761	-0.343419	3.26428	0.76356	-0.343419	5.48291	Pawr
-0.0319065	0.261798	-0.343419	-0.343419	-0.343419	-0.343419	-0.343419	-0.343419	-0.343419	-0.343419	-0.343419	Gm36283
5.40132	6.69484	3.24712	6.29337	1.345	3.22991	3.8732	4.48455	0.76356	4.99374	4.63003	E2f7
6.57447	6.64712	6.47349	6.54708	6.25553	6.13472	5.99748	6.01907	5.50237	6.20749	6.30555	Tbc1d15
5.52891	6.61492	5.23158	6.46376	5.41779	5.13544	5.0246	5.23651	4.82593	-0.343419	4.24535	Mdm1
6.55005	6.87494	3.57664	4.60931	1.51031	1.52203	1.54967	-0.343419	-0.343419	-0.343419	-0.343419	Hmga2
1.82318	2.13163	-0.0205534	-0.343419	-0.343419	-0.343419	-0.343419	-0.343419	-0.343419	-0.343419	-0.343419	9230105E05Rik
4.60403	4.99452	1.88691	1.68357	0.82285	0.211776	-0.343419	0.955705	-0.343419	-0.343419	4.50896	Msrb3
6.65638	7.07287	6.53135	6.88576	6.36704	6.77297	6.1977	6.63003	6.46373	6.75535	6.97958	Mars
4.67558	5.83027	3.63412	5.72627	3.52726	3.84421	4.07034	3.73107	2.9773	-0.343419	4.58389	Nemp1
0.87969	1.06751	-0.0205534	0.286687	-0.343419	-0.0508151	-0.343419	-0.343419	-0.343419	-0.343419	-0.343419	Gm16230
7.13828	7.31143	5.82472	7.09055	4.68752	5.68497	5.69309	5.69752	5.71899	6.33728	6.60497	Prim1
1.72931	1.92248	0.349287	0.782734	-0.343419	1.0045	-0.343419	-0.343419	0.76356	-0.343419	-0.343419	Gls2
3.70175	4.52735	3.35576	4.15063	2.55472	2.25913	0.595946	-0.343419	1.87777	-0.343419	-0.343419	Gm26847
0.184943	0.53083	-0.0205534	0.286687	-0.343419	-0.0136761	-0.343419	-0.343419	-0.343419	-0.343419	-0.343419	Apon
5.63049	6.28893	5.62784	6.14109	5.64198	5.21431	4.58129	5.18085	4.10121	-0.343419	4.36135	Pan2
0.0110753	0.934682	0.269715	0.152627	-0.343419	0.50438	-0.343419	-0.343419	-0.343419	-0.343419	-0.343419	Gm17201
6.64673	6.91718	5.22566	6.41319	3.36659	3.33427	1.54967	4.04959	2.90221	5.36907	6.36931	Cdk2
0.559223	0.771745	0.571531	0.650643	-0.0196453	0.211776	0.595946	-0.343419	0.770794	-0.343419	-0.343419	Mmp19
5.27909	5.69353	4.85627	4.85482	4.54379	4.08414	3.84823	3.29897	4.63259	4.99374	4.58389	Tmem198b
-0.343419	0.693767	-0.343419	0.152627	-0.343419	-0.0508151	0.610304	-0.343419	-0.343419	-0.343419	-0.343419	Gm31793
0.776072	1.35993	-0.343419	0.811209	-0.343419	-0.343419	-0.343419	-0.343419	-0.343419	-0.343419	-0.343419	C330021F23Rik
0.184943	0.560926	-0.343419	0.286687	-0.343419	-0.0508151	-0.343419	-0.343419	-0.343419	-0.343419	-0.343419	Lrrc8e
6.61648	6.83483	6.32084	6.66757	6.14934	6.14073	6.20277	6.67361	6.46834	5.36907	6.82187	Snapc2
5.7807	7.29777	3.42039	7.01844	2.13383	2.56523	0.610304	2.10586	-0.343419	-0.343419	6.53171	Shcbp1
5.59863	5.76989	5.64662	5.66934	5.57798	5.7342	5.51294	5.66078	5.76624	-0.343419	4.50896	Abhd13
0.322588	0.826597	-0.343419	-0.343419	-0.343419	-0.343419	-0.343419	-0.343419	-0.343419	-0.343419	-0.343419	3930402G23Rik
6.52521	6.65385	4.68609	5.46438	5.6138	6.16039	6.00903	4.65875	5.36117	5.36907	5.35893	Irs2
7.34644	7.39028	6.12554	6.1405	2.70582	2.70014	2.84921	3.95086	7.36378	-0.343419	-0.343419	Sox1
2.00734	2.34621	0.0264206	-0.343419	-0.343419	-0.343419	-0.343419	-0.343419	-0.343419	-0.343419	-0.343419	4933439N14Rik
6.01041	6.3629	5.45545	4.83419	4.65984	5.13775	4.24346	5.76237	4.76943	-0.343419	5.51351	Atp11a
6.50087	6.78231	6.65912	6.5501	6.39425	6.42534	6.30025	6.20419	5.5775	6.04879	6.46738	Cul4a
7.39216	7.44999	6.80598	7.22144	6.70924	7.02581	6.641	6.95307	6.62377	7.18521	7.01365	Tfdp1
4.54377	5.16091	2.21275	3.39463	1.345	3.02544	3.18502	2.90922	2.29639	-0.343419	4.63003	Arhgef10
6.09133	6.78872	3.25016	1.94052	1.78951	3.26691	5.72607	4.03938	5.19132	-0.343419	-0.343419	Csmd1
-0.0319065	0.934682	-0.343419	-0.343419	-0.343419	-0.343419	-0.343419	-0.343419	-0.343419	-0.343419	-0.343419	Gm16725
6.19452	7.30527	4.54534	7.01458	4.35923	4.51217	2.9305	4.9705	2.75058	5.47851	6.43149	Ckap2
4.6362	4.76924	2.65422	3.51642	2.94863	4.06247	3.52163	4.23894	1.18941	4.42291	4.25412	Slc25a15
2.94529	3.34732	2.12981	2.01469	-0.0196453	-0.343419	-0.343419	-0.343419	2.29552	-0.343419	-0.343419	1700041G16Rik
7.03021	7.18914	6.71375	7.04884	6.58775	6.58153	6.20277	6.93807	5.83451	6.22488	6.72661	Gins4
0.184943	0.53083	-0.343419	-0.343419	0.37293	-0.0508151	-0.343419	-0.343419	-0.343419	-0.343419	-0.343419	Adam32
-0.0319065	0.53083	0.0264206	-0.343419	0.0311142	-0.0136761	-0.343419	-0.343419	-0.343419	-0.343419	-0.343419	Gm45411
0.942577	1.09614	0.984482	0.152627	-0.0196453	0.278928	-0.343419	-0.343419	-0.343419	-0.343419	-0.343419	Proscos
5.18177	6.03533	3.97149	5.01057	2.80454	2.94286	2.9322	-0.343419	1.18941	-0.343419	-0.343419	Fut10
6.66371	6.81666	6.65953	6.24595	6.02264	5.51023	6.31258	6.29196	2.29552	-0.343419	-0.343419	Nrg1
5.4401	5.81647	4.52036	5.32304	3.68702	3.71069	4.15161	3.14388	3.32082	4.99374	5.48291	Wrn
0.0110753	0.320011	0.0264206	-0.343419	-0.343419	-0.0508151	-0.343419	-0.343419	-0.343419	-0.343419	-0.343419	Gm26632
3.98076	4.46156	2.22276	2.49772	3.52051	3.41935	0.610304	-0.343419	-0.343419	-0.343419	4.3466	Slc7a2
7.01578	7.12751	6.42563	6.40599	4.44309	2.1762	2.78196	5.28983	1.87777	-0.343419	6.05328	Fat1
1.12046	1.27667	0.592581	0.152627	-0.343419	-0.343419	-0.343419	-0.343419	-0.343419	-0.343419	-0.343419	Pdlim3
4.78297	4.91825	3.96655	4.52408	3.52498	3.59	3.69277	1.37972	4.47636	-0.343419	4.05618	Snx25
6.03351	7.13036	4.13019	6.64555	3.74727	3.98001	3.78668	4.42397	5.17641	4.99374	4.63003	Cenpu
6.87688	7.11544	6.21139	6.65024	6.07846	5.96663	6.06541	5.69752	6.34271	6.83303	4.25412	Ing2
4.69717	7.15027	2.94735	6.79899	2.30707	1.37304	1.00712	-0.343419	4.17868	6.22488	-0.343419	Neil3
5.48806	5.7887	4.19403	4.33243	3.44387	2.64193	1.94649	2.29206	4.53457	-0.343419	4.50896	Vegfc
6.47082	6.76906	6.64996	6.7057	6.30805	6.15012	5.97247	5.29346	6.29795	5.36907	6.3751	Cep44
3.11182	3.52152	-0.343419	-0.343419	-0.343419	0.156765	-0.343419	-0.343419	0.76356	-0.343419	-0.343419	Scrg1
2.29744	2.87983	1.31105	0.152627	1.67337	1.18294	1.94649	1.76884	-0.343419	-0.343419	-0.343419	Mfap3l
5.25112	5.38293	5.29196	4.76338	4.64126	4.27845	3.50629	4.71931	5.24335	-0.343419	4.24535	Rfxank
6.04859	6.80249	5.67037	6.56559	6.08599	6.40182	6.39188	6.33315	6.29504	5.16859	5.17851	Sugp2
6.24196	6.86482	5.3409	6.58995	5.72555	6.22169	6.50164	5.64077	6.03004	4.99374	6.70896	Haus8
3.23124	6.23518	0.0264206	5.07888	0.747463	0.64751	1.54967	-0.343419	0.76356	-0.343419	5.55989	Ankle1
6.69155	6.92451	5.92781	5.44897	5.72196	5.17281	5.26133	5.6279	5.50233	5.16859	-0.343419	Slc27a1
6.29147	6.4432	6.29595	6.43552	6.0287	5.97941	5.77688	6.06229	5.50818	5.30736	5.95838	Zfp617
5.53185	6.19725	5.05492	5.64649	5.33235	5.53687	5.59536	6.03539	4.44216	6.19614	6.09882	Slc35e1
5.4493	5.7827	5.53602	5.76272	5.47593	5.47392	4.82164	5.25527	5.05369	-0.343419	4.24535	Med26
3.47962	3.97041	1.51797	2.42538	1.67337	1.04448	0.610304	-0.343419	-0.343419	-0.343419	-0.343419	Nwd1
6.91979	7.17045	6.8015	6.92706	6.52837	6.44124	6.59934	6.33545	6.28322	6.22488	6.43149	Hmgxb4
-0.343419	1.11497	-0.343419	0.152627	-0.343419	-0.343419	-0.343419	-0.343419	-0.343419	-0.343419	-0.343419	Hhip
5.35945	6.849	2.71894	6.45808	1.09971	2.1358	-0.343419	3.86673	-0.343419	6.50178	5.46567	Asf1b
2.98941	3.09967	3.07196	2.15807	1.43238	1.29703	-0.343419	-0.343419	0.76356	-0.343419	-0.343419	Gm10643
3.53993	3.58499	3.17474	3.16707	2.4432	1.89913	2.53368	-0.343419	2.9773	-0.343419	-0.343419	Gm26664
0.998687	1.88307	1.61899	0.782734	1.24555	1.72312	1.24415	-0.343419	-0.343419	-0.343419	-0.343419	Gm39214
5.87959	6.06503	5.8745	5.4306	4.45111	3.96283	5.50822	4.57473	4.94478	4.99374	4.50896	Phkb
6.82296	6.84985	6.58431	6.8301	6.6738	6.67806	6.64692	6.82133	6.16993	6.75535	6.0335	N4bp1
2.42753	2.4605	2.01906	0.286687	1.17547	1.31448	1.54967	-0.343419	-0.343419	-0.343419	-0.343419	Gm35963
-0.343419	0.0208834	-0.0205534	-0.343419	-0.0196453	-0.343419	-0.343419	-0.343419	-0.343419	-0.343419	-0.343419	Gm3235
0.184943	0.934682	0.0264206	-0.343419	-0.343419	-0.343419	-0.343419	-0.343419	-0.343419	-0.343419	-0.343419	Irx5
-0.343419	0.0208834	-0.0205534	-0.343419	-0.343419	-0.343419	-0.343419	-0.343419	-0.343419	-0.343419	-0.343419	Gm30606
5.16821	5.47619	4.68478	4.81313	4.3179	3.82329	3.37278	3.76193	2.55956	-0.343419	5.40415	Bbs2
6.53407	7.14773	5.99332	6.94019	5.76924	5.7753	4.50015	5.75533	5.93887	-0.343419	6.50171	Nup93
5.47964	6.36009	3.5446	5.30882	2.78194	3.24254	0.99053	4.02087	3.43237	-0.343419	4.58389	Gins3
5.89535	6.09037	5.03995	5.16541	4.97183	5.99442	5.08448	5.64151	5.05369	-0.343419	5.85576	Setd6
6.87616	7.09839	6.30936	6.90488	6.02039	6.17109	6.10693	6.4975	5.67596	6.66352	6.40775	Cbfb
-0.0319065	1.48204	0.996433	1.07389	1.31288	1.17602	-0.343419	-0.343419	-0.343419	-0.343419	-0.343419	Elmo3
3.72336	4.63183	2.52085	4.61261	2.0635	3.58429	2.59469	2.24216	3.7764	-0.343419	-0.343419	Slc9a5
0.942577	1.6241	-0.0205534	0.286687	-0.0196453	1.29906	0.595946	-0.343419	-0.343419	-0.343419	-0.343419	Plekhg4
0.954937	1.2478	0.592581	0.286687	0.0311142	-0.343419	-0.343419	-0.343419	-0.343419	-0.343419	-0.343419	Lrrc36
0.705943	1.72113	0.984482	-0.343419	0.37293	0.64751	-0.343419	-0.343419	1.18941	-0.343419	-0.343419	Agrp
6.24339	6.4759	4.80369	5.43368	3.40372	3.76245	1.24415	5.20676	0.770794	-0.343419	4.25412	Enkd1
6.08025	6.30941	6.24908	6.30381	5.91698	6.01568	5.94309	5.41337	6.2598	6.30911	5.95838	Edc4
-0.0319065	0.261798	-0.343419	-0.343419	-0.0196453	-0.343419	-0.343419	-0.343419	-0.343419	-0.343419	-0.343419	Gm16208
6.01054	6.10585	5.39952	5.80342	5.77471	6.0992	5.54448	5.45156	5.93408	5.17514	5.12978	Dhodh
5.72798	5.90878	5.2325	5.73686	5.36907	5.32631	5.83872	4.29095	4.32473	-0.343419	-0.343419	Phlpp2
-0.0319065	0.53083	0.349287	-0.343419	0.276405	-0.0508151	-0.343419	-0.343419	-0.343419	-0.343419	-0.343419	Gm26816
6.92213	7.05557	6.56158	6.89992	6.33898	6.45754	6.44993	6.46564	6.21704	6.32778	6.93557	Ddx19a
4.93287	5.37538	4.02815	4.29489	2.95999	3.13863	2.59559	4.24198	2.01989	-0.343419	-0.343419	Tmem170
5.46945	5.65748	4.84942	5.03393	4.69039	4.93022	3.41327	4.54061	4.66023	-0.343419	4.05618	Adat1
-0.0319065	0.0208834	-0.343419	-0.343419	-0.343419	-0.343419	-0.343419	-0.343419	-0.343419	-0.343419	-0.343419	Gm30052
5.78827	7.11145	3.42293	6.56202	2.90435	2.82747	1.00712	2.94892	3.81589	4.99374	6.05775	Cenpn
4.98124	5.4692	3.34825	3.92209	2.83873	2.38937	2.59559	3.88466	0.770794	-0.343419	-0.343419	Necab2
-0.0319065	0.934682	-0.0205534	-0.343419	0.203025	0.883474	-0.343419	-0.343419	-0.343419	-0.343419	-0.343419	Gm26739
-0.343419	0.166527	-0.343419	0.152627	0.0311142	-0.0508151	-0.343419	-0.343419	-0.343419	-0.343419	-0.343419	Gm20406
0.184943	0.952028	-0.0205534	0.617798	-0.0196453	0.486509	-0.343419	-0.343419	-0.343419	-0.343419	-0.343419	Gm4316
5.01139	5.96177	2.75036	5.67979	0.992755	1.68301	-0.343419	-0.343419	0.76356	5.16859	-0.343419	Fanca
6.34886	6.35311	5.78697	6.17174	6.08001	6.31168	5.6217	6.10068	5.50818	5.30736	5.85576	Taf5l
4.48751	5.14114	3.80101	4.45984	3.98771	4.38701	4.66488	2.93048	2.97696	-0.343419	-0.343419	Urb2
0.539438	1.17964	-0.343419	-0.343419	-0.343419	0.711961	0.595946	-0.343419	0.76356	-0.343419	-0.343419	Capn9
6.67376	6.81084	6.60251	6.54332	6.33486	6.44917	6.33992	6.41541	6.21485	4.42291	6.29784	Gnpat
-0.343419	0.0208834	-0.343419	-0.343419	-0.343419	-0.0508151	-0.343419	-0.343419	-0.343419	-0.343419	-0.343419	Gm45709
6.76466	6.85303	6.28081	6.55929	6.17415	6.44672	6.63186	6.12491	6.65536	-0.343419	6.43508	Coa6
6.7309	6.89302	4.77264	5.6171	4.95139	4.77444	3.64496	5.06793	4.60141	-0.343419	5.40415	Flnb
0.559223	0.952028	0.0264206	-0.343419	0.0311142	-0.0508151	-0.343419	-0.343419	-0.343419	-0.343419	-0.343419	Gm3839
6.75069	7.07516	6.17701	6.14874	5.76388	5.65313	5.17273	4.76783	4.88346	6.32778	5.40363	Atxn7
-0.0319065	0.0208834	-0.0205534	-0.343419	-0.343419	-0.343419	-0.343419	-0.343419	-0.343419	-0.343419	-0.343419	Gm47794
4.99785	5.78109	1.43169	3.50832	-0.343419	0.560522	-0.343419	-0.343419	0.76356	-0.343419	-0.343419	Kcnk5
4.44426	5.16751	4.44347	4.78828	3.72469	4.05687	4.65465	3.30523	4.16017	-0.343419	-0.343419	Usp54
0.0110753	0.53083	0.349287	0.152627	-0.0196453	-0.0508151	-0.343419	-0.343419	-0.343419	-0.343419	-0.343419	Dupd1
0.322588	0.741209	-0.343419	-0.343419	-0.343419	-0.343419	-0.343419	-0.343419	-0.343419	-0.343419	-0.343419	1700087M22Rik
5.66409	6.05359	5.31262	5.34218	4.76636	5.27913	5.12997	5.50266	4.37835	5.47851	4.50896	Nek4
5.98974	6.13787	5.61512	5.64779	5.21384	5.80435	5.74397	5.77415	4.82067	-0.343419	5.91786	Oxnad1
1.25565	1.51197	0.984482	1.11384	0.510346	0.779051	-0.343419	-0.343419	-0.343419	-0.343419	-0.343419	Gm46447
4.21659	4.65758	4.02815	4.04	4.1993	4.22029	4.59672	4.0115	4.57793	-0.343419	-0.343419	Fam35a
[truncated: 15,434 more rows]
