# Supplementary material for: Multimodal profiling of the transcriptional regulatory landscape of the developing mouse cortex identifies Neurog2 as a key epigenome remodeler
Source: Nat Neurosci. 2022 Feb 7;25(2):154–67. doi: 10.1038/s41593-021-01002-4 (PMC8825286; doi:10.1038/s41593-021-01002-4)
Supplement: Supplementary file 4 — Accessibility peaks identified in each scATAC–seq cluster as well as the generate union peakset. [file 41593_2021_1002_MOESM4_ESM.xlsx]

## Sheet: NSC_peaks
chr	start	end	fold_enrichment	X.log10.qvalue.	name
chr1	88275686	88278599	255.17	7547.5	NSC_peak_4638e
chr2	98666163	98667445	212.777	6046.5	NSC_peak_87208d
chr17	39842849	39848972	173.567	4705.99	NSC_peak_66873m
chr1	88275686	88278599	171.265	4628.96	NSC_peak_4638d
chr17	39842849	39848972	168.827	4547.6	NSC_peak_66873a
chr17	39842849	39848972	157.991	4188.81	NSC_peak_66873n
chr17	39842849	39848972	152.1	3995.69	NSC_peak_66873b
chr17	39842849	39848972	144.854	3760.22	NSC_peak_66873c
chr17	39842849	39848972	142.145	3672.79	NSC_peak_66873l
chr1	152555409	152557674	141.129	3640.08	NSC_peak_7780b
chr17	39842849	39848972	140.994	3635.73	NSC_peak_66873o
chr1	195241254	195242122	138.42	3553.1	NSC_peak_11356
chr12	86823482	86825853	136.863	3503.24	NSC_peak_34816b
chr17	39842849	39848972	136.863	3503.24	NSC_peak_66873i
chr17	39842849	39848972	135.508	3459.98	NSC_peak_66873g
chr14	79202379	79204687	134.425	3425.43	NSC_peak_49790d
chr7	4119013	4126072	131.919	3345.74	NSC_peak_133386m
chr5	115433842	115439226	130.158	3289.93	NSC_peak_120503g
chr4	154959575	154968239	129.752	3277.08	NSC_peak_113776d
chr5	140659079	140661182	127.856	3217.19	NSC_peak_123370b
chr17	39842849	39848972	127.246	3197.98	NSC_peak_66873f
chr5	33688003	33690841	126.298	3168.14	NSC_peak_115495d
chr16	44529707	44531979	125.621	3146.85	NSC_peak_61143b
chr2	116974617	116977527	124.876	3123.46	NSC_peak_88502d
chr11	77964288	77967632	124.334	3106.47	NSC_peak_24666c
chr11	77892421	77895241	123.725	3087.38	NSC_peak_24640e
chr1	86433476	86436219	123.522	3081.01	NSC_peak_4480d
chr14	75844139	75846166	123.522	3081.01	NSC_peak_49475d
chr12	108319898	108321863	123.115	3068.3	NSC_peak_36298b
chr17	39842849	39848972	122.032	3034.44	NSC_peak_66873e
chr17	39842849	39848972	121.693	3023.87	NSC_peak_66873d
chr4	136309505	136311885	121.693	3023.87	NSC_peak_111542c
chr5	135252490	135254881	121.693	3023.87	NSC_peak_122730d
chr8	25542835	25546174	121.626	3021.76	NSC_peak_143536g
chr10	59898026	59900590	121.558	3019.64	NSC_peak_14480e
chr6	115852611	115854302	121.558	3019.64	NSC_peak_131195a
chr1	86500883	86505971	121.49	3017.53	NSC_peak_4494h
chr18	78453819	78456349	121.355	3013.31	NSC_peak_75214d
chr17	25559496	25562741	121.287	3011.19	NSC_peak_65455d
chr12	51117259	51119592	120.948	3000.64	NSC_peak_32318d
chr19	41745241	41747174	120.948	3000.64	NSC_peak_78680b
chr17	39842849	39848972	120.813	2996.42	NSC_peak_66873h
chr8	47239505	47244419	120.813	2996.42	NSC_peak_144897i
chr6	134926510	134929686	120.745	2994.31	NSC_peak_132323e
chr11	6290860	6292855	120.678	2992.2	NSC_peak_19840c
chr3	88216892	88234360	120.407	2983.77	NSC_peak_97980bn
chr11	109011516	109012186	120	2971.12	NSC_peak_28123
chr3	127704847	127707729	120	2971.12	NSC_peak_100647d
chr5	25737664	25739940	119.797	2964.8	NSC_peak_115035b
chr2	172726689	172729524	119.459	2954.27	NSC_peak_92979g
chr6	93910787	93914042	119.391	2952.17	NSC_peak_129609d
chr5	77121434	77124101	119.255	2947.96	NSC_peak_117818c
chr7	110060423	110062607	119.255	2947.96	NSC_peak_139100d
chr10	60193177	60195889	119.188	2945.86	NSC_peak_14535b
chr11	112500977	112502787	119.188	2945.86	NSC_peak_28373d
chr2	26499156	26504708	118.917	2937.44	NSC_peak_82071f
chr3	5860258	5860933	118.917	2937.44	NSC_peak_93733
chr16	30021838	30023979	118.781	2933.24	NSC_peak_59803b
chr10	96479045	96482030	118.714	2931.14	NSC_peak_17496d
chr15	25773262	25777165	118.714	2931.14	NSC_peak_52514b
chr10	128695159	128697209	118.646	2929.03	NSC_peak_19467c
chr17	84095100	84097719	118.578	2926.93	NSC_peak_69418e
chr5	105399089	105401726	118.578	2926.93	NSC_peak_119307f
chr14	25317437	25320736	118.375	2920.63	NSC_peak_45969a
chr1	41813855	41815568	118.104	2912.23	NSC_peak_1679b
chr8	115157618	115160400	118.104	2912.23	NSC_peak_149429b
chr9	119321082	119323705	117.766	2901.74	NSC_peak_159424e
chr11	87590867	87592997	117.698	2899.64	NSC_peak_25648d
chr11	24369550	24373311	117.63	2897.54	NSC_peak_20845c
chr5	112109677	112111684	117.63	2897.54	NSC_peak_119986b
chr2	50970554	50972652	117.562	2895.44	NSC_peak_84179c
chr15	88977624	88979757	117.359	2889.15	NSC_peak_56700c
chr9	61403819	61406360	117.156	2882.86	NSC_peak_155167e
chr10	13107001	13110302	117.088	2880.76	NSC_peak_11874e
chr14	59736361	59738706	117.088	2880.76	NSC_peak_47972c
chr10	59088861	59094247	116.953	2876.57	NSC_peak_14385e
chr4	95136911	95139104	116.885	2874.48	NSC_peak_107587a
chr1	172348905	172351089	116.817	2872.38	NSC_peak_9624e
chr17	35515919	35518075	116.817	2872.38	NSC_peak_66706d
chr10	87446423	87448732	116.75	2870.29	NSC_peak_16718d
chr17	9774901	9777380	116.614	2866.1	NSC_peak_64585c
chr1	139345854	139347445	116.547	2864	NSC_peak_7405c
chr1	171979064	171981331	116.547	2864	NSC_peak_9519d
chr17	39842849	39848972	116.547	2864	NSC_peak_66873p
chr17	10334325	10336975	116.411	2859.82	NSC_peak_64681b
chr9	27202231	27203830	116.276	2855.63	NSC_peak_152037c
chr7	97390879	97392856	116.14	2851.45	NSC_peak_138338a
chr14	76253635	76257055	116.005	2847.26	NSC_peak_49532c
chr10	81319345	81321859	115.869	2843.08	NSC_peak_16258f
chr14	60553574	60555325	115.869	2843.08	NSC_peak_48055b
chr19	53851406	53854297	115.734	2838.89	NSC_peak_79748d
chr5	33703593	33706757	115.666	2836.8	NSC_peak_115504c
chr12	110977964	110979819	115.599	2834.71	NSC_peak_36553c
chr7	79524318	79527687	115.599	2834.71	NSC_peak_137318e
chr8	94916704	94918669	115.463	2830.53	NSC_peak_148100c
chr19	7605027	7607768	115.395	2828.44	NSC_peak_76534c
chr9	44305038	44306307	115.124	2820.09	NSC_peak_153544b
chr1	126682836	126685150	115.057	2818	NSC_peak_6117e
chr15	99369451	99371084	115.057	2818	NSC_peak_57638b
chr10	80701373	80703517	114.989	2815.91	NSC_peak_16117b
chr3	87959844	87961232	114.989	2815.91	NSC_peak_97928d
chr1	92736089	92738850	114.854	2811.74	NSC_peak_5090e
chr5	140659079	140661182	114.786	2809.65	NSC_peak_123370c
chr5	115156889	115159523	114.65	2805.47	NSC_peak_120435c
chr8	93916764	93920989	114.515	2801.3	NSC_peak_147970c
chr11	103266336	103268504	114.38	2797.13	NSC_peak_27544d
chr8	12134927	12136819	114.312	2795.05	NSC_peak_142744b
chr7	5019605	5021199	114.244	2792.96	NSC_peak_133466a
chr10	13107001	13110302	114.109	2788.79	NSC_peak_11874f
chr8	124620568	124622720	114.041	2786.71	NSC_peak_150421a
chr15	102404846	102407181	113.973	2784.62	NSC_peak_58004b
chr3	88201382	88208818	113.973	2784.62	NSC_peak_97975l
chr8	91133227	91134983	113.838	2780.45	NSC_peak_147677b
chr1	134061968	134064556	113.77	2778.37	NSC_peak_6797d
chr19	7039002	7041219	113.77	2778.37	NSC_peak_76421d
chr11	70236951	70238572	113.635	2774.21	NSC_peak_23974a
chr11	71018588	71020194	113.635	2774.21	NSC_peak_24036c
chr7	44815053	44817225	113.635	2774.21	NSC_peak_135331c
chr4	154496769	154501684	113.431	2767.96	NSC_peak_113643i
chr4	140657199	140658976	113.296	2763.8	NSC_peak_112215c
chr16	91728018	91730624	113.161	2759.64	NSC_peak_63435b
chr2	146548445	146550332	113.093	2757.55	NSC_peak_90348c
chr18	74955277	74958396	112.957	2753.39	NSC_peak_74822c
chr5	21730673	21734367	112.957	2753.39	NSC_peak_114688f
chr5	74998534	75000060	112.89	2751.31	NSC_peak_117618b
chr6	113075720	113078784	112.89	2751.31	NSC_peak_130887c
chr1	165633223	165635658	112.619	2743	NSC_peak_8857d
chr10	75555403	75557044	112.619	2743	NSC_peak_15615c
chr3	88201382	88208818	112.551	2740.92	NSC_peak_97975k
chr7	111081820	111084105	112.483	2738.84	NSC_peak_139164d
chr3	90292244	90294536	112.348	2734.69	NSC_peak_98250b
chr2	73891636	73893501	112.28	2732.61	NSC_peak_85897b
chr2	25125146	25127915	112.145	2728.45	NSC_peak_81886c
chr6	144250693	144253022	112.145	2728.45	NSC_peak_132954b
chr12	51346837	51348987	112.077	2726.38	NSC_peak_32332e
chr1	177440502	177444919	112.009	2724.3	NSC_peak_9891d
chr14	12336470	12338969	112.009	2724.3	NSC_peak_45010f
chr15	85993218	85995678	112.009	2724.3	NSC_peak_56412a
chr2	150643170	150644809	112.009	2724.3	NSC_peak_90551b
chr3	89222682	89229175	111.942	2722.23	NSC_peak_98104i
chr12	84531526	84534193	111.874	2720.15	NSC_peak_34553c
chr15	99807120	99809071	111.874	2720.15	NSC_peak_57708c
chr13	34247800	34250085	111.671	2713.92	NSC_peak_38711d
chr17	36231039	36231890	111.671	2713.92	NSC_peak_66819
chr18	33213152	33214934	111.671	2713.92	NSC_peak_71427b
chr2	172726689	172729524	111.671	2713.92	NSC_peak_92979f
chr1	74102757	74105079	111.603	2711.85	NSC_peak_3500d
chr1	172011862	172018230	111.535	2709.78	NSC_peak_9531m
chr15	103517647	103520433	111.468	2707.7	NSC_peak_58209b
chr16	4586069	4587950	111.4	2705.63	NSC_peak_58274a
chr10	62650261	62652253	111.332	2703.56	NSC_peak_14822d
chr8	84711172	84715293	111.332	2703.56	NSC_peak_146977d
chr6	36644069	36645912	111.264	2701.48	NSC_peak_126136c
chr1	37864320	37865916	111.197	2699.41	NSC_peak_1312c
chr10	13415004	13417635	111.197	2699.41	NSC_peak_11922b
chr2	154790039	154792449	111.197	2699.41	NSC_peak_90950c
chr11	77892421	77895241	111.129	2697.34	NSC_peak_24640d
chr13	28415347	28419265	111.129	2697.34	NSC_peak_38314c
chr9	66794640	66796421	111.129	2697.34	NSC_peak_155856b
chr15	98532956	98534806	110.994	2693.19	NSC_peak_57465e
chr19	36533505	36537782	110.994	2693.19	NSC_peak_78292e
chr2	25223830	25225843	110.994	2693.19	NSC_peak_81905b
chr6	36754637	36756156	110.994	2693.19	NSC_peak_126154
chr5	33651532	33653154	110.926	2691.12	NSC_peak_115486d
chr12	50119448	50123851	110.723	2684.91	NSC_peak_32220b
chr7	29070047	29073451	110.723	2684.91	NSC_peak_134445b
chr7	144653180	144654999	110.723	2684.91	NSC_peak_142083a
chr10	127287721	127291870	110.655	2682.84	NSC_peak_19287h
chr4	98106488	98109869	110.655	2682.84	NSC_peak_107913f
chr5	33657188	33659161	110.655	2682.84	NSC_peak_115487c
chr7	28435551	28437519	110.655	2682.84	NSC_peak_134345c
chr9	61101352	61104001	110.655	2682.84	NSC_peak_155088c
chr4	154947801	154950585	110.587	2680.77	NSC_peak_113769b
chr3	68823336	68825744	110.52	2678.7	NSC_peak_96930d
chr4	134534061	134536188	110.452	2676.63	NSC_peak_111281e
chr5	33657188	33659161	110.452	2676.63	NSC_peak_115487d
chr14	120910167	120912113	110.384	2674.56	NSC_peak_51469c
chr11	90248705	90250890	110.316	2672.49	NSC_peak_26116b
chr13	48545267	48547049	110.316	2672.49	NSC_peak_39942b
chr16	38087221	38090189	110.316	2672.49	NSC_peak_60656f
chr3	103913328	103915622	110.316	2672.49	NSC_peak_99213d
chr4	70533840	70536574	110.316	2672.49	NSC_peak_106305d
chr6	127133285	127135832	110.316	2672.49	NSC_peak_131895a
chr7	24546278	24548055	110.316	2672.49	NSC_peak_134020a
chr6	85332248	85334249	110.249	2670.42	NSC_peak_128827d
chr15	37960162	37961798	110.181	2668.35	NSC_peak_53292b
chr2	62806342	62808182	110.181	2668.35	NSC_peak_84991e
chr15	102624204	102626345	110.113	2666.28	NSC_peak_58030a
chr2	173405508	173407749	110.113	2666.28	NSC_peak_93106e
chr8	11554538	11558979	110.113	2666.28	NSC_peak_142686b
chr10	80741560	80743014	110.045	2664.21	NSC_peak_16122c
chr1	119328353	119331082	109.978	2662.15	NSC_peak_5781b
chr10	128564976	128566883	109.978	2662.15	NSC_peak_19452e
chr8	84103569	84105766	109.978	2662.15	NSC_peak_146902d
chr17	10743665	10746144	109.91	2660.08	NSC_peak_64743d
chr2	101977850	101980979	109.91	2660.08	NSC_peak_87315c
chr3	66324437	66327894	109.91	2660.08	NSC_peak_96727e
chr8	10759812	10763027	109.91	2660.08	NSC_peak_142571e
chr5	64876660	64878898	109.842	2658.01	NSC_peak_116946d
chr1	5022317	5024853	109.775	2655.94	NSC_peak_50b
chr19	46760751	46763625	109.775	2655.94	NSC_peak_79270b
chr3	136669161	136672362	109.775	2655.94	NSC_peak_101189c
chr7	145205381	145207746	109.775	2655.94	NSC_peak_142152a
chr16	38087221	38090189	109.707	2653.88	NSC_peak_60656g
chr1	91457773	91460311	109.639	2651.81	NSC_peak_5003e
chr1	180850087	180851677	109.639	2651.81	NSC_peak_10190c
chr18	8718918	8720760	109.639	2651.81	NSC_peak_70226c
chr9	61101352	61104001	109.639	2651.81	NSC_peak_155088b
chr3	83978170	83981778	109.571	2649.74	NSC_peak_97519f
chr1	161875633	161878077	109.504	2647.68	NSC_peak_8611e
chr13	91178241	91180438	109.504	2647.68	NSC_peak_42586b
chr6	47812570	47814118	109.504	2647.68	NSC_peak_126698c
chr12	118300437	118303101	109.436	2645.61	NSC_peak_37059d
chr17	56078483	56080489	109.436	2645.61	NSC_peak_67792b
chr1	55052063	55053532	109.368	2643.55	NSC_peak_2282a
chr4	155085401	155087307	109.368	2643.55	NSC_peak_113799c
chr17	63862931	63865066	109.301	2641.48	NSC_peak_68191b
chr4	116219133	116223052	109.301	2641.48	NSC_peak_109294e
chr5	34186497	34188751	109.301	2641.48	NSC_peak_115547d
chr2	27571853	27574026	109.233	2639.42	NSC_peak_82182b
chr4	129740933	129743520	109.233	2639.42	NSC_peak_110594e
chr9	61871468	61873870	109.233	2639.42	NSC_peak_155248c
chr11	77892421	77895241	109.165	2637.35	NSC_peak_24640c
chr11	23254904	23258078	109.097	2635.29	NSC_peak_20726a
chr13	47868728	47871364	109.097	2635.29	NSC_peak_39831d
chr4	109973263	109979457	109.03	2633.23	NSC_peak_109045o
chr1	133129310	133132624	108.962	2631.16	NSC_peak_6656e
chr11	23254904	23258078	108.962	2631.16	NSC_peak_20726b
chr11	87108272	87110488	108.962	2631.16	NSC_peak_25592b
chr12	76402991	76405173	108.962	2631.16	NSC_peak_33826d
chr14	52256433	52258501	108.962	2631.16	NSC_peak_47462f
chr3	89417305	89420223	108.962	2631.16	NSC_peak_98143e
chr5	73489790	73493121	108.962	2631.16	NSC_peak_117480c
chr8	79638448	79640577	108.962	2631.16	NSC_peak_146632c
chr11	88582086	88584649	108.894	2629.1	NSC_peak_25892d
chr13	51644276	51646191	108.894	2629.1	NSC_peak_40124b
chr3	89646380	89648489	108.894	2629.1	NSC_peak_98186c
chr7	25076250	25078204	108.894	2629.1	NSC_peak_134081a
chr7	44670324	44672049	108.894	2629.1	NSC_peak_135318a
chr1	119836317	119838171	108.827	2627.04	NSC_peak_5831c
chr10	111566261	111568107	108.827	2627.04	NSC_peak_18208a
chr15	102404846	102407181	108.827	2627.04	NSC_peak_58004c
chr10	80825792	80827409	108.759	2624.97	NSC_peak_16145b
chr17	9904067	9906865	108.759	2624.97	NSC_peak_64609f
chr4	72383448	72386080	108.759	2624.97	NSC_peak_106374e
chr8	12338837	12340663	108.691	2622.91	NSC_peak_142794b
chr8	123038742	123043331	108.556	2618.79	NSC_peak_150260i
chr14	20928393	20930822	108.42	2614.66	NSC_peak_45461c
chr17	35915622	35919761	108.42	2614.66	NSC_peak_66785d
chr4	95183970	95187045	108.42	2614.66	NSC_peak_107593f
chr5	142816035	142825603	108.285	2610.54	NSC_peak_123586w
chr19	6978889	6981151	108.217	2608.48	NSC_peak_76412d
chr5	120611516	120613990	108.217	2608.48	NSC_peak_121151c
chr6	22793620	22796246	108.217	2608.48	NSC_peak_125195c
chr8	89040371	89044718	108.217	2608.48	NSC_peak_147448i
chr13	77891104	77893292	108.149	2606.42	NSC_peak_41940d
chr15	98830547	98832166	108.149	2606.42	NSC_peak_57531b
chr3	139885368	139887671	108.149	2606.42	NSC_peak_101476c
chr4	42999437	43001247	108.149	2606.42	NSC_peak_104716c
chr1	120115022	120117087	108.082	2604.36	NSC_peak_5866a
chr17	65612312	65614812	108.082	2604.36	NSC_peak_68297d
chr15	32002325	32004780	108.014	2602.3	NSC_peak_52934c
chr4	41611263	41613568	108.014	2602.3	NSC_peak_104635a
chr12	72084306	72087088	107.946	2600.24	NSC_peak_33464d
chr2	152830158	152832283	107.946	2600.24	NSC_peak_90742d
chr19	11964646	11966744	107.878	2598.18	NSC_peak_76788a
chr19	55940224	55942092	107.878	2598.18	NSC_peak_79943a
chr18	8870241	8872880	107.811	2596.12	NSC_peak_70232d
chr3	98042397	98044042	107.811	2596.12	NSC_peak_98753b
chr4	62359768	62361787	107.811	2596.12	NSC_peak_105947c
chr5	151367756	151369665	107.811	2596.12	NSC_peak_124267c
chr6	101937157	101939221	107.811	2596.12	NSC_peak_130431b
chr11	117966362	117970413	107.743	2594.06	NSC_peak_29301h
chr17	56078483	56080489	107.743	2594.06	NSC_peak_67792c
chr9	21509449	21511071	107.743	2594.06	NSC_peak_151641c
chr4	42949063	42951048	107.675	2592.01	NSC_peak_104707b
chr4	120148104	120149552	107.675	2592.01	NSC_peak_109657a
chr7	3644178	3646803	107.675	2592.01	NSC_peak_133364c
chr12	111037829	111040657	107.608	2589.95	NSC_peak_36561d
chr3	104510698	104512521	107.608	2589.95	NSC_peak_99270c
chr6	91301140	91302776	107.608	2589.95	NSC_peak_129377c
chr18	36559157	36561819	107.54	2587.89	NSC_peak_71832a
chr5	125657463	125660354	107.54	2587.89	NSC_peak_121809b
chr9	41917531	41920114	107.54	2587.89	NSC_peak_153221d
chr17	48407917	48411546	107.472	2585.83	NSC_peak_67446e
chr5	63967249	63970962	107.472	2585.83	NSC_peak_116842e
chr7	98185021	98187693	107.472	2585.83	NSC_peak_138409d
chr8	106414826	106416261	107.472	2585.83	NSC_peak_148688b
chr18	8043753	8045737	107.404	2583.77	NSC_peak_70210b
chr11	94158583	94161802	107.269	2579.66	NSC_peak_26274e
chr11	106083640	106085648	107.269	2579.66	NSC_peak_27754b
chr17	65883979	65886582	107.269	2579.66	NSC_peak_68336b
chr1	64689867	64691957	107.201	2577.6	NSC_peak_3016c
chr13	78579925	78582266	107.201	2577.6	NSC_peak_42019d
chr13	80884309	80887137	107.201	2577.6	NSC_peak_42113d
chr2	13397876	13400173	107.201	2577.6	NSC_peak_81255b
chr2	154567762	154570921	107.201	2577.6	NSC_peak_90916g
chr7	16613197	16616049	107.201	2577.6	NSC_peak_133691f
chr11	77981364	77985462	107.134	2575.55	NSC_peak_24668d
chr13	49014903	49017022	107.134	2575.55	NSC_peak_40009c
chr16	77235311	77239899	107.134	2575.55	NSC_peak_62550f
chr4	24213131	24214760	107.134	2575.55	NSC_peak_103777a
chr4	149254207	149256999	107.134	2575.55	NSC_peak_112892d
chr7	141326605	141329104	107.134	2575.55	NSC_peak_141789d
chr9	108577658	108579673	107.066	2573.49	NSC_peak_158695c
chr3	88509319	88510961	106.998	2571.43	NSC_peak_98023c
chr3	88684898	88686695	106.998	2571.43	NSC_peak_98055b
chr7	25266936	25269422	106.998	2571.43	NSC_peak_134113b
chr10	120400880	120403323	106.93	2569.38	NSC_peak_18709c
chr11	68691006	68693501	106.93	2569.38	NSC_peak_23758c
chr14	101493187	101495442	106.93	2569.38	NSC_peak_50623b
chr7	44985171	44987852	106.93	2569.38	NSC_peak_135378d
chr9	57861543	57863299	106.93	2569.38	NSC_peak_154746c
chr9	115308702	115311494	106.93	2569.38	NSC_peak_159134g
chr15	10654215	10656875	106.863	2567.32	NSC_peak_52079c
chr3	145923717	145925130	106.863	2567.32	NSC_peak_101939a
chr7	19227126	19229640	106.863	2567.32	NSC_peak_133849e
chr7	45015313	45018639	106.863	2567.32	NSC_peak_135382c
chr9	21130601	21131969	106.863	2567.32	NSC_peak_151586b
chr5	33697281	33699344	106.795	2565.27	NSC_peak_115499b
chr7	73557235	73559527	106.795	2565.27	NSC_peak_136924e
chr11	97186741	97189252	106.727	2563.21	NSC_peak_26724c
chr14	75472618	75474526	106.727	2563.21	NSC_peak_49429a
chr18	73571237	73574995	106.727	2563.21	NSC_peak_74686c
chr8	83972012	83974218	106.727	2563.21	NSC_peak_146882b
chr1	75316316	75318535	106.659	2561.16	NSC_peak_3632d
chr14	52103327	52104865	106.659	2561.16	NSC_peak_47445c
chr4	155668495	155670033	106.659	2561.16	NSC_peak_113886b
chr6	66398347	66400058	106.659	2561.16	NSC_peak_128052c
chr15	8658010	8660767	106.592	2559.1	NSC_peak_51990d
chr17	24469698	24471513	106.592	2559.1	NSC_peak_65331b
chr2	144009808	144011879	106.592	2559.1	NSC_peak_90167c
chr12	24830181	24832789	106.524	2557.05	NSC_peak_30753d
chr7	19714713	19716841	106.524	2557.05	NSC_peak_133932d
chr9	59655714	59658547	106.524	2557.05	NSC_peak_154927b
chr13	58401082	58403759	106.456	2555	NSC_peak_40963d
chr17	46751419	46752871	106.456	2555	NSC_peak_67233c
chr6	113305912	113308123	106.456	2555	NSC_peak_130908a
chr11	121672476	121673980	106.389	2552.94	NSC_peak_29802a
chr13	111724450	111726383	106.389	2552.94	NSC_peak_44159d
chr8	128684545	128686856	106.389	2552.94	NSC_peak_150899d
chr13	54692936	54695025	106.321	2550.89	NSC_peak_40509c
chr14	76220780	76222910	106.321	2550.89	NSC_peak_49528b
chr8	84711172	84715293	106.321	2550.89	NSC_peak_146977e
chr9	119339301	119342131	106.321	2550.89	NSC_peak_159425e
chr1	86052708	86054546	106.185	2546.78	NSC_peak_4447a
chr14	21498368	21501769	106.185	2546.78	NSC_peak_45577e
chr15	102516129	102519509	106.185	2546.78	NSC_peak_58021f
chr16	58407620	58410090	106.185	2546.78	NSC_peak_61841b
chr5	110415047	110417989	106.185	2546.78	NSC_peak_119685f
chr1	13371936	13375005	106.118	2544.73	NSC_peak_304b
chr12	111812642	111815499	106.118	2544.73	NSC_peak_36649d
chr14	25456580	25462342	106.118	2544.73	NSC_peak_45988d
chr15	82145371	82149121	106.118	2544.73	NSC_peak_55882e
chr19	53833401	53834986	106.118	2544.73	NSC_peak_79742b
chr2	94287574	94291047	106.118	2544.73	NSC_peak_87115g
chr13	84345627	84351251	106.05	2542.68	NSC_peak_42333f
chr4	105180393	105183004	106.05	2542.68	NSC_peak_108600c
chr1	154155887	154157779	105.982	2540.63	NSC_peak_7984c
chr15	44426858	44428806	105.982	2540.63	NSC_peak_53573c
chr3	138143084	138144585	105.982	2540.63	NSC_peak_101332b
chr19	56028927	56031027	105.915	2538.58	NSC_peak_79950b
chr3	127625147	127626877	105.915	2538.58	NSC_peak_100631a
chr11	107412813	107414097	105.847	2536.53	NSC_peak_27893b
chr12	75872953	75875000	105.847	2536.53	NSC_peak_33766b
chr15	102135350	102136948	105.847	2536.53	NSC_peak_57958b
chr16	30062387	30067545	105.847	2536.53	NSC_peak_59821g
chr7	130214819	130216954	105.847	2536.53	NSC_peak_140740b
chr7	130214819	130216954	105.847	2536.53	NSC_peak_140740c
chr12	111692292	111695769	105.779	2534.47	NSC_peak_36632d
chr18	78487998	78490010	105.779	2534.47	NSC_peak_75220a
chr11	96976823	96978768	105.711	2532.43	NSC_peak_26691c
chr11	120572044	120574134	105.711	2532.43	NSC_peak_29710c
chr14	47888617	47891606	105.711	2532.43	NSC_peak_47139d
chr15	32002325	32004780	105.711	2532.43	NSC_peak_52934b
chr18	36559157	36561819	105.711	2532.43	NSC_peak_71832b
chr9	22156279	22157740	105.711	2532.43	NSC_peak_151717a
chr10	42612971	42614609	105.644	2530.38	NSC_peak_13551c
chr11	61174034	61175723	105.644	2530.38	NSC_peak_23199d
chr17	35840824	35842541	105.644	2530.38	NSC_peak_66768a
chr4	154581374	154584247	105.644	2530.38	NSC_peak_113691c
chr9	104001766	104003777	105.644	2530.38	NSC_peak_158291c
chr12	83920629	83923291	105.576	2528.33	NSC_peak_34484f
chr5	24684612	24686547	105.576	2528.33	NSC_peak_114932c
chr5	134687605	134689659	105.576	2528.33	NSC_peak_122667c
chr8	69995111	69997317	105.576	2528.33	NSC_peak_146018c
chr11	121236213	121238186	105.508	2526.28	NSC_peak_29785b
chr18	60525480	60527072	105.508	2526.28	NSC_peak_73559c
chr3	89213402	89220408	105.508	2526.28	NSC_peak_98102c
chr6	115852611	115854302	105.508	2526.28	NSC_peak_131195b
chr11	85352223	85353842	105.441	2524.23	NSC_peak_25427c
chr4	131235609	131237991	105.441	2524.23	NSC_peak_110810b
chr2	26499156	26504708	105.373	2522.18	NSC_peak_82071j
chr1	166281738	166283602	105.305	2520.13	NSC_peak_8939c
chr10	93274756	93277746	105.305	2520.13	NSC_peak_17165d
chr17	29346229	29348676	105.305	2520.13	NSC_peak_65967f
chr18	55545944	55550605	105.305	2520.13	NSC_peak_73187j
chr2	24974333	24976491	105.305	2520.13	NSC_peak_81874c
chr2	132252177	132253937	105.305	2520.13	NSC_peak_89543b
chr7	97331467	97333106	105.305	2520.13	NSC_peak_138328b
chr1	34663823	34667281	105.237	2518.08	NSC_peak_1103d
chr16	90141481	90144989	105.237	2518.08	NSC_peak_63200j
chr3	121425393	121428628	105.237	2518.08	NSC_peak_100261d
chr3	137863469	137865919	105.237	2518.08	NSC_peak_101297c
chr10	86704532	86706883	105.17	2516.03	NSC_peak_16664d
chr19	43673978	43676425	105.17	2516.03	NSC_peak_78858d
chr3	87973441	87975186	105.17	2516.03	NSC_peak_97931c
chr4	99572197	99576199	105.17	2516.03	NSC_peak_108052b
chr5	110839083	110840856	105.17	2516.03	NSC_peak_119716a
chr10	37135552	37141978	105.102	2513.98	NSC_peak_13073p
chr5	118244359	118246231	105.102	2513.98	NSC_peak_120821b
chr6	72644449	72646080	105.102	2513.98	NSC_peak_128270c
chr8	47344754	47346491	105.102	2513.98	NSC_peak_144939c
chr9	22002111	22003857	105.102	2513.98	NSC_peak_151696b
chr6	114881781	114884351	105.034	2511.94	NSC_peak_131085f
chr10	38553126	38554909	104.966	2509.89	NSC_peak_13165a
chr11	20541869	20544500	104.966	2509.89	NSC_peak_20506c
chr11	120822873	120825767	104.966	2509.89	NSC_peak_29749e
chr2	128287509	128289047	104.966	2509.89	NSC_peak_89222
chr3	8865210	8867394	104.966	2509.89	NSC_peak_93833d
chr3	69125615	69128014	104.966	2509.89	NSC_peak_96951d
chr6	134760779	134762424	104.966	2509.89	NSC_peak_132278a
chr7	97390879	97392856	104.966	2509.89	NSC_peak_138338b
chr9	27191089	27193285	104.966	2509.89	NSC_peak_152033d
chr1	106170755	106174081	104.899	2507.84	NSC_peak_5478b
chr12	70345729	70348300	104.899	2507.84	NSC_peak_33287f
chr13	59970227	59972947	104.899	2507.84	NSC_peak_41145e
chr14	64948402	64950891	104.899	2507.84	NSC_peak_48594d
chr19	44247363	44248906	104.899	2507.84	NSC_peak_78905d
chr14	20928393	20930822	104.831	2505.79	NSC_peak_45461b
chr7	30231080	30233376	104.831	2505.79	NSC_peak_134575b
chr10	96396543	96399386	104.763	2503.75	NSC_peak_17489c
chr17	10743665	10746144	104.763	2503.75	NSC_peak_64743c
chr4	22486661	22492479	104.763	2503.75	NSC_peak_103687e
chr7	137409971	137411597	104.763	2503.75	NSC_peak_141509c
chr9	41696421	41699669	104.763	2503.75	NSC_peak_153184e
chr11	103114730	103118050	104.696	2501.7	NSC_peak_27524b
chr13	99443247	99445750	104.696	2501.7	NSC_peak_43301d
chr15	86032255	86035455	104.696	2501.7	NSC_peak_56429f
chr8	105859822	105861637	104.696	2501.7	NSC_peak_148629a
chr8	113634458	113636612	104.696	2501.7	NSC_peak_149254d
chr5	135543720	135546311	104.628	2499.65	NSC_peak_122770f
chr9	20877543	20879220	104.628	2499.65	NSC_peak_151553b
chr1	178405236	178407261	104.56	2497.61	NSC_peak_9965c
chr12	33223451	33225868	104.56	2497.61	NSC_peak_31393e
chr12	51690472	51692750	104.56	2497.61	NSC_peak_32345f
chr13	15461823	15465464	104.56	2497.61	NSC_peak_37502d
chr14	62226080	62227968	104.56	2497.61	NSC_peak_48296a
chr7	12977396	12978841	104.56	2497.61	NSC_peak_133579b
chr1	172201783	172207856	104.492	2495.56	NSC_peak_9575c
chr2	26499156	26504708	104.492	2495.56	NSC_peak_82071e
chr3	89429683	89430963	104.492	2495.56	NSC_peak_98145
chr4	132421240	132423315	104.492	2495.56	NSC_peak_110972d
chr9	40799525	40802579	104.492	2495.56	NSC_peak_153043c
chr1	165934488	165936107	104.425	2493.52	NSC_peak_8900b
chr10	79681156	79683673	104.425	2493.52	NSC_peak_15890b
chr14	76504000	76507072	104.425	2493.52	NSC_peak_49570e
chr5	103423531	103426389	104.425	2493.52	NSC_peak_119165e
chr6	51075125	51079103	104.425	2493.52	NSC_peak_126982g
chr1	105989631	105992415	104.357	2491.47	NSC_peak_5467c
chr19	53943505	53945921	104.357	2491.47	NSC_peak_79768c
chr2	92433101	92435297	104.357	2491.47	NSC_peak_86874d
chr4	120240817	120243737	104.357	2491.47	NSC_peak_109678f
chr4	150236232	150238456	104.357	2491.47	NSC_peak_113055b
chr15	102404846	102407181	104.289	2489.43	NSC_peak_58004d
chr16	35595742	35597736	104.289	2489.43	NSC_peak_60471c
chr19	37374837	37377055	104.289	2489.43	NSC_peak_78376c
chr3	66324437	66327894	104.289	2489.43	NSC_peak_96727d
chr5	21700410	21702172	104.289	2489.43	NSC_peak_114679c
chr5	28070096	28072663	104.222	2487.39	NSC_peak_115114c
chr12	59011193	59013918	104.154	2485.34	NSC_peak_33006c
chr13	34095066	34097470	104.154	2485.34	NSC_peak_38680d
chr13	60175415	60179161	104.154	2485.34	NSC_peak_41199f
chr13	91459726	91462735	104.154	2485.34	NSC_peak_42617d
chr15	3995151	3996589	104.154	2485.34	NSC_peak_51814b
chr3	87905680	87907861	104.154	2485.34	NSC_peak_97915a
chr4	41568035	41570107	104.154	2485.34	NSC_peak_104624c
chr4	62612273	62615015	104.154	2485.34	NSC_peak_105975b
chr4	82531391	82534288	104.154	2485.34	NSC_peak_106790e
chr5	111508495	111510324	104.154	2485.34	NSC_peak_119847a
chr6	49217392	49218806	104.154	2485.34	NSC_peak_126795b
chr17	74527126	74529743	104.086	2483.3	NSC_peak_68888d
chr3	88201382	88208818	104.086	2483.3	NSC_peak_97975m
chr5	112132102	112135075	104.086	2483.3	NSC_peak_119994c
chr1	41651373	41653639	104.018	2481.25	NSC_peak_1657c
chr10	128564976	128566883	104.018	2481.25	NSC_peak_19452d
chr13	83883856	83886584	104.018	2481.25	NSC_peak_42298d
chr16	44686832	44689030	104.018	2481.25	NSC_peak_61197b
chr4	98921985	98924971	104.018	2481.25	NSC_peak_107996c
chr7	80186023	80187784	104.018	2481.25	NSC_peak_137429b
chr18	25167682	25170233	103.951	2479.21	NSC_peak_71106c
chr2	33215227	33217771	103.951	2479.21	NSC_peak_82938a
chr5	72913403	72915863	103.951	2479.21	NSC_peak_117412d
chr7	79530823	79537185	103.951	2479.21	NSC_peak_137323j
chr1	156035031	156036999	103.883	2477.17	NSC_peak_8179c
chr15	74535067	74537861	103.883	2477.17	NSC_peak_55040c
chr16	11252934	11255185	103.883	2477.17	NSC_peak_58680e
chr12	98561809	98565604	103.815	2475.12	NSC_peak_35313b
chr13	48260199	48263559	103.815	2475.12	NSC_peak_39896a
chr4	58669593	58672318	103.747	2473.08	NSC_peak_105827c
chr6	47593698	47596202	103.747	2473.08	NSC_peak_126676e
chr14	7846697	7848992	103.68	2471.04	NSC_peak_44727b
chr15	85634093	85635455	103.68	2471.04	NSC_peak_56337b
chr3	5325792	5327890	103.68	2471.04	NSC_peak_93710d
chr5	122849377	122851142	103.68	2471.04	NSC_peak_121411b
chr5	131644370	131647124	103.68	2471.04	NSC_peak_122253c
chr6	144055510	144058034	103.68	2471.04	NSC_peak_132927e
chr7	128459873	128462727	103.612	2469	NSC_peak_140581f
chr1	177794795	177797178	103.544	2466.96	NSC_peak_9939g
chr1	184031610	184036448	103.544	2466.96	NSC_peak_10481h
chr14	21498368	21501769	103.544	2466.96	NSC_peak_45577f
chr14	76413766	76416732	103.544	2466.96	NSC_peak_49549c
chr17	56325151	56327195	103.544	2466.96	NSC_peak_67829a
chr2	34771095	34772921	103.544	2466.96	NSC_peak_83173c
chr2	131261481	131263649	103.544	2466.96	NSC_peak_89466c
chr17	49538586	49540059	103.477	2464.92	NSC_peak_67545
chr4	95049721	95054115	103.477	2464.92	NSC_peak_107567j
chr11	20331086	20333936	103.409	2462.87	NSC_peak_20488e
chr11	60416543	60418696	103.409	2462.87	NSC_peak_23151b
chr12	50119448	50123851	103.409	2462.87	NSC_peak_32220c
chr12	80258413	80261763	103.409	2462.87	NSC_peak_34197g
chr17	24849391	24851243	103.409	2462.87	NSC_peak_65386d
chr19	45363128	45364633	103.409	2462.87	NSC_peak_79098b
chr4	16162805	16164468	103.409	2462.87	NSC_peak_103506b
chr4	45011395	45013486	103.409	2462.87	NSC_peak_104892c
chr5	76950360	76952200	103.409	2462.87	NSC_peak_117790d
chr7	63955773	63959026	103.409	2462.87	NSC_peak_136168b
chr11	113186699	113189391	103.341	2460.83	NSC_peak_28505e
chr17	25918819	25921032	103.341	2460.83	NSC_peak_65518e
chr17	33759476	33760924	103.341	2460.83	NSC_peak_66461b
chr17	62659044	62660577	103.341	2460.83	NSC_peak_68085c
chr3	95972364	95974350	103.341	2460.83	NSC_peak_98513b
chr7	45813449	45816161	103.341	2460.83	NSC_peak_135532c
chr1	127773143	127775049	103.273	2458.79	NSC_peak_6243d
chr11	50324928	50326582	103.273	2458.79	NSC_peak_22338b
chr19	6363027	6364886	103.273	2458.79	NSC_peak_76323b
chr2	30391612	30393464	103.273	2458.79	NSC_peak_82546a
chr6	49020001	49022784	103.273	2458.79	NSC_peak_126764c
chr7	79530823	79537185	103.273	2458.79	NSC_peak_137323m
chr9	72530027	72533529	103.273	2458.79	NSC_peak_156333d
chr1	42692977	42699913	103.206	2456.75	NSC_peak_1809g
chr11	54786556	54788512	103.206	2456.75	NSC_peak_22712d
chr11	103966052	103967730	103.206	2456.75	NSC_peak_27615a
chr15	88467699	88470377	103.206	2456.75	NSC_peak_56653a
chr17	78735676	78737558	103.206	2456.75	NSC_peak_69032b
chr19	41846256	41849083	103.206	2456.75	NSC_peak_78698f
chr12	53291491	53293441	103.138	2454.71	NSC_peak_32503c
chr15	76510879	76512580	103.138	2454.71	NSC_peak_55218c
chr7	29179999	29181176	103.138	2454.71	NSC_peak_134463b
chr15	38298506	38303103	103.07	2452.67	NSC_peak_53324g
chr17	57246568	57251147	103.07	2452.67	NSC_peak_67977d
chr2	115721868	115727300	103.07	2452.67	NSC_peak_88297e
chr11	88701733	88703983	103.003	2450.63	NSC_peak_25946a
chr11	116433221	116435275	103.003	2450.63	NSC_peak_28989b
chr12	71014852	71017439	103.003	2450.63	NSC_peak_33341b
chr17	83187336	83189230	103.003	2450.63	NSC_peak_69291c
chr4	120280944	120283966	103.003	2450.63	NSC_peak_109692f
chr5	24422902	24427673	103.003	2450.63	NSC_peak_114874b
chr6	88841273	88843468	103.003	2450.63	NSC_peak_129166c
chr7	16097581	16099337	103.003	2450.63	NSC_peak_133627c
chr7	44985171	44987852	103.003	2450.63	NSC_peak_135378e
chr7	100606859	100608941	103.003	2450.63	NSC_peak_138658b
chr10	79983437	79986257	102.935	2448.59	NSC_peak_15961e
chr18	73814307	73816341	102.935	2448.59	NSC_peak_74708c
chr9	41917531	41920114	102.935	2448.59	NSC_peak_153221c
chr13	119689524	119691785	102.867	2446.56	NSC_peak_44621b
chr6	72438109	72441032	102.867	2446.56	NSC_peak_128240e
chr7	102209352	102211226	102.867	2446.56	NSC_peak_138832b
chr10	59220796	59223529	102.799	2444.52	NSC_peak_14396d
chr14	54893129	54895366	102.799	2444.52	NSC_peak_47613a
chr19	6275807	6277951	102.799	2444.52	NSC_peak_76311b
chr9	109931082	109933437	102.799	2444.52	NSC_peak_158768b
chr16	10956436	10960511	102.732	2442.48	NSC_peak_58646i
chr5	67846203	67849038	102.732	2442.48	NSC_peak_117251e
chr5	140548694	140550670	102.732	2442.48	NSC_peak_123326d
chr9	14274594	14278046	102.732	2442.48	NSC_peak_151256e
chr10	81349165	81351281	102.664	2440.44	NSC_peak_16265c
chr12	108178123	108180443	102.664	2440.44	NSC_peak_36255d
chr19	59344132	59346824	102.664	2440.44	NSC_peak_80348f
chr2	30807035	30808745	102.664	2440.44	NSC_peak_82621b
chr2	98666163	98667445	102.664	2440.44	NSC_peak_87208c
chr12	12526334	12529128	102.596	2438.4	NSC_peak_30311e
chr12	112999705	113001569	102.596	2438.4	NSC_peak_36860d
chr14	34309871	34311722	102.596	2438.4	NSC_peak_46659b
chr17	57030622	57032694	102.596	2438.4	NSC_peak_67956b
chr7	63935114	63940260	102.596	2438.4	NSC_peak_136165j
chr8	11554538	11558979	102.596	2438.4	NSC_peak_142686c
chr1	37864320	37865916	102.529	2436.37	NSC_peak_1312b
chr1	152901426	152904155	102.529	2436.37	NSC_peak_7833e
chr11	120712523	120714677	102.529	2436.37	NSC_peak_29734e
chr19	14596572	14599600	102.529	2436.37	NSC_peak_76891d
chr5	114566823	114568507	102.529	2436.37	NSC_peak_120352b
chr9	20651232	20652807	102.529	2436.37	NSC_peak_151512b
chr3	8923021	8924390	102.461	2434.33	NSC_peak_93844b
chr4	148158540	148161413	102.461	2434.33	NSC_peak_112678c
chr9	13825951	13828801	102.461	2434.33	NSC_peak_151224f
chr9	77495741	77497626	102.461	2434.33	NSC_peak_156625c
chr10	59950227	59953376	102.393	2432.29	NSC_peak_14497f
chr12	33034332	33036682	102.393	2432.29	NSC_peak_31349d
chr14	118936997	118938989	102.393	2432.29	NSC_peak_51359b
chr5	123393884	123395983	102.393	2432.29	NSC_peak_121506b
chr7	79194002	79195694	102.393	2432.29	NSC_peak_137276a
chr11	97186741	97189252	102.325	2430.26	NSC_peak_26724d
chr14	54516445	54518404	102.325	2430.26	NSC_peak_47560d
chr14	60752493	60754466	102.325	2430.26	NSC_peak_48122b
chr2	180117188	180120191	102.325	2430.26	NSC_peak_93448b
chr3	145648071	145653968	102.325	2430.26	NSC_peak_101879d
chr12	75595046	75597179	102.258	2428.22	NSC_peak_33717d
chr17	56460630	56463558	102.258	2428.22	NSC_peak_67868f
chr12	12903660	12905968	102.19	2426.18	NSC_peak_30372b
chr13	9011570	9011961	102.19	2426.18	NSC_peak_37306
chr13	107887223	107892476	102.19	2426.18	NSC_peak_43885h
chr14	12336470	12338969	102.19	2426.18	NSC_peak_45010e
chr2	11776860	11779203	102.19	2426.18	NSC_peak_81189b
chr3	8664357	8668768	102.19	2426.18	NSC_peak_93806f
chr3	115712540	115716097	102.19	2426.18	NSC_peak_99861e
chr8	84065621	84067730	102.19	2426.18	NSC_peak_146895c
chr8	84706303	84709999	102.19	2426.18	NSC_peak_146975g
chr9	97016860	97019815	102.19	2426.18	NSC_peak_157687g
chr12	79910451	79912281	102.122	2424.15	NSC_peak_34131c
chr14	118226606	118233292	102.122	2424.15	NSC_peak_51240k
chr18	65529819	65531916	102.122	2424.15	NSC_peak_74004b
chr19	44283345	44285164	102.122	2424.15	NSC_peak_78915d
chr2	92388000	92390205	102.122	2424.15	NSC_peak_86860e
chr7	16299167	16300513	102.122	2424.15	NSC_peak_133658
chr7	27472740	27475237	102.122	2424.15	NSC_peak_134250d
chr10	79851996	79856690	102.054	2422.11	NSC_peak_15927h
chr11	112810254	112813147	102.054	2422.11	NSC_peak_28425b
chr12	40221897	40224042	102.054	2422.11	NSC_peak_31801d
chr18	21299153	21301151	102.054	2422.11	NSC_peak_70896d
chr19	8818721	8821158	102.054	2422.11	NSC_peak_76574b
chr6	113696328	113698257	102.054	2422.11	NSC_peak_130941b
chr7	73636624	73638487	102.054	2422.11	NSC_peak_136951c
chr1	41603507	41606574	101.987	2420.08	NSC_peak_1653d
chr13	60049895	60051818	101.987	2420.08	NSC_peak_41166b
chr14	98071241	98074264	101.987	2420.08	NSC_peak_50383f
chr16	42874087	42877139	101.987	2420.08	NSC_peak_60976e
chr18	24019885	24022044	101.987	2420.08	NSC_peak_71013b
chr19	21651952	21654097	101.987	2420.08	NSC_peak_77296b
chr2	121448010	121450358	101.987	2420.08	NSC_peak_88841d
chr5	124439183	124440973	101.987	2420.08	NSC_peak_121630a
chr5	137312616	137315924	101.987	2420.08	NSC_peak_122958f
chr7	80231926	80233402	101.987	2420.08	NSC_peak_137440b
chr13	60175415	60179161	101.919	2418.04	NSC_peak_41199g
chr14	66493582	66495600	101.919	2418.04	NSC_peak_48750e
chr17	74337927	74339951	101.919	2418.04	NSC_peak_68879d
chr8	57510520	57513095	101.919	2418.04	NSC_peak_145465d
chr13	84570135	84572820	101.851	2416.01	NSC_peak_42346d
chr14	123138508	123140381	101.851	2416.01	NSC_peak_51754c
chr3	121699452	121701542	101.851	2416.01	NSC_peak_100306c
chr4	97647230	97650230	101.851	2416.01	NSC_peak_107766e
chr6	85332248	85334249	101.851	2416.01	NSC_peak_128827e
chr9	62121221	62123681	101.851	2416.01	NSC_peak_155283d
chr11	23305374	23307693	101.784	2413.97	NSC_peak_20730c
chr11	119299120	119300861	101.784	2413.97	NSC_peak_29515d
chr15	9139398	9141390	101.784	2413.97	NSC_peak_52041c
chr5	135148448	135150374	101.784	2413.97	NSC_peak_122710c
chr7	92668537	92670844	101.784	2413.97	NSC_peak_138003f
chr7	133636624	133638637	101.784	2413.97	NSC_peak_141132b
chr9	36766925	36768690	101.784	2413.97	NSC_peak_152814b
chr9	100642054	100644962	101.784	2413.97	NSC_peak_157969c
chr8	75033102	75034784	101.716	2411.94	NSC_peak_146368c
chr8	84845701	84847741	101.716	2411.94	NSC_peak_147042d
chr12	85218724	85220379	101.648	2409.91	NSC_peak_34628a
chr12	100186312	100188491	101.648	2409.91	NSC_peak_35558d
chr16	29882015	29884529	101.648	2409.91	NSC_peak_59777c
chr19	41980423	41983205	101.648	2409.91	NSC_peak_78711d
chr5	148927810	148929644	101.648	2409.91	NSC_peak_124074b
chr6	49020001	49022784	101.648	2409.91	NSC_peak_126764b
chr8	89040371	89044718	101.648	2409.91	NSC_peak_147448k
chr8	122280759	122283813	101.648	2409.91	NSC_peak_150164c
chr1	74283954	74285913	101.58	2407.87	NSC_peak_3515b
chr6	51075125	51079103	101.58	2407.87	NSC_peak_126982f
chr7	4738790	4741909	101.58	2407.87	NSC_peak_133432d
chr8	95330831	95332765	101.58	2407.87	NSC_peak_148162e
chr1	93634447	93636643	101.513	2405.84	NSC_peak_5192d
chr1	133180683	133184614	101.513	2405.84	NSC_peak_6674e
chr15	77840747	77842869	101.513	2405.84	NSC_peak_55356f
chr4	156108881	156110718	101.513	2405.84	NSC_peak_113933c
chr10	20311333	20313708	101.445	2403.81	NSC_peak_12301c
chr10	42577624	42580951	101.445	2403.81	NSC_peak_13541b
chr10	81543943	81545955	101.445	2403.81	NSC_peak_16320e
chr11	29373071	29374654	101.445	2403.81	NSC_peak_21029a
chr11	31869873	31871661	101.445	2403.81	NSC_peak_21120c
chr11	86992401	86994504	101.445	2403.81	NSC_peak_25583d
chr7	48880471	48882691	101.445	2403.81	NSC_peak_135695b
chr7	144627261	144629538	101.445	2403.81	NSC_peak_142079b
chr10	80052965	80055204	101.377	2401.77	NSC_peak_15976a
chr10	86704532	86706883	101.377	2401.77	NSC_peak_16664c
chr14	62415228	62417898	101.377	2401.77	NSC_peak_48331b
chr2	31961758	31963903	101.377	2401.77	NSC_peak_82775c
chr5	115373339	115374904	101.377	2401.77	NSC_peak_120483b
chr17	3441459	3443912	101.31	2399.74	NSC_peak_64030c
chr17	30187608	30189741	101.31	2399.74	NSC_peak_66112d
chr6	146576802	146578908	101.31	2399.74	NSC_peak_133173b
chr11	103266336	103268504	101.242	2397.71	NSC_peak_27544e
chr2	120628385	120629736	101.242	2397.71	NSC_peak_88799b
chr5	31192285	31194123	101.242	2397.71	NSC_peak_115343b
chr6	113325992	113327771	101.242	2397.71	NSC_peak_130910b
chr19	8818721	8821158	101.174	2395.68	NSC_peak_76574d
chr7	19131027	19132245	101.174	2395.68	NSC_peak_133828
chr1	170173790	170175705	101.106	2393.65	NSC_peak_9331c
chr12	80112059	80117162	101.106	2393.65	NSC_peak_34164c
chr17	12915265	12917234	101.106	2393.65	NSC_peak_64903b
chr6	53572011	53574550	101.106	2393.65	NSC_peak_127416d
chr8	11554538	11558979	101.106	2393.65	NSC_peak_142686i
chr13	14062540	14065247	101.039	2391.62	NSC_peak_37463c
chr14	62042202	62044061	101.039	2391.62	NSC_peak_48283d
chr17	57030622	57032694	101.039	2391.62	NSC_peak_67956e
chr3	9749896	9753391	101.039	2391.62	NSC_peak_93973e
chr6	87544689	87546496	101.039	2391.62	NSC_peak_129019b
chr8	12427267	12432205	101.039	2391.62	NSC_peak_142815h
chr12	80112059	80117162	100.971	2389.59	NSC_peak_34164d
chr15	99972163	99974221	100.971	2389.59	NSC_peak_57729c
chr17	12959960	12961342	100.971	2389.59	NSC_peak_64911b
chr11	20248325	20250342	100.903	2387.56	NSC_peak_20476d
chr13	57602520	57604252	100.903	2387.56	NSC_peak_40881
chr19	15923274	15926808	100.903	2387.56	NSC_peak_76986e
chr19	43673978	43676425	100.903	2387.56	NSC_peak_78858e
chr3	138442055	138443771	100.903	2387.56	NSC_peak_101345c
chr4	44557646	44559478	100.903	2387.56	NSC_peak_104857b
chr5	131644370	131647124	100.903	2387.56	NSC_peak_122253d
chr6	86668458	86669944	100.903	2387.56	NSC_peak_128937b
chr10	87488123	87490843	100.836	2385.53	NSC_peak_16725d
chr13	44907171	44908707	100.836	2385.53	NSC_peak_39504b
chr5	33377557	33379568	100.836	2385.53	NSC_peak_115454a
chr7	45365788	45368127	100.836	2385.53	NSC_peak_135450e
chr8	94036480	94037998	100.836	2385.53	NSC_peak_147992b
chr13	51917249	51922080	100.768	2383.5	NSC_peak_40164k
chr15	101191182	101193016	100.768	2383.5	NSC_peak_57866a
chr17	46554651	46556987	100.768	2383.5	NSC_peak_67202c
chr4	150226290	150228054	100.768	2383.5	NSC_peak_113049b
chr11	69836284	69839255	100.7	2381.47	NSC_peak_23918e
chr6	124828056	124830776	100.7	2381.47	NSC_peak_131706d
chr7	4811401	4813473	100.7	2381.47	NSC_peak_133444e
chr7	84111747	84114516	100.7	2381.47	NSC_peak_137718c
chr8	84706303	84709999	100.7	2381.47	NSC_peak_146975h
chr10	95514001	95516101	100.632	2379.44	NSC_peak_17415c
chr10	118141060	118142918	100.632	2379.44	NSC_peak_18535b
chr12	40445072	40447892	100.632	2379.44	NSC_peak_31824b
chr6	54992207	54993480	100.632	2379.44	NSC_peak_127647
chr7	45015313	45018639	100.632	2379.44	NSC_peak_135382b
chr7	127477293	127480126	100.632	2379.44	NSC_peak_140513b
chr12	100723948	100725845	100.565	2377.41	NSC_peak_35623b
chr17	64331035	64333070	100.565	2377.41	NSC_peak_68206c
chr8	126497328	126499152	100.565	2377.41	NSC_peak_150639c
chr9	115308702	115311494	100.565	2377.41	NSC_peak_159134f
chr1	175691436	175693800	100.497	2375.38	NSC_peak_9746f
chr10	80621343	80624463	100.497	2375.38	NSC_peak_16100c
chr4	40852903	40854968	100.497	2375.38	NSC_peak_104550a
chr5	137627972	137629955	100.497	2375.38	NSC_peak_123004c
chr6	88517957	88519665	100.497	2375.38	NSC_peak_129126d
chr7	73537325	73538578	100.497	2375.38	NSC_peak_136914b
chr10	80158291	80160718	100.429	2373.35	NSC_peak_15996d
chr11	78550000	78551465	100.429	2373.35	NSC_peak_24737a
chr16	70723853	70726462	100.429	2373.35	NSC_peak_62233d
chr19	29100173	29102087	100.429	2373.35	NSC_peak_77895d
chr2	26020809	26022444	100.429	2373.35	NSC_peak_81983c
chr6	54552106	54556248	100.429	2373.35	NSC_peak_127588e
chr8	94118212	94120516	100.429	2373.35	NSC_peak_148000b
chr8	120588200	120590172	100.429	2373.35	NSC_peak_149978c
chr11	88117936	88120182	100.361	2371.32	NSC_peak_25705d
chr11	96829147	96830980	100.361	2371.32	NSC_peak_26660b
chr2	157339341	157342946	100.361	2371.32	NSC_peak_91201b
chr7	4119013	4126072	100.361	2371.32	NSC_peak_133386n
chr7	27178005	27179785	100.361	2371.32	NSC_peak_134194b
chr7	98655401	98657880	100.361	2371.32	NSC_peak_138455d
chr8	12322444	12324224	100.361	2371.32	NSC_peak_142784b
chr9	108516304	108518395	100.361	2371.32	NSC_peak_158687a
chr10	81135011	81139079	100.294	2369.29	NSC_peak_16213f
chr14	55822243	55827308	100.294	2369.29	NSC_peak_47730e
chr14	62042202	62044061	100.294	2369.29	NSC_peak_48283c
chr17	24548812	24551197	100.294	2369.29	NSC_peak_65356c
chr19	4332560	4334627	100.294	2369.29	NSC_peak_76055e
chr6	114873322	114876594	100.294	2369.29	NSC_peak_131079d
chr7	28808143	28812216	100.294	2369.29	NSC_peak_134390g
chr8	12394109	12398033	100.294	2369.29	NSC_peak_142806c
chr8	92133113	92134991	100.294	2369.29	NSC_peak_147812d
chr9	65723563	65725839	100.294	2369.29	NSC_peak_155739d
chr1	30948353	30950839	100.226	2367.26	NSC_peak_931e
chr1	92179168	92181404	100.226	2367.26	NSC_peak_5050d
chr1	191024827	191027195	100.226	2367.26	NSC_peak_11036c
chr10	76960666	76962709	100.226	2367.26	NSC_peak_15719d
chr11	118288762	118291113	100.226	2367.26	NSC_peak_29331e
chr17	7168910	7171058	100.226	2367.26	NSC_peak_64374c
chr19	4810341	4812313	100.226	2367.26	NSC_peak_76103d
chr4	95160582	95162092	100.226	2367.26	NSC_peak_107591c
chr7	126501686	126504295	100.226	2367.26	NSC_peak_140403b
chr9	35210425	35211902	100.226	2367.26	NSC_peak_152678b
chr10	42274244	42278891	100.158	2365.24	NSC_peak_13485h
chr13	15541262	15545925	100.158	2365.24	NSC_peak_37548h
chr16	38087221	38090189	100.158	2365.24	NSC_peak_60656e
chr17	26137870	26139682	100.158	2365.24	NSC_peak_65539a
chr17	83187336	83189230	100.158	2365.24	NSC_peak_69291b
chr5	92697906	92699748	100.158	2365.24	NSC_peak_118413a
chr6	47812570	47814118	100.158	2365.24	NSC_peak_126698b
chr6	91344408	91348932	100.158	2365.24	NSC_peak_129387e
chr7	101107420	101110303	100.158	2365.24	NSC_peak_138724b
chr9	111270640	111272846	100.158	2365.24	NSC_peak_158871b
chr16	25057949	25060346	100.091	2363.21	NSC_peak_59517b
chr19	36533505	36537782	100.091	2363.21	NSC_peak_78292d
chr6	125190883	125193063	100.091	2363.21	NSC_peak_131761c
chr14	98071241	98074264	100.023	2361.18	NSC_peak_50383e
chr16	35587002	35588557	100.023	2361.18	NSC_peak_60468c
chr2	76646922	76649186	100.023	2361.18	NSC_peak_86240c
chr5	131599932	131603132	100.023	2361.18	NSC_peak_122242a
chr1	131524815	131529064	99.9552	2359.16	NSC_peak_6463j
chr11	82630641	82632133	99.9552	2359.16	NSC_peak_25167b
chr11	112976348	112978693	99.9552	2359.16	NSC_peak_28449b
chr11	112981722	112984045	99.9552	2359.16	NSC_peak_28451b
chr14	118226606	118233292	99.9552	2359.16	NSC_peak_51240l
chr16	49698524	49700242	99.9552	2359.16	NSC_peak_61416b
chr18	34930844	34932924	99.9552	2359.16	NSC_peak_71606e
chr3	84581757	84583564	99.9552	2359.16	NSC_peak_97629c
chr4	16162805	16164468	99.9552	2359.16	NSC_peak_103506c
chr5	140703956	140706045	99.9552	2359.16	NSC_peak_123377c
chr8	103313574	103315381	99.9552	2359.16	NSC_peak_148428b
chr8	105346310	105350744	99.9552	2359.16	NSC_peak_148556e
chr10	53628880	53630745	99.8874	2357.13	NSC_peak_14174b
chr11	60351985	60353777	99.8874	2357.13	NSC_peak_23146b
chr16	46495619	46498859	99.8874	2357.13	NSC_peak_61306f
chr4	139573718	139575910	99.8874	2357.13	NSC_peak_112013a
chr4	148590408	148592661	99.8874	2357.13	NSC_peak_112734c
chr7	16398743	16402838	99.8874	2357.13	NSC_peak_133669d
chr10	41886803	41888103	99.8197	2355.1	NSC_peak_13446a
chr15	5115251	5117188	99.8197	2355.1	NSC_peak_51839d
chr5	120611516	120613990	99.8197	2355.1	NSC_peak_121151d
chr7	30587708	30590165	99.8197	2355.1	NSC_peak_134631e
chr1	86358440	86360742	99.752	2353.08	NSC_peak_4470c
chr15	102202723	102204813	99.752	2353.08	NSC_peak_57964c
chr16	22438171	22441087	99.752	2353.08	NSC_peak_59316d
chr16	30062387	30067545	99.752	2353.08	NSC_peak_59821i
chr19	36533505	36537782	99.752	2353.08	NSC_peak_78292c
chr3	135437003	135439922	99.752	2353.08	NSC_peak_101121e
chr5	125133503	125135620	99.752	2353.08	NSC_peak_121703c
chr7	145205381	145207746	99.752	2353.08	NSC_peak_142152b
chr9	57074832	57077642	99.752	2353.08	NSC_peak_154659d
chr10	128803419	128806409	99.6843	2351.05	NSC_peak_19477g
chr19	45363128	45364633	99.6843	2351.05	NSC_peak_79098c
chr19	56061346	56063078	99.6843	2351.05	NSC_peak_79954b
chr4	119293440	119295782	99.6843	2351.05	NSC_peak_109580d
chr5	134312417	134316379	99.6843	2351.05	NSC_peak_122601h
chr7	79589139	79593985	99.6843	2351.05	NSC_peak_137345h
chr8	26960825	26962811	99.6843	2351.05	NSC_peak_143666b
chr12	38777923	38781324	99.6166	2349.03	NSC_peak_31705b
chr12	112540800	112543622	99.6166	2349.03	NSC_peak_36776b
chr14	118135940	118138144	99.6166	2349.03	NSC_peak_51228b
chr16	11133555	11135421	99.6166	2349.03	NSC_peak_58674c
chr3	107331974	107334680	99.6166	2349.03	NSC_peak_99475d
chr4	148859164	148861515	99.6166	2349.03	NSC_peak_112802d
chr6	47593698	47596202	99.6166	2349.03	NSC_peak_126676f
chr7	79272450	79274379	99.6166	2349.03	NSC_peak_137281b
chr1	59480622	59485911	99.5488	2347	NSC_peak_2586d
chr1	128243489	128245470	99.5488	2347	NSC_peak_6260c
chr10	63022524	63027238	99.5488	2347	NSC_peak_14848e
chr13	58127257	58130152	99.5488	2347	NSC_peak_40947f
chr14	123063869	123067004	99.5488	2347	NSC_peak_51751d
chr15	101245821	101247145	99.5488	2347	NSC_peak_57884b
chr2	6463258	6465378	99.5488	2347	NSC_peak_80879b
chr7	16398743	16402838	99.5488	2347	NSC_peak_133669f
chr7	79659273	79661710	99.5488	2347	NSC_peak_137352c
chr9	48984517	48986284	99.5488	2347	NSC_peak_154084a
chr1	162569989	162571795	99.4811	2344.98	NSC_peak_8691a
chr1	165459249	165462136	99.4811	2344.98	NSC_peak_8852e
chr10	75703373	75705770	99.4811	2344.98	NSC_peak_15634d
chr10	80576056	80579441	99.4811	2344.98	NSC_peak_16095d
chr11	96074671	96076644	99.4811	2344.98	NSC_peak_26534c
chr14	70576831	70578777	99.4811	2344.98	NSC_peak_49128b
chr15	9070245	9072477	99.4811	2344.98	NSC_peak_52029b
chr15	58075133	58077513	99.4811	2344.98	NSC_peak_54105e
chr19	6417901	6419827	99.4811	2344.98	NSC_peak_76344b
chr4	120259103	120260848	99.4811	2344.98	NSC_peak_109685c
chr10	62339313	62341308	99.4134	2342.95	NSC_peak_14800d
chr13	111724450	111726383	99.4134	2342.95	NSC_peak_44159c
chr17	56460630	56463558	99.4134	2342.95	NSC_peak_67868e
chr4	14863559	14865712	99.4134	2342.95	NSC_peak_103458a
chr5	36988236	36989962	99.4134	2342.95	NSC_peak_115833b
chr6	49318725	49319920	99.4134	2342.95	NSC_peak_126813b
chr6	70843633	70845598	99.4134	2342.95	NSC_peak_128126b
chr9	61549155	61550955	99.4134	2342.95	NSC_peak_155196a
chr1	192091796	192093251	99.3457	2340.93	NSC_peak_11111b
chr13	84448185	84450085	99.3457	2340.93	NSC_peak_42338c
chr15	75614709	75617428	99.3457	2340.93	NSC_peak_55108f
chr15	79062097	79063663	99.3457	2340.93	NSC_peak_55513c
chr18	76010357	76012246	99.3457	2340.93	NSC_peak_74986b
chr19	6920404	6922759	99.3457	2340.93	NSC_peak_76397d
chr4	120248274	120249885	99.3457	2340.93	NSC_peak_109682b
chr7	143068305	143070569	99.3457	2340.93	NSC_peak_141940a
chr9	108782913	108784519	99.3457	2340.93	NSC_peak_158714c
chr13	99458561	99460065	99.278	2338.91	NSC_peak_43309a
chr5	23432383	23435698	99.278	2338.91	NSC_peak_114771b
chr8	4677044	4679426	99.278	2338.91	NSC_peak_142254b
chr1	64120830	64123340	99.2102	2336.88	NSC_peak_2972b
chr13	47868728	47871364	99.2102	2336.88	NSC_peak_39831c
chr17	25014968	25017362	99.2102	2336.88	NSC_peak_65401b
chr3	89222682	89229175	99.2102	2336.88	NSC_peak_98104k
chr5	124176222	124177791	99.2102	2336.88	NSC_peak_121598b
chr5	137683585	137685384	99.2102	2336.88	NSC_peak_123015c
chr10	80225787	80227577	99.1425	2334.86	NSC_peak_16010a
chr11	22286044	22288010	99.1425	2334.86	NSC_peak_20664d
chr19	4755441	4757406	99.1425	2334.86	NSC_peak_76095b
chr5	73254742	73257443	99.1425	2334.86	NSC_peak_117451e
chr6	95116965	95118889	99.1425	2334.86	NSC_peak_129757c
chr1	74587058	74589041	99.0748	2332.84	NSC_peak_3547c
chr1	118910405	118911884	99.0748	2332.84	NSC_peak_5715b
chr11	6443158	6445199	99.0748	2332.84	NSC_peak_19855f
chr16	64068549	64069989	99.0748	2332.84	NSC_peak_62020b
chr17	87106398	87108642	99.0748	2332.84	NSC_peak_69731c
chr4	124750859	124752559	99.0748	2332.84	NSC_peak_110050a
chr6	141494889	141497062	99.0748	2332.84	NSC_peak_132755c
chr7	141214823	141216861	99.0748	2332.84	NSC_peak_141778b
chr9	106891254	106892946	99.0748	2332.84	NSC_peak_158503c
chr1	155972231	155974276	99.0071	2330.81	NSC_peak_8176c
chr1	161194772	161196804	99.0071	2330.81	NSC_peak_8570d
chr14	46831492	46833290	99.0071	2330.81	NSC_peak_47036b
chr16	33605188	33607674	99.0071	2330.81	NSC_peak_60160b
chr19	47729968	47732313	99.0071	2330.81	NSC_peak_79399d
chr4	109675964	109677741	99.0071	2330.81	NSC_peak_109009a
chr5	34168816	34170032	99.0071	2330.81	NSC_peak_115545
chr6	50775588	50778783	99.0071	2330.81	NSC_peak_126934g
chr7	101895790	101897335	99.0071	2330.81	NSC_peak_138810a
chr9	61871468	61873870	99.0071	2330.81	NSC_peak_155248b
chr10	13116560	13119432	98.9394	2328.79	NSC_peak_11881c
chr10	38553126	38554909	98.9394	2328.79	NSC_peak_13165b
chr14	32084766	32086620	98.9394	2328.79	NSC_peak_46511c
chr19	25606674	25609428	98.9394	2328.79	NSC_peak_77623c
chr7	19075521	19077119	98.9394	2328.79	NSC_peak_133814b
chr7	19714713	19716841	98.9394	2328.79	NSC_peak_133932c
chr7	113512717	113514795	98.9394	2328.79	NSC_peak_139412c
chr9	23377509	23379916	98.9394	2328.79	NSC_peak_151826e
chr11	68691006	68693501	98.8716	2326.77	NSC_peak_23758b
chr12	85454612	85456236	98.8716	2326.77	NSC_peak_34653b
chr14	14062293	14066130	98.8716	2326.77	NSC_peak_45165g
chr18	5989324	5990644	98.8716	2326.77	NSC_peak_70127b
chr2	34870267	34871837	98.8716	2326.77	NSC_peak_83181c
chr2	121412759	121414797	98.8716	2326.77	NSC_peak_88838c
chr4	97771490	97774091	98.8716	2326.77	NSC_peak_107794c
chr4	143161309	143162908	98.8716	2326.77	NSC_peak_112562b
chr4	135271329	135273916	98.8039	2324.75	NSC_peak_111396f
chr5	142583144	142584832	98.8039	2324.75	NSC_peak_123521b
chr6	70791180	70793004	98.8039	2324.75	NSC_peak_128116b
chr6	71439402	71442392	98.8039	2324.75	NSC_peak_128170d
chr6	94698490	94701718	98.8039	2324.75	NSC_peak_129722g
chr8	83593770	83595369	98.8039	2324.75	NSC_peak_146836c
chr9	34557068	34559282	98.8039	2324.75	NSC_peak_152591d
chr1	36444445	36445895	98.7362	2322.73	NSC_peak_1199c
chr11	21571282	21572763	98.7362	2322.73	NSC_peak_20598c
chr19	8818721	8821158	98.7362	2322.73	NSC_peak_76574c
chr19	8896980	8898896	98.7362	2322.73	NSC_peak_76589b
chr2	90744725	90746808	98.7362	2322.73	NSC_peak_86687b
chr4	32922783	32924551	98.7362	2322.73	NSC_peak_104257b
chr4	109973263	109979457	98.7362	2322.73	NSC_peak_109045n
chr5	33651532	33653154	98.7362	2322.73	NSC_peak_115486c
chr6	28479355	28481126	98.7362	2322.73	NSC_peak_125397b
chr7	133439464	133442199	98.7362	2322.73	NSC_peak_141109d
chr8	89271143	89273300	98.7362	2322.73	NSC_peak_147485b
chr1	170511978	170513788	98.6685	2320.71	NSC_peak_9373a
chr10	61679567	61681067	98.6685	2320.71	NSC_peak_14742a
chr11	77685290	77688164	98.6685	2320.71	NSC_peak_24592b
chr11	85138660	85140851	98.6685	2320.71	NSC_peak_25412d
chr12	80061420	80065309	98.6685	2320.71	NSC_peak_34158c
chr2	84714403	84716739	98.6685	2320.71	NSC_peak_86592b
chr2	146061451	146064125	98.6685	2320.71	NSC_peak_90267d
chr3	40949021	40951326	98.6685	2320.71	NSC_peak_95537b
chr3	145889859	145891470	98.6685	2320.71	NSC_peak_101928b
chr1	168390549	168393865	98.6008	2318.68	NSC_peak_9199f
chr5	65434552	65436889	98.6008	2318.68	NSC_peak_117002c
chr5	124326678	124328892	98.6008	2318.68	NSC_peak_121616d
chr6	83077416	83079256	98.6008	2318.68	NSC_peak_128590c
chr6	120363094	120365598	98.6008	2318.68	NSC_peak_131498c
chr8	41373742	41375553	98.6008	2318.68	NSC_peak_144550d
chr9	123528383	123531143	98.6008	2318.68	NSC_peak_159902d
chr11	116086181	116088154	98.533	2316.66	NSC_peak_28940b
chr11	117938932	117941057	98.533	2316.66	NSC_peak_29292c
chr12	102757060	102759337	98.533	2316.66	NSC_peak_35766c
chr13	28791678	28794425	98.533	2316.66	NSC_peak_38378b
chr2	163418632	163420327	98.533	2316.66	NSC_peak_91763c
chr5	24576543	24578187	98.533	2316.66	NSC_peak_114913c
chr8	80868822	80871198	98.533	2316.66	NSC_peak_146739d
chr15	100550946	100552613	98.4653	2314.64	NSC_peak_57781a
chr2	72978282	72981306	98.4653	2314.64	NSC_peak_85801f
chr3	30601720	30603307	98.4653	2314.64	NSC_peak_94858c
chr3	107931102	107932749	98.4653	2314.64	NSC_peak_99559a
chr4	11965261	11967332	98.4653	2314.64	NSC_peak_103261d
chr6	53267053	53268990	98.4653	2314.64	NSC_peak_127329d
chr1	59912332	59914392	98.3976	2312.62	NSC_peak_2636a
chr1	75692628	75694179	98.3976	2312.62	NSC_peak_3703b
chr16	8828711	8831930	98.3976	2312.62	NSC_peak_58536b
chr17	33908224	33910328	98.3976	2312.62	NSC_peak_66481c
chr17	35703058	35705546	98.3976	2312.62	NSC_peak_66745c
chr18	56924405	56926521	98.3976	2312.62	NSC_peak_73331e
chr2	53190505	53192955	98.3976	2312.62	NSC_peak_84368b
chr2	156195917	156197794	98.3976	2312.62	NSC_peak_91071c
chr4	134703013	134705104	98.3976	2312.62	NSC_peak_111313e
chr7	28919378	28920620	98.3976	2312.62	NSC_peak_134416
chr7	68748164	68750030	98.3976	2312.62	NSC_peak_136608d
chr1	106170755	106174081	98.3299	2310.6	NSC_peak_5478c
chr10	128408586	128410707	98.3299	2310.6	NSC_peak_19425c
chr12	91848458	91850179	98.3299	2310.6	NSC_peak_35120c
chr17	45765911	45767569	98.3299	2310.6	NSC_peak_67120b
chr3	90078920	90080880	98.3299	2310.6	NSC_peak_98236a
chr4	72196696	72202123	98.3299	2310.6	NSC_peak_106365o
chr4	95183970	95187045	98.3299	2310.6	NSC_peak_107593e
chr4	95684130	95685541	98.3299	2310.6	NSC_peak_107647b
chr4	120188048	120190670	98.3299	2310.6	NSC_peak_109666b
chr6	127328944	127331073	98.3299	2310.6	NSC_peak_131918c
chr7	45703673	45708274	98.3299	2310.6	NSC_peak_135501c
chr7	93061274	93063209	98.3299	2310.6	NSC_peak_138046b
chr1	168430943	168432912	98.2622	2308.58	NSC_peak_9219e
chr10	60690928	60692760	98.2622	2308.58	NSC_peak_14610c
chr14	65342790	65344869	98.2622	2308.58	NSC_peak_48640b
chr2	84741608	84744807	98.2622	2308.58	NSC_peak_86599c
chr2	128123865	128128541	98.2622	2308.58	NSC_peak_89192k
chr3	35083802	35085283	98.2622	2308.58	NSC_peak_95143
chr7	45365788	45368127	98.2622	2308.58	NSC_peak_135450d
chr8	12125668	12128654	98.2622	2308.58	NSC_peak_142742d
chr10	91180827	91183117	98.1944	2306.57	NSC_peak_16964d
chr16	5012324	5014079	98.1944	2306.57	NSC_peak_58341c
chr7	101895790	101897335	98.1944	2306.57	NSC_peak_138810b
chr7	112882779	112884733	98.1944	2306.57	NSC_peak_139345b
chr9	61101352	61104001	98.1944	2306.57	NSC_peak_155088d
chr16	35591428	35593281	98.1267	2304.55	NSC_peak_60470a
chr16	94568554	94571397	98.1267	2304.55	NSC_peak_63733c
chr2	32435879	32438243	98.1267	2304.55	NSC_peak_82834c
chr4	87650019	87652006	98.1267	2304.55	NSC_peak_107241c
chr4	106559870	106562303	98.1267	2304.55	NSC_peak_108698b
chr4	152624592	152626434	98.1267	2304.55	NSC_peak_113412d
chr5	86064867	86067282	98.1267	2304.55	NSC_peak_118121b
chr6	37870162	37872075	98.1267	2304.55	NSC_peak_126264a
chr8	70791783	70793260	98.1267	2304.55	NSC_peak_146157b
chr8	90739929	90742254	98.1267	2304.55	NSC_peak_147635e
chr9	106437418	106439225	98.1267	2304.55	NSC_peak_158471c
chr11	20740470	20742944	98.059	2302.53	NSC_peak_20544d
chr16	42874087	42877139	98.059	2302.53	NSC_peak_60976c
chr19	10100074	10102935	98.059	2302.53	NSC_peak_76674d
chr19	14888748	14892409	98.059	2302.53	NSC_peak_76913e
chr2	106453837	106456175	98.059	2302.53	NSC_peak_87810b
chr2	146323681	146325743	98.059	2302.53	NSC_peak_90327c
chr5	92503308	92506822	98.059	2302.53	NSC_peak_118393h
chr5	137759695	137760658	98.059	2302.53	NSC_peak_123030a
chr7	16922643	16924884	98.059	2302.53	NSC_peak_133733c
chr10	62791224	62793268	97.9913	2300.51	NSC_peak_14830d
chr17	9762455	9765697	97.9913	2300.51	NSC_peak_64583e
chr17	20944003	20947230	97.9913	2300.51	NSC_peak_65178c
chr3	19187242	19189089	97.9913	2300.51	NSC_peak_94240c
chr4	98577754	98579124	97.9913	2300.51	NSC_peak_107956b
chr6	142779400	142782375	97.9913	2300.51	NSC_peak_132801c
chr7	16873991	16876489	97.9913	2300.51	NSC_peak_133722d
chr7	92560661	92562610	97.9913	2300.51	NSC_peak_137998b
chr7	126791743	126793086	97.9913	2300.51	NSC_peak_140430a
chr8	13104203	13106723	97.9913	2300.51	NSC_peak_142894d
chr9	59290639	59292571	97.9913	2300.51	NSC_peak_154911b
chr12	116404694	116406160	97.9236	2298.49	NSC_peak_36904
chr17	32319926	32322130	97.9236	2298.49	NSC_peak_66381e
chr2	30065692	30067757	97.9236	2298.49	NSC_peak_82515a
chr2	161340721	161342959	97.9236	2298.49	NSC_peak_91597a
chr8	48457622	48459222	97.9236	2298.49	NSC_peak_145087b
chr9	31279365	31282018	97.9236	2298.49	NSC_peak_152399e
chr11	70431644	70433644	97.8558	2296.47	NSC_peak_23986b
chr11	120572044	120574134	97.8558	2296.47	NSC_peak_29710b
chr12	112828416	112830411	97.8558	2296.47	NSC_peak_36836d
chr17	56934416	56936200	97.8558	2296.47	NSC_peak_67948c
chr3	38883411	38888630	97.8558	2296.47	NSC_peak_95411f
chr4	28812104	28816073	97.8558	2296.47	NSC_peak_103927b
chr4	64206867	64208281	97.8558	2296.47	NSC_peak_106118b
chr7	4738790	4741909	97.8558	2296.47	NSC_peak_133432c
chr7	44928668	44930552	97.8558	2296.47	NSC_peak_135369c
chr1	43933056	43934790	97.7881	2294.46	NSC_peak_1900b
chr11	70668222	70670697	97.7881	2294.46	NSC_peak_24014b
chr12	32953200	32955203	97.7881	2294.46	NSC_peak_31333b
chr13	21944586	21946007	97.7881	2294.46	NSC_peak_37935b
chr16	97961486	97963385	97.7881	2294.46	NSC_peak_63965b
chr17	34023749	34028849	97.7881	2294.46	NSC_peak_66506j
chr2	25574138	25576200	97.7881	2294.46	NSC_peak_81952c
chr8	70672375	70674191	97.7881	2294.46	NSC_peak_146124b
chr9	35410887	35412739	97.7881	2294.46	NSC_peak_152723c
chr1	133491489	133494228	97.7204	2292.44	NSC_peak_6733c
chr10	80797220	80799681	97.7204	2292.44	NSC_peak_16137d
chr11	87108272	87110488	97.7204	2292.44	NSC_peak_25592a
chr15	91017028	91019494	97.7204	2292.44	NSC_peak_56838d
chr15	98916684	98918797	97.7204	2292.44	NSC_peak_57552f
chr17	10440912	10442524	97.7204	2292.44	NSC_peak_64697b
chr17	88762562	88765038	97.7204	2292.44	NSC_peak_69891e
chr3	19162280	19163784	97.7204	2292.44	NSC_peak_94238c
chr6	30895767	30897446	97.7204	2292.44	NSC_peak_125688b
chr7	44304211	44306172	97.7204	2292.44	NSC_peak_135247c
chr8	10759812	10763027	97.7204	2292.44	NSC_peak_142571d
chr8	83714599	83716138	97.7204	2292.44	NSC_peak_146853a
chr11	29692196	29694629	97.6527	2290.42	NSC_peak_21041b
chr11	106271532	106273635	97.6527	2290.42	NSC_peak_27766d
chr12	76961323	76963238	97.6527	2290.42	NSC_peak_33883c
chr12	108791863	108795141	97.6527	2290.42	NSC_peak_36370b
chr13	32801289	32803946	97.6527	2290.42	NSC_peak_38648c
chr13	84570135	84572820	97.6527	2290.42	NSC_peak_42346e
chr19	43689099	43690556	97.6527	2290.42	NSC_peak_78860a
chr19	46598479	46600313	97.6527	2290.42	NSC_peak_79258b
chr2	32981179	32982800	97.6527	2290.42	NSC_peak_82913c
chr4	105474532	105477098	97.6527	2290.42	NSC_peak_108639a
chr5	36581135	36582857	97.6527	2290.42	NSC_peak_115785b
chr5	138279189	138280801	97.6527	2290.42	NSC_peak_123065c
chr9	102210920	102212825	97.6527	2290.42	NSC_peak_158079b
chr14	54571681	54573780	97.5849	2288.41	NSC_peak_47570d
chr15	77928282	77929879	97.5849	2288.41	NSC_peak_55361b
chr17	47628725	47631085	97.5849	2288.41	NSC_peak_67332d
chr3	88177143	88178632	97.5849	2288.41	NSC_peak_97968b
chr9	102716265	102719706	97.5849	2288.41	NSC_peak_158136d
chr10	84916714	84918427	97.5172	2286.39	NSC_peak_16563c
chr17	25726613	25728339	97.5172	2286.39	NSC_peak_65486c
chr17	88063786	88067193	97.5172	2286.39	NSC_peak_69823g
chr2	27885268	27888048	97.5172	2286.39	NSC_peak_82223d
chr2	150903634	150905370	97.5172	2286.39	NSC_peak_90596d
chr4	101646563	101648839	97.5172	2286.39	NSC_peak_108249b
chr9	41284514	41286753	97.5172	2286.39	NSC_peak_153117d
chr14	31130065	31132533	97.4495	2284.38	NSC_peak_46413b
chr17	34602904	34606805	97.4495	2284.38	NSC_peak_66578a
chr2	153344904	153347209	97.4495	2284.38	NSC_peak_90787a
chr7	25266936	25269422	97.4495	2284.38	NSC_peak_134113a
chr8	10759812	10763027	97.4495	2284.38	NSC_peak_142571c
chr1	133491489	133494228	97.3818	2282.36	NSC_peak_6733b
chr12	111537085	111539429	97.3818	2282.36	NSC_peak_36617d
chr2	146347542	146348733	97.3818	2282.36	NSC_peak_90335a
chr4	88031121	88034579	97.3818	2282.36	NSC_peak_107307g
chr6	92090467	92093281	97.3818	2282.36	NSC_peak_129463f
chr7	73184451	73186114	97.3818	2282.36	NSC_peak_136830c
chr7	127024827	127028182	97.3818	2282.36	NSC_peak_140468g
chr9	25150515	25152648	97.3818	2282.36	NSC_peak_151926c
chr1	134061968	134064556	97.3141	2280.34	NSC_peak_6797e
chr10	95939657	95941952	97.3141	2280.34	NSC_peak_17454c
chr15	77305404	77307611	97.3141	2280.34	NSC_peak_55314e
chr3	84200346	84201850	97.3141	2280.34	NSC_peak_97551a
chr5	139796146	139798847	97.3141	2280.34	NSC_peak_123231c
chr7	115864263	115869191	97.3141	2280.34	NSC_peak_139655e
chr8	94385610	94388184	97.3141	2280.34	NSC_peak_148036b
chr1	9747242	9748962	97.2463	2278.33	NSC_peak_137d
chr1	75316316	75318535	97.2463	2278.33	NSC_peak_3632e
chr11	88584656	88586189	97.2463	2278.33	NSC_peak_25893a
chr11	95858124	95860391	97.2463	2278.33	NSC_peak_26508b
chr12	87387097	87389522	97.2463	2278.33	NSC_peak_34892b
chr16	91104598	91106499	97.2463	2278.33	NSC_peak_63339c
chr19	7217027	7218350	97.2463	2278.33	NSC_peak_76481b
chr10	42832512	42835479	97.1786	2276.32	NSC_peak_13580d
chr10	80167104	80168997	97.1786	2276.32	NSC_peak_15999b
chr13	13953426	13955553	97.1786	2276.32	NSC_peak_37459c
chr14	55090991	55092823	97.1786	2276.32	NSC_peak_47652e
chr15	82015177	82017249	97.1786	2276.32	NSC_peak_55867d
chr18	38992115	38994408	97.1786	2276.32	NSC_peak_72052b
chr2	84634918	84636522	97.1109	2274.3	NSC_peak_86578c
chr4	82703826	82706384	97.1109	2274.3	NSC_peak_106840d
chr4	149166084	149167759	97.1109	2274.3	NSC_peak_112873b
chr5	135007873	135010486	97.1109	2274.3	NSC_peak_122692d
chr5	135167890	135169545	97.1109	2274.3	NSC_peak_122712b
chr7	5059949	5063107	97.1109	2274.3	NSC_peak_133476g
chr7	90128599	90131649	97.1109	2274.3	NSC_peak_137882c
chr8	72239341	72241281	97.1109	2274.3	NSC_peak_146277c
chr9	7836182	7838616	97.1109	2274.3	NSC_peak_150985b
chr12	112660334	112662045	97.0432	2272.29	NSC_peak_36804a
chr16	29882015	29884529	97.0432	2272.29	NSC_peak_59777d
chr16	92398988	92402166	97.0432	2272.29	NSC_peak_63511d
chr17	15563512	15565173	97.0432	2272.29	NSC_peak_65061b
chr4	151860358	151863306	97.0432	2272.29	NSC_peak_113278d
chr7	51861103	51862853	97.0432	2272.29	NSC_peak_135911c
chr8	95080185	95081987	97.0432	2272.29	NSC_peak_148128c
chr9	102722678	102724819	97.0432	2272.29	NSC_peak_158139d
chr1	176812752	176815425	96.9755	2270.27	NSC_peak_9800e
chr10	52742396	52744179	96.9755	2270.27	NSC_peak_14096a
chr10	80674806	80677721	96.9755	2270.27	NSC_peak_16111f
chr12	84771634	84774007	96.9755	2270.27	NSC_peak_34581d
chr16	18287815	18289991	96.9755	2270.27	NSC_peak_59044c
chr17	7168910	7171058	96.9755	2270.27	NSC_peak_64374b
chr2	148888897	148890849	96.9755	2270.27	NSC_peak_90512c
chr3	95624149	95625975	96.9755	2270.27	NSC_peak_98467b
chr4	135872648	135875137	96.9755	2270.27	NSC_peak_111471e
chr8	90739929	90742254	96.9755	2270.27	NSC_peak_147635d
chr11	62076348	62077884	96.9077	2268.26	NSC_peak_23268
chr19	3850901	3853011	96.9077	2268.26	NSC_peak_76005a
chr2	30092646	30094663	96.9077	2268.26	NSC_peak_82521b
chr8	28743337	28745389	96.9077	2268.26	NSC_peak_143776c
chr8	69653878	69655423	96.9077	2268.26	NSC_peak_145987a
chr8	84197045	84199123	96.9077	2268.26	NSC_peak_146912c
chr10	115383967	115386079	96.84	2266.25	NSC_peak_18357b
chr11	49243146	49245463	96.84	2266.25	NSC_peak_22272b
chr11	55097216	55098907	96.84	2266.25	NSC_peak_22756a
chr11	108934426	108937090	96.84	2266.25	NSC_peak_28106b
chr13	58964453	58966123	96.84	2266.25	NSC_peak_41037a
chr13	84448185	84450085	96.84	2266.25	NSC_peak_42338b
chr5	137501507	137503386	96.84	2266.25	NSC_peak_122971d
chr7	119894756	119897031	96.84	2266.25	NSC_peak_140015c
chr13	8884793	8886512	96.7723	2264.23	NSC_peak_37303d
chr14	47888617	47891606	96.7723	2264.23	NSC_peak_47139e
chr14	122982030	122984276	96.7723	2264.23	NSC_peak_51747c
chr16	25057949	25060346	96.7723	2264.23	NSC_peak_59517a
chr3	30601720	30603307	96.7723	2264.23	NSC_peak_94858b
chr5	4755360	4759134	96.7723	2264.23	NSC_peak_114055j
chr7	100371258	100372959	96.7723	2264.23	NSC_peak_138638d
chr9	82973904	82976723	96.7723	2264.23	NSC_peak_156934e
chr11	69670849	69673073	96.7046	2262.22	NSC_peak_23896d
chr15	74193505	74195321	96.7046	2262.22	NSC_peak_54998b
chr16	33832095	33834549	96.7046	2262.22	NSC_peak_60196d
chr18	73571237	73574995	96.7046	2262.22	NSC_peak_74686d
chr19	21271227	21273328	96.7046	2262.22	NSC_peak_77273b
chr2	21009341	21011756	96.7046	2262.22	NSC_peak_81734c
chr2	118202970	118205005	96.7046	2262.22	NSC_peak_88582b
chr3	65527542	65530322	96.7046	2262.22	NSC_peak_96662b
chr6	35132577	35134817	96.7046	2262.22	NSC_peak_126087d
chr7	49632919	49635582	96.7046	2262.22	NSC_peak_135804e
chr10	92332668	92334336	96.6369	2260.21	NSC_peak_17064b
chr11	78188067	78190335	96.6369	2260.21	NSC_peak_24697e
chr15	88818726	88820693	96.6369	2260.21	NSC_peak_56683a
chr4	95733093	95734543	96.6369	2260.21	NSC_peak_107651c
chr5	149634693	149637680	96.6369	2260.21	NSC_peak_124174e
chr6	36776675	36778661	96.6369	2260.21	NSC_peak_126160b
chr7	111121581	111123449	96.6369	2260.21	NSC_peak_139165e
chr7	127511262	127513467	96.6369	2260.21	NSC_peak_140516c
chr9	21424214	21425845	96.6369	2260.21	NSC_peak_151633a
chr11	69979836	69981812	96.5691	2258.2	NSC_peak_23942c
chr11	112780882	112785606	96.5691	2258.2	NSC_peak_28413d
chr11	117962852	117964518	96.5691	2258.2	NSC_peak_29299b
chr12	113138461	113143121	96.5691	2258.2	NSC_peak_36876c
chr16	49192901	49194756	96.5691	2258.2	NSC_peak_61383a
chr19	4927699	4929108	96.5691	2258.2	NSC_peak_76119b
chr2	84714403	84716739	96.5691	2258.2	NSC_peak_86592c
chr4	54330484	54332914	96.5691	2258.2	NSC_peak_105490c
chr5	45668733	45670618	96.5691	2258.2	NSC_peak_116298d
chr6	53305253	53307979	96.5691	2258.2	NSC_peak_127345d
chr1	36546423	36547944	96.5014	2256.19	NSC_peak_1222c
chr11	102294828	102298060	96.5014	2256.19	NSC_peak_27408g
chr11	120597287	120599522	96.5014	2256.19	NSC_peak_29716c
chr15	81925306	81927179	96.5014	2256.19	NSC_peak_55854b
chr16	17232782	17235559	96.5014	2256.19	NSC_peak_58926b
chr17	17402074	17403423	96.5014	2256.19	NSC_peak_65126c
chr2	93226351	93229374	96.5014	2256.19	NSC_peak_86971d
chr4	151860358	151863306	96.5014	2256.19	NSC_peak_113278e
chr8	120381726	120383908	96.5014	2256.19	NSC_peak_149899b
chr10	91123168	91124735	96.4337	2254.17	NSC_peak_16949c
chr12	71830193	71832747	96.4337	2254.17	NSC_peak_33422c
chr12	84008491	84010314	96.4337	2254.17	NSC_peak_34490c
chr4	155233390	155236479	96.4337	2254.17	NSC_peak_113843d
chr5	115156889	115159523	96.4337	2254.17	NSC_peak_120435d
chr5	115299735	115301920	96.4337	2254.17	NSC_peak_120466c
chr7	28370665	28373805	96.4337	2254.17	NSC_peak_134333h
chr8	28743337	28745389	96.4337	2254.17	NSC_peak_143776b
chr12	8498021	8501069	96.366	2252.16	NSC_peak_30154h
chr12	81779936	81782131	96.366	2252.16	NSC_peak_34311d
chr12	99229295	99231962	96.366	2252.16	NSC_peak_35401c
chr13	51566312	51571150	96.366	2252.16	NSC_peak_40113i
chr15	98566960	98569324	96.366	2252.16	NSC_peak_57468c
chr16	31428230	31430534	96.366	2252.16	NSC_peak_59950d
chr2	147012163	147014189	96.366	2252.16	NSC_peak_90391c
chr2	156861880	156863954	96.366	2252.16	NSC_peak_91143b
chr3	83978170	83981778	96.366	2252.16	NSC_peak_97519e
chr4	154957141	154959509	96.366	2252.16	NSC_peak_113775d
chr6	128199912	128201784	96.366	2252.16	NSC_peak_132044c
chr7	4136176	4138107	96.366	2252.16	NSC_peak_133397b
chr7	19319276	19320758	96.366	2252.16	NSC_peak_133873c
chr7	80293689	80295310	96.366	2252.16	NSC_peak_137444a
chr1	178820591	178822087	96.2983	2250.15	NSC_peak_10004a
chr11	53299298	53301606	96.2983	2250.15	NSC_peak_22591e
chr13	48012477	48014471	96.2983	2250.15	NSC_peak_39860b
chr19	8801886	8803196	96.2983	2250.15	NSC_peak_76572a
chr4	153224302	153225535	96.2983	2250.15	NSC_peak_113469a
chr4	155221455	155224145	96.2983	2250.15	NSC_peak_113842e
chr5	32458365	32460040	96.2983	2250.15	NSC_peak_115412b
chr5	99273397	99274981	96.2983	2250.15	NSC_peak_118786b
chr11	59661497	59663537	96.2305	2248.14	NSC_peak_23048a
chr11	100737405	100739171	96.2305	2248.14	NSC_peak_27171c
chr16	52030410	52032993	96.2305	2248.14	NSC_peak_61560c
chr16	77291324	77293449	96.2305	2248.14	NSC_peak_62557a
chr17	46382956	46385013	96.2305	2248.14	NSC_peak_67175a
chr4	133338022	133339938	96.2305	2248.14	NSC_peak_111095c
chr4	156195814	156198410	96.2305	2248.14	NSC_peak_113939e
chr7	117617782	117619815	96.2305	2248.14	NSC_peak_139860c
chr8	83607284	83609496	96.2305	2248.14	NSC_peak_146839b
chr11	6290860	6292855	96.1628	2246.13	NSC_peak_19840b
chr12	12683677	12685592	96.1628	2246.13	NSC_peak_30332c
chr15	38298506	38303103	96.1628	2246.13	NSC_peak_53324a
chr16	41550925	41552840	96.1628	2246.13	NSC_peak_60879b
chr2	160645266	160647125	96.1628	2246.13	NSC_peak_91536a
chr2	180272560	180274301	96.1628	2246.13	NSC_peak_93465c
chr3	57574089	57577028	96.1628	2246.13	NSC_peak_96348g
chr7	84111747	84114516	96.1628	2246.13	NSC_peak_137718b
chr7	114911057	114912814	96.1628	2246.13	NSC_peak_139515c
chr8	22807223	22809166	96.1628	2246.13	NSC_peak_143291b
chr1	150392396	150394246	96.0951	2244.12	NSC_peak_7571d
chr11	120466635	120468241	96.0951	2244.12	NSC_peak_29693a
chr17	57030622	57032694	96.0951	2244.12	NSC_peak_67956c
chr2	102002255	102004253	96.0951	2244.12	NSC_peak_87327b
chr6	8508728	8511389	96.0951	2244.12	NSC_peak_124643a
chr7	19227126	19229640	96.0951	2244.12	NSC_peak_133849c
chr7	25218636	25222209	96.0951	2244.12	NSC_peak_134106h
chr8	95433973	95435491	96.0951	2244.12	NSC_peak_148177b
chr12	113155008	113157409	96.0274	2242.11	NSC_peak_36881e
chr13	49340339	49342683	96.0274	2242.11	NSC_peak_40059c
chr15	25290641	25292159	96.0274	2242.11	NSC_peak_52441a
chr15	81809822	81812717	96.0274	2242.11	NSC_peak_55837c
chr16	5254150	5256897	96.0274	2242.11	NSC_peak_58360e
chr17	84185545	84189582	96.0274	2242.11	NSC_peak_69436f
chr2	31687599	31689505	96.0274	2242.11	NSC_peak_82732b
chr2	38349886	38355977	96.0274	2242.11	NSC_peak_83502d
chr4	155233390	155236479	96.0274	2242.11	NSC_peak_113843a
chr5	33781885	33783419	96.0274	2242.11	NSC_peak_115529b
chr6	36817981	36820839	96.0274	2242.11	NSC_peak_126170e
chr6	136469976	136471355	96.0274	2242.11	NSC_peak_132450a
chr9	36820587	36822472	96.0274	2242.11	NSC_peak_152820d
chr15	86000252	86002284	95.9597	2240.1	NSC_peak_56417a
chr16	11065415	11068065	95.9597	2240.1	NSC_peak_58665c
chr3	98103935	98107481	95.9597	2240.1	NSC_peak_98779d
chr7	126395940	126397330	95.9597	2240.1	NSC_peak_140391b
chr12	44337592	44338831	95.8919	2238.09	NSC_peak_31984a
chr16	31199444	31201684	95.8919	2238.09	NSC_peak_59926f
chr17	84956541	84958996	95.8919	2238.09	NSC_peak_69514b
chr18	37805803	37808901	95.8919	2238.09	NSC_peak_71904a
chr2	20544984	20549733	95.8919	2238.09	NSC_peak_81635b
chr4	126201450	126203499	95.8919	2238.09	NSC_peak_110223e
chr4	129460771	129462174	95.8919	2238.09	NSC_peak_110549b
chr5	92082585	92084405	95.8919	2238.09	NSC_peak_118346d
chr1	36511273	36514062	95.8242	2236.08	NSC_peak_1211b
chr10	119238648	119241348	95.8242	2236.08	NSC_peak_18605d
chr11	96915846	96917185	95.8242	2236.08	NSC_peak_26682b
chr15	81584563	81587051	95.8242	2236.08	NSC_peak_55815b
chr18	42274566	42276344	95.8242	2236.08	NSC_peak_72201b
chr2	29888930	29891241	95.8242	2236.08	NSC_peak_82496a
chr5	142816035	142825603	95.8242	2236.08	NSC_peak_123586f
chr9	44333964	44336029	95.8242	2236.08	NSC_peak_153549a
chr1	7087948	7090087	95.7565	2234.08	NSC_peak_88b
chr10	8885093	8887018	95.7565	2234.08	NSC_peak_11638b
chr10	25022634	25025321	95.7565	2234.08	NSC_peak_12669c
chr11	95309138	95311134	95.7565	2234.08	NSC_peak_26439b
chr12	51117259	51119592	95.7565	2234.08	NSC_peak_32318c
chr13	55189459	55191032	95.7565	2234.08	NSC_peak_40589c
chr13	96670061	96671872	95.7565	2234.08	NSC_peak_42994d
chr14	26637243	26640305	95.7565	2234.08	NSC_peak_46109c
chr14	61043148	61047476	95.7565	2234.08	NSC_peak_48166h
chr14	75235153	75237488	95.7565	2234.08	NSC_peak_49393b
chr17	46649782	46651601	95.7565	2234.08	NSC_peak_67221b
chr2	127269430	127271507	95.7565	2234.08	NSC_peak_89131b
chr2	172344475	172346934	95.7565	2234.08	NSC_peak_92919d
chr4	83416935	83418417	95.7565	2234.08	NSC_peak_106932b
chr5	33693916	33697043	95.7565	2234.08	NSC_peak_115497c
chr5	129786512	129788211	95.7565	2234.08	NSC_peak_122091b
chr6	113011393	113014324	95.7565	2234.08	NSC_peak_130873d
chr7	75981940	75984568	95.7565	2234.08	NSC_peak_137112d
chr7	141024651	141027398	95.7565	2234.08	NSC_peak_141760e
chr8	72160374	72162016	95.7565	2234.08	NSC_peak_146272a
chr10	121625318	121627196	95.6888	2232.07	NSC_peak_18903b
chr11	69058708	69061118	95.6888	2232.07	NSC_peak_23797c
chr11	69757817	69760419	95.6888	2232.07	NSC_peak_23908c
chr12	71014852	71017439	95.6888	2232.07	NSC_peak_33341c
chr14	21251331	21253160	95.6888	2232.07	NSC_peak_45524e
chr14	75786128	75787669	95.6888	2232.07	NSC_peak_49470b
chr17	34602904	34606805	95.6888	2232.07	NSC_peak_66578b
chr2	84714403	84716739	95.6888	2232.07	NSC_peak_86592d
chr4	117251316	117252662	95.6888	2232.07	NSC_peak_109387b
chr4	120280944	120283966	95.6888	2232.07	NSC_peak_109692e
chr5	100428915	100430495	95.6888	2232.07	NSC_peak_118968b
chr6	17796758	17798592	95.6888	2232.07	NSC_peak_124978b
chr6	88841273	88843468	95.6888	2232.07	NSC_peak_129166d
chr7	96745260	96747293	95.6888	2232.07	NSC_peak_138268c
chr1	41152063	41154009	95.6211	2230.06	NSC_peak_1618f
chr1	92736089	92738850	95.6211	2230.06	NSC_peak_5090d
chr11	114335120	114337940	95.6211	2230.06	NSC_peak_28701b
chr14	59736361	59738706	95.6211	2230.06	NSC_peak_47972b
chr4	82303331	82305782	95.6211	2230.06	NSC_peak_106641d
chr6	8293869	8295084	95.6211	2230.06	NSC_peak_124616
chr10	40348163	40350539	95.5533	2228.05	NSC_peak_13331b
chr15	59314220	59316361	95.5533	2228.05	NSC_peak_54235a
chr16	29719405	29721516	95.5533	2228.05	NSC_peak_59742b
chr16	96126645	96128870	95.5533	2228.05	NSC_peak_63832e
chr2	30363502	30364998	95.5533	2228.05	NSC_peak_82545b
chr2	39189804	39191325	95.5533	2228.05	NSC_peak_83632b
chr4	33246972	33249531	95.5533	2228.05	NSC_peak_104284e
chr7	125706626	125708651	95.5533	2228.05	NSC_peak_140319d
chr11	114703446	114705174	95.4856	2226.05	NSC_peak_28765c
chr15	103298861	103301923	95.4856	2226.05	NSC_peak_58167e
chr16	4878165	4881905	95.4856	2226.05	NSC_peak_58330f
chr5	130143817	130145554	95.4856	2226.05	NSC_peak_122116c
chr6	38532462	38535821	95.4856	2226.05	NSC_peak_126298c
chr7	28740925	28742647	95.4856	2226.05	NSC_peak_134379c
chr7	118592922	118595947	95.4856	2226.05	NSC_peak_139942b
chr7	127024827	127028182	95.4856	2226.05	NSC_peak_140468f
chr9	57071147	57074700	95.4856	2226.05	NSC_peak_154658g
chr9	104262000	104263718	95.4856	2226.05	NSC_peak_158319c
chr11	73176305	73178336	95.4179	2224.04	NSC_peak_24236d
chr12	86241298	86242587	95.4179	2224.04	NSC_peak_34744a
chr16	21338520	21340775	95.4179	2224.04	NSC_peak_59219d
chr19	55555125	55557248	95.4179	2224.04	NSC_peak_79850c
chr2	7088402	7090014	95.4179	2224.04	NSC_peak_80972b
chr2	49717766	49720793	95.4179	2224.04	NSC_peak_84054c
chr2	115131525	115133094	95.4179	2224.04	NSC_peak_88229a
chr8	87744200	87748180	95.4179	2224.04	NSC_peak_147270b
chr9	35401674	35404802	95.4179	2224.04	NSC_peak_152716d
chr13	111488472	111491105	95.3502	2222.03	NSC_peak_44149d
chr15	78173217	78174987	95.3502	2222.03	NSC_peak_55373b
chr17	3556866	3559310	95.3502	2222.03	NSC_peak_64045d
chr17	80060775	80063319	95.3502	2222.03	NSC_peak_69125d
chr2	180170673	180172575	95.3502	2222.03	NSC_peak_93449b
chr4	11484888	11486707	95.3502	2222.03	NSC_peak_103216c
chr5	77121434	77124101	95.3502	2222.03	NSC_peak_117818b
chr7	56049626	56050990	95.3502	2222.03	NSC_peak_135982b
chr8	46210052	46212091	95.3502	2222.03	NSC_peak_144790d
chr9	13825951	13828801	95.3502	2222.03	NSC_peak_151224d
chr10	34018581	34020330	95.2825	2220.03	NSC_peak_13000d
chr11	64050440	64052495	95.2825	2220.03	NSC_peak_23457c
chr13	34147823	34150025	95.2825	2220.03	NSC_peak_38693d
chr13	59970227	59972947	95.2825	2220.03	NSC_peak_41145f
chr18	56706715	56709486	95.2825	2220.03	NSC_peak_73289c
chr2	71418569	71421751	95.2825	2220.03	NSC_peak_85562e
chr2	152395183	152399863	95.2825	2220.03	NSC_peak_90682i
chr2	180256181	180258156	95.2825	2220.03	NSC_peak_93461c
chr7	44868347	44870513	95.2825	2220.03	NSC_peak_135351c
chr7	79464819	79467477	95.2825	2220.03	NSC_peak_137307e
chr8	86388633	86391078	95.2825	2220.03	NSC_peak_147144e
chr1	127530653	127532223	95.2147	2218.02	NSC_peak_6221
chr1	171221474	171223201	95.2147	2218.02	NSC_peak_9456c
chr14	46989516	46990622	95.2147	2218.02	NSC_peak_47065a
chr14	56667474	56669282	95.2147	2218.02	NSC_peak_47776b
chr15	77928282	77929879	95.2147	2218.02	NSC_peak_55361c
chr16	4789164	4790845	95.2147	2218.02	NSC_peak_58306c
chr16	22856719	22858586	95.2147	2218.02	NSC_peak_59346b
chr13	44907171	44908707	95.147	2216.01	NSC_peak_39504c
chr16	90933758	90935463	95.147	2216.01	NSC_peak_63317c
chr16	96126645	96128870	95.147	2216.01	NSC_peak_63832d
chr7	25753688	25756874	95.147	2216.01	NSC_peak_134178d
chr7	99380259	99382469	95.147	2216.01	NSC_peak_138537d
chr7	116503686	116505144	95.147	2216.01	NSC_peak_139755b
chr7	140035531	140037304	95.147	2216.01	NSC_peak_141711a
chr10	22730212	22732335	95.0793	2214.01	NSC_peak_12469e
chr10	73295286	73298140	95.0793	2214.01	NSC_peak_15507c
chr2	37774466	37778891	95.0793	2214.01	NSC_peak_83384j
chr2	170901194	170903820	95.0793	2214.01	NSC_peak_92801d
chr3	101070049	101071958	95.0793	2214.01	NSC_peak_98939b
chr7	19091828	19096630	95.0793	2214.01	NSC_peak_133824h
chr7	73397264	73402041	95.0793	2214.01	NSC_peak_136881h
chr7	79548267	79550422	95.0793	2214.01	NSC_peak_137332b
chr7	117471806	117473944	95.0793	2214.01	NSC_peak_139825a
chr1	74102757	74105079	95.0116	2212	NSC_peak_3500c
chr1	119328353	119331082	95.0116	2212	NSC_peak_5781a
chr10	100486534	100488347	95.0116	2212	NSC_peak_17703c
chr11	101551331	101553444	95.0116	2212	NSC_peak_27282d
chr12	84216733	84221482	95.0116	2212	NSC_peak_34529k
chr14	20392891	20394143	95.0116	2212	NSC_peak_45411c
chr16	43889128	43890601	95.0116	2212	NSC_peak_61085c
chr2	161108021	161110057	95.0116	2212	NSC_peak_91571c
chr3	37418726	37421168	95.0116	2212	NSC_peak_95310b
chr5	30711008	30714080	95.0116	2212	NSC_peak_115281b
chr5	143731285	143733143	95.0116	2212	NSC_peak_123687c
chr9	21955075	21956603	95.0116	2212	NSC_peak_151687b
chr9	65267097	65268818	95.0116	2212	NSC_peak_155684c
chr1	134494062	134495739	94.9438	2210	NSC_peak_6861b
chr10	80701373	80703517	94.9438	2210	NSC_peak_16117c
chr10	110744222	110746644	94.9438	2210	NSC_peak_18111b
chr11	119039980	119042260	94.9438	2210	NSC_peak_29442e
chr14	55559595	55561402	94.9438	2210	NSC_peak_47697b
chr14	105587892	105589586	94.9438	2210	NSC_peak_50881b
chr15	103272155	103273439	94.9438	2210	NSC_peak_58157a
chr16	64850619	64853045	94.9438	2210	NSC_peak_62055e
chr16	90141481	90144989	94.9438	2210	NSC_peak_63200i
chr3	88216892	88234360	94.9438	2210	NSC_peak_97980bk
chr3	107695266	107697244	94.9438	2210	NSC_peak_99526d
chr9	21290544	21292101	94.9438	2210	NSC_peak_151622d
chr12	105030927	105033564	94.8761	2207.99	NSC_peak_35920d
chr14	50930013	50931941	94.8761	2207.99	NSC_peak_47368b
chr18	74906347	74908133	94.8761	2207.99	NSC_peak_74812b
chr19	46499403	46504830	94.8761	2207.99	NSC_peak_79236a
chr4	24428851	24431237	94.8761	2207.99	NSC_peak_103795a
chr8	94600870	94603221	94.8761	2207.99	NSC_peak_148061c
chr1	191395639	191398230	94.8084	2205.99	NSC_peak_11067e
chr11	55468301	55470741	94.8084	2205.99	NSC_peak_22787d
chr13	119789589	119792281	94.8084	2205.99	NSC_peak_44636e
chr14	79878136	79881487	94.8084	2205.99	NSC_peak_49886e
chr15	38517809	38520297	94.8084	2205.99	NSC_peak_53343c
chr3	30994846	30997002	94.8084	2205.99	NSC_peak_94868c
chr3	32396122	32398421	94.8084	2205.99	NSC_peak_94930c
chr6	54552106	54556248	94.8084	2205.99	NSC_peak_127588b
chr7	101969380	101972209	94.8084	2205.99	NSC_peak_138819e
chr9	21290544	21292101	94.8084	2205.99	NSC_peak_151622c
chr9	31279365	31282018	94.8084	2205.99	NSC_peak_152399f
chr1	155082230	155084375	94.7407	2203.99	NSC_peak_8063c
chr11	20858445	20860288	94.7407	2203.99	NSC_peak_20557a
chr12	31948926	31951312	94.7407	2203.99	NSC_peak_31260a
chr14	16363801	16366761	94.7407	2203.99	NSC_peak_45223c
chr8	71572564	71573686	94.7407	2203.99	NSC_peak_146221b
chr10	84753965	84761040	94.673	2201.98	NSC_peak_16542d
chr14	65832895	65834322	94.673	2201.98	NSC_peak_48691d
chr3	34641809	34644209	94.673	2201.98	NSC_peak_95094a
chr5	125392611	125395363	94.673	2201.98	NSC_peak_121766f
chr5	149634693	149637680	94.673	2201.98	NSC_peak_124174d
chr8	70211605	70213322	94.673	2201.98	NSC_peak_146042b
chr12	52834015	52836941	94.6052	2199.98	NSC_peak_32447e
chr14	54685614	54687581	94.6052	2199.98	NSC_peak_47593e
chr14	61439052	61440777	94.6052	2199.98	NSC_peak_48219c
chr15	99294292	99296147	94.6052	2199.98	NSC_peak_57630c
chr15	102516129	102519509	94.6052	2199.98	NSC_peak_58021g
chr15	103303983	103306161	94.6052	2199.98	NSC_peak_58170e
chr16	18088428	18090096	94.6052	2199.98	NSC_peak_59007c
chr18	55506129	55507784	94.6052	2199.98	NSC_peak_73177d
chr18	61706127	61708181	94.6052	2199.98	NSC_peak_73720e
chr18	75494503	75495956	94.6052	2199.98	NSC_peak_74910b
chr2	26485021	26489822	94.6052	2199.98	NSC_peak_82060b
chr2	97542733	97545026	94.6052	2199.98	NSC_peak_87194c
chr2	105666470	105677223	94.6052	2199.98	NSC_peak_87715w
chr2	170217716	170221726	94.6052	2199.98	NSC_peak_92669b
chr3	95624149	95625975	94.6052	2199.98	NSC_peak_98467c
chr5	110769712	110771459	94.6052	2199.98	NSC_peak_119710b
chr5	123720115	123721753	94.6052	2199.98	NSC_peak_121536c
chr6	113075720	113078784	94.6052	2199.98	NSC_peak_130887d
chr8	47989428	47991955	94.6052	2199.98	NSC_peak_145017b
chr8	84235841	84238111	94.6052	2199.98	NSC_peak_146923e
chr11	120268676	120270684	94.5375	2197.98	NSC_peak_29656b
chr17	29031430	29033219	94.5375	2197.98	NSC_peak_65901c
chr18	60773983	60775550	94.5375	2197.98	NSC_peak_73596b
chr18	65799747	65801228	94.5375	2197.98	NSC_peak_74042b
chr2	30721154	30723811	94.5375	2197.98	NSC_peak_82597b
chr4	155560861	155564707	94.5375	2197.98	NSC_peak_113876i
chr5	64802139	64804697	94.5375	2197.98	NSC_peak_116934b
chr7	116442248	116445050	94.5375	2197.98	NSC_peak_139750d
chr8	23423478	23426637	94.5375	2197.98	NSC_peak_143357f
chr8	113634458	113636612	94.5375	2197.98	NSC_peak_149254c
chr1	91539546	91541383	94.4698	2195.97	NSC_peak_5009b
chr11	75347961	75349068	94.4698	2195.97	NSC_peak_24359b
chr14	8172426	8173935	94.4698	2195.97	NSC_peak_44778b
chr15	80233345	80234790	94.4698	2195.97	NSC_peak_55668a
chr17	39842849	39848972	94.4698	2195.97	NSC_peak_66873j
chr2	94157132	94158696	94.4698	2195.97	NSC_peak_87094b
chr8	3220438	3222301	94.4698	2195.97	NSC_peak_142166c
chr8	70211605	70213322	94.4698	2195.97	NSC_peak_146042c
chr9	120869121	120870821	94.4698	2195.97	NSC_peak_159614b
chr12	105898217	105900219	94.4021	2193.97	NSC_peak_35982a
chr14	54602695	54604043	94.4021	2193.97	NSC_peak_47578c
chr15	38298506	38303103	94.4021	2193.97	NSC_peak_53324b
chr15	57732670	57734721	94.4021	2193.97	NSC_peak_54046a
chr16	91139139	91141908	94.4021	2193.97	NSC_peak_63346c
chr19	4509785	4511135	94.4021	2193.97	NSC_peak_76072a
chr5	25528925	25530653	94.4021	2193.97	NSC_peak_114994c
chr8	47353972	47356561	94.4021	2193.97	NSC_peak_144949e
chr8	86384219	86385988	94.4021	2193.97	NSC_peak_147143c
chr11	4848431	4850243	94.3344	2191.97	NSC_peak_19680d
chr12	86652014	86653336	94.3344	2191.97	NSC_peak_34780b
chr16	94226039	94228750	94.3344	2191.97	NSC_peak_63708d
chr18	31633487	31635663	94.3344	2191.97	NSC_peak_71361e
chr18	60525480	60527072	94.3344	2191.97	NSC_peak_73559b
chr19	5487409	5491985	94.3344	2191.97	NSC_peak_76192f
chr4	72167177	72169234	94.3344	2191.97	NSC_peak_106361b
chr4	122885396	122887433	94.3344	2191.97	NSC_peak_109801b
chr4	148447794	148449546	94.3344	2191.97	NSC_peak_112721b
chr6	55202617	55204864	94.3344	2191.97	NSC_peak_127669d
chr7	125490576	125492349	94.3344	2191.97	NSC_peak_140309c
chr9	102192256	102194997	94.3344	2191.97	NSC_peak_158076b
chr1	59393807	59395938	94.2666	2189.97	NSC_peak_2574d
chr10	75703373	75705770	94.2666	2189.97	NSC_peak_15634c
chr11	117653422	117656449	94.2666	2189.97	NSC_peak_29244d
chr18	69605779	69609718	94.2666	2189.97	NSC_peak_74451h
chr3	95893231	95894867	94.2666	2189.97	NSC_peak_98499a
chr3	122983603	122985616	94.2666	2189.97	NSC_peak_100421c
chr7	79530823	79537185	94.2666	2189.97	NSC_peak_137323k
chr7	121033808	121035878	94.2666	2189.97	NSC_peak_140071b
chr8	116992320	116994281	94.2666	2189.97	NSC_peak_149551e
chr1	75478393	75480393	94.1989	2187.97	NSC_peak_3672c
chr12	15565363	15567253	94.1989	2187.97	NSC_peak_30491d
chr13	41357989	41360575	94.1989	2187.97	NSC_peak_39108d
chr13	59091009	59093555	94.1989	2187.97	NSC_peak_41051b
chr15	58133474	58135783	94.1989	2187.97	NSC_peak_54109g
chr2	32756617	32758073	94.1989	2187.97	NSC_peak_82882b
chr2	179536781	179538848	94.1989	2187.97	NSC_peak_93364b
chr3	89393317	89395737	94.1989	2187.97	NSC_peak_98140a
chr3	95013613	95017111	94.1989	2187.97	NSC_peak_98420h
chr3	131563828	131565627	94.1989	2187.97	NSC_peak_100967b
chr4	32614777	32616272	94.1989	2187.97	NSC_peak_104223b
chr4	103113406	103115369	94.1989	2187.97	NSC_peak_108347c
chr4	120824686	120826393	94.1989	2187.97	NSC_peak_109760a
chr5	131641417	131644259	94.1989	2187.97	NSC_peak_122252e
chr7	105399279	105400997	94.1989	2187.97	NSC_peak_138869d
chr7	141221118	141222668	94.1989	2187.97	NSC_peak_141779b
chr8	111731249	111733346	94.1989	2187.97	NSC_peak_149141c
chr9	21722930	21725042	94.1989	2187.97	NSC_peak_151657d
chr9	113930370	113932665	94.1989	2187.97	NSC_peak_159021a
chr1	157452193	157454193	94.1312	2185.97	NSC_peak_8320c
chr10	126977984	126981636	94.1312	2185.97	NSC_peak_19224a
chr11	102602500	102606572	94.1312	2185.97	NSC_peak_27447c
chr12	40036599	40038679	94.1312	2185.97	NSC_peak_31785a
chr15	100760973	100762639	94.1312	2185.97	NSC_peak_57805b
chr17	20944003	20947230	94.1312	2185.97	NSC_peak_65178d
chr2	20966603	20970279	94.1312	2185.97	NSC_peak_81727k
chr3	49755898	49758141	94.1312	2185.97	NSC_peak_95716d
chr3	88295657	88298333	94.1312	2185.97	NSC_peak_97991e
chr7	139388041	139389955	94.1312	2185.97	NSC_peak_141645c
chr9	108262975	108264792	94.1312	2185.97	NSC_peak_158668c
chr1	151427714	151429649	94.0635	2183.96	NSC_peak_7653b
chr10	96396543	96399386	94.0635	2183.96	NSC_peak_17489d
chr10	128302467	128304469	94.0635	2183.96	NSC_peak_19405c
chr12	90915663	90917094	94.0635	2183.96	NSC_peak_35014a
chr14	18237855	18239880	94.0635	2183.96	NSC_peak_45277b
chr16	52600540	52601987	94.0635	2183.96	NSC_peak_61620c
chr16	57120805	57122438	94.0635	2183.96	NSC_peak_61771b
chr2	3512049	3513738	94.0635	2183.96	NSC_peak_80560c
chr3	121291083	121292541	94.0635	2183.96	NSC_peak_100241c
chr4	118134193	118135610	94.0635	2183.96	NSC_peak_109480b
chr5	24841116	24843649	94.0635	2183.96	NSC_peak_114948f
chr7	5013875	5016272	94.0635	2183.96	NSC_peak_133465f
chr8	71370842	71372188	94.0635	2183.96	NSC_peak_146189c
chr9	45631855	45633972	94.0635	2183.96	NSC_peak_153693a
chr9	60479469	60480840	94.0635	2183.96	NSC_peak_155006b
chr14	29967828	29969259	93.9958	2181.96	NSC_peak_46316a
chr14	71241357	71243091	93.9958	2181.96	NSC_peak_49177b
chr15	99251091	99253186	93.9958	2181.96	NSC_peak_57623c
chr18	80468733	80470990	93.9958	2181.96	NSC_peak_75380d
chr19	7171178	7172924	93.9958	2181.96	NSC_peak_76465d
chr5	115397345	115399506	93.9958	2181.96	NSC_peak_120488d
chr7	29237602	29239242	93.9958	2181.96	NSC_peak_134469a
chr9	80164133	80165569	93.9958	2181.96	NSC_peak_156856d
chr1	59119271	59120845	93.928	2179.96	NSC_peak_2549d
chr10	119238648	119241348	93.928	2179.96	NSC_peak_18605e
chr11	54859725	54861205	93.928	2179.96	NSC_peak_22720c
chr11	78696551	78698272	93.928	2179.96	NSC_peak_24741d
chr11	119078202	119080115	93.928	2179.96	NSC_peak_29457a
chr12	12526334	12529128	93.928	2179.96	NSC_peak_30311d
chr12	111812642	111815499	93.928	2179.96	NSC_peak_36649c
chr14	61172144	61173682	93.928	2179.96	NSC_peak_48186c
chr3	116421956	116425619	93.928	2179.96	NSC_peak_99958e
chr4	137765091	137766575	93.928	2179.96	NSC_peak_111762
chr4	151994282	151997104	93.928	2179.96	NSC_peak_113301h
chr5	134687605	134689659	93.928	2179.96	NSC_peak_122667d
chr5	135186375	135188379	93.928	2179.96	NSC_peak_122713c
chr8	122610863	122612412	93.928	2179.96	NSC_peak_150205b
chr9	21091027	21092625	93.928	2179.96	NSC_peak_151585d
chr9	64810369	64812509	93.928	2179.96	NSC_peak_155635c
chr1	172340311	172342049	93.8603	2177.96	NSC_peak_9619c
chr10	93274756	93277746	93.8603	2177.96	NSC_peak_17165b
chr14	12343349	12347705	93.8603	2177.96	NSC_peak_45014e
chr14	20733573	20735331	93.8603	2177.96	NSC_peak_45438d
chr16	29656879	29659909	93.8603	2177.96	NSC_peak_59730b
chr2	122117492	122118952	93.8603	2177.96	NSC_peak_88895b
chr3	33799263	33800899	93.8603	2177.96	NSC_peak_94983c
chr4	23172861	23174652	93.8603	2177.96	NSC_peak_103726b
chr4	155248926	155251143	93.8603	2177.96	NSC_peak_113845b
chr8	70760050	70761684	93.8603	2177.96	NSC_peak_146147b
chr11	61493244	61495212	93.7926	2175.96	NSC_peak_23227d
chr16	10541299	10543649	93.7926	2175.96	NSC_peak_58608g
chr16	62846095	62847548	93.7926	2175.96	NSC_peak_61948c
chr17	13007114	13009046	93.7926	2175.96	NSC_peak_64916c
chr17	63284716	63286255	93.7926	2175.96	NSC_peak_68144b
chr19	53902283	53904506	93.7926	2175.96	NSC_peak_79762b
chr2	26444685	26446481	93.7926	2175.96	NSC_peak_82039b
chr5	137627972	137629955	93.7926	2175.96	NSC_peak_123004d
chr7	75981940	75984568	93.7926	2175.96	NSC_peak_137112e
chr8	47673187	47676626	93.7926	2175.96	NSC_peak_144981e
chr8	91312583	91314190	93.7926	2175.96	NSC_peak_147688b
chr8	94992090	94999301	93.7926	2175.96	NSC_peak_148114d
chr9	22084870	22086099	93.7926	2175.96	NSC_peak_151703b
chr9	85748120	85750628	93.7926	2175.96	NSC_peak_157087d
chr9	118039891	118041461	93.7926	2175.96	NSC_peak_159291a
chr10	23674056	23676584	93.7249	2173.97	NSC_peak_12559c
chr12	51117259	51119592	93.7249	2173.97	NSC_peak_32318e
chr12	108332847	108335069	93.7249	2173.97	NSC_peak_36305e
chr14	34968510	34970374	93.7249	2173.97	NSC_peak_46753b
chr15	97992251	97993771	93.7249	2173.97	NSC_peak_57428b
chr2	29124437	29125981	93.7249	2173.97	NSC_peak_82393a
chr2	173658929	173660707	93.7249	2173.97	NSC_peak_93132b
chr4	48278611	48280591	93.7249	2173.97	NSC_peak_105208c
chr4	85707043	85708578	93.7249	2173.97	NSC_peak_107096b
chr8	106209962	106211977	93.7249	2173.97	NSC_peak_148671c
chr1	181841003	181843417	93.6572	2171.97	NSC_peak_10304e
chr1	191395639	191398230	93.6572	2171.97	NSC_peak_11067d
chr11	4094087	4097771	93.6572	2171.97	NSC_peak_19607i
chr12	73907169	73909016	93.6572	2171.97	NSC_peak_33625a
chr12	84450217	84452235	93.6572	2171.97	NSC_peak_34545c
chr13	3537040	3539497	93.6572	2171.97	NSC_peak_37175a
chr13	81782550	81784215	93.6572	2171.97	NSC_peak_42170b
chr15	84531228	84532915	93.6572	2171.97	NSC_peak_56163a
chr17	46703926	46705790	93.6572	2171.97	NSC_peak_67226d
chr17	56829254	56831902	93.6572	2171.97	NSC_peak_67937g
chr3	108283088	108284948	93.6572	2171.97	NSC_peak_99600b
chr5	36483110	36485238	93.6572	2171.97	NSC_peak_115772e
chr5	148552089	148553467	93.6572	2171.97	NSC_peak_124008b
chr6	83830773	83832501	93.6572	2171.97	NSC_peak_128704c
chr1	74396555	74398693	93.5894	2169.97	NSC_peak_3535b
chr10	25022634	25025321	93.5894	2169.97	NSC_peak_12669d
chr11	54521962	54523640	93.5894	2169.97	NSC_peak_22689b
chr16	44172029	44174174	93.5894	2169.97	NSC_peak_61101d
chr2	29963284	29966840	93.5894	2169.97	NSC_peak_82499f
chr3	75955478	75957689	93.5894	2169.97	NSC_peak_97111e
chr5	137501507	137503386	93.5894	2169.97	NSC_peak_122971c
chr6	38550595	38552641	93.5894	2169.97	NSC_peak_126300c
chr7	19148359	19150309	93.5894	2169.97	NSC_peak_133832b
chr7	24505027	24508329	93.5894	2169.97	NSC_peak_134011f
chr8	88695922	88698291	93.5894	2169.97	NSC_peak_147409d
chr8	106336410	106338997	93.5894	2169.97	NSC_peak_148680d
chr8	112268212	112270089	93.5894	2169.97	NSC_peak_149187c
chr9	72984820	72986266	93.5894	2169.97	NSC_peak_156394b
chr10	87488123	87490843	93.5217	2167.97	NSC_peak_16725e
chr13	48129637	48132778	93.5217	2167.97	NSC_peak_39878e
chr16	91484355	91486206	93.5217	2167.97	NSC_peak_63413b
chr18	12128011	12129595	93.5217	2167.97	NSC_peak_70394a
chr19	43523554	43525424	93.5217	2167.97	NSC_peak_78825c
chr2	27571853	27574026	93.5217	2167.97	NSC_peak_82182c
chr2	121805866	121807902	93.5217	2167.97	NSC_peak_88875e
chr4	10975425	10977777	93.5217	2167.97	NSC_peak_103177b
chr5	20950376	20952542	93.5217	2167.97	NSC_peak_114619e
chr6	85450504	85453145	93.5217	2167.97	NSC_peak_128840b
chr8	86960810	86963193	93.5217	2167.97	NSC_peak_147188c
chr9	47357331	47359117	93.5217	2167.97	NSC_peak_153873b
chr1	191181940	191186996	93.454	2165.97	NSC_peak_11047e
chr11	108423743	108426202	93.454	2165.97	NSC_peak_28058e
chr11	120098175	120099782	93.454	2165.97	NSC_peak_29606b
chr12	55835828	55837335	93.454	2165.97	NSC_peak_32814a
chr18	57261311	57263706	93.454	2165.97	NSC_peak_73377c
chr2	146279072	146281316	93.454	2165.97	NSC_peak_90317a
chr4	126201450	126203499	93.454	2165.97	NSC_peak_110223f
chr4	153224302	153225535	93.454	2165.97	NSC_peak_113469b
chr5	76950360	76952200	93.454	2165.97	NSC_peak_117790c
chr5	99478639	99480919	93.454	2165.97	NSC_peak_118813b
chr6	83053153	83055607	93.454	2165.97	NSC_peak_128584e
chr7	100371258	100372959	93.454	2165.97	NSC_peak_138638c
chr7	109164925	109167400	93.454	2165.97	NSC_peak_138996d
chr7	109517966	109519745	93.454	2165.97	NSC_peak_139031d
chr1	134414589	134416178	93.3863	2163.97	NSC_peak_6856b
chr10	43220587	43222146	93.3863	2163.97	NSC_peak_13653c
chr11	69632152	69633831	93.3863	2163.97	NSC_peak_23891a
chr14	12189112	12191416	93.3863	2163.97	NSC_peak_44992b
chr14	118226606	118233292	93.3863	2163.97	NSC_peak_51240m
chr19	28009686	28012693	93.3863	2163.97	NSC_peak_77779f
chr19	42085600	42086992	93.3863	2163.97	NSC_peak_78719b
chr2	170771154	170773671	93.3863	2163.97	NSC_peak_92777b
chr3	27983393	27984968	93.3863	2163.97	NSC_peak_94636b
chr6	53623867	53625734	93.3863	2163.97	NSC_peak_127436c
chr6	124919224	124921048	93.3863	2163.97	NSC_peak_131723a
chr6	125214982	125216327	93.3863	2163.97	NSC_peak_131763a
chr8	70537965	70540346	93.3863	2163.97	NSC_peak_146099b
chr9	7763321	7765067	93.3863	2163.97	NSC_peak_150981a
chr1	119503829	119505584	93.3186	2161.98	NSC_peak_5813b
chr1	152088497	152091640	93.3186	2161.98	NSC_peak_7744f
chr12	4233384	4234796	93.3186	2161.98	NSC_peak_29921b
chr12	40221897	40224042	93.3186	2161.98	NSC_peak_31801c
chr13	60109876	60111188	93.3186	2161.98	NSC_peak_41181b
chr14	122473211	122477698	93.3186	2161.98	NSC_peak_51681b
chr17	5189177	5190779	93.3186	2161.98	NSC_peak_64189c
chr19	8966235	8968245	93.3186	2161.98	NSC_peak_76598c
chr2	28796307	28799278	93.3186	2161.98	NSC_peak_82334d
chr4	137930182	137931950	93.3186	2161.98	NSC_peak_111801a
chr8	25535401	25538799	93.3186	2161.98	NSC_peak_143534e
chr8	57486267	57488835	93.3186	2161.98	NSC_peak_145461g
chr10	80432581	80434575	93.2508	2159.98	NSC_peak_16066d
chr15	81189847	81191741	93.2508	2159.98	NSC_peak_55776b
chr15	85990742	85992624	93.2508	2159.98	NSC_peak_56411a
chr15	102073291	102074958	93.2508	2159.98	NSC_peak_57943b
chr16	36873897	36875955	93.2508	2159.98	NSC_peak_60548e
chr2	157278101	157279970	93.2508	2159.98	NSC_peak_91184c
chr2	170901194	170903820	93.2508	2159.98	NSC_peak_92801c
chr3	88757561	88759235	93.2508	2159.98	NSC_peak_98066a
chr5	124861320	124863871	93.2508	2159.98	NSC_peak_121653c
chr7	79386056	79387772	93.2508	2159.98	NSC_peak_137302b
chr7	83891398	83893264	93.2508	2159.98	NSC_peak_137707a
chr7	113512717	113514795	93.2508	2159.98	NSC_peak_139412b
chr8	126664726	126669030	93.2508	2159.98	NSC_peak_150671e
chr1	20819821	20820822	93.1831	2157.98	NSC_peak_589b
chr1	165236177	165237892	93.1831	2157.98	NSC_peak_8840c
chr10	42630293	42637750	93.1831	2157.98	NSC_peak_13561c
chr12	104750925	104753038	93.1831	2157.98	NSC_peak_35873d
chr13	85287758	85290140	93.1831	2157.98	NSC_peak_42400g
chr14	67714908	67717234	93.1831	2157.98	NSC_peak_48912b
chr15	76350396	76352186	93.1831	2157.98	NSC_peak_55200b
chr3	114029568	114031431	93.1831	2157.98	NSC_peak_99801c
chr5	124861320	124863871	93.1831	2157.98	NSC_peak_121653d
chr5	139199665	139202043	93.1831	2157.98	NSC_peak_123128d
chr9	25251313	25253669	93.1831	2157.98	NSC_peak_151932c
chr10	21081808	21084194	93.1154	2155.99	NSC_peak_12354b
chr10	75211619	75212987	93.1154	2155.99	NSC_peak_15596a
chr10	79908043	79909069	93.1154	2155.99	NSC_peak_15941b
chr10	84916714	84918427	93.1154	2155.99	NSC_peak_16563b
chr17	29489279	29493312	93.1154	2155.99	NSC_peak_65990b
chr2	30981419	30983061	93.1154	2155.99	NSC_peak_82649c
chr8	22059125	22061233	93.1154	2155.99	NSC_peak_143239d
chr9	42182693	42185070	93.1154	2155.99	NSC_peak_153266b
chr11	79992304	79994182	93.0477	2153.99	NSC_peak_24912b
chr13	69610517	69612662	93.0477	2153.99	NSC_peak_41531d
chr19	42128301	42130495	93.0477	2153.99	NSC_peak_78722b
chr4	107177828	107179962	93.0477	2153.99	NSC_peak_108803b
chr4	128609333	128611067	93.0477	2153.99	NSC_peak_110414c
chr7	113047619	113049137	93.0477	2153.99	NSC_peak_139366b
chr8	4324308	4325979	93.0477	2153.99	NSC_peak_142233b
chr9	40799525	40802579	93.0477	2153.99	NSC_peak_153043d
chr9	108305341	108307189	93.0477	2153.99	NSC_peak_158673b
chr12	80789844	80791873	92.98	2151.99	NSC_peak_34256c
chr14	18269647	18271713	92.98	2151.99	NSC_peak_45280e
chr15	103303983	103306161	92.98	2151.99	NSC_peak_58170f
chr16	4963783	4965091	92.98	2151.99	NSC_peak_58339b
chr3	88201382	88208818	92.98	2151.99	NSC_peak_97975n
chr4	119173114	119174720	92.98	2151.99	NSC_peak_109562d
chr5	34760787	34762784	92.98	2151.99	NSC_peak_115588b
chr6	83440106	83442453	92.98	2151.99	NSC_peak_128654d
chr9	84032260	84034347	92.98	2151.99	NSC_peak_157025a
chr1	165965550	165967020	92.9122	2150	NSC_peak_8907d
chr11	98809010	98810681	92.9122	2150	NSC_peak_27005b
chr11	118247208	118249512	92.9122	2150	NSC_peak_29328g
chr16	29882015	29884529	92.9122	2150	NSC_peak_59777b
chr19	46572233	46574000	92.9122	2150	NSC_peak_79254a
chr6	22833390	22835207	92.9122	2150	NSC_peak_125200c
chr6	42348770	42351224	92.9122	2150	NSC_peak_126502c
chr1	86524422	86529283	92.8445	2148	NSC_peak_4501d
chr10	59220796	59223529	92.8445	2148	NSC_peak_14396c
chr13	59970227	59972947	92.8445	2148	NSC_peak_41145d
chr14	66866377	66869834	92.8445	2148	NSC_peak_48787f
chr14	75235153	75237488	92.8445	2148	NSC_peak_49393c
chr17	29873128	29874924	92.8445	2148	NSC_peak_66051a
chr2	26499156	26504708	92.8445	2148	NSC_peak_82071g
chr2	72121461	72124000	92.8445	2148	NSC_peak_85690d
chr4	109762543	109763704	92.8445	2148	NSC_peak_109020a
chr5	36464319	36465802	92.8445	2148	NSC_peak_115769b
chr8	23236960	23238239	92.8445	2148	NSC_peak_143328c
chr9	4375604	4377080	92.8445	2148	NSC_peak_150949b
chr9	41010920	41013215	92.8445	2148	NSC_peak_153076c
chr9	100544821	100546971	92.8445	2148	NSC_peak_157949e
chr1	179802453	179804635	92.7768	2146.01	NSC_peak_10095c
chr15	79690002	79691830	92.7768	2146.01	NSC_peak_55591a
chr18	5161653	5164107	92.7768	2146.01	NSC_peak_70090d
chr2	104589486	104591226	92.7768	2146.01	NSC_peak_87607c
chr2	172344475	172346934	92.7768	2146.01	NSC_peak_92919c
chr3	121425393	121428628	92.7768	2146.01	NSC_peak_100261b
chr5	122820726	122821992	92.7768	2146.01	NSC_peak_121409b
chr5	135252490	135254881	92.7768	2146.01	NSC_peak_122730b
chr9	59485162	59487410	92.7768	2146.01	NSC_peak_154917e
chr10	80928381	80932151	92.7091	2144.01	NSC_peak_16165e
chr10	85916139	85917691	92.7091	2144.01	NSC_peak_16619b
chr11	100319213	100321098	92.7091	2144.01	NSC_peak_27116b
chr14	103762902	103765219	92.7091	2144.01	NSC_peak_50767d
chr18	56561538	56562982	92.7091	2144.01	NSC_peak_73277c
chr3	90432718	90434410	92.7091	2144.01	NSC_peak_98264d
chr3	108209190	108211426	92.7091	2144.01	NSC_peak_99594e
chr3	142880699	142883113	92.7091	2144.01	NSC_peak_101648d
chr4	41464333	41465687	92.7091	2144.01	NSC_peak_104598b
chr4	72167177	72169234	92.7091	2144.01	NSC_peak_106361a
chr5	149051131	149054915	92.7091	2144.01	NSC_peak_124097e
chr8	12394109	12398033	92.7091	2144.01	NSC_peak_142806d
chr9	66933262	66935020	92.7091	2144.01	NSC_peak_155872b
chr10	42501288	42503277	92.6414	2142.02	NSC_peak_13522a
chr12	29095150	29097280	92.6414	2142.02	NSC_peak_31047c
chr12	69183293	69185501	92.6414	2142.02	NSC_peak_33171c
chr17	34117893	34123425	92.6414	2142.02	NSC_peak_66527c
chr18	34859374	34863638	92.6414	2142.02	NSC_peak_71593f
chr19	53851406	53854297	92.6414	2142.02	NSC_peak_79748f
chr2	25982038	25984402	92.6414	2142.02	NSC_peak_81982d
chr2	106082890	106084475	92.6414	2142.02	NSC_peak_87780c
chr8	80878525	80881224	92.6414	2142.02	NSC_peak_146744e
chr9	64016679	64023615	92.6414	2142.02	NSC_peak_155546o
chr11	71757832	71759246	92.5736	2140.02	NSC_peak_24090a
chr15	98952679	98955340	92.5736	2140.02	NSC_peak_57563c
chr17	35088748	35090117	92.5736	2140.02	NSC_peak_66646a
chr18	49831701	49833764	92.5736	2140.02	NSC_peak_72751b
chr19	4793279	4794648	92.5736	2140.02	NSC_peak_76102c
chr19	15923274	15926808	92.5736	2140.02	NSC_peak_76986h
chr19	27904071	27905477	92.5736	2140.02	NSC_peak_77773b
chr19	41980423	41983205	92.5736	2140.02	NSC_peak_78711c
chr2	13571894	13576836	92.5736	2140.02	NSC_peak_81274g
chr4	138303705	138305564	92.5736	2140.02	NSC_peak_111840b
chr4	155233390	155236479	92.5736	2140.02	NSC_peak_113843e
chr5	35453703	35455917	92.5736	2140.02	NSC_peak_115650a
chr7	45433724	45435577	92.5736	2140.02	NSC_peak_135463c
chr8	18845482	18847385	92.5736	2140.02	NSC_peak_143205c
chr8	120508550	120510465	92.5736	2140.02	NSC_peak_149945c
chr1	34438762	34440583	92.5059	2138.03	NSC_peak_1084c
chr11	5877414	5878967	92.5059	2138.03	NSC_peak_19804d
chr11	119941887	119944119	92.5059	2138.03	NSC_peak_29590d
chr13	37992900	37994787	92.5059	2138.03	NSC_peak_38941d
chr14	66296250	66298254	92.5059	2138.03	NSC_peak_48725b
chr15	73066974	73068547	92.5059	2138.03	NSC_peak_54859a
chr17	71001489	71003706	92.5059	2138.03	NSC_peak_68660d
chr2	93954266	93958722	92.5059	2138.03	NSC_peak_87071j
chr2	153740610	153742441	92.5059	2138.03	NSC_peak_90854b
chr3	79627934	79630080	92.5059	2138.03	NSC_peak_97258c
chr4	109201248	109202873	92.5059	2138.03	NSC_peak_108970c
chr5	140504882	140506547	92.5059	2138.03	NSC_peak_123313b
chr6	124828056	124830776	92.5059	2138.03	NSC_peak_131706c
chr7	44928668	44930552	92.5059	2138.03	NSC_peak_135369d
chr7	79589139	79593985	92.5059	2138.03	NSC_peak_137345e
chr9	56417004	56419311	92.5059	2138.03	NSC_peak_154582c
chr1	37996524	37998899	92.4382	2136.04	NSC_peak_1327b
chr1	81520463	81522341	92.4382	2136.04	NSC_peak_4184a
chr10	42274244	42278891	92.4382	2136.04	NSC_peak_13485i
chr11	69394467	69396978	92.4382	2136.04	NSC_peak_23852f
chr11	74829100	74833430	92.4382	2136.04	NSC_peak_24287g
chr15	37785979	37788066	92.4382	2136.04	NSC_peak_53281b
chr15	73089817	73091465	92.4382	2136.04	NSC_peak_54861c
chr2	25556975	25558887	92.4382	2136.04	NSC_peak_81951b
chr4	24247718	24249073	92.4382	2136.04	NSC_peak_103787b
chr5	24611240	24612980	92.4382	2136.04	NSC_peak_114924b
chr5	139149192	139151089	92.4382	2136.04	NSC_peak_123124c
chr7	13037310	13039160	92.4382	2136.04	NSC_peak_133590c
chr7	99139661	99142175	92.4382	2136.04	NSC_peak_138510c
chr8	10923619	10927024	92.4382	2136.04	NSC_peak_142598c
chr8	112268212	112270089	92.4382	2136.04	NSC_peak_149187b
chr9	47278544	47281685	92.4382	2136.04	NSC_peak_153862d
chr10	96616045	96618838	92.3705	2134.04	NSC_peak_17503b
chr10	117062854	117064112	92.3705	2134.04	NSC_peak_18446d
chr12	102438884	102440390	92.3705	2134.04	NSC_peak_35711c
chr14	74731671	74732989	92.3705	2134.04	NSC_peak_49349a
chr16	21203908	21206120	92.3705	2134.04	NSC_peak_59195b
chr16	48993418	48995011	92.3705	2134.04	NSC_peak_61368b
chr19	6978889	6981151	92.3705	2134.04	NSC_peak_76412c
chr4	102533053	102535015	92.3705	2134.04	NSC_peak_108302e
chr5	124326678	124328892	92.3705	2134.04	NSC_peak_121616c
chr6	28479355	28481126	92.3705	2134.04	NSC_peak_125397c
chr6	50775588	50778783	92.3705	2134.04	NSC_peak_126934f
chr6	125008127	125010315	92.3705	2134.04	NSC_peak_131732c
chr8	47712868	47714997	92.3705	2134.04	NSC_peak_144988d
chr8	120465327	120467472	92.3705	2134.04	NSC_peak_149933a
chr9	107626110	107628422	92.3705	2134.04	NSC_peak_158583b
chr1	172375779	172377431	92.3028	2132.05	NSC_peak_9632b
chr10	127062648	127065003	92.3028	2132.05	NSC_peak_19250c
chr11	69836284	69839255	92.3028	2132.05	NSC_peak_23918d
chr12	72084306	72087088	92.3028	2132.05	NSC_peak_33464e
chr14	11960127	11961816	92.3028	2132.05	NSC_peak_44968b
chr19	7205274	7206969	92.3028	2132.05	NSC_peak_76480d
chr2	21269436	21271111	92.3028	2132.05	NSC_peak_81761b
chr4	58508393	58510216	92.3028	2132.05	NSC_peak_105818a
chr5	140606052	140612656	92.3028	2132.05	NSC_peak_123338c
chr6	146887852	146889529	92.3028	2132.05	NSC_peak_133195b
chr8	10793751	10795421	92.3028	2132.05	NSC_peak_142574c
chr9	49594677	49596717	92.3028	2132.05	NSC_peak_154135d
chr1	133491489	133494228	92.235	2130.06	NSC_peak_6733a
chr10	39730768	39733533	92.235	2130.06	NSC_peak_13296b
chr12	27341056	27344612	92.235	2130.06	NSC_peak_30943g
chr13	47042612	47044982	92.235	2130.06	NSC_peak_39740d
chr14	62836871	62838717	92.235	2130.06	NSC_peak_48373c
chr14	118565496	118567279	92.235	2130.06	NSC_peak_51300b
chr15	82345702	82346951	92.235	2130.06	NSC_peak_55919a
chr15	83148314	83150364	92.235	2130.06	NSC_peak_56008c
chr15	89178377	89181547	92.235	2130.06	NSC_peak_56725e
chr16	91098754	91100592	92.235	2130.06	NSC_peak_63337b
chr2	11391465	11392514	92.235	2130.06	NSC_peak_81165
chr2	38142872	38145291	92.235	2130.06	NSC_peak_83464e
chr3	37311893	37313084	92.235	2130.06	NSC_peak_95302b
chr3	96695968	96697953	92.235	2130.06	NSC_peak_98627c
chr4	71483278	71485949	92.235	2130.06	NSC_peak_106333c
chr4	116807001	116808408	92.235	2130.06	NSC_peak_109332c
chr4	119538904	119540881	92.235	2130.06	NSC_peak_109598a
chr5	21054395	21057035	92.235	2130.06	NSC_peak_114633d
chr5	114443494	114444998	92.235	2130.06	NSC_peak_120336b
chr7	35584454	35587151	92.235	2130.06	NSC_peak_134842g
chr8	89323521	89326676	92.235	2130.06	NSC_peak_147496b
chr8	114936327	114937878	92.235	2130.06	NSC_peak_149392a
chr9	35401674	35404802	92.235	2130.06	NSC_peak_152716c
chr10	13303390	13306390	92.1673	2128.07	NSC_peak_11902d
chr11	55468301	55470741	92.1673	2128.07	NSC_peak_22787c
chr12	86945970	86948643	92.1673	2128.07	NSC_peak_34854d
chr2	73385684	73387294	92.1673	2128.07	NSC_peak_85849
chr2	164822436	164823746	92.1673	2128.07	NSC_peak_91866b
chr3	144596449	144598785	92.1673	2128.07	NSC_peak_101808c
chr4	134467363	134469865	92.1673	2128.07	NSC_peak_111262c
chr6	108658376	108662264	92.1673	2128.07	NSC_peak_130665c
chr7	13277979	13279677	92.1673	2128.07	NSC_peak_133598b
chr7	93079274	93081414	92.1673	2128.07	NSC_peak_138052a
chr9	61368031	61375017	92.1673	2128.07	NSC_peak_155149g
chr10	128803419	128806409	92.0996	2126.08	NSC_peak_19477f
chr14	75482007	75483887	92.0996	2126.08	NSC_peak_49430b
chr18	35770815	35772793	92.0996	2126.08	NSC_peak_71716b
chr18	37934496	37936048	92.0996	2126.08	NSC_peak_71927d
chr2	105397379	105400086	92.0996	2126.08	NSC_peak_87682f
chr4	45011395	45013486	92.0996	2126.08	NSC_peak_104892d
chr5	45855756	45858442	92.0996	2126.08	NSC_peak_116302e
chr5	108693147	108695500	92.0996	2126.08	NSC_peak_119627c
chr7	80860021	80861532	92.0996	2126.08	NSC_peak_137502b
chr9	31210503	31213201	92.0996	2126.08	NSC_peak_152392f
chr10	127120307	127121642	92.0319	2124.08	NSC_peak_19263c
chr13	24830655	24832471	92.0319	2124.08	NSC_peak_38203c
chr13	29982987	29987084	92.0319	2124.08	NSC_peak_38510j
chr13	48545267	48547049	92.0319	2124.08	NSC_peak_39942a
chr15	68361817	68364174	92.0319	2124.08	NSC_peak_54695d
chr18	60847976	60849662	92.0319	2124.08	NSC_peak_73606c
chr3	32708062	32709689	92.0319	2124.08	NSC_peak_94951a
chr3	104218834	104221507	92.0319	2124.08	NSC_peak_99229f
chr4	55348886	55351092	92.0319	2124.08	NSC_peak_105578c
chr5	38560485	38562641	92.0319	2124.08	NSC_peak_115987c
chr7	44304211	44306172	92.0319	2124.08	NSC_peak_135247b
chr8	69716118	69717687	92.0319	2124.08	NSC_peak_145988c
chr9	37207360	37208857	92.0319	2124.08	NSC_peak_152911b
chr11	59838811	59840345	91.9642	2122.09	NSC_peak_23061b
chr11	120085676	120087582	91.9642	2122.09	NSC_peak_29605d
chr12	79718902	79720272	91.9642	2122.09	NSC_peak_34093a
chr12	80061420	80065309	91.9642	2122.09	NSC_peak_34158d
chr14	79586776	79588298	91.9642	2122.09	NSC_peak_49846b
chr16	29893141	29895589	91.9642	2122.09	NSC_peak_59781a
chr17	34117893	34123425	91.9642	2122.09	NSC_peak_66527k
chr18	80810776	80812386	91.9642	2122.09	NSC_peak_75431b
chr3	84303968	84306532	91.9642	2122.09	NSC_peak_97594d
chr4	43043494	43046470	91.9642	2122.09	NSC_peak_104725a
chr4	43655656	43657569	91.9642	2122.09	NSC_peak_104785c
chr4	116684983	116686262	91.9642	2122.09	NSC_peak_109320a
chr7	5013875	5016272	91.9642	2122.09	NSC_peak_133465e
chr7	25266936	25269422	91.9642	2122.09	NSC_peak_134113c
chr1	82282554	82284804	91.8964	2120.1	NSC_peak_4233a
chr1	159593305	159595249	91.8964	2120.1	NSC_peak_8467b
chr11	60293583	60295709	91.8964	2120.1	NSC_peak_23125b
chr11	70646107	70648205	91.8964	2120.1	NSC_peak_24011b
chr11	109425120	109426669	91.8964	2120.1	NSC_peak_28167b
chr12	8921080	8922913	91.8964	2120.1	NSC_peak_30192c
chr12	110888405	110890084	91.8964	2120.1	NSC_peak_36548d
chr13	9093253	9095084	91.8964	2120.1	NSC_peak_37310a
chr17	24959411	24961276	91.8964	2120.1	NSC_peak_65398d
chr17	57030622	57032694	91.8964	2120.1	NSC_peak_67956d
chr19	6363027	6364886	91.8964	2120.1	NSC_peak_76323c
[truncated: 98,001 more rows]

## Sheet: IPC_peaks
chr	start	end	fold_enrichment	X.log10.qvalue.	name
chr1	88275725	88278582	260.738	7103.39	IPC_peak_4784e
chr2	98666163	98667442	180.039	4514.22	IPC_peak_93135d
chr11	113538718	113540412	128.927	2980.3	IPC_peak_30390b
chr4	136309577	136312090	127.595	2941.77	IPC_peak_119364b
chr5	151367772	151369423	124.784	2860.77	IPC_peak_134053c
chr10	128695271	128697180	124.415	2850.15	IPC_peak_20586b
chr11	87590857	87593018	124.415	2850.15	IPC_peak_27262c
chr7	3644180	3646479	124.193	2843.79	IPC_peak_143828c
chr4	120280287	120289105	123.749	2831.07	IPC_peak_117251i
chr9	71974136	71977315	123.453	2822.59	IPC_peak_168797d
chr15	102404822	102407179	122.935	2807.77	IPC_peak_61812b
chr12	72084224	72087133	122.343	2790.84	IPC_peak_35783e
chr9	119321082	119323674	122.122	2784.5	IPC_peak_172078g
chr11	96875188	96877532	121.826	2776.05	IPC_peak_28368a
chr4	107737766	107741596	121.752	2773.94	IPC_peak_116220f
chr4	155085418	155087290	121.752	2773.94	IPC_peak_122029c
chr7	113512810	113514824	121.678	2771.83	IPC_peak_150532b
chr5	73489797	73493114	121.382	2763.39	IPC_peak_126114c
chr5	121967526	121969422	121.382	2763.39	IPC_peak_130607b
chr7	19714725	19716636	121.382	2763.39	IPC_peak_144401c
chr12	100724048	100725838	121.308	2761.28	IPC_peak_38087b
chr5	120611453	120614346	121.234	2759.17	IPC_peak_130415c
chr7	111081824	111084094	121.012	2752.84	IPC_peak_150282d
chr13	36281871	36284927	120.568	2740.2	IPC_peak_41533e
chr6	85331873	85334256	120.346	2733.88	IPC_peak_138857e
chr14	20928410	20930795	119.977	2723.35	IPC_peak_48441b
chr8	11554536	11559001	119.977	2723.35	IPC_peak_154125a
chr14	24778268	24780103	119.607	2712.84	IPC_peak_48859c
chr6	113326130	113327782	119.459	2708.63	IPC_peak_141127b
chr11	117653369	117656473	119.237	2702.32	IPC_peak_31245c
chr12	51117302	51119504	119.237	2702.32	IPC_peak_34636c
chr5	113871558	113875153	118.793	2689.72	IPC_peak_129278d
chr17	35915653	35920396	118.645	2685.52	IPC_peak_71360d
chr11	32140705	32143649	118.571	2683.42	IPC_peak_22339d
chr11	70236743	70238582	118.497	2681.33	IPC_peak_25415c
chr11	106083579	106085747	118.497	2681.33	IPC_peak_29573b
chr19	7039021	7041217	118.497	2681.33	IPC_peak_81645d
chr13	91459984	91462712	118.423	2679.23	IPC_peak_45503c
chr16	91728013	91730660	118.349	2677.13	IPC_peak_67535b
chr11	85352222	85353717	118.275	2675.03	IPC_peak_27036c
chr11	114792895	114797007	118.275	2675.03	IPC_peak_30668f
chr2	73891470	73893746	118.201	2672.93	IPC_peak_91690c
chr11	120822880	120825751	118.053	2668.74	IPC_peak_31905e
chr18	42274565	42276546	117.979	2666.64	IPC_peak_77098b
chr19	46760562	46763365	117.979	2666.64	IPC_peak_84559c
chr9	72984715	72986355	117.905	2664.54	IPC_peak_168908c
chr1	180849851	180851703	117.831	2662.45	IPC_peak_10824c
chr4	155668200	155669989	117.683	2658.25	IPC_peak_122107b
chr1	170173954	170175691	117.536	2654.06	IPC_peak_9904d
chr16	90141462	90145016	117.462	2651.97	IPC_peak_67260j
chr3	51700266	51703170	117.462	2651.97	IPC_peak_102619c
chr16	63805973	63807371	117.388	2649.88	IPC_peak_66008b
chr3	145923712	145925178	117.388	2649.88	IPC_peak_108854a
chr7	143068252	143070521	117.388	2649.88	IPC_peak_153328a
chr9	40799581	40802645	117.388	2649.88	IPC_peak_165165c
chr11	6290913	6293001	117.24	2645.69	IPC_peak_21003c
chr2	34771136	34772922	117.24	2645.69	IPC_peak_88808b
chr6	115852645	115854297	117.24	2645.69	IPC_peak_141472
chr2	28796142	28799213	117.166	2643.59	IPC_peak_87779e
chr2	154790052	154792592	117.092	2641.5	IPC_peak_97096a
chr14	52256632	52258440	116.944	2637.31	IPC_peak_50538e
chr13	48545322	48547057	116.87	2635.22	IPC_peak_42669c
chr11	20541879	20544519	116.796	2633.13	IPC_peak_21631b
chr10	127287410	127291861	116.5	2624.76	IPC_peak_20391h
chr7	30230951	30233371	116.5	2624.76	IPC_peak_145128b
chr15	78770179	78774252	116.426	2622.67	IPC_peak_58959b
chr5	34186244	34188762	116.426	2622.67	IPC_peak_123881f
chr7	30587663	30590156	116.426	2622.67	IPC_peak_145192d
chr7	5019691	5021191	116.352	2620.58	IPC_peak_143923a
chr11	69670787	69673111	116.204	2616.4	IPC_peak_25333d
chr17	63862939	63865103	116.204	2616.4	IPC_peak_72851b
chr15	102404822	102407179	116.056	2612.22	IPC_peak_61812c
chr6	47812576	47814105	116.056	2612.22	IPC_peak_136580a
chr12	76402991	76406479	115.982	2610.13	IPC_peak_36175e
chr12	118300415	118303093	115.982	2610.13	IPC_peak_39791d
chr17	7168856	7171065	115.982	2610.13	IPC_peak_68654b
chr19	45363134	45364868	115.982	2610.13	IPC_peak_84362b
chr5	33657070	33659069	115.982	2610.13	IPC_peak_123824d
chr8	91133123	91135002	115.908	2608.04	IPC_peak_159338b
chr13	119689715	119691553	115.76	2603.86	IPC_peak_47581a
chr2	3282953	3285532	115.76	2603.86	IPC_peak_85904c
chr6	113854959	113858864	115.76	2603.86	IPC_peak_141177e
chr8	69995136	69997287	115.76	2603.86	IPC_peak_157581e
chr8	83971871	83974229	115.76	2603.86	IPC_peak_158466b
chr10	81319355	81321747	115.538	2597.6	IPC_peak_17266f
chr12	12903357	12906006	115.538	2597.6	IPC_peak_32606c
chr1	106170748	106174060	115.464	2595.51	IPC_peak_5755b
chr10	37135544	37141946	115.464	2595.51	IPC_peak_13961p
chr11	23254905	23258093	115.464	2595.51	IPC_peak_21850b
chr11	96829121	96830979	115.317	2591.33	IPC_peak_28356c
chr13	92736129	92737699	115.317	2591.33	IPC_peak_45587c
chr16	42874454	42876955	115.317	2591.33	IPC_peak_64982b
chr19	6362936	6364861	115.317	2591.33	IPC_peak_81531b
chr2	30807054	30808843	115.317	2591.33	IPC_peak_88147b
chr7	136081224	136084623	115.317	2591.33	IPC_peak_152665g
chr11	101477066	101478892	115.243	2589.25	IPC_peak_29028b
chr7	119894727	119896836	115.243	2589.25	IPC_peak_151179c
chr19	11964742	11966946	115.169	2587.16	IPC_peak_82043a
chr4	22486224	22492619	115.169	2587.16	IPC_peak_110650f
chr1	86500747	86506034	115.095	2585.07	IPC_peak_4667h
chr16	38087231	38090221	115.095	2585.07	IPC_peak_64684f
chr5	149352173	149354248	115.095	2585.07	IPC_peak_133872c
chr8	13104328	13106736	115.095	2585.07	IPC_peak_154363c
chr18	34930844	34932955	114.947	2580.9	IPC_peak_76467e
chr10	81544045	81545974	114.873	2578.81	IPC_peak_17330e
chr5	134687606	134689671	114.873	2578.81	IPC_peak_132212d
chr11	60416553	60418696	114.799	2576.73	IPC_peak_24521b
chr7	19130584	19132252	114.799	2576.73	IPC_peak_144293b
chr12	51690501	51692672	114.725	2574.64	IPC_peak_34679e
chr3	103913355	103915627	114.725	2574.64	IPC_peak_106113d
chr14	75844118	75846362	114.651	2572.55	IPC_peak_52667d
chr1	165633284	165635395	114.577	2570.47	IPC_peak_9387c
chr12	25870493	25872262	114.577	2570.47	IPC_peak_33087a
chr1	134059795	134064502	114.503	2568.38	IPC_peak_7233g
chr10	19276652	19278159	114.503	2568.38	IPC_peak_13101
chr10	62339102	62341312	114.503	2568.38	IPC_peak_15700d
chr11	68691021	68693518	114.503	2568.38	IPC_peak_25189c
chr11	116433210	116435568	114.503	2568.38	IPC_peak_30941b
chr15	98532339	98534807	114.429	2566.3	IPC_peak_61237g
chr18	35917969	35921880	114.355	2564.22	IPC_peak_76614e
chr5	33651129	33653214	114.355	2564.22	IPC_peak_123823g
chr1	91411553	91415800	114.281	2562.13	IPC_peak_5200f
chr12	70345688	70348327	114.207	2560.05	IPC_peak_35589g
chr7	28391985	28393707	114.207	2560.05	IPC_peak_144862c
chr1	86433720	86436173	114.133	2557.96	IPC_peak_4654b
chr1	89549855	89551223	114.133	2557.96	IPC_peak_4956a
chr11	96976750	96978760	114.133	2557.96	IPC_peak_28389c
chr8	45714191	45716433	114.059	2555.88	IPC_peak_156319d
chr14	118937092	118938997	113.985	2553.8	IPC_peak_54629a
chr12	24829872	24832756	113.911	2551.71	IPC_peak_33010d
chr14	54893189	54895380	113.911	2551.71	IPC_peak_50667b
chr15	78173219	78175028	113.911	2551.71	IPC_peak_58837c
chr19	7263961	7270472	113.911	2551.71	IPC_peak_81724j
chr5	67846222	67848821	113.911	2551.71	IPC_peak_125913d
chr5	72912960	72915878	113.911	2551.71	IPC_peak_126049f
chr7	111121528	111123499	113.911	2551.71	IPC_peak_150284e
chr11	71018593	71020195	113.689	2545.46	IPC_peak_25475c
chr15	3995155	3996577	113.689	2545.46	IPC_peak_55056b
chr2	11776805	11779214	113.689	2545.46	IPC_peak_86592b
chr11	61483145	61488746	113.615	2543.38	IPC_peak_24611c
chr4	120239422	120243751	113.615	2543.38	IPC_peak_117227k
chr5	138279049	138280806	113.615	2543.38	IPC_peak_132623c
chr14	76413769	76417011	113.541	2541.3	IPC_peak_52743c
chr4	120280287	120289105	113.541	2541.3	IPC_peak_117251h
chr11	70028412	70031067	113.467	2539.22	IPC_peak_25391c
chr1	91457554	91460271	113.393	2537.14	IPC_peak_5211c
chr6	113305984	113308736	113.393	2537.14	IPC_peak_141126b
chr17	20944212	20946689	113.171	2530.9	IPC_peak_69536c
chr17	65883715	65886560	113.171	2530.9	IPC_peak_73012c
chr3	88685003	88687063	113.171	2530.9	IPC_peak_104880b
chr11	121672456	121673955	113.097	2528.82	IPC_peak_31968b
chr15	37960201	37961781	113.097	2528.82	IPC_peak_56597b
chr18	36559114	36561713	113.097	2528.82	IPC_peak_76688a
chr2	92432997	92435521	113.097	2528.82	IPC_peak_92736d
chr17	35840831	35842356	113.023	2526.74	IPC_peak_71345b
chr12	108178119	108180443	112.95	2524.66	IPC_peak_38859d
chr7	29069854	29073388	112.95	2524.66	IPC_peak_144977c
chr11	121236302	121238174	112.876	2522.58	IPC_peak_31944c
chr11	23254905	23258093	112.802	2520.5	IPC_peak_21850c
chr7	63937005	63940118	112.728	2518.42	IPC_peak_146949e
chr11	24369537	24373601	112.654	2516.34	IPC_peak_22000c
chr12	111037730	111040674	112.654	2516.34	IPC_peak_39250d
chr7	82864233	82870776	112.58	2514.26	IPC_peak_148616g
chr1	184031626	184036405	112.506	2512.18	IPC_peak_11159i
chr2	30391672	30393556	112.506	2512.18	IPC_peak_88060a
chr11	87108241	87110447	112.432	2510.11	IPC_peak_27218c
chr12	59011206	59013913	112.432	2510.11	IPC_peak_35307c
chr3	138442088	138443775	112.432	2510.11	IPC_peak_108292b
chr1	156035045	156036977	112.358	2508.03	IPC_peak_8704c
chr15	85634099	85635357	112.358	2508.03	IPC_peak_60005b
chr17	57246626	57250976	112.358	2508.03	IPC_peak_72630d
chr7	128459857	128462676	112.358	2508.03	IPC_peak_151861f
chr1	7087881	7090093	112.284	2505.95	IPC_peak_102c
chr10	128565001	128566950	112.284	2505.95	IPC_peak_20570d
chr17	48408012	48410968	112.284	2505.95	IPC_peak_72014e
chr17	65612301	65614801	112.284	2505.95	IPC_peak_72977d
chr19	41745148	41747169	112.21	2503.87	IPC_peak_83886b
chr6	83077363	83079245	112.21	2503.87	IPC_peak_138569c
chr10	127507781	127514719	112.136	2501.8	IPC_peak_20410c
chr11	29692252	29694622	112.136	2501.8	IPC_peak_22214a
chr2	93175839	93179630	112.062	2499.72	IPC_peak_92846d
chr3	137863473	137866164	112.062	2499.72	IPC_peak_108232b
chr4	62581717	62584774	112.062	2499.72	IPC_peak_113087c
chr11	90248658	90250676	111.988	2497.65	IPC_peak_27725a
chr4	62359767	62361510	111.988	2497.65	IPC_peak_113067c
chr9	46327601	46330215	111.988	2497.65	IPC_peak_165976d
chr17	25918851	25921042	111.84	2493.49	IPC_peak_69901d
chr5	139199624	139201729	111.84	2493.49	IPC_peak_132701c
chr1	177440888	177445374	111.692	2489.34	IPC_peak_10475d
chr13	54692948	54694920	111.692	2489.34	IPC_peak_43315c
chr16	5012406	5013976	111.692	2489.34	IPC_peak_62165e
chr10	80621375	80624416	111.618	2487.27	IPC_peak_17108c
chr18	73814545	73816339	111.618	2487.27	IPC_peak_79763b
chr15	79062160	79063588	111.544	2485.19	IPC_peak_59035b
chr10	127507781	127514719	111.47	2483.12	IPC_peak_20410d
chr11	53299326	53301460	111.47	2483.12	IPC_peak_23906e
chr11	61174034	61175743	111.47	2483.12	IPC_peak_24579c
chr12	116919008	116921141	111.396	2481.05	IPC_peak_39660b
chr7	44304179	44306162	111.396	2481.05	IPC_peak_145887c
chr14	21498415	21501993	111.322	2478.97	IPC_peak_48524g
chr2	53190504	53192953	111.322	2478.97	IPC_peak_90104b
chr8	69120807	69123651	111.322	2478.97	IPC_peak_157504b
chr3	19187236	19189088	111.248	2476.9	IPC_peak_101007d
chr9	61509185	61511766	111.248	2476.9	IPC_peak_167613e
chr1	55052075	55053547	111.174	2474.83	IPC_peak_2385a
chr14	25225280	25227676	111.174	2474.83	IPC_peak_48936c
chr11	54786598	54788412	111.1	2472.75	IPC_peak_24043d
chr17	56325147	56327689	111.1	2472.75	IPC_peak_72435a
chr6	127700593	127702738	111.1	2472.75	IPC_peak_142365a
chr10	80741556	80743015	110.952	2468.61	IPC_peak_17139c
chr13	36292858	36294439	110.952	2468.61	IPC_peak_41534c
chr14	55052006	55056179	110.952	2468.61	IPC_peak_50692e
chr4	116220025	116223047	110.952	2468.61	IPC_peak_116741b
chr1	13371912	13374927	110.878	2466.54	IPC_peak_285b
chr16	7446873	7449009	110.878	2466.54	IPC_peak_62371b
chr19	7082586	7084370	110.878	2466.54	IPC_peak_81656a
chr9	7836163	7838425	110.878	2466.54	IPC_peak_163127c
chr1	131524592	131528919	110.804	2464.47	IPC_peak_6839l
chr1	177795283	177797163	110.804	2464.47	IPC_peak_10526d
chr13	99443268	99445758	110.804	2464.47	IPC_peak_46257c
chr11	32156656	32159086	110.73	2462.4	IPC_peak_22343c
chr2	61654328	61657509	110.73	2462.4	IPC_peak_90657h
chr1	133130502	133132657	110.656	2460.32	IPC_peak_7095c
chr10	39320531	39322538	110.656	2460.32	IPC_peak_14072a
chr3	89429725	89431127	110.656	2460.32	IPC_peak_104976a
chr5	116590713	116593681	110.656	2460.32	IPC_peak_129789d
chr6	47812576	47814105	110.656	2460.32	IPC_peak_136580b
chr1	178855308	178857426	110.583	2458.25	IPC_peak_10612b
chr11	20330995	20334172	110.583	2458.25	IPC_peak_21614f
chr15	44427088	44428827	110.583	2458.25	IPC_peak_56911b
chr2	24974338	24976469	110.583	2458.25	IPC_peak_87203c
chr7	45365700	45368114	110.583	2458.25	IPC_peak_146099e
chr4	45822595	45825719	110.509	2456.18	IPC_peak_112009c
chr5	115428020	115438759	110.509	2456.18	IPC_peak_129553y
chr7	16097597	16099375	110.509	2456.18	IPC_peak_144082c
chr11	97186725	97189239	110.435	2454.11	IPC_peak_28424c
chr9	44305010	44306393	110.435	2454.11	IPC_peak_165719b
chr1	75316489	75318535	110.361	2452.04	IPC_peak_3842d
chr16	38087231	38090221	110.361	2452.04	IPC_peak_64684g
chr19	14596570	14599594	110.361	2452.04	IPC_peak_82146e
chr2	153344902	153347209	110.361	2452.04	IPC_peak_96888a
chr5	115156888	115159417	110.361	2452.04	IPC_peak_129481d
chr7	27178018	27179698	110.361	2452.04	IPC_peak_144677b
chr1	127773098	127775104	110.287	2449.97	IPC_peak_6582d
chr15	75614605	75617595	110.287	2449.97	IPC_peak_58520f
chr6	55919268	55922142	110.287	2449.97	IPC_peak_137662e
chr11	96074448	96076529	110.213	2447.9	IPC_peak_28204e
chr2	180256181	180258236	110.213	2447.9	IPC_peak_100182c
chr6	88517821	88519688	110.213	2447.9	IPC_peak_139194d
chr7	137409966	137411627	110.213	2447.9	IPC_peak_152859c
chr11	86756147	86758935	110.139	2445.83	IPC_peak_27174g
chr17	46679747	46682085	110.139	2445.83	IPC_peak_71794d
chr17	57030581	57032692	110.139	2445.83	IPC_peak_72608c
chr4	72196937	72202068	110.139	2445.83	IPC_peak_113535n
chr5	137627966	137630209	110.139	2445.83	IPC_peak_132556c
chr5	148927806	148929607	110.139	2445.83	IPC_peak_133822b
chr7	45813259	45816131	110.139	2445.83	IPC_peak_146186d
chr1	155972256	155974438	110.065	2443.77	IPC_peak_8701c
chr18	73571254	73574980	110.065	2443.77	IPC_peak_79743d
chr19	47730367	47732525	110.065	2443.77	IPC_peak_84687d
chr2	29124435	29126112	110.065	2443.77	IPC_peak_87834
chr17	3441467	3444021	109.991	2441.7	IPC_peak_68234c
chr3	66324649	66327341	109.991	2441.7	IPC_peak_103483c
chr3	100921534	100923168	109.991	2441.7	IPC_peak_105802c
chr12	73907154	73909020	109.917	2439.63	IPC_peak_35977a
chr14	62415221	62417919	109.917	2439.63	IPC_peak_51416c
chr15	102624212	102626125	109.917	2439.63	IPC_peak_61842b
chr17	74527199	74529722	109.917	2439.63	IPC_peak_73603e
chr8	3220310	3222280	109.917	2439.63	IPC_peak_153589c
chr9	66794657	66796402	109.917	2439.63	IPC_peak_168349b
chr11	23305373	23307743	109.843	2437.56	IPC_peak_21853c
chr11	102294775	102298008	109.843	2437.56	IPC_peak_29182d
chr11	113438624	113440706	109.843	2437.56	IPC_peak_30364b
chr13	14062513	14065505	109.843	2437.56	IPC_peak_40158c
chr17	56078585	56080487	109.843	2437.56	IPC_peak_72394b
chr2	152829541	152832100	109.843	2437.56	IPC_peak_96823f
chr3	5754361	5755634	109.843	2437.56	IPC_peak_100476b
chr16	38087231	38090221	109.769	2435.49	IPC_peak_64684e
chr11	17158581	17160946	109.695	2433.42	IPC_peak_21365b
chr15	77840732	77842884	109.695	2433.42	IPC_peak_58809g
chr15	81189817	81191708	109.695	2433.42	IPC_peak_59333c
chr18	38992116	38994414	109.695	2433.42	IPC_peak_76948b
chr4	63387448	63390791	109.695	2433.42	IPC_peak_113212d
chr9	109931092	109933447	109.695	2433.42	IPC_peak_171329b
chr11	22285859	22288015	109.621	2431.36	IPC_peak_21789e
chr11	118744035	118746098	109.621	2431.36	IPC_peak_31462a
chr5	99478605	99481348	109.621	2431.36	IPC_peak_127545b
chr7	16613211	16616029	109.621	2431.36	IPC_peak_144147f
chr16	72698812	72700343	109.547	2429.29	IPC_peak_66327b
chr17	24849430	24851267	109.547	2429.29	IPC_peak_69747c
chr4	148448043	148449509	109.547	2429.29	IPC_peak_120830a
chr15	102404822	102407179	109.473	2427.22	IPC_peak_61812d
chr10	62650256	62652246	109.399	2425.16	IPC_peak_15718d
chr10	128803394	128806626	109.399	2425.16	IPC_peak_20598f
chr19	44282495	44285214	109.399	2425.16	IPC_peak_84144e
chr6	70843489	70845617	109.399	2425.16	IPC_peak_138045c
chr8	122675487	122679272	109.399	2425.16	IPC_peak_162224d
chr11	103114818	103118049	109.325	2423.09	IPC_peak_29302c
chr15	102515876	102519629	109.325	2423.09	IPC_peak_61824g
chr4	151860358	151863290	109.251	2421.03	IPC_peak_121485e
chr19	6920306	6922735	109.177	2418.96	IPC_peak_81615e
chr4	106814858	106816862	109.177	2418.96	IPC_peak_116070c
chr17	33759487	33760980	109.103	2416.89	IPC_peak_71024b
chr4	28812163	28816079	109.103	2416.89	IPC_peak_110860b
chr4	45011393	45013453	109.103	2416.89	IPC_peak_111863d
chr4	134466955	134469865	109.103	2416.89	IPC_peak_119052e
chr4	134702773	134705094	109.103	2416.89	IPC_peak_119119f
chr5	140703970	140705855	109.103	2416.89	IPC_peak_132991b
chr10	86704530	86706702	109.029	2414.83	IPC_peak_17722e
chr12	83596110	83597747	109.029	2414.83	IPC_peak_36782d
chr15	82145769	82149125	109.029	2414.83	IPC_peak_59431c
chr5	100428912	100430489	109.029	2414.83	IPC_peak_127722b
chr6	113696343	113698398	109.029	2414.83	IPC_peak_141158b
chr16	57120777	57122423	108.955	2412.77	IPC_peak_65743b
chr4	16162649	16164588	108.955	2412.77	IPC_peak_110460d
chr6	49318713	49319933	108.955	2412.77	IPC_peak_136713b
chr7	98655414	98657808	108.955	2412.77	IPC_peak_149513d
chr7	116442288	116444826	108.955	2412.77	IPC_peak_150882c
chr14	52103044	52104851	108.881	2410.7	IPC_peak_50522d
chr3	135437200	135439919	108.881	2410.7	IPC_peak_108068d
chr4	83416744	83418839	108.881	2410.7	IPC_peak_114202b
chr4	156108920	156110685	108.881	2410.7	IPC_peak_122155c
chr8	122803432	122806398	108.881	2410.7	IPC_peak_162257b
chr8	123040762	123043321	108.881	2410.7	IPC_peak_162302e
chr9	100642064	100644919	108.881	2410.7	IPC_peak_170437d
chr11	86992415	86994588	108.807	2408.64	IPC_peak_27205d
chr3	146336996	146338935	108.807	2408.64	IPC_peak_108903d
chr6	120578576	120581666	108.807	2408.64	IPC_peak_141841e
chr8	84813654	84816219	108.807	2408.64	IPC_peak_158640c
chr11	103266533	103268252	108.733	2406.57	IPC_peak_29324e
chr5	33657070	33659069	108.733	2406.57	IPC_peak_123824e
chr7	28435571	28437526	108.733	2406.57	IPC_peak_144868c
chr10	34018536	34020302	108.659	2404.51	IPC_peak_13888b
chr17	72835793	72837898	108.659	2404.51	IPC_peak_73503a
chr4	119292361	119295673	108.659	2404.51	IPC_peak_117115e
chr5	24423012	24424633	108.659	2404.51	IPC_peak_123147b
chr7	25753621	25756823	108.659	2404.51	IPC_peak_144652e
chr12	105030866	105034065	108.585	2402.45	IPC_peak_38480e
chr14	59736361	59738692	108.585	2402.45	IPC_peak_51051d
chr9	22002105	22003943	108.585	2402.45	IPC_peak_163785b
chr1	161875544	161877916	108.511	2400.38	IPC_peak_9154e
chr10	81135836	81139087	108.511	2400.38	IPC_peak_17228d
chr11	103266533	103268252	108.511	2400.38	IPC_peak_29324d
chr2	180117270	180120380	108.511	2400.38	IPC_peak_100161d
chr7	12977317	12978839	108.511	2400.38	IPC_peak_144031b
chr1	161875544	161877916	108.437	2398.32	IPC_peak_9154d
chr10	59898032	59900606	108.437	2398.32	IPC_peak_15366f
chr11	69058607	69061129	108.437	2398.32	IPC_peak_25230d
chr4	10972729	10978671	108.437	2398.32	IPC_peak_110124e
chr7	110060286	110062617	108.437	2398.32	IPC_peak_150200d
chr17	46751429	46752858	108.363	2396.26	IPC_peak_71803c
chr3	75555992	75558864	108.363	2396.26	IPC_peak_103883c
chr17	15439840	15441771	108.29	2394.2	IPC_peak_69391b
chr3	95624238	95625982	108.216	2392.14	IPC_peak_105335b
chr5	99478605	99481348	108.216	2392.14	IPC_peak_127545c
chr5	110415159	110418494	108.216	2392.14	IPC_peak_128483g
chr1	119835832	119838254	108.142	2390.07	IPC_peak_6165e
chr5	120611453	120614346	108.142	2390.07	IPC_peak_130415d
chr1	74587056	74589037	108.068	2388.01	IPC_peak_3745b
chr10	80701375	80703532	108.068	2388.01	IPC_peak_17127b
chr11	20200535	20202286	108.068	2388.01	IPC_peak_21591a
chr17	74338103	74339973	108.068	2388.01	IPC_peak_73592c
chr8	4677044	4679272	108.068	2388.01	IPC_peak_153676b
chr1	92178897	92181405	107.994	2385.95	IPC_peak_5268e
chr19	4755396	4757518	107.994	2385.95	IPC_peak_81308b
chr5	4755352	4759116	107.994	2385.95	IPC_peak_122279h
chr6	120363119	120365470	107.994	2385.95	IPC_peak_141807c
chr7	44868152	44870601	107.994	2385.95	IPC_peak_145991e
chr7	127023747	127028527	107.994	2385.95	IPC_peak_151733j
chr1	172317193	172321596	107.92	2383.89	IPC_peak_10165i
chr13	36281871	36284927	107.92	2383.89	IPC_peak_41533d
chr13	43949585	43951073	107.92	2383.89	IPC_peak_42113b
chr19	6978666	6981072	107.92	2383.89	IPC_peak_81636d
chr2	50043525	50046353	107.92	2383.89	IPC_peak_89814d
chr2	163418775	163420303	107.92	2383.89	IPC_peak_98054c
chr4	130803559	130806262	107.92	2383.89	IPC_peak_118456d
chr5	24684633	24686630	107.92	2383.89	IPC_peak_123209c
chr5	92503326	92506830	107.92	2383.89	IPC_peak_127113h
chr7	4738854	4741669	107.92	2383.89	IPC_peak_143890d
chr8	11554536	11559001	107.92	2383.89	IPC_peak_154125i
chr11	31869770	31871679	107.846	2381.83	IPC_peak_22294d
chr11	77981320	77985610	107.846	2381.83	IPC_peak_26198d
chr2	93953754	93958792	107.846	2381.83	IPC_peak_92990k
chr17	78735667	78737429	107.772	2379.77	IPC_peak_73754c
chr4	11484921	11486684	107.772	2379.77	IPC_peak_110168c
chr6	42264249	42266369	107.772	2379.77	IPC_peak_136388b
chr1	165459266	165462137	107.698	2377.71	IPC_peak_9376d
chr10	80397410	80400595	107.698	2377.71	IPC_peak_17053f
chr16	42874454	42876955	107.698	2377.71	IPC_peak_64982d
chr5	72912960	72915878	107.698	2377.71	IPC_peak_126049g
chr7	101107523	101110482	107.698	2377.71	IPC_peak_149818b
chr9	62121221	62123681	107.698	2377.71	IPC_peak_167718e
chr1	93633737	93636671	107.55	2373.59	IPC_peak_5437e
chr18	21299054	21301158	107.55	2373.59	IPC_peak_75716d
chr19	4793268	4794649	107.55	2373.59	IPC_peak_81315c
chr7	73556618	73559360	107.55	2373.59	IPC_peak_147780g
chr11	48816040	48819071	107.476	2371.53	IPC_peak_23532c
chr11	55468302	55470692	107.476	2371.53	IPC_peak_24108b
chr18	73571254	73574980	107.476	2371.53	IPC_peak_79743c
chr5	36581078	36582871	107.476	2371.53	IPC_peak_124180b
chr9	35210303	35211897	107.476	2371.53	IPC_peak_164805c
chr12	85218739	85220401	107.402	2369.47	IPC_peak_36968a
chr3	40948979	40951342	107.402	2369.47	IPC_peak_102252b
chr3	104510662	104512519	107.402	2369.47	IPC_peak_106164c
chr9	62476471	62478141	107.402	2369.47	IPC_peak_167768c
chr1	42692977	42699909	107.328	2367.41	IPC_peak_1909f
chr10	87057380	87059442	107.328	2367.41	IPC_peak_17760c
chr12	71830176	71832823	107.328	2367.41	IPC_peak_35737c
chr12	112332636	112338152	107.328	2367.41	IPC_peak_39447b
chr17	24548817	24551202	107.328	2367.41	IPC_peak_69717b
chr5	131641495	131644251	107.328	2367.41	IPC_peak_131752d
chr9	53535590	53538018	107.328	2367.41	IPC_peak_166663e
chr1	160211674	160213962	107.254	2365.36	IPC_peak_9051e
chr11	62076347	62077888	107.254	2365.36	IPC_peak_24659
chr15	84531230	84533171	107.254	2365.36	IPC_peak_59787a
chr17	56078585	56080487	107.254	2365.36	IPC_peak_72394c
chr19	53943479	53946012	107.254	2365.36	IPC_peak_85063d
chr5	111892547	111894950	107.254	2365.36	IPC_peak_128830c
chr7	63985834	63987711	107.254	2365.36	IPC_peak_146956c
chr8	84103581	84105765	107.254	2365.36	IPC_peak_158487d
chr13	9093251	9095007	107.18	2363.3	IPC_peak_39998a
chr13	29823174	29825071	107.18	2363.3	IPC_peak_41200b
chr16	22438180	22441043	107.18	2363.3	IPC_peak_63287e
chr4	122885390	122887390	107.18	2363.3	IPC_peak_117367b
chr8	120520307	120522337	107.18	2363.3	IPC_peak_161872b
chr11	21571045	21572601	107.106	2361.24	IPC_peak_21721d
chr4	109675978	109677833	107.106	2361.24	IPC_peak_116414a
chr6	117253101	117256012	107.106	2361.24	IPC_peak_141581c
chr7	19075500	19077196	107.106	2361.24	IPC_peak_144280c
chr7	45703649	45708311	107.106	2361.24	IPC_peak_146159c
chr1	86358361	86360839	107.032	2359.18	IPC_peak_4643c
chr4	91080158	91081697	107.032	2359.18	IPC_peak_114756b
chr5	34168905	34170238	107.032	2359.18	IPC_peak_123879
chr8	47673150	47676612	107.032	2359.18	IPC_peak_156532e
chr9	124422424	124426317	107.032	2359.18	IPC_peak_172639d
chr10	20311107	20313674	106.958	2357.13	IPC_peak_13225d
chr10	76960520	76962804	106.958	2357.13	IPC_peak_16631c
chr11	95309113	95311070	106.958	2357.13	IPC_peak_28094a
chr1	75316489	75318535	106.884	2355.07	IPC_peak_3842e
chr11	69835771	69839265	106.884	2355.07	IPC_peak_25353h
chr11	97186725	97189239	106.884	2355.07	IPC_peak_28424b
chr13	111488459	111491109	106.884	2355.07	IPC_peak_47122d
chr7	25266973	25269383	106.884	2355.07	IPC_peak_144583b
chr1	194160624	194162331	106.81	2353.01	IPC_peak_12132b
chr11	43681125	43683298	106.81	2353.01	IPC_peak_23235a
chr14	24577925	24580173	106.81	2353.01	IPC_peak_48822a
chr18	49831699	49833701	106.81	2353.01	IPC_peak_77664b
chr2	39189608	39191333	106.81	2353.01	IPC_peak_89256c
chr2	72426247	72428145	106.81	2353.01	IPC_peak_91503b
chr1	177440888	177445374	106.736	2350.96	IPC_peak_10475c
chr15	77305406	77307627	106.736	2350.96	IPC_peak_58757e
chr17	64331055	64333068	106.736	2350.96	IPC_peak_72866c
chr2	130351277	130353073	106.736	2350.96	IPC_peak_95358b
chr5	32784885	32786342	106.736	2350.96	IPC_peak_123750c
chr8	26157545	26159415	106.736	2350.96	IPC_peak_155079b
chr8	84065845	84067918	106.736	2350.96	IPC_peak_158481b
chr1	30948351	30950796	106.662	2348.9	IPC_peak_884e
chr11	50324702	50326589	106.662	2348.9	IPC_peak_23644c
chr11	70668257	70670772	106.662	2348.9	IPC_peak_25455b
chr11	120571982	120574093	106.662	2348.9	IPC_peak_31867c
chr12	91848442	91849717	106.662	2348.9	IPC_peak_37515c
chr16	45998689	46000591	106.662	2348.9	IPC_peak_65294c
chr16	52030417	52033277	106.662	2348.9	IPC_peak_65550c
chr17	46649770	46651693	106.662	2348.9	IPC_peak_71790b
chr4	148158651	148161386	106.662	2348.9	IPC_peak_120733d
chr5	21700400	21702172	106.662	2348.9	IPC_peak_122902d
chr6	14899203	14902713	106.662	2348.9	IPC_peak_134564d
chr8	25601042	25603823	106.662	2348.9	IPC_peak_155036c
chr13	80884263	80887141	106.588	2346.85	IPC_peak_45067e
chr5	137501458	137503392	106.588	2346.85	IPC_peak_132526c
chr7	79272461	79274548	106.588	2346.85	IPC_peak_148191b
chr7	114841845	114843797	106.588	2346.85	IPC_peak_150644b
chr8	12125602	12128654	106.588	2346.85	IPC_peak_154198c
chr1	105989714	105992332	106.514	2344.79	IPC_peak_5738c
chr10	60193177	60195948	106.514	2344.79	IPC_peak_15424c
chr12	59066166	59067837	106.514	2344.79	IPC_peak_35310c
chr13	119407949	119410002	106.514	2344.79	IPC_peak_47556b
chr4	133728281	133731167	106.514	2344.79	IPC_peak_118941d
chr7	44985163	44988499	106.514	2344.79	IPC_peak_146011c
chr10	63022531	63026113	106.44	2342.74	IPC_peak_15752e
chr12	86241293	86242595	106.44	2342.74	IPC_peak_37102a
chr3	90292128	90294532	106.44	2342.74	IPC_peak_105109b
chr8	79638381	79640600	106.44	2342.74	IPC_peak_158215c
chr16	31199616	31201874	106.366	2340.68	IPC_peak_63942e
chr16	58407641	58409849	106.366	2340.68	IPC_peak_65798a
chr17	56934282	56936186	106.366	2340.68	IPC_peak_72601d
chr7	127587436	127589310	106.366	2340.68	IPC_peak_151784d
chr15	91376313	91378030	106.292	2338.63	IPC_peak_60587c
chr3	127625146	127629307	106.292	2338.63	IPC_peak_107564a
chr7	139388181	139389950	106.292	2338.63	IPC_peak_153009b
chr9	107872011	107873292	106.292	2338.63	IPC_peak_171172b
chr14	55559596	55561402	106.218	2336.57	IPC_peak_50768b
chr15	57795396	57797286	106.218	2336.57	IPC_peak_57380d
chr17	57030581	57032692	106.218	2336.57	IPC_peak_72608e
chr9	107483715	107487129	106.218	2336.57	IPC_peak_171078b
chr14	65342904	65345176	106.144	2334.52	IPC_peak_51767d
chr3	136669167	136672325	106.144	2334.52	IPC_peak_108128c
chr4	126201450	126203753	106.144	2334.52	IPC_peak_117851e
chr5	138255086	138256361	106.144	2334.52	IPC_peak_132617b
chr8	57510885	57513248	106.144	2334.52	IPC_peak_157045b
chr9	108577623	108579671	106.144	2334.52	IPC_peak_171253c
chr14	54516471	54518410	106.07	2332.46	IPC_peak_50623e
chr16	11253020	11255339	106.07	2332.46	IPC_peak_62595e
chr9	25150508	25152625	106.07	2332.46	IPC_peak_164019c
chr9	65908371	65910044	106.07	2332.46	IPC_peak_168263b
chr1	37864321	37866142	105.997	2330.41	IPC_peak_1336b
chr13	58401049	58403762	105.997	2330.41	IPC_peak_43850d
chr3	82357427	82358698	105.997	2330.41	IPC_peak_104178b
chr3	102022444	102026883	105.997	2330.41	IPC_peak_105987i
chr7	141214660	141216697	105.997	2330.41	IPC_peak_153146c
chr9	54863092	54864635	105.997	2330.41	IPC_peak_166774b
chr12	40221871	40224039	105.923	2328.36	IPC_peak_34143c
chr6	37869995	37872049	105.923	2328.36	IPC_peak_136094c
chr6	146576805	146578902	105.923	2328.36	IPC_peak_143622b
chr7	141326266	141329076	105.923	2328.36	IPC_peak_153155f
chr9	64810616	64812426	105.923	2328.36	IPC_peak_168117b
chr1	194160624	194162331	105.849	2326.31	IPC_peak_12132c
chr15	85493379	85495380	105.849	2326.31	IPC_peak_59962d
chr16	90141462	90145016	105.849	2326.31	IPC_peak_67260i
chr7	4811325	4813489	105.849	2326.31	IPC_peak_143901e
chr1	152901388	152904176	105.775	2324.25	IPC_peak_8343e
chr13	93302940	93305139	105.775	2324.25	IPC_peak_45614c
chr15	80710297	80712485	105.775	2324.25	IPC_peak_59287c
chr3	96600542	96602785	105.775	2324.25	IPC_peak_105491a
chr5	106558854	106561770	105.775	2324.25	IPC_peak_128249b
chr5	135148512	135150387	105.775	2324.25	IPC_peak_132256c
chr12	83920634	83923099	105.701	2322.2	IPC_peak_36803e
chr2	25981988	25984400	105.701	2322.2	IPC_peak_87320e
chr2	146279070	146281556	105.701	2322.2	IPC_peak_96330b
chr3	65527537	65530319	105.701	2322.2	IPC_peak_103412b
chr4	45011393	45013453	105.701	2322.2	IPC_peak_111863c
chr7	25076260	25078021	105.701	2322.2	IPC_peak_144553a
chr7	102209347	102211468	105.701	2322.2	IPC_peak_149928c
chr8	113634284	113636766	105.701	2322.2	IPC_peak_161064e
chr1	192833378	192835842	105.627	2320.15	IPC_peak_11988c
chr10	95513999	95516103	105.627	2320.15	IPC_peak_18498b
chr11	119299317	119300891	105.627	2320.15	IPC_peak_31629c
chr12	111537374	111539506	105.627	2320.15	IPC_peak_39320c
chr2	180023810	180028288	105.627	2320.15	IPC_peak_100136b
chr12	105874387	105877539	105.553	2318.1	IPC_peak_38550b
chr2	156861827	156864079	105.553	2318.1	IPC_peak_97325c
chr6	71439064	71441616	105.553	2318.1	IPC_peak_138097d
chr9	115308739	115311435	105.553	2318.1	IPC_peak_171729f
chr12	108791850	108795146	105.479	2316.05	IPC_peak_39004b
chr14	50930009	50931795	105.479	2316.05	IPC_peak_50442c
chr17	24469698	24471517	105.479	2316.05	IPC_peak_69692b
chr2	131260994	131263655	105.479	2316.05	IPC_peak_95461d
chr4	114999339	115000811	105.479	2316.05	IPC_peak_116655b
chr16	11133571	11135433	105.405	2313.99	IPC_peak_62588c
chr18	42738680	42741859	105.405	2313.99	IPC_peak_77164c
chr3	38298832	38301070	105.405	2313.99	IPC_peak_102087a
chr3	89213403	89216575	105.405	2313.99	IPC_peak_104932b
chr4	124750814	124752719	105.405	2313.99	IPC_peak_117630a
chr4	155219862	155224166	105.405	2313.99	IPC_peak_122057i
chr7	45365700	45368114	105.405	2313.99	IPC_peak_146099f
chr12	12877028	12878518	105.331	2311.94	IPC_peak_32601c
chr15	82967624	82970035	105.331	2311.94	IPC_peak_59527b
chr18	81508931	81511721	105.331	2311.94	IPC_peak_80620b
chr19	29100170	29102445	105.331	2311.94	IPC_peak_83132d
chr2	3512060	3513738	105.331	2311.94	IPC_peak_85919b
chr4	109973348	109979557	105.331	2311.94	IPC_peak_116446q
chr7	96831798	96833725	105.331	2311.94	IPC_peak_149333b
chr9	40799581	40802645	105.331	2311.94	IPC_peak_165165d
chr9	111270635	111272830	105.331	2311.94	IPC_peak_171444b
chr13	49014818	49017187	105.257	2309.89	IPC_peak_42756d
chr2	128817161	128819620	105.257	2309.89	IPC_peak_95249c
chr2	179761281	179763764	105.257	2309.89	IPC_peak_100092e
chr6	124828028	124830696	105.257	2309.89	IPC_peak_142067d
chr8	84792952	84795578	105.257	2309.89	IPC_peak_158631b
chr3	90432702	90434395	105.183	2307.84	IPC_peak_105124c
chr3	120982087	120984536	105.183	2307.84	IPC_peak_107112d
chr4	42999437	43001257	105.183	2307.84	IPC_peak_111680c
chr8	95080188	95082024	105.183	2307.84	IPC_peak_159793b
chr9	57074849	57077642	105.183	2307.84	IPC_peak_167012d
chr3	108431987	108435153	105.109	2305.79	IPC_peak_106560d
chr8	88695922	88698243	105.109	2305.79	IPC_peak_159049d
chr1	178405250	178407238	105.035	2303.74	IPC_peak_10547c
chr12	118300415	118303093	105.035	2303.74	IPC_peak_39791c
chr2	33215184	33217542	105.035	2303.74	IPC_peak_88531a
chr3	8923013	8924391	105.035	2303.74	IPC_peak_100582b
chr4	88030584	88034574	105.035	2303.74	IPC_peak_114578i
chr4	120280287	120289105	105.035	2303.74	IPC_peak_117251y
chr5	123343546	123347189	105.035	2303.74	IPC_peak_130835f
chr8	25753463	25755679	105.035	2303.74	IPC_peak_155050a
chr9	100544811	100547029	105.035	2303.74	IPC_peak_170417e
chr1	175691424	175693780	104.961	2301.69	IPC_peak_10299f
chr1	191024810	191027137	104.961	2301.69	IPC_peak_11860c
chr11	60351967	60353644	104.961	2301.69	IPC_peak_24516b
chr17	84956563	84958961	104.961	2301.69	IPC_peak_74247b
chr4	101646723	101648710	104.961	2301.69	IPC_peak_115571b
chr4	129460546	129462526	104.961	2301.69	IPC_peak_118244b
chr6	21948914	21950738	104.961	2301.69	IPC_peak_134862c
chr10	61679578	61681075	104.887	2299.65	IPC_peak_15636b
chr10	79852280	79856287	104.887	2299.65	IPC_peak_16889f
chr11	87108241	87110447	104.887	2299.65	IPC_peak_27218b
chr1	168430941	168432893	104.813	2297.6	IPC_peak_9795d
chr10	59949715	59953969	104.813	2297.6	IPC_peak_15381e
chr10	80825786	80827473	104.813	2297.6	IPC_peak_17157b
chr11	75460033	75462705	104.813	2297.6	IPC_peak_25828d
chr19	21652118	21654112	104.813	2297.6	IPC_peak_82500b
chr2	25574133	25576313	104.813	2297.6	IPC_peak_87277c
chr12	27340332	27345019	104.739	2295.55	IPC_peak_33239h
chr12	55835817	55837295	104.739	2295.55	IPC_peak_35108a
chr13	84345615	84349868	104.739	2295.55	IPC_peak_45251g
chr15	81584528	81587057	104.739	2295.55	IPC_peak_59367b
chr17	7168856	7171065	104.739	2295.55	IPC_peak_68654c
chr17	24959410	24961264	104.739	2295.55	IPC_peak_69760e
chr19	46598298	46600316	104.739	2295.55	IPC_peak_84544c
chr6	86668229	86670040	104.739	2295.55	IPC_peak_139002c
chr7	127477302	127480208	104.739	2295.55	IPC_peak_151776a
chr1	191395624	191398228	104.665	2293.5	IPC_peak_11893e
chr16	25057883	25060552	104.665	2293.5	IPC_peak_63504c
chr5	33541526	33543930	104.665	2293.5	IPC_peak_123817a
chr7	66688340	66690964	104.665	2293.5	IPC_peak_147222d
chr7	79464550	79467476	104.665	2293.5	IPC_peak_148239f
chr12	76961308	76963229	104.591	2291.45	IPC_peak_36227d
chr14	115778452	115780569	104.591	2291.45	IPC_peak_54362c
chr15	76510797	76512575	104.591	2291.45	IPC_peak_58650d
chr17	25014962	25017362	104.591	2291.45	IPC_peak_69764c
chr7	100606859	100609120	104.591	2291.45	IPC_peak_149726b
chr11	59661208	59664056	104.517	2289.4	IPC_peak_24412d
chr11	100737370	100739148	104.517	2289.4	IPC_peak_28897c
chr18	5989345	5990549	104.517	2289.4	IPC_peak_74946b
chr7	92668511	92670907	104.517	2289.4	IPC_peak_148991f
chr8	47240852	47244637	104.517	2289.4	IPC_peak_156453f
chr12	80789710	80791873	104.443	2287.36	IPC_peak_36556c
chr15	88818646	88820703	104.443	2287.36	IPC_peak_60385c
chr18	36559114	36561713	104.443	2287.36	IPC_peak_76688b
chr19	8801925	8803183	104.443	2287.36	IPC_peak_81806a
chr2	62806569	62808159	104.443	2287.36	IPC_peak_90756c
chr7	45642857	45644879	104.443	2287.36	IPC_peak_146154a
chr8	26975925	26980283	104.443	2287.36	IPC_peak_155174d
chr9	31210508	31213203	104.443	2287.36	IPC_peak_164500f
chr9	66124060	66125613	104.443	2287.36	IPC_peak_168282c
chr10	100486498	100488297	104.369	2285.31	IPC_peak_18792c
chr11	85138578	85140911	104.369	2285.31	IPC_peak_27019e
chr13	41249195	41251033	104.369	2285.31	IPC_peak_41850b
chr15	99972167	99974047	104.369	2285.31	IPC_peak_61526c
chr6	125008181	125010296	104.369	2285.31	IPC_peak_142102b
chr8	94385606	94388198	104.369	2285.31	IPC_peak_159701b
chr10	128302700	128304458	104.295	2283.26	IPC_peak_20524b
chr11	48816040	48819071	104.295	2283.26	IPC_peak_23532b
chr12	75595010	75597199	104.295	2283.26	IPC_peak_36072d
chr13	64019690	64021631	104.295	2283.26	IPC_peak_44270e
chr19	42089660	42091509	104.295	2283.26	IPC_peak_83934c
chr19	43673777	43676412	104.295	2283.26	IPC_peak_84095e
chr4	45818066	45820883	104.295	2283.26	IPC_peak_112006c
chr5	135543921	135546185	104.295	2283.26	IPC_peak_132309g
chr15	77928314	77929779	104.221	2281.22	IPC_peak_58814b
chr16	85307586	85309381	104.221	2281.22	IPC_peak_66998a
chr5	92082575	92084414	104.221	2281.22	IPC_peak_127063d
chr5	114443505	114444965	104.221	2281.22	IPC_peak_129368b
chr8	83714493	83716101	104.221	2281.22	IPC_peak_158433b
chr9	14274671	14278046	104.221	2281.22	IPC_peak_163366e
chr14	66296201	66299530	104.147	2279.17	IPC_peak_51839c
chr17	48408012	48410968	104.147	2279.17	IPC_peak_72014d
chr4	94602330	94603637	104.147	2279.17	IPC_peak_114882c
chr10	94128775	94130378	104.073	2277.12	IPC_peak_18315c
chr13	84568967	84572748	104.073	2277.12	IPC_peak_45266f
chr13	101202050	101204007	104.073	2277.12	IPC_peak_46431b
chr17	57030581	57032692	104.073	2277.12	IPC_peak_72608d
chr2	121412760	121414805	104.073	2277.12	IPC_peak_94785b
chr4	148590409	148592659	104.073	2277.12	IPC_peak_120846c
chr6	85236800	85239641	104.073	2277.12	IPC_peak_138832d
chr10	95939832	95941660	103.999	2275.08	IPC_peak_18538c
chr11	87072992	87075327	103.999	2275.08	IPC_peak_27215c
chr16	8828730	8831941	103.999	2275.08	IPC_peak_62441b
chr17	31563475	31566214	103.999	2275.08	IPC_peak_70846b
chr18	60525471	60527061	103.999	2275.08	IPC_peak_78472c
chr3	135437200	135439919	103.999	2275.08	IPC_peak_108068c
chr1	43933089	43934785	103.925	2273.03	IPC_peak_2022b
chr1	119503826	119505502	103.925	2273.03	IPC_peak_6147b
chr11	4094148	4097734	103.925	2273.03	IPC_peak_20758h
chr11	106786736	106790147	103.925	2273.03	IPC_peak_29637g
chr11	120571982	120574093	103.925	2273.03	IPC_peak_31867d
chr15	5115548	5117490	103.925	2273.03	IPC_peak_55083c
chr17	3556914	3558361	103.925	2273.03	IPC_peak_68250c
chr19	25285372	25287255	103.925	2273.03	IPC_peak_82799b
chr7	80186053	80187937	103.925	2273.03	IPC_peak_148368d
chr7	109190410	109193093	103.925	2273.03	IPC_peak_150088e
chr9	22156234	22157830	103.925	2273.03	IPC_peak_163816b
chr1	92736337	92739082	103.851	2270.99	IPC_peak_5333d
chr10	118141059	118142722	103.851	2270.99	IPC_peak_19653b
chr2	160365089	160368757	103.851	2270.99	IPC_peak_97722h
chr5	114566831	114568611	103.851	2270.99	IPC_peak_129389a
chr9	123528397	123531101	103.851	2270.99	IPC_peak_172620d
chr13	96542068	96543894	103.777	2268.94	IPC_peak_45914a
chr14	56667471	56669572	103.777	2268.94	IPC_peak_50855a
chr15	98566913	98569103	103.777	2268.94	IPC_peak_61238e
chr17	88063781	88067152	103.777	2268.94	IPC_peak_74632g
chr19	6417885	6419817	103.777	2268.94	IPC_peak_81549b
chr2	91649093	91650820	103.777	2268.94	IPC_peak_92627d
chr5	149051100	149054094	103.777	2268.94	IPC_peak_133848e
chr6	49217367	49218745	103.777	2268.94	IPC_peak_136696
chr9	21509468	21511181	103.777	2268.94	IPC_peak_163717c
chr9	108305282	108307199	103.777	2268.94	IPC_peak_171227b
chr9	108782848	108784563	103.777	2268.94	IPC_peak_171272c
chr1	75316489	75318535	103.703	2266.9	IPC_peak_3842c
chr1	86581665	86583253	103.703	2266.9	IPC_peak_4683c
chr1	150392363	150394270	103.703	2266.9	IPC_peak_8105c
chr13	81782569	81784212	103.703	2266.9	IPC_peak_45116b
chr15	80233218	80234898	103.703	2266.9	IPC_peak_59216a
chr16	44171886	44174151	103.703	2266.9	IPC_peak_65102d
chr2	144009777	144011854	103.703	2266.9	IPC_peak_96158c
chr5	118244512	118246428	103.703	2266.9	IPC_peak_130026b
chr6	35132354	35134802	103.703	2266.9	IPC_peak_135921e
chr8	95806335	95808493	103.703	2266.9	IPC_peak_159873e
chr1	37096864	37098731	103.63	2264.85	IPC_peak_1283a
chr1	75191235	75192914	103.63	2264.85	IPC_peak_3819b
chr10	115382653	115386109	103.63	2264.85	IPC_peak_19452f
chr16	44529319	44531972	103.63	2264.85	IPC_peak_65157d
chr3	95893148	95894959	103.63	2264.85	IPC_peak_105371b
chr8	105859822	105861727	103.63	2264.85	IPC_peak_160348b
chr10	80701375	80703532	103.556	2262.81	IPC_peak_17127d
chr10	85916107	85917712	103.556	2262.81	IPC_peak_17676b
chr11	73176292	73178372	103.556	2262.81	IPC_peak_25689c
chr14	34673085	34675034	103.556	2262.81	IPC_peak_49795c
chr19	28009685	28012760	103.556	2262.81	IPC_peak_83011e
chr2	29261990	29263319	103.556	2262.81	IPC_peak_87862
chr7	6154878	6156747	103.556	2262.81	IPC_peak_143939c
chr7	127243645	127245777	103.556	2262.81	IPC_peak_151752b
chr8	57486269	57488821	103.556	2262.81	IPC_peak_157041g
chr1	193670942	193674116	103.482	2260.77	IPC_peak_12090c
chr13	59584273	59586273	103.482	2260.77	IPC_peak_43991c
chr2	154567829	154570822	103.482	2260.77	IPC_peak_97055g
chr8	94036138	94038208	103.482	2260.77	IPC_peak_159660c
chr5	52833026	52835163	103.408	2258.72	IPC_peak_125118b
chr6	8508731	8511881	103.408	2258.72	IPC_peak_134403a
chr8	95330834	95332921	103.408	2258.72	IPC_peak_159825d
chr8	106209902	106211980	103.408	2258.72	IPC_peak_160387d
chr1	74283823	74285926	103.334	2256.68	IPC_peak_3711c
chr11	102009236	102011090	103.334	2256.68	IPC_peak_29115d
chr16	11065451	11068110	103.334	2256.68	IPC_peak_62580c
chr2	29963756	29966839	103.334	2256.68	IPC_peak_88006f
chr3	8664355	8668408	103.334	2256.68	IPC_peak_100549g
chr4	109201233	109202899	103.334	2256.68	IPC_peak_116377c
chr4	143161333	143162849	103.334	2256.68	IPC_peak_120610b
chr8	22059474	22061178	103.334	2256.68	IPC_peak_154721b
chr9	59290631	59292554	103.334	2256.68	IPC_peak_167330c
chr10	80432579	80434572	103.26	2254.64	IPC_peak_17072e
chr10	81415631	81418708	103.26	2254.64	IPC_peak_17298b
chr12	87387235	87389125	103.26	2254.64	IPC_peak_37275b
chr15	88467717	88470494	103.26	2254.64	IPC_peak_60345a
chr6	28479456	28481121	103.26	2254.64	IPC_peak_135136b
chr7	125706628	125708684	103.26	2254.64	IPC_peak_151548d
chr8	70672348	70674209	103.26	2254.64	IPC_peak_157712c
chr9	104261949	104263678	103.26	2254.64	IPC_peak_170807c
chr1	155081927	155084350	103.186	2252.59	IPC_peak_8561d
chr12	27064476	27066296	103.186	2252.59	IPC_peak_33202b
chr12	84450334	84452240	103.186	2252.59	IPC_peak_36866d
chr13	107887449	107892443	103.186	2252.59	IPC_peak_46862j
chr15	9139417	9141453	103.186	2252.59	IPC_peak_55286c
chr17	34117741	34123452	103.186	2252.59	IPC_peak_71085e
chr4	124801694	124803241	103.186	2252.59	IPC_peak_117632c
chr4	133338060	133339940	103.186	2252.59	IPC_peak_118868c
chr9	36766925	36768675	103.186	2252.59	IPC_peak_164907b
chr12	8498052	8501208	103.112	2250.55	IPC_peak_32369h
chr14	21498415	21501993	103.112	2250.55	IPC_peak_48524f
chr17	46327301	46328712	103.112	2250.55	IPC_peak_71733b
chr19	60873620	60874981	103.112	2250.55	IPC_peak_85875b
chr2	30981406	30983103	103.112	2250.55	IPC_peak_88176b
chr4	138303839	138305419	103.112	2250.55	IPC_peak_119752c
chr5	137683534	137685317	103.112	2250.55	IPC_peak_132569c
chr9	42182844	42185022	103.112	2250.55	IPC_peak_165397b
chr11	60175013	60179034	103.038	2248.51	IPC_peak_24459g
chr11	75430746	75432382	103.038	2248.51	IPC_peak_25823b
chr11	77685296	77688170	103.038	2248.51	IPC_peak_26112c
chr13	13953560	13955545	103.038	2248.51	IPC_peak_40155b
chr2	160645253	160647125	103.038	2248.51	IPC_peak_97765a
chr7	82864233	82870776	103.038	2248.51	IPC_peak_148616f
chr10	41886798	41889058	102.964	2246.47	IPC_peak_14330a
chr12	108332860	108335052	102.964	2246.47	IPC_peak_38928c
chr17	33908005	33910302	102.964	2246.47	IPC_peak_71044d
chr2	84714338	84716520	102.964	2246.47	IPC_peak_92438a
chr2	152395152	152399865	102.964	2246.47	IPC_peak_96759i
chr4	8849758	8851509	102.964	2246.47	IPC_peak_109970c
chr6	94698482	94701391	102.964	2246.47	IPC_peak_139894h
chr10	127507781	127514719	102.89	2244.43	IPC_peak_20410e
chr17	56460781	56463572	102.89	2244.43	IPC_peak_72508e
chr19	43673777	43676412	102.89	2244.43	IPC_peak_84095f
chr2	55817149	55819206	102.89	2244.43	IPC_peak_90174d
chr3	61362708	61366764	102.89	2244.43	IPC_peak_103276e
chr8	70838678	70840390	102.89	2244.43	IPC_peak_157751d
chr10	52416798	52418829	102.816	2242.39	IPC_peak_14973b
chr11	95040130	95042542	102.816	2242.39	IPC_peak_28039c
chr12	104964156	104966402	102.816	2242.39	IPC_peak_38465b
chr15	36607639	36610078	102.816	2242.39	IPC_peak_56465e
chr18	33213241	33214573	102.816	2242.39	IPC_peak_76291b
chr6	47365203	47368632	102.816	2242.39	IPC_peak_136532f
chr7	92560631	92562295	102.816	2242.39	IPC_peak_148984b
chr8	46616504	46619464	102.816	2242.39	IPC_peak_156403b
chr1	134414631	134416483	102.742	2240.34	IPC_peak_7298b
chr1	151157607	151159169	102.742	2240.34	IPC_peak_8164b
chr11	54955384	54956676	102.742	2240.34	IPC_peak_24064b
chr11	96885028	96887535	102.742	2240.34	IPC_peak_28371b
chr19	8818346	8821349	102.742	2240.34	IPC_peak_81809f
chr2	122117385	122118964	102.742	2240.34	IPC_peak_94840c
chr6	85331873	85334256	102.742	2240.34	IPC_peak_138857f
chr7	30089098	30091568	102.742	2240.34	IPC_peak_145109e
chr8	11554536	11559001	102.742	2240.34	IPC_peak_154125c
chr9	59485196	59487541	102.742	2240.34	IPC_peak_167336e
chr11	29246293	29248015	102.668	2238.3	IPC_peak_22201e
chr14	59969145	59971763	102.668	2238.3	IPC_peak_51081d
chr2	120628372	120629748	102.668	2238.3	IPC_peak_94747b
chr9	65266944	65268820	102.668	2238.3	IPC_peak_168176c
chr9	103364111	103366591	102.668	2238.3	IPC_peak_170710f
chr11	70431775	70433589	102.594	2236.26	IPC_peak_25430b
chr5	34760738	34762776	102.594	2236.26	IPC_peak_123927c
chr5	86064863	86067266	102.594	2236.26	IPC_peak_126812b
chr8	11554536	11559001	102.594	2236.26	IPC_peak_154125h
chr10	19309608	19310955	102.52	2234.22	IPC_peak_13109b
chr4	48278621	48280603	102.52	2234.22	IPC_peak_112265c
chr7	47049946	47051445	102.52	2234.22	IPC_peak_146340b
chr8	90576237	90577824	102.52	2234.22	IPC_peak_159277b
chr10	59322425	59324793	102.446	2232.18	IPC_peak_15303c
chr13	58127167	58130086	102.446	2232.18	IPC_peak_43825g
chr14	45218673	45221571	102.446	2232.18	IPC_peak_50012b
chr14	61439026	61440777	102.446	2232.18	IPC_peak_51301c
chr18	6764458	6765845	102.446	2232.18	IPC_peak_74998b
chr19	4810308	4812306	102.446	2232.18	IPC_peak_81317d
chr2	152046921	152052579	102.446	2232.18	IPC_peak_96705d
chr5	32458271	32460036	102.446	2232.18	IPC_peak_123735b
chr5	34368986	34370954	102.446	2232.18	IPC_peak_123902b
chr7	28807689	28811687	102.446	2232.18	IPC_peak_144917i
chr7	99139757	99142298	102.446	2232.18	IPC_peak_149567d
chr7	126395841	126397330	102.446	2232.18	IPC_peak_151651b
chr10	91180838	91183855	102.372	2230.15	IPC_peak_18006d
chr11	20248352	20250306	102.372	2230.15	IPC_peak_21604d
chr14	62453441	62456830	102.372	2230.15	IPC_peak_51425e
chr17	46703899	46705832	102.372	2230.15	IPC_peak_71797d
chr18	31633509	31635699	102.372	2230.15	IPC_peak_76213b
chr19	8818346	8821349	102.372	2230.15	IPC_peak_81809e
chr5	99273386	99274980	102.372	2230.15	IPC_peak_127514c
chr5	149635210	149637726	102.372	2230.15	IPC_peak_133929b
chr7	96650214	96653211	102.372	2230.15	IPC_peak_149269d
chr9	105347974	105350438	102.372	2230.15	IPC_peak_170863d
chr1	133906339	133909603	102.298	2228.11	IPC_peak_7213e
chr14	29967733	29969270	102.298	2228.11	IPC_peak_49369a
chr3	138143074	138144575	102.298	2228.11	IPC_peak_108272b
chr5	73254927	73257654	102.298	2228.11	IPC_peak_126095f
chr6	122810173	122812521	102.298	2228.11	IPC_peak_142011a
chr12	112999721	113001542	102.224	2226.07	IPC_peak_39591d
chr13	51644429	51645892	102.224	2226.07	IPC_peak_42895a
chr15	102135304	102136932	102.224	2226.07	IPC_peak_61768a
chr16	36874082	36875964	102.224	2226.07	IPC_peak_64574c
chr17	12915262	12917260	102.224	2226.07	IPC_peak_69206d
chr18	35917969	35921880	102.224	2226.07	IPC_peak_76614f
chr2	132262389	132264697	102.224	2226.07	IPC_peak_95539c
chr5	45668802	45670616	102.224	2226.07	IPC_peak_124800c
chr5	110839068	110840831	102.224	2226.07	IPC_peak_128519a
chr6	88840947	88843945	102.224	2226.07	IPC_peak_139243f
chr8	120513248	120514943	102.224	2226.07	IPC_peak_161867b
chr8	128684541	128686850	102.224	2226.07	IPC_peak_163053e
chr9	108262965	108264586	102.224	2226.07	IPC_peak_171219c
chr1	36511275	36514056	102.15	2224.03	IPC_peak_1194b
chr1	77505232	77507761	102.15	2224.03	IPC_peak_4129c
chr11	78549921	78551423	102.15	2224.03	IPC_peak_26277a
chr11	114792895	114797007	102.15	2224.03	IPC_peak_30668g
chr18	61706793	61708494	102.15	2224.03	IPC_peak_78663d
chr2	72978390	72981485	102.15	2224.03	IPC_peak_91587f
chr2	180170495	180172591	102.15	2224.03	IPC_peak_100165b
chr4	41567997	41570095	102.15	2224.03	IPC_peak_111589c
chr4	151860358	151863290	102.15	2224.03	IPC_peak_121485d
chr5	122849329	122851192	102.15	2224.03	IPC_peak_130728c
chr5	134312424	134316056	102.15	2224.03	IPC_peak_132139h
chr7	80859913	80861617	102.15	2224.03	IPC_peak_148445b
chr7	92739902	92743476	102.15	2224.03	IPC_peak_149005f
chr8	84845701	84848025	102.15	2224.03	IPC_peak_158649d
chr8	95241999	95245876	102.15	2224.03	IPC_peak_159811d
chr10	81319355	81321747	102.076	2221.99	IPC_peak_17266e
chr12	40445059	40447907	102.076	2221.99	IPC_peak_34165c
chr13	60613310	60615455	102.076	2221.99	IPC_peak_44119c
chr18	65799788	65801230	102.076	2221.99	IPC_peak_79025b
chr3	131563696	131565765	102.076	2221.99	IPC_peak_107905c
chr5	88764302	88766537	102.076	2221.99	IPC_peak_126883b
chr7	24546298	24547893	102.076	2221.99	IPC_peak_144483b
chr7	121033823	121035871	102.076	2221.99	IPC_peak_151242b
chr11	6443163	6445167	102.002	2219.95	IPC_peak_21017e
chr11	96915848	96917184	102.002	2219.95	IPC_peak_28382b
chr12	100186391	100188493	102.002	2219.95	IPC_peak_38008d
chr12	111813002	111815528	102.002	2219.95	IPC_peak_39356d
chr14	18269669	18272113	102.002	2219.95	IPC_peak_48271e
chr14	21401413	21403886	102.002	2219.95	IPC_peak_48504b
chr17	33889822	33891279	102.002	2219.95	IPC_peak_71041b
chr3	41081847	41084183	102.002	2219.95	IPC_peak_102263f
chr3	88296039	88298452	102.002	2219.95	IPC_peak_104804d
chr4	47473332	47475461	102.002	2219.95	IPC_peak_112201c
chr7	16299256	16300425	102.002	2219.95	IPC_peak_144108
chr12	8921086	8923582	101.928	2217.92	IPC_peak_32404b
chr13	83987475	83989177	101.928	2217.92	IPC_peak_45224b
chr4	103113645	103115381	101.928	2217.92	IPC_peak_115653a
chr5	123906625	123908205	101.928	2217.92	IPC_peak_130887a
chr5	149635210	149637726	101.928	2217.92	IPC_peak_133929c
chr7	51782861	51784950	101.928	2217.92	IPC_peak_146639d
chr8	123409553	123413377	101.928	2217.92	IPC_peak_162346e
chr10	80797176	80799522	101.854	2215.88	IPC_peak_17149d
chr14	40965505	40968138	101.854	2215.88	IPC_peak_49978e
chr15	12203949	12206153	101.854	2215.88	IPC_peak_55434c
chr15	100614373	100616886	101.854	2215.88	IPC_peak_61588b
chr15	102515876	102519629	101.854	2215.88	IPC_peak_61824h
chr16	94312357	94314614	101.854	2215.88	IPC_peak_67859e
chr17	32319975	32322294	101.854	2215.88	IPC_peak_70949e
chr19	4096355	4097984	101.854	2215.88	IPC_peak_81223b
chr2	32287318	32289015	101.854	2215.88	IPC_peak_88391d
chr4	70533763	70536453	101.854	2215.88	IPC_peak_113480e
chr7	25674336	25677371	101.854	2215.88	IPC_peak_144636f
chr9	107553574	107555723	101.854	2215.88	IPC_peak_171103c
chr1	194160624	194162331	101.78	2213.84	IPC_peak_12132a
chr11	35768849	35770597	101.78	2213.84	IPC_peak_22766a
chr11	74829131	74833381	101.78	2213.84	IPC_peak_25733i
chr13	49340249	49342893	101.78	2213.84	IPC_peak_42820c
chr3	90253445	90255386	101.78	2213.84	IPC_peak_105106b
chr5	146220476	146222132	101.78	2213.84	IPC_peak_133517b
chr6	83120635	83122769	101.78	2213.84	IPC_peak_138582c
chr8	122610525	122612611	101.78	2213.84	IPC_peak_162202b
chr9	104001753	104003549	101.78	2213.84	IPC_peak_170787c
chr1	92697821	92700184	101.706	2211.81	IPC_peak_5324e
chr1	134077233	134080874	101.706	2211.81	IPC_peak_7242e
chr14	76503168	76507110	101.706	2211.81	IPC_peak_52766e
chr18	45895732	45897918	101.706	2211.81	IPC_peak_77410c
chr4	91229920	91231146	101.706	2211.81	IPC_peak_114786
chr5	131774374	131776429	101.706	2211.81	IPC_peak_131780b
chr10	86704530	86706702	101.632	2209.77	IPC_peak_17722d
chr11	106271160	106273634	101.632	2209.77	IPC_peak_29586e
chr13	111724503	111726343	101.632	2209.77	IPC_peak_47127d
chr15	82345704	82346788	101.632	2209.77	IPC_peak_59473a
chr16	91484470	91486265	101.632	2209.77	IPC_peak_67494b
chr5	108131506	108133376	101.632	2209.77	IPC_peak_128397d
chr6	137979461	137981314	101.632	2209.77	IPC_peak_142960b
chr9	48984398	48986273	101.632	2209.77	IPC_peak_166317a
chr1	91539438	91541367	101.558	2207.73	IPC_peak_5217b
chr1	171221434	171223169	101.558	2207.73	IPC_peak_10020d
chr10	42274246	42278892	101.558	2207.73	IPC_peak_14383i
chr13	56696931	56699351	101.558	2207.73	IPC_peak_43658e
chr14	24762476	24764130	101.558	2207.73	IPC_peak_48850c
chr17	26137860	26139718	101.558	2207.73	IPC_peak_69928a
chr18	25167677	25170004	101.558	2207.73	IPC_peak_75962d
chr2	104589614	104591487	101.558	2207.73	IPC_peak_93532c
chr3	147180969	147183283	101.558	2207.73	IPC_peak_108985c
chr4	124671189	124675409	101.558	2207.73	IPC_peak_117620f
chr7	29179972	29181165	101.558	2207.73	IPC_peak_144992b
chr7	100371047	100372942	101.558	2207.73	IPC_peak_149704c
chr12	86823456	86825889	101.484	2205.7	IPC_peak_37199c
chr16	91139403	91141884	101.484	2205.7	IPC_peak_67417b
chr4	70409211	70411104	101.484	2205.7	IPC_peak_113462c
chr6	83053149	83055770	101.484	2205.7	IPC_peak_138562e
chr10	11279965	11282634	101.41	2203.66	IPC_peak_12671b
chr11	69757804	69760292	101.41	2203.66	IPC_peak_25344c
chr12	87146610	87148502	101.41	2203.66	IPC_peak_37259c
chr14	54685547	54687609	101.41	2203.66	IPC_peak_50649d
chr16	75765926	75768039	101.41	2203.66	IPC_peak_66554c
chr18	42261217	42262797	101.41	2203.66	IPC_peak_77095d
chr19	44930468	44931982	101.41	2203.66	IPC_peak_84276a
chr8	25016126	25018438	101.41	2203.66	IPC_peak_154944c
chr8	34964731	34966300	101.41	2203.66	IPC_peak_155770d
chr12	116404564	116406153	101.337	2201.63	IPC_peak_39640a
chr3	52178624	52181638	101.337	2201.63	IPC_peak_102710d
chr3	107695267	107697347	101.337	2201.63	IPC_peak_106441d
chr4	42949047	42951044	101.337	2201.63	IPC_peak_111670b
chr6	47228100	47229616	101.337	2201.63	IPC_peak_136503b
chr8	47532750	47534336	101.337	2201.63	IPC_peak_156521a
chr8	111299196	111300926	101.337	2201.63	IPC_peak_160871c
chr8	124721055	124723013	101.337	2201.63	IPC_peak_162520c
chr9	25251345	25253672	101.337	2201.63	IPC_peak_164025c
chr11	113784436	113786895	101.263	2199.59	IPC_peak_30455c
chr12	44209044	44210951	101.263	2199.59	IPC_peak_34297c
chr19	3850829	3853011	101.263	2199.59	IPC_peak_81199a
chr2	28386512	28388625	101.263	2199.59	IPC_peak_87703c
chr2	34870269	34871855	101.263	2199.59	IPC_peak_88815a
chr3	95928494	95930879	101.263	2199.59	IPC_peak_105378b
chr4	55348921	55351115	101.263	2199.59	IPC_peak_112671b
chr4	63289773	63292164	101.263	2199.59	IPC_peak_113192c
chr9	20651252	20652837	101.263	2199.59	IPC_peak_163592b
chr9	106437440	106439283	101.263	2199.59	IPC_peak_170969b
chr10	127120316	127121644	101.189	2197.56	IPC_peak_20359d
chr12	108834847	108836992	101.189	2197.56	IPC_peak_39009d
chr17	46554482	46556983	101.189	2197.56	IPC_peak_71770f
chr2	25546090	25547457	101.189	2197.56	IPC_peak_87274c
chr2	135277844	135279882	101.189	2197.56	IPC_peak_95707b
chr3	139885363	139887754	101.189	2197.56	IPC_peak_108429c
chr4	44557617	44559576	101.189	2197.56	IPC_peak_111823d
chr4	132921704	132923416	101.189	2197.56	IPC_peak_118773b
chr8	46209864	46212137	101.189	2197.56	IPC_peak_156366e
chr10	84916746	84918333	101.115	2195.52	IPC_peak_17597c
chr10	121625493	121626934	101.115	2195.52	IPC_peak_19997b
chr11	23664926	23666855	101.115	2195.52	IPC_peak_21862d
chr12	86823456	86825889	101.115	2195.52	IPC_peak_37199b
chr14	62836839	62838429	101.115	2195.52	IPC_peak_51460c
chr15	103304023	103306167	101.115	2195.52	IPC_peak_62000f
chr16	87431754	87432890	101.115	2195.52	IPC_peak_67074b
chr7	24883519	24885322	101.115	2195.52	IPC_peak_144509c
chr7	109518012	109520048	101.115	2195.52	IPC_peak_150127c
chr2	150903584	150905347	101.041	2193.49	IPC_peak_96635d
chr7	80231838	80233401	101.041	2193.49	IPC_peak_148381b
chr9	13825996	13828713	101.041	2193.49	IPC_peak_163336e
chr11	95858126	95860268	100.967	2191.46	IPC_peak_28179b
chr13	43302255	43305276	100.967	2191.46	IPC_peak_42024g
chr17	34023914	34028963	100.967	2191.46	IPC_peak_71064m
chr5	112001260	112003605	100.967	2191.46	IPC_peak_128854d
chr6	51177742	51179309	100.967	2191.46	IPC_peak_136919c
chr8	106414889	106416398	100.967	2191.46	IPC_peak_160408b
chr12	112828274	112830441	100.893	2189.42	IPC_peak_39562d
chr13	32801297	32803338	100.893	2189.42	IPC_peak_41356b
chr15	103272207	103273407	100.893	2189.42	IPC_peak_61988a
chr2	167630668	167632721	100.893	2189.42	IPC_peak_98755d
chr6	95116965	95118889	100.893	2189.42	IPC_peak_139930c
chr8	93917020	93920942	100.893	2189.42	IPC_peak_159638c
chr1	92933809	92936323	100.819	2187.39	IPC_peak_5388b
chr10	37396968	37398040	100.819	2187.39	IPC_peak_13979
chr17	47628481	47631057	100.819	2187.39	IPC_peak_71901e
chr2	120849354	120851257	100.819	2187.39	IPC_peak_94751e
chr4	118178948	118180995	100.819	2187.39	IPC_peak_116996c
chr7	44928804	44930550	100.819	2187.39	IPC_peak_146000b
chr1	86486695	86488921	100.745	2185.36	IPC_peak_4662c
chr10	80147444	80153581	100.745	2185.36	IPC_peak_16968e
chr2	153740538	153742237	100.745	2185.36	IPC_peak_96968b
chr3	88177206	88178649	100.745	2185.36	IPC_peak_104779b
chr3	95013705	95017060	100.745	2185.36	IPC_peak_105281g
chr5	139149150	139150934	100.745	2185.36	IPC_peak_132696c
chr6	47593699	47596036	100.745	2185.36	IPC_peak_136554e
chr11	69979775	69982064	100.671	2183.33	IPC_peak_25375c
chr18	25589790	25591652	100.671	2183.33	IPC_peak_76008b
chr1	55405019	55407707	100.597	2181.29	IPC_peak_2420d
chr10	59220873	59223512	100.597	2181.29	IPC_peak_15289d
chr10	93274689	93277524	100.597	2181.29	IPC_peak_18207b
chr11	116917417	116923267	100.597	2181.29	IPC_peak_31028n
chr4	32922200	32924513	100.597	2181.29	IPC_peak_111172c
chr6	8258385	8260095	100.597	2181.29	IPC_peak_134371c
chr8	69716133	69717596	100.597	2181.29	IPC_peak_157556b
chr8	121897238	121899623	100.597	2181.29	IPC_peak_162090d
chr1	37996447	37999213	100.523	2179.26	IPC_peak_1349d
chr1	131524592	131528919	100.523	2179.26	IPC_peak_6839k
chr11	54860110	54861222	100.523	2179.26	IPC_peak_24051a
chr11	116167075	116168668	100.523	2179.26	IPC_peak_30892c
chr15	73089833	73091447	100.523	2179.26	IPC_peak_58203c
chr17	72835793	72837898	100.523	2179.26	IPC_peak_73503b
chr4	139573705	139575935	100.523	2179.26	IPC_peak_119945b
chr6	30895776	30897404	100.523	2179.26	IPC_peak_135457b
chr6	122308108	122309571	100.523	2179.26	IPC_peak_141949c
chr8	94097691	94099446	100.523	2179.26	IPC_peak_159665b
chr9	44334009	44336016	100.523	2179.26	IPC_peak_165726a
chr9	67043043	67044414	100.523	2179.26	IPC_peak_168393b
chr9	121856683	121858563	100.523	2179.26	IPC_peak_172475b
chr11	79992323	79994190	100.449	2177.23	IPC_peak_26450b
chr13	85287796	85290165	100.449	2177.23	IPC_peak_45322f
chr17	25984592	25986583	100.449	2177.23	IPC_peak_69910c
chr19	4509634	4511394	100.449	2177.23	IPC_peak_81285a
chr2	30363507	30364960	100.449	2177.23	IPC_peak_88059b
chr3	52006584	52008607	100.449	2177.23	IPC_peak_102683c
chr8	72160371	72162032	100.449	2177.23	IPC_peak_157881b
chr11	95309113	95311070	100.375	2175.2	IPC_peak_28094b
chr13	49014818	49017187	100.375	2175.2	IPC_peak_42756c
chr14	79586775	79588265	100.375	2175.2	IPC_peak_53046b
chr5	142973141	142975569	100.375	2175.2	IPC_peak_133302e
chr8	47713044	47714982	100.375	2175.2	IPC_peak_156541b
chr9	21955046	21956603	100.375	2175.2	IPC_peak_163775b
chr13	119789589	119792169	100.301	2173.17	IPC_peak_47591d
chr15	98916912	98918784	100.301	2173.17	IPC_peak_61316e
chr17	56829478	56831925	100.301	2173.17	IPC_peak_72587d
chr19	4332539	4334826	100.301	2173.17	IPC_peak_81269e
chr2	156195901	156197564	100.301	2173.17	IPC_peak_97231c
chr4	109201233	109202899	100.301	2173.17	IPC_peak_116377b
chr5	38811635	38815191	100.301	2173.17	IPC_peak_124448f
chr5	129941131	129943139	100.301	2173.17	IPC_peak_131558c
chr7	19344536	19345964	100.301	2173.17	IPC_peak_144345c
chr8	75033068	75034752	100.301	2173.17	IPC_peak_157971c
chr8	111033249	111034940	100.301	2173.17	IPC_peak_160851b
chr1	74505189	74507244	100.227	2171.14	IPC_peak_3742b
chr15	81809779	81812347	100.227	2171.14	IPC_peak_59386d
chr17	26972411	26973912	100.227	2171.14	IPC_peak_70038c
chr18	12127953	12129624	100.227	2171.14	IPC_peak_75231a
chr19	37374935	37376860	100.227	2171.14	IPC_peak_83558c
chr2	35199656	35201742	100.227	2171.14	IPC_peak_88842d
chr3	57735222	57737232	100.227	2171.14	IPC_peak_103119b
chr4	48778893	48780728	100.227	2171.14	IPC_peak_112327c
chr5	65434365	65436839	100.227	2171.14	IPC_peak_125633e
chr9	21290573	21292088	100.227	2171.14	IPC_peak_163694d
chr10	80052945	80055492	100.153	2169.11	IPC_peak_16949a
chr10	84916746	84918333	100.153	2169.11	IPC_peak_17597b
chr10	128408528	128410519	100.153	2169.11	IPC_peak_20547c
chr11	75530197	75533228	100.153	2169.11	IPC_peak_25835g
chr12	102757062	102759451	100.153	2169.11	IPC_peak_38290c
chr18	6515732	6517590	100.153	2169.11	IPC_peak_74992a
chr19	60755320	60757386	100.153	2169.11	IPC_peak_85869b
chr2	76646813	76649181	100.153	2169.11	IPC_peak_92075c
chr3	32708127	32709719	100.153	2169.11	IPC_peak_101673a
chr13	83987475	83989177	100.079	2167.08	IPC_peak_45224a
chr19	7605036	7607737	100.079	2167.08	IPC_peak_81773c
chr5	33377545	33379602	100.079	2167.08	IPC_peak_123788b
chr9	118317813	118319698	100.079	2167.08	IPC_peak_171935d
chr1	34438746	34440556	100.005	2165.05	IPC_peak_1054c
chr10	81167045	81169600	100.005	2165.05	IPC_peak_17232b
chr11	94158680	94161718	100.005	2165.05	IPC_peak_27896d
chr13	59768294	59771781	100.005	2165.05	IPC_peak_44002f
chr2	152046921	152052579	100.005	2165.05	IPC_peak_96705c
chr2	164822394	164823761	100.005	2165.05	IPC_peak_98179b
chr4	148038101	148040105	100.005	2165.05	IPC_peak_120699c
chr7	19226858	19229603	100.005	2165.05	IPC_peak_144316g
chr7	29237644	29239065	100.005	2165.05	IPC_peak_144996a
chr7	126791762	126793050	100.005	2165.05	IPC_peak_151697a
chr8	122280800	122283776	100.005	2165.05	IPC_peak_162149c
chr9	13825996	13828713	100.005	2165.05	IPC_peak_163336d
chr9	101033795	101035466	100.005	2165.05	IPC_peak_170450c
chr9	110531637	110533519	100.005	2165.05	IPC_peak_171380b
chr1	131078174	131080269	99.9311	2163.02	IPC_peak_6775c
chr13	28480879	28482366	99.9311	2163.02	IPC_peak_40969a
chr16	96126643	96128867	99.9311	2163.02	IPC_peak_68002d
chr4	40142370	40144411	99.9311	2163.02	IPC_peak_111464c
chr7	4136329	4137969	99.9311	2163.02	IPC_peak_143852b
chr8	71370823	71372203	99.9311	2163.02	IPC_peak_157779d
chr9	21130586	21131959	99.9311	2163.02	IPC_peak_163657b
chr9	113930366	113932822	99.9311	2163.02	IPC_peak_171603a
chr1	93803110	93804812	99.8571	2160.99	IPC_peak_5450a
chr14	40954989	40957427	99.8571	2160.99	IPC_peak_49971c
chr14	75786098	75787494	99.8571	2160.99	IPC_peak_52661b
chr17	34602919	34606877	99.8571	2160.99	IPC_peak_71138b
chr4	118134177	118135601	99.8571	2160.99	IPC_peak_116985b
chr5	113735063	113736990	99.8571	2160.99	IPC_peak_129247b
chr10	83543271	83544530	99.7832	2158.96	IPC_peak_17474c
chr11	115764779	115766742	99.7832	2158.96	IPC_peak_30824b
chr12	84771570	84774015	99.7832	2158.96	IPC_peak_36918d
chr16	4789175	4790839	99.7832	2158.96	IPC_peak_62134c
chr16	21204085	21206145	99.7832	2158.96	IPC_peak_63146b
chr16	96126643	96128867	99.7832	2158.96	IPC_peak_68002e
chr19	10099817	10103036	99.7832	2158.96	IPC_peak_81905g
chr2	119546797	119548490	99.7832	2158.96	IPC_peak_94680b
chr6	125190865	125192903	99.7832	2158.96	IPC_peak_142134c
chr7	97331288	97333129	99.7832	2158.96	IPC_peak_149381b
chr8	33731465	33733035	99.7832	2158.96	IPC_peak_155630b
chr9	80164147	80165612	99.7832	2158.96	IPC_peak_169328d
chr9	106891246	106892941	99.7832	2158.96	IPC_peak_171004b
chr11	101551425	101553426	99.7092	2156.93	IPC_peak_29041d
chr12	50999330	51003286	99.7092	2156.93	IPC_peak_34623i
chr17	87106430	87108629	99.7092	2156.93	IPC_peak_74498c
chr4	151107021	151109445	99.7092	2156.93	IPC_peak_121349e
chr6	124916983	124921049	99.7092	2156.93	IPC_peak_142090f
chr7	82864233	82870776	99.7092	2156.93	IPC_peak_148616i
chr7	127572673	127574073	99.7092	2156.93	IPC_peak_151781b
chr9	108516271	108518412	99.7092	2156.93	IPC_peak_171244a
chr12	78860769	78862586	99.6352	2154.91	IPC_peak_36321c
chr13	24830666	24832624	99.6352	2154.91	IPC_peak_40804c
chr13	63814585	63815963	99.6352	2154.91	IPC_peak_44253b
chr14	54602703	54604022	99.6352	2154.91	IPC_peak_50635c
chr15	5115548	5117490	99.6352	2154.91	IPC_peak_55083d
chr15	99369442	99371075	99.6352	2154.91	IPC_peak_61407c
chr17	56471797	56477034	99.6352	2154.91	IPC_peak_72514j
chr2	33965713	33968123	99.6352	2154.91	IPC_peak_88699c
chr2	132252206	132253717	99.6352	2154.91	IPC_peak_95538c
chr2	147012289	147014013	99.6352	2154.91	IPC_peak_96422c
chr4	62612264	62614708	99.6352	2154.91	IPC_peak_113101b
chr5	142815995	142819304	99.6352	2154.91	IPC_peak_133257f
chr7	16398827	16402897	99.6352	2154.91	IPC_peak_144119g
chr9	31279507	31282038	99.6352	2154.91	IPC_peak_164510c
chr1	82282338	82284810	99.5613	2152.88	IPC_peak_4395b
chr1	131909779	131911714	99.5613	2152.88	IPC_peak_6874b
chr11	55468302	55470692	99.5613	2152.88	IPC_peak_24108c
chr11	76845442	76847658	99.5613	2152.88	IPC_peak_26060e
chr15	76350397	76352255	99.5613	2152.88	IPC_peak_58629c
chr16	46495549	46499476	99.5613	2152.88	IPC_peak_65328f
chr3	108282377	108284964	99.5613	2152.88	IPC_peak_106517d
chr4	116807006	116808248	99.5613	2152.88	IPC_peak_116786c
chr4	151993825	151997079	99.5613	2152.88	IPC_peak_121505j
chr8	83607280	83609406	99.5613	2152.88	IPC_peak_158420c
chr2	172344730	172349441	99.4873	2150.85	IPC_peak_99483b
chr3	30601679	30603455	99.4873	2150.85	IPC_peak_101567c
chr3	75955485	75957643	99.4873	2150.85	IPC_peak_103902e
chr5	111537654	111539755	99.4873	2150.85	IPC_peak_128729c
chr5	134687606	134689671	99.4873	2150.85	IPC_peak_132212e
chr6	72438017	72441278	99.4873	2150.85	IPC_peak_138195g
chr6	99968532	99969948	99.4873	2150.85	IPC_peak_140394b
chr7	79576522	79579924	99.4873	2150.85	IPC_peak_148270g
chr8	84065845	84067918	99.4873	2150.85	IPC_peak_158481c
chr8	114936348	114938294	99.4873	2150.85	IPC_peak_161215a
chr8	122442613	122445034	99.4873	2150.85	IPC_peak_162179c
chr9	20877525	20879207	99.4873	2150.85	IPC_peak_163632b
chr1	75478305	75480407	99.4133	2148.82	IPC_peak_3885d
chr1	133180753	133184426	99.4133	2148.82	IPC_peak_7111e
chr1	176812891	176815413	99.4133	2148.82	IPC_peak_10352e
chr3	105052230	105053849	99.4133	2148.82	IPC_peak_106221c
chr7	116092275	116094159	99.4133	2148.82	IPC_peak_150828d
chr7	127477302	127480208	99.4133	2148.82	IPC_peak_151776b
chr9	30137199	30138820	99.4133	2148.82	IPC_peak_164415b
chr10	76441960	76443705	99.3394	2146.8	IPC_peak_16607c
chr10	111472558	111474460	99.3394	2146.8	IPC_peak_19280b
chr11	20740469	20742944	99.3394	2146.8	IPC_peak_21670c
chr16	4585948	4587892	99.3394	2146.8	IPC_peak_62098b
chr16	90655654	90657784	99.3394	2146.8	IPC_peak_67351c
chr16	94568676	94571659	99.3394	2146.8	IPC_peak_67880b
chr19	6275835	6278524	99.3394	2146.8	IPC_peak_81520c
chr19	44247350	44249128	99.3394	2146.8	IPC_peak_84139d
chr2	129129045	129130575	99.3394	2146.8	IPC_peak_95265b
chr2	161108082	161110294	99.3394	2146.8	IPC_peak_97838d
chr7	44815038	44817076	99.3394	2146.8	IPC_peak_145972b
chr1	74235832	74237583	99.2654	2144.77	IPC_peak_3706c
chr11	86756147	86758935	99.2654	2144.77	IPC_peak_27174f
chr16	13109037	13111029	99.2654	2144.77	IPC_peak_62669b
chr17	15563486	15565205	99.2654	2144.77	IPC_peak_69404b
chr6	51468536	51471505	99.2654	2144.77	IPC_peak_136953e
chr1	43097854	43099332	99.1914	2142.74	IPC_peak_1962c
chr10	82762566	82764868	99.1914	2142.74	IPC_peak_17377e
chr11	120712561	120714722	99.1914	2142.74	IPC_peak_31892e
chr12	21372838	21374457	99.1914	2142.74	IPC_peak_32953c
chr12	71014836	71017443	99.1914	2142.74	IPC_peak_35643c
chr16	5254168	5256829	99.1914	2142.74	IPC_peak_62185d
chr2	90744724	90746609	99.1914	2142.74	IPC_peak_92544b
chr2	146290324	146291746	99.1914	2142.74	IPC_peak_96335b
chr3	103019863	103021929	99.1914	2142.74	IPC_peak_106046c
chr4	44557617	44559576	99.1914	2142.74	IPC_peak_111823c
chr7	24883519	24885322	99.1914	2142.74	IPC_peak_144509b
chr7	79589156	79593997	99.1914	2142.74	IPC_peak_148273g
chr1	165934521	165936105	99.1175	2140.72	IPC_peak_9428b
chr1	172375782	172377384	99.1175	2140.72	IPC_peak_10183c
chr17	29346248	29348631	99.1175	2140.72	IPC_peak_70440f
chr17	35240754	35243902	99.1175	2140.72	IPC_peak_71239d
chr19	53902278	53904496	99.1175	2140.72	IPC_peak_85055c
chr2	121805390	121808212	99.1175	2140.72	IPC_peak_94825g
chr2	153592104	153593950	99.1175	2140.72	IPC_peak_96947d
chr3	87905674	87907919	99.1175	2140.72	IPC_peak_104721a
chr3	144568804	144571400	99.1175	2140.72	IPC_peak_108736e
chr7	65644119	65645712	99.1175	2140.72	IPC_peak_147136a
chr8	70838678	70840390	99.1175	2140.72	IPC_peak_157751c
chr9	96363324	96365263	99.1175	2140.72	IPC_peak_170045c
chr1	64689974	64691924	99.0435	2138.69	IPC_peak_3200b
chr10	79983505	79986224	99.0435	2138.69	IPC_peak_16926e
chr10	111297998	111299281	99.0435	2138.69	IPC_peak_19259c
chr17	12915262	12917260	99.0435	2138.69	IPC_peak_69206c
chr17	84081462	84082850	99.0435	2138.69	IPC_peak_74155a
chr18	37934511	37936140	99.0435	2138.69	IPC_peak_76788d
chr18	62547978	62549258	99.0435	2138.69	IPC_peak_78701c
chr2	25557048	25558881	99.0435	2138.69	IPC_peak_87276b
chr3	69125610	69128005	99.0435	2138.69	IPC_peak_103707e
chr4	126751227	126754652	99.0435	2138.69	IPC_peak_117926g
chr6	87042004	87043714	99.0435	2138.69	IPC_peak_139034c
chr7	113368540	113370369	99.0435	2138.69	IPC_peak_150529d
chr7	126501673	126504320	99.0435	2138.69	IPC_peak_151667c
chr7	127744068	127747789	99.0435	2138.69	IPC_peak_151801e
chr8	73351922	73355202	99.0435	2138.69	IPC_peak_157944d
chr9	22084870	22086117	99.0435	2138.69	IPC_peak_163802b
chr12	69183449	69185318	98.9695	2136.67	IPC_peak_35470b
chr18	69498396	69501476	98.9695	2136.67	IPC_peak_79388b
chr2	121865829	121867968	98.9695	2136.67	IPC_peak_94829c
chr2	129296688	129298102	98.9695	2136.67	IPC_peak_95278b
chr5	31192097	31194182	98.9695	2136.67	IPC_peak_123653b
chr9	21545324	21548492	98.9695	2136.67	IPC_peak_163718d
chr1	62052774	62054153	98.8956	2134.64	IPC_peak_2913a
chr14	64948353	64951166	98.8956	2134.64	IPC_peak_51713f
chr16	55933432	55935204	98.8956	2134.64	IPC_peak_65696c
chr18	38249671	38251128	98.8956	2134.64	IPC_peak_76862b
chr2	38346107	38360532	98.8956	2134.64	IPC_peak_89136n
chr3	84252473	84254739	98.8956	2134.64	IPC_peak_104387a
chr7	127511270	127513453	98.8956	2134.64	IPC_peak_151778c
chr1	32171894	32173350	98.8216	2132.62	IPC_peak_902b
chr10	81349166	81351250	98.8216	2132.62	IPC_peak_17272b
chr16	91728013	91730660	98.8216	2132.62	IPC_peak_67535d
chr18	56924587	56926534	98.8216	2132.62	IPC_peak_78248d
chr2	168587228	168590919	98.8216	2132.62	IPC_peak_98941f
chr4	154959888	154967849	98.8216	2132.62	IPC_peak_121999a
chr5	148552086	148553445	98.8216	2132.62	IPC_peak_133751b
chr1	131524592	131528919	98.7476	2130.59	IPC_peak_6839m
chr10	91719246	91721272	98.7476	2130.59	IPC_peak_18049b
chr10	119238653	119241301	98.7476	2130.59	IPC_peak_19721f
chr11	120098055	120099827	98.7476	2130.59	IPC_peak_31747b
chr14	61172168	61173954	98.7476	2130.59	IPC_peak_51270a
chr15	58075133	58077496	98.7476	2130.59	IPC_peak_57422e
chr3	94412333	94413873	98.7476	2130.59	IPC_peak_105202b
chr5	111934883	111936442	98.7476	2130.59	IPC_peak_128844a
chr6	70790889	70792830	98.7476	2130.59	IPC_peak_138035c
chr8	83651769	83654100	98.7476	2130.59	IPC_peak_158424b
chr10	57485587	57487125	98.6736	2128.57	IPC_peak_15163c
chr10	80225834	80228967	98.6736	2128.57	IPC_peak_16996a
chr11	103966053	103967779	98.6736	2128.57	IPC_peak_29410b
chr12	88859404	88861011	98.6736	2128.57	IPC_peak_37313a
chr14	26637220	26639165	98.6736	2128.57	IPC_peak_49147c
chr15	102202689	102206519	98.6736	2128.57	IPC_peak_61775d
chr16	18287913	18289991	98.6736	2128.57	IPC_peak_62992c
chr17	33816974	33818734	98.6736	2128.57	IPC_peak_71032a
chr18	64013108	64015722	98.6736	2128.57	IPC_peak_78805a
chr2	79453802	79457556	98.6736	2128.57	IPC_peak_92268f
chr2	167347196	167350154	98.6736	2128.57	IPC_peak_98717e
chr5	110135160	110136597	98.6736	2128.57	IPC_peak_128458b
chr6	93911724	93914862	98.6736	2128.57	IPC_peak_139762e
chr8	23237021	23238243	98.6736	2128.57	IPC_peak_154815b
chr9	21955046	21956603	98.6736	2128.57	IPC_peak_163775c
chr9	102543650	102547606	98.6736	2128.57	IPC_peak_170622e
chr15	81728908	81730538	98.5997	2126.55	IPC_peak_59379d
chr16	20547807	20549356	98.5997	2126.55	IPC_peak_63104b
chr17	23802263	23804101	98.5997	2126.55	IPC_peak_69641d
chr18	38296226	38297613	98.5997	2126.55	IPC_peak_76867b
chr2	121448082	121450555	98.5997	2126.55	IPC_peak_94788d
chr6	57534127	57536495	98.5997	2126.55	IPC_peak_137721f
chr9	41889637	41891588	98.5997	2126.55	IPC_peak_165330c
chr1	7396868	7399049	98.5257	2124.52	IPC_peak_113d
chr1	55236754	55238936	98.5257	2124.52	IPC_peak_2413a
chr1	171287117	171288491	98.5257	2124.52	IPC_peak_10031b
chr18	38249671	38251128	98.5257	2124.52	IPC_peak_76862c
chr3	142880752	142882985	98.5257	2124.52	IPC_peak_108582e
chr5	60599296	60600804	98.5257	2124.52	IPC_peak_125377c
chr5	135167860	135169518	98.5257	2124.52	IPC_peak_132258b
chr6	83830770	83832562	98.5257	2124.52	IPC_peak_138690c
chr6	88840947	88843945	98.5257	2124.52	IPC_peak_139243d
chr7	25266973	25269383	98.5257	2124.52	IPC_peak_144583c
chr10	80701375	80703532	98.4517	2122.5	IPC_peak_17127c
chr11	69394387	69396946	98.4517	2122.5	IPC_peak_25294f
chr11	120259457	120263093	98.4517	2122.5	IPC_peak_31805g
chr16	90934040	90935466	98.4517	2122.5	IPC_peak_67390c
chr18	69605790	69609735	98.4517	2122.5	IPC_peak_79454g
chr2	26499646	26504613	98.4517	2122.5	IPC_peak_87428d
chr3	30601679	30603455	98.4517	2122.5	IPC_peak_101567d
chr4	139621958	139623902	98.4517	2122.5	IPC_peak_119960c
chr5	120587158	120589349	98.4517	2122.5	IPC_peak_130411e
chr7	18909895	18911202	98.4517	2122.5	IPC_peak_144243c
chr8	120588452	120590164	98.4517	2122.5	IPC_peak_161903b
chr1	51649668	51651156	98.3778	2120.48	IPC_peak_2162c
chr1	132416863	132418592	98.3778	2120.48	IPC_peak_6966c
chr10	79703750	79705576	98.3778	2120.48	IPC_peak_16850b
chr10	80156399	80161068	98.3778	2120.48	IPC_peak_16974j
chr10	80167105	80169009	98.3778	2120.48	IPC_peak_16978b
chr12	75668830	75670515	98.3778	2120.48	IPC_peak_36078a
chr2	38657360	38659171	98.3778	2120.48	IPC_peak_89212b
chr4	41611296	41613329	98.3778	2120.48	IPC_peak_111598b
chr7	3664353	3666260	98.3778	2120.48	IPC_peak_143833d
chr9	15812716	15814394	98.3778	2120.48	IPC_peak_163474a
chr10	91081844	91083738	98.3038	2118.45	IPC_peak_17994a
chr12	85454550	85456233	98.3038	2118.45	IPC_peak_36995a
chr14	67715098	67717202	98.3038	2118.45	IPC_peak_52045c
chr19	27903731	27905468	98.3038	2118.45	IPC_peak_83003b
chr19	53389743	53391374	98.3038	2118.45	IPC_peak_84971c
chr4	41348473	41349897	98.3038	2118.45	IPC_peak_111562a
chr8	80877944	80881225	98.3038	2118.45	IPC_peak_158305f
chr1	179545568	179547763	98.2298	2116.43	IPC_peak_10696c
chr15	76379778	76381430	98.2298	2116.43	IPC_peak_58634a
chr15	98830585	98832166	98.2298	2116.43	IPC_peak_61296c
chr15	102073291	102074861	98.2298	2116.43	IPC_peak_61756b
chr16	62846264	62847515	98.2298	2116.43	IPC_peak_65911b
chr19	40611506	40612853	98.2298	2116.43	IPC_peak_83753b
chr5	33781731	33783423	98.2298	2116.43	IPC_peak_123860c
chr6	72438017	72441278	98.2298	2116.43	IPC_peak_138195f
chr6	85292948	85294699	98.2298	2116.43	IPC_peak_138848b
chr7	127260007	127261312	98.2298	2116.43	IPC_peak_151755b
chr9	57072409	57074688	98.2298	2116.43	IPC_peak_167011c
chr1	178317702	178321694	98.1559	2114.41	IPC_peak_10536d
chr12	36040601	36042990	98.1559	2114.41	IPC_peak_33923g
chr13	69610534	69612651	98.1559	2114.41	IPC_peak_44401d
chr15	80254219	80256601	98.1559	2114.41	IPC_peak_59218a
chr15	81809779	81812347	98.1559	2114.41	IPC_peak_59386c
chr16	17131301	17133153	98.1559	2114.41	IPC_peak_62843c
chr18	55545957	55550637	98.1559	2114.41	IPC_peak_78109l
chr18	61554542	61556105	98.1559	2114.41	IPC_peak_78634b
chr19	10894569	10896276	98.1559	2114.41	IPC_peak_82015c
chr3	114029539	114032710	98.1559	2114.41	IPC_peak_106723c
chr6	83077363	83079245	98.1559	2114.41	IPC_peak_138569d
chr7	7297403	7301124	98.1559	2114.41	IPC_peak_144004d
chr7	127744068	127747789	98.1559	2114.41	IPC_peak_151801g
chr12	3426008	3428003	98.0819	2112.39	IPC_peak_31995b
chr12	31498738	31500909	98.0819	2112.39	IPC_peak_33590c
chr18	35770818	35772796	98.0819	2112.39	IPC_peak_76575b
chr7	116333454	116334934	98.0819	2112.39	IPC_peak_150877c
chr1	52231747	52234116	98.0079	2110.37	IPC_peak_2228e
chr11	61493044	61495171	98.0079	2110.37	IPC_peak_24616d
chr11	103131793	103134012	98.0079	2110.37	IPC_peak_29304c
chr15	73060156	73061822	98.0079	2110.37	IPC_peak_58200d
chr16	22856852	22858495	98.0079	2110.37	IPC_peak_63319c
chr17	15247511	15248832	98.0079	2110.37	IPC_peak_69363
chr17	29031459	29033215	98.0079	2110.37	IPC_peak_70365c
chr5	45855559	45858360	98.0079	2110.37	IPC_peak_124806h
chr8	60982576	60984200	98.0079	2110.37	IPC_peak_157172c
chr8	121949556	121952070	98.0079	2110.37	IPC_peak_162100b
chr1	132198951	132202096	97.934	2108.35	IPC_peak_6916f
chr1	134494052	134495647	97.934	2108.35	IPC_peak_7302b
chr1	165235868	165237799	97.934	2108.35	IPC_peak_9367e
chr10	22730219	22732309	97.934	2108.35	IPC_peak_13398d
chr12	81779879	81782127	97.934	2108.35	IPC_peak_36630e
chr14	74731616	74733189	97.934	2108.35	IPC_peak_52545a
chr7	101895799	101897332	97.934	2108.35	IPC_peak_149907b
chr8	123372944	123374893	97.934	2108.35	IPC_peak_162338b
chr9	119339223	119342139	97.934	2108.35	IPC_peak_172079f
chr1	161033894	161036774	97.86	2106.33	IPC_peak_9109d
chr12	110888429	110890252	97.86	2106.33	IPC_peak_39241d
chr13	17694285	17696104	97.86	2106.33	IPC_peak_40324b
chr13	64151932	64154495	97.86	2106.33	IPC_peak_44281e
chr18	23038216	23042400	97.86	2106.33	IPC_peak_75789i
chr19	41980418	41983064	97.86	2106.33	IPC_peak_83922c
chr19	41980418	41983064	97.86	2106.33	IPC_peak_83922d
chr2	34904272	34905984	97.86	2106.33	IPC_peak_88820
chr5	4485527	4486971	97.86	2106.33	IPC_peak_122247c
chr5	23432373	23436147	97.86	2106.33	IPC_peak_123030b
chr5	33651129	33653214	97.86	2106.33	IPC_peak_123823f
chr6	61042074	61044621	97.86	2106.33	IPC_peak_137808d
chr6	83506056	83507568	97.86	2106.33	IPC_peak_138651c
chr8	4677044	4679272	97.86	2106.33	IPC_peak_153676a
chr8	106336136	106339027	97.86	2106.33	IPC_peak_160400f
chr9	27298254	27300963	97.86	2106.33	IPC_peak_164137b
chr9	57072409	57074688	97.86	2106.33	IPC_peak_167011d
chr10	39368944	39371795	97.786	2104.31	IPC_peak_14079b
chr11	119039766	119042145	97.786	2104.31	IPC_peak_31552e
chr13	8884991	8886490	97.786	2104.31	IPC_peak_39992d
chr16	17530047	17531946	97.786	2104.31	IPC_peak_62880d
chr16	48993263	48994841	97.786	2104.31	IPC_peak_65370b
chr4	138503564	138505997	97.786	2104.31	IPC_peak_119800c
chr5	28070088	28072823	97.786	2104.31	IPC_peak_123390b
chr6	97204888	97206142	97.786	2104.31	IPC_peak_140039b
chr8	94600813	94603220	97.786	2104.31	IPC_peak_159728c
chr10	5823059	5825229	97.7121	2102.29	IPC_peak_12391b
chr15	79545821	79547634	97.7121	2102.29	IPC_peak_59111c
chr17	29489275	29493303	97.7121	2102.29	IPC_peak_70465c
chr19	9898638	9900117	97.7121	2102.29	IPC_peak_81867c
chr2	158767417	158769292	97.7121	2102.29	IPC_peak_97629a
chr2	181519348	181521271	97.7121	2102.29	IPC_peak_100335d
chr5	86171930	86173610	97.7121	2102.29	IPC_peak_126815b
chr7	19226858	19229603	97.7121	2102.29	IPC_peak_144316e
chr8	11554536	11559001	97.7121	2102.29	IPC_peak_154125b
chr9	21545324	21548492	97.7121	2102.29	IPC_peak_163718c
chr1	89738557	89740469	97.6381	2100.27	IPC_peak_5010b
chr11	68852124	68853999	97.6381	2100.27	IPC_peak_25204c
chr14	25317074	25319642	97.6381	2100.27	IPC_peak_48958c
chr16	31428052	31430551	97.6381	2100.27	IPC_peak_63959d
chr17	12959974	12961392	97.6381	2100.27	IPC_peak_69212a
chr2	73385654	73387285	97.6381	2100.27	IPC_peak_91640c
chr3	104218664	104221417	97.6381	2100.27	IPC_peak_106133f
chr5	36464311	36465767	97.6381	2100.27	IPC_peak_124167b
chr11	121203651	121205387	97.5641	2098.25	IPC_peak_31940b
chr14	55590361	55592608	97.5641	2098.25	IPC_peak_50772b
chr15	81925366	81926944	97.5641	2098.25	IPC_peak_59404b
chr2	84714338	84716520	97.5641	2098.25	IPC_peak_92438b
chr3	100921534	100923168	97.5641	2098.25	IPC_peak_105802b
chr4	42942595	42944538	97.5641	2098.25	IPC_peak_111667c
chr7	123368913	123370914	97.5641	2098.25	IPC_peak_151414b
chr9	58095878	58097917	97.5641	2098.25	IPC_peak_167165c
chr1	136129784	136134556	97.4902	2096.23	IPC_peak_7575c
chr1	180568264	180570231	97.4902	2096.23	IPC_peak_10797b
chr11	76406369	76407812	97.4902	2096.23	IPC_peak_25994b
chr15	103239070	103241265	97.4902	2096.23	IPC_peak_61978c
chr17	26714995	26717033	97.4902	2096.23	IPC_peak_70000c
chr17	47908570	47910844	97.4902	2096.23	IPC_peak_71952b
chr2	32756661	32758060	97.4902	2096.23	IPC_peak_88465b
chr3	84744244	84746660	97.4902	2096.23	IPC_peak_104459e
chr4	126096367	126097235	97.4902	2096.23	IPC_peak_117836
chr5	31201297	31202964	97.4902	2096.23	IPC_peak_123656b
chr7	102209347	102211468	97.4902	2096.23	IPC_peak_149928d
chr9	21091022	21092620	97.4902	2096.23	IPC_peak_163656d
chr1	37996447	37999213	97.4162	2094.21	IPC_peak_1349c
chr10	119238653	119241301	97.4162	2094.21	IPC_peak_19721e
chr11	78696595	78698322	97.4162	2094.21	IPC_peak_26283c
chr14	21051513	21053479	97.4162	2094.21	IPC_peak_48464d
chr2	26902323	26903651	97.4162	2094.21	IPC_peak_87475b
chr2	26909450	26911800	97.4162	2094.21	IPC_peak_87477d
chr4	33247018	33249576	97.4162	2094.21	IPC_peak_111199e
chr4	120251443	120255030	97.4162	2094.21	IPC_peak_117234d
chr10	80928320	80932087	97.3422	2092.19	IPC_peak_17179f
chr11	71032103	71034715	97.3422	2092.19	IPC_peak_25477e
chr11	74829131	74833381	97.3422	2092.19	IPC_peak_25733e
chr11	78114902	78116453	97.3422	2092.19	IPC_peak_26215b
chr11	113682911	113685096	97.3422	2092.19	IPC_peak_30435c
chr5	31047588	31049731	97.3422	2092.19	IPC_peak_123638b
chr5	150664728	150666276	97.3422	2092.19	IPC_peak_134000c
chr8	86960712	86963032	97.3422	2092.19	IPC_peak_158790c
chr1	57328828	57331023	97.2682	2090.17	IPC_peak_2559a
chr1	128243506	128245496	97.2682	2090.17	IPC_peak_6602c
chr1	134059795	134064502	97.2682	2090.17	IPC_peak_7233c
chr11	71003515	71005000	97.2682	2090.17	IPC_peak_25472c
chr12	15810889	15817696	97.2682	2090.17	IPC_peak_32724p
chr13	98924967	98927260	97.2682	2090.17	IPC_peak_46198f
chr14	30479104	30480376	97.2682	2090.17	IPC_peak_49413a
chr14	32084743	32086574	97.2682	2090.17	IPC_peak_49580c
chr2	27441585	27443313	97.2682	2090.17	IPC_peak_87561b
chr6	85164482	85166812	97.2682	2090.17	IPC_peak_138790d
chr8	120438564	120440301	97.2682	2090.17	IPC_peak_161827b
chr9	56417085	56419587	97.2682	2090.17	IPC_peak_166883c
chr1	162570023	162571815	97.1943	2088.16	IPC_peak_9231a
chr11	69632049	69633843	97.1943	2088.16	IPC_peak_25328a
chr12	71014836	71017443	97.1943	2088.16	IPC_peak_35643d
chr15	85993118	85997108	97.1943	2088.16	IPC_peak_60080b
chr16	77235293	77239899	97.1943	2088.16	IPC_peak_66624f
chr17	26938672	26940499	97.1943	2088.16	IPC_peak_70028b
chr5	138622427	138623526	97.1943	2088.16	IPC_peak_132633a
chr1	51477375	51479159	97.1203	2086.14	IPC_peak_2131c
chr1	89549855	89551223	97.1203	2086.14	IPC_peak_4956b
chr10	40348226	40350574	97.1203	2086.14	IPC_peak_14206b
chr10	79681068	79683635	97.1203	2086.14	IPC_peak_16847c
chr10	81495573	81497350	97.1203	2086.14	IPC_peak_17323b
chr14	30055838	30057020	97.1203	2086.14	IPC_peak_49379
chr16	63091044	63092361	97.1203	2086.14	IPC_peak_65937b
chr17	36835996	36837842	97.1203	2086.14	IPC_peak_71410c
chr2	26296426	26301291	97.1203	2086.14	IPC_peak_87374f
chr2	119321503	119323641	97.1203	2086.14	IPC_peak_94666c
chr2	181766470	181768056	97.1203	2086.14	IPC_peak_100377b
chr4	40947311	40949032	97.1203	2086.14	IPC_peak_111520c
chr5	31219746	31221931	97.1203	2086.14	IPC_peak_123659b
chr5	115156888	115159417	97.1203	2086.14	IPC_peak_129481e
chr7	99139757	99142298	97.1203	2086.14	IPC_peak_149567c
chr7	130865447	130867003	97.1203	2086.14	IPC_peak_152124a
chr9	88480743	88484218	97.1203	2086.14	IPC_peak_169642f
chr1	37864321	37866142	97.0464	2084.12	IPC_peak_1336c
chr10	18505175	18507390	97.0464	2084.12	IPC_peak_13050b
chr15	78735091	78737792	97.0464	2084.12	IPC_peak_58944c
chr16	34003180	34005235	97.0464	2084.12	IPC_peak_64268d
chr18	40218731	40219995	97.0464	2084.12	IPC_peak_77027c
chr2	31687764	31689434	97.0464	2084.12	IPC_peak_88288a
chr2	156179118	156181101	97.0464	2084.12	IPC_peak_97229e
chr2	156664108	156666927	97.0464	2084.12	IPC_peak_97280f
chr3	108401341	108403045	97.0464	2084.12	IPC_peak_106554a
chr7	19119219	19120473	97.0464	2084.12	IPC_peak_144291a
chr7	70103420	70105382	97.0464	2084.12	IPC_peak_147490d
chr7	130518694	130520440	97.0464	2084.12	IPC_peak_152059c
chr8	70697880	70702015	97.0464	2084.12	IPC_peak_157718b
chr9	122293057	122295178	97.0464	2084.12	IPC_peak_172523e
chr1	91411553	91415800	96.9724	2082.1	IPC_peak_5200e
chr1	133180753	133184426	96.9724	2082.1	IPC_peak_7111d
chr1	189790968	189793051	96.9724	2082.1	IPC_peak_11708c
chr10	61474812	61476755	96.9724	2082.1	IPC_peak_15608c
chr11	60175013	60179034	96.9724	2082.1	IPC_peak_24459f
chr14	55090808	55092766	96.9724	2082.1	IPC_peak_50712f
chr15	103304023	103306167	96.9724	2082.1	IPC_peak_62000e
chr3	41081847	41084183	96.9724	2082.1	IPC_peak_102263e
chr3	88913245	88914792	96.9724	2082.1	IPC_peak_104901b
chr4	47351347	47354390	96.9724	2082.1	IPC_peak_112191e
chr4	97771552	97774091	96.9724	2082.1	IPC_peak_115097c
chr4	147867782	147869324	96.9724	2082.1	IPC_peak_120682c
chr5	4103521	4105529	96.9724	2082.1	IPC_peak_122232c
chr5	100415526	100417290	96.9724	2082.1	IPC_peak_127718c
chr5	124861274	124864071	96.9724	2082.1	IPC_peak_131023d
chr5	137785018	137788131	96.9724	2082.1	IPC_peak_132593d
chr8	125385088	125386964	96.9724	2082.1	IPC_peak_162611a
chr9	102234621	102236579	96.9724	2082.1	IPC_peak_170572b
chr1	59912160	59914331	96.8984	2080.09	IPC_peak_2765b
chr11	69919380	69922728	96.8984	2080.09	IPC_peak_25364g
chr15	100550873	100552630	96.8984	2080.09	IPC_peak_61581b
chr16	17405000	17407017	96.8984	2080.09	IPC_peak_62865c
chr2	155517374	155518875	96.8984	2080.09	IPC_peak_97144a
chr2	157057872	157059697	96.8984	2080.09	IPC_peak_97354b
chr7	79659449	79661709	96.8984	2080.09	IPC_peak_148286b
chr8	84235852	84238096	96.8984	2080.09	IPC_peak_158514d
chr10	40300421	40303146	96.8244	2078.07	IPC_peak_14204d
chr11	71439455	71440903	96.8244	2078.07	IPC_peak_25496a
chr12	102438972	102440392	96.8244	2078.07	IPC_peak_38198b
chr16	43889138	43890603	96.8244	2078.07	IPC_peak_65090b
chr16	64850626	64853014	96.8244	2078.07	IPC_peak_66069e
chr17	46382963	46385042	96.8244	2078.07	IPC_peak_71738b
chr19	46394689	46396345	96.8244	2078.07	IPC_peak_84498b
chr2	20966166	20970476	96.8244	2078.07	IPC_peak_87074m
chr3	127630778	127635534	96.8244	2078.07	IPC_peak_107566f
chr3	127836662	127838189	96.8244	2078.07	IPC_peak_107609d
chr4	98922143	98924973	96.8244	2078.07	IPC_peak_115326d
chr5	29568749	29570416	96.8244	2078.07	IPC_peak_123493a
chr5	93091776	93095045	96.8244	2078.07	IPC_peak_127195f
chr7	35584454	35587174	96.8244	2078.07	IPC_peak_145443f
chr7	56049625	56051017	96.8244	2078.07	IPC_peak_146745b
chr8	109607561	109609058	96.8244	2078.07	IPC_peak_160727b
chr1	153898914	153901808	96.7505	2076.06	IPC_peak_8473c
chr11	97702115	97704126	96.7505	2076.06	IPC_peak_28533d
chr11	120314754	120317290	96.7505	2076.06	IPC_peak_31821e
chr13	29982985	29987064	96.7505	2076.06	IPC_peak_41215k
chr14	12336691	12338972	96.7505	2076.06	IPC_peak_47983f
chr17	15823532	15827717	96.7505	2076.06	IPC_peak_69428j
chr4	117644648	117647227	96.7505	2076.06	IPC_peak_116915a
chr4	139192039	139194200	96.7505	2076.06	IPC_peak_119909a
chr5	34659232	34661383	96.7505	2076.06	IPC_peak_123925d
chr5	76950361	76952208	96.7505	2076.06	IPC_peak_126469b
chr5	112109519	112111675	96.7505	2076.06	IPC_peak_128886c
chr5	123720228	123721794	96.7505	2076.06	IPC_peak_130882d
chr6	37441354	37443032	96.7505	2076.06	IPC_peak_136078c
chr6	92090472	92093123	96.7505	2076.06	IPC_peak_139604e
chr6	120036760	120040246	96.7505	2076.06	IPC_peak_141777h
chr7	6171083	6173393	96.7505	2076.06	IPC_peak_143940c
chr8	70211619	70213325	96.7505	2076.06	IPC_peak_157617b
chr9	90112876	90115496	96.7505	2076.06	IPC_peak_169719g
chr1	183368468	183370300	96.6765	2074.04	IPC_peak_11130c
chr12	24571418	24572942	96.6765	2074.04	IPC_peak_32985b
chr13	44729387	44731598	96.6765	2074.04	IPC_peak_42215d
chr14	18237862	18239893	96.6765	2074.04	IPC_peak_48267d
chr15	82951946	82954035	96.6765	2074.04	IPC_peak_59516a
chr18	34859015	34863469	96.6765	2074.04	IPC_peak_76458h
chr2	25223664	25225702	96.6765	2074.04	IPC_peak_87230c
chr2	163643864	163645717	96.6765	2074.04	IPC_peak_98075d
chr6	117878788	117880329	96.6765	2074.04	IPC_peak_141609b
chr7	44495719	44497456	96.6765	2074.04	IPC_peak_145930b
chr7	127207168	127209823	96.6765	2074.04	IPC_peak_151745f
chr9	61370290	61374931	96.6765	2074.04	IPC_peak_167576a
chr1	16617825	16619924	96.6025	2072.03	IPC_peak_434f
chr1	191395624	191398228	96.6025	2072.03	IPC_peak_11893f
chr10	80899824	80901679	96.6025	2072.03	IPC_peak_17176c
chr14	24577925	24580173	96.6025	2072.03	IPC_peak_48822b
chr15	11398572	11400366	96.6025	2072.03	IPC_peak_55386d
chr4	120824653	120826412	96.6025	2072.03	IPC_peak_117320a
chr4	126261664	126263169	96.6025	2072.03	IPC_peak_117870b
chr8	120424174	120427579	96.6025	2072.03	IPC_peak_161821e
chr1	59119297	59120856	96.5286	2070.01	IPC_peak_2688c
chr1	150392363	150394270	96.5286	2070.01	IPC_peak_8105d
chr1	195241213	195242120	96.5286	2070.01	IPC_peak_12256b
chr14	57889388	57890859	96.5286	2070.01	IPC_peak_50948d
chr19	41846426	41848903	96.5286	2070.01	IPC_peak_83911g
chr19	42085672	42087024	96.5286	2070.01	IPC_peak_83932a
chr2	118542927	118546483	96.5286	2070.01	IPC_peak_94563c
chr2	154419435	154422563	96.5286	2070.01	IPC_peak_97008d
chr4	63402060	63404027	96.5286	2070.01	IPC_peak_113218b
chr4	110284362	110288209	96.5286	2070.01	IPC_peak_116491j
chr4	139756734	139759925	96.5286	2070.01	IPC_peak_119976e
chr5	20881124	20883128	96.5286	2070.01	IPC_peak_122842b
chr5	140829340	140831093	96.5286	2070.01	IPC_peak_133015d
chr6	85450616	85453195	96.5286	2070.01	IPC_peak_138872c
chr10	80576106	80579438	96.4546	2068	IPC_peak_17103e
chr17	35163948	35166057	96.4546	2068	IPC_peak_71229d
chr2	48948555	48950815	96.4546	2068	IPC_peak_89676b
chr2	127269432	127271580	96.4546	2068	IPC_peak_95109b
chr3	89393214	89395481	96.4546	2068	IPC_peak_104970a
chr4	133545069	133546470	96.4546	2068	IPC_peak_118911d
chr5	33935351	33937118	96.4546	2068	IPC_peak_123868e
chr5	124326645	124328871	96.4546	2068	IPC_peak_130976c
chr5	130143802	130145590	96.4546	2068	IPC_peak_131573c
chr6	113075782	113078820	96.4546	2068	IPC_peak_141102d
chr7	16398827	16402897	96.4546	2068	IPC_peak_144119e
chr7	25296739	25298517	96.4546	2068	IPC_peak_144590d
chr9	58581347	58583737	96.4546	2068	IPC_peak_167264b
chr1	136129784	136134556	96.3806	2065.98	IPC_peak_7575h
chr1	160194602	160195929	96.3806	2065.98	IPC_peak_9047b
chr15	38298514	38303110	96.3806	2065.98	IPC_peak_56625d
chr4	35224932	35226791	96.3806	2065.98	IPC_peak_111357d
chr4	132509025	132511090	96.3806	2065.98	IPC_peak_118749d
chr6	38550556	38552667	96.3806	2065.98	IPC_peak_136137c
chr6	143994483	143996213	96.3806	2065.98	IPC_peak_143332a
chr9	4308735	4310631	96.3806	2065.98	IPC_peak_163086d
chr9	66059541	66062196	96.3806	2065.98	IPC_peak_168270b
chr11	69835771	69839265	96.3067	2063.97	IPC_peak_25353g
chr12	55445959	55447681	96.3067	2063.97	IPC_peak_35074c
chr13	54589512	54591113	96.3067	2063.97	IPC_peak_43305c
chr13	96670067	96671796	96.3067	2063.97	IPC_peak_45924c
chr14	64586398	64592493	96.3067	2063.97	IPC_peak_51682j
chr14	66866399	66869857	96.3067	2063.97	IPC_peak_51917f
chr16	14158652	14160283	96.3067	2063.97	IPC_peak_62722b
chr19	18712441	18713929	96.3067	2063.97	IPC_peak_82380a
chr19	41745148	41747169	96.3067	2063.97	IPC_peak_83886a
chr19	46037067	46040569	96.3067	2063.97	IPC_peak_84459g
chr3	122983542	122985673	96.3067	2063.97	IPC_peak_107333c
chr6	115674994	115677440	96.3067	2063.97	IPC_peak_141448f
chr7	28741107	28742607	96.3067	2063.97	IPC_peak_144905c
chr7	122066200	122068281	96.3067	2063.97	IPC_peak_151319b
chr7	139212467	139213990	96.3067	2063.97	IPC_peak_152988c
chr11	64978458	64979877	96.2327	2061.96	IPC_peak_24902b
chr12	26936113	26938164	96.2327	2061.96	IPC_peak_33191c
chr15	99701696	99703178	96.2327	2061.96	IPC_peak_61478b
chr17	24140625	24142562	96.2327	2061.96	IPC_peak_69666b
chr18	77560011	77566194	96.2327	2061.96	IPC_peak_80231p
chr3	16182567	16184002	96.2327	2061.96	IPC_peak_100850a
chr3	84154731	84156903	96.2327	2061.96	IPC_peak_104337c
chr4	120248308	120249863	96.2327	2061.96	IPC_peak_117232b
chr6	71830688	71832208	96.2327	2061.96	IPC_peak_138124c
chr6	122308108	122309571	96.2327	2061.96	IPC_peak_141949b
chr7	44848040	44850680	96.2327	2061.96	IPC_peak_145980b
chr12	4233451	4234796	96.1587	2059.94	IPC_peak_32081c
chr14	70152903	70154258	96.1587	2059.94	IPC_peak_52240c
chr15	82127166	82128745	96.1587	2059.94	IPC_peak_59425b
chr18	88784504	88785871	96.1587	2059.94	IPC_peak_81108c
chr19	60888964	60891478	96.1587	2059.94	IPC_peak_85877d
chr3	69003945	69007028	96.1587	2059.94	IPC_peak_103696c
chr4	39343907	39345756	96.1587	2059.94	IPC_peak_111442b
chr4	91373955	91377212	96.1587	2059.94	IPC_peak_114828g
chr5	100517664	100519458	96.1587	2059.94	IPC_peak_127728b
chr6	148895233	148896925	96.1587	2059.94	IPC_peak_143753b
chr7	16922473	16925134	96.1587	2059.94	IPC_peak_144192e
chr7	28349846	28351452	96.1587	2059.94	IPC_peak_144851c
chr9	21424216	21426322	96.1587	2059.94	IPC_peak_163709a
chr1	128102187	128104304	96.0847	2057.93	IPC_peak_6597c
chr10	40882406	40885163	96.0847	2057.93	IPC_peak_14256d
chr11	69094450	69095727	96.0847	2057.93	IPC_peak_25241b
chr13	26153880	26156157	96.0847	2057.93	IPC_peak_40905d
chr16	4963774	4965096	96.0847	2057.93	IPC_peak_62161b
chr17	34030506	34032912	96.0847	2057.93	IPC_peak_71066b
chr18	80468788	80470909	96.0847	2057.93	IPC_peak_80492d
chr3	108208978	108211469	96.0847	2057.93	IPC_peak_106511d
chr4	97235357	97237408	96.0847	2057.93	IPC_peak_115029b
chr5	15849880	15851128	96.0847	2057.93	IPC_peak_122631a
chr5	124349805	124355919	96.0847	2057.93	IPC_peak_130987c
chr6	100162508	100164329	96.0847	2057.93	IPC_peak_140445a
chr7	114841845	114843797	96.0847	2057.93	IPC_peak_150644c
chr7	127874876	127877492	96.0847	2057.93	IPC_peak_151815c
chr8	83954716	83956211	96.0847	2057.93	IPC_peak_158464b
chr1	75692559	75694263	96.0108	2055.92	IPC_peak_3920b
chr1	172311063	172316336	96.0108	2055.92	IPC_peak_10164i
chr10	11149072	11150548	96.0108	2055.92	IPC_peak_12666a
chr14	52019001	52020954	96.0108	2055.92	IPC_peak_50509c
chr15	73869639	73871210	96.0108	2055.92	IPC_peak_58326c
chr18	67774228	67776339	96.0108	2055.92	IPC_peak_79174b
chr19	8818346	8821349	96.0108	2055.92	IPC_peak_81809d
chr19	38053824	38055521	96.0108	2055.92	IPC_peak_83622e
chr4	6190508	6192573	96.0108	2055.92	IPC_peak_109775a
chr6	32402259	32403908	96.0108	2055.92	IPC_peak_135664b
chr6	83830770	83832562	96.0108	2055.92	IPC_peak_138690d
chr7	19148390	19150304	96.0108	2055.92	IPC_peak_144295b
chr7	44928804	44930550	96.0108	2055.92	IPC_peak_146000a
chr7	49245303	49247117	96.0108	2055.92	IPC_peak_146434c
chr7	105399278	105400999	96.0108	2055.92	IPC_peak_149958d
chr7	118739694	118741382	96.0108	2055.92	IPC_peak_151114c
chr7	132930418	132932521	96.0108	2055.92	IPC_peak_152353b
chr8	71610369	71612228	96.0108	2055.92	IPC_peak_157831b
chr1	86524396	86529473	95.9368	2053.91	IPC_peak_4676c
chr11	4848642	4850213	95.9368	2053.91	IPC_peak_20829c
chr11	100319215	100321114	95.9368	2053.91	IPC_peak_28817c
chr12	58669637	58671321	95.9368	2053.91	IPC_peak_35296c
chr12	117988572	117990128	95.9368	2053.91	IPC_peak_39774a
chr13	55189456	55191009	95.9368	2053.91	IPC_peak_43435c
chr13	107887449	107892443	95.9368	2053.91	IPC_peak_46862k
chr16	91645982	91648802	95.9368	2053.91	IPC_peak_67523f
chr17	34602919	34606877	95.9368	2053.91	IPC_peak_71138c
chr17	37028215	37029645	95.9368	2053.91	IPC_peak_71426c
chr19	43689074	43690554	95.9368	2053.91	IPC_peak_84096a
chr2	26444667	26446486	95.9368	2053.91	IPC_peak_87397c
chr2	32450454	32452699	95.9368	2053.91	IPC_peak_88424c
chr7	118128667	118130310	95.9368	2053.91	IPC_peak_151058d
chr9	110407184	110408892	95.9368	2053.91	IPC_peak_171369c
chr1	151427825	151429630	95.8628	2051.89	IPC_peak_8190b
chr12	54655381	54657245	95.8628	2051.89	IPC_peak_35026c
chr13	47042612	47044980	95.8628	2051.89	IPC_peak_42467c
chr15	78770179	78774252	95.8628	2051.89	IPC_peak_58959i
chr19	4877996	4879296	95.8628	2051.89	IPC_peak_81329a
chr2	163994418	163996015	95.8628	2051.89	IPC_peak_98115b
chr4	108999759	109001580	95.8628	2051.89	IPC_peak_116362b
chr4	141544966	141547282	95.8628	2051.89	IPC_peak_120402d
chr5	45448670	45451025	95.8628	2051.89	IPC_peak_124780e
chr6	83267512	83269182	95.8628	2051.89	IPC_peak_138609b
chr6	128199900	128201620	95.8628	2051.89	IPC_peak_142454c
chr6	136827445	136828918	95.8628	2051.89	IPC_peak_142863c
chr8	11726685	11729674	95.8628	2051.89	IPC_peak_154137c
chr9	106476467	106478006	95.8628	2051.89	IPC_peak_170982b
chr1	128102187	128104304	95.7889	2049.88	IPC_peak_6597b
chr10	58322489	58324247	95.7889	2049.88	IPC_peak_15202a
chr15	9070394	9072585	95.7889	2049.88	IPC_peak_55276c
chr3	87884467	87886606	95.7889	2049.88	IPC_peak_104719d
chr3	108721032	108723125	95.7889	2049.88	IPC_peak_106597d
chr8	70757262	70761659	95.7889	2049.88	IPC_peak_157729i
chr11	60536014	60539365	95.7149	2047.87	IPC_peak_24526e
chr12	51377054	51378181	95.7149	2047.87	IPC_peak_34663a
chr12	80945043	80946679	95.7149	2047.87	IPC_peak_36580e
chr14	67715098	67717202	95.7149	2047.87	IPC_peak_52045b
chr15	82015134	82017116	95.7149	2047.87	IPC_peak_59415e
chr17	24885845	24887864	95.7149	2047.87	IPC_peak_69750b
chr17	66275862	66277509	95.7149	2047.87	IPC_peak_73040d
chr2	168676765	168680142	95.7149	2047.87	IPC_peak_98963c
chr5	23432373	23436147	95.7149	2047.87	IPC_peak_123030c
chr5	129786478	129788153	95.7149	2047.87	IPC_peak_131546c
chr6	124828028	124830696	95.7149	2047.87	IPC_peak_142067c
chr8	4324242	4326021	95.7149	2047.87	IPC_peak_153660b
chr9	37453243	37457846	95.7149	2047.87	IPC_peak_165019f
chr10	117062757	117064113	95.641	2045.86	IPC_peak_19558d
chr11	120466571	120468201	95.641	2045.86	IPC_peak_31843b
chr14	66866399	66869857	95.641	2045.86	IPC_peak_51917e
chr15	85624957	85626895	95.641	2045.86	IPC_peak_60000d
chr18	24019879	24022163	95.641	2045.86	IPC_peak_75855b
chr4	107815843	107818627	95.641	2045.86	IPC_peak_116249f
chr1	36444455	36445836	95.567	2043.85	IPC_peak_1182b
chr1	160533063	160536187	95.567	2043.85	IPC_peak_9085e
chr11	120188063	120190867	95.567	2043.85	IPC_peak_31773h
chr14	31335503	31337467	95.567	2043.85	IPC_peak_49504b
chr15	101245816	101247183	95.567	2043.85	IPC_peak_61695a
chr15	103239070	103241265	95.567	2043.85	IPC_peak_61978b
chr17	56007565	56010154	95.567	2043.85	IPC_peak_72380e
chr18	74215422	74217247	95.567	2043.85	IPC_peak_79813b
chr5	33628724	33630448	95.567	2043.85	IPC_peak_123820d
chr7	13037306	13039074	95.567	2043.85	IPC_peak_144044c
chr8	36247513	36250308	95.567	2043.85	IPC_peak_155922g
chr8	70862559	70866666	95.567	2043.85	IPC_peak_157757g
chr8	87666737	87669608	95.567	2043.85	IPC_peak_158853b
chr1	44146949	44148641	95.493	2041.84	IPC_peak_2027b
chr1	172046550	172050340	95.493	2041.84	IPC_peak_10099g
chr1	172317193	172321596	95.493	2041.84	IPC_peak_10165j
chr14	20733646	20734944	95.493	2041.84	IPC_peak_48421c
chr17	56035824	56037330	95.493	2041.84	IPC_peak_72390b
chr2	18391669	18393429	95.493	2041.84	IPC_peak_86867c
chr2	167061505	167064674	95.493	2041.84	IPC_peak_98654e
chr4	63387448	63390791	95.493	2041.84	IPC_peak_113212e
chr5	115652445	115653550	95.493	2041.84	IPC_peak_129602b
chr6	99484922	99486603	95.493	2041.84	IPC_peak_140314c
chr7	45161668	45163069	95.493	2041.84	IPC_peak_146049
chr7	105399278	105400999	95.493	2041.84	IPC_peak_149958c
chr16	25057883	25060552	95.419	2039.83	IPC_peak_63504d
chr16	33605200	33607703	95.419	2039.83	IPC_peak_64181c
chr17	17623078	17626180	95.419	2039.83	IPC_peak_69507g
chr17	35515978	35518011	95.419	2039.83	IPC_peak_71284d
chr19	4927681	4929090	95.419	2039.83	IPC_peak_81333b
chr19	6241084	6242770	95.419	2039.83	IPC_peak_81513b
chr19	43523575	43525418	95.419	2039.83	IPC_peak_84063c
chr2	26932528	26934288	95.419	2039.83	IPC_peak_87482d
chr2	180041466	180043838	95.419	2039.83	IPC_peak_100143c
chr3	97766546	97768808	95.419	2039.83	IPC_peak_105597d
chr4	139573705	139575935	95.419	2039.83	IPC_peak_119945a
chr5	123523475	123524998	95.419	2039.83	IPC_peak_130865c
chr1	38437837	38440155	95.3451	2037.82	IPC_peak_1402a
chr10	91123166	91124670	95.3451	2037.82	IPC_peak_17996c
chr11	120822880	120825751	95.3451	2037.82	IPC_peak_31905d
chr15	99392223	99393894	95.3451	2037.82	IPC_peak_61412a
chr3	69315903	69319048	95.3451	2037.82	IPC_peak_103727c
chr4	43058423	43059977	95.3451	2037.82	IPC_peak_111691a
chr4	116555470	116558200	95.3451	2037.82	IPC_peak_116764f
chr7	25314745	25317907	95.3451	2037.82	IPC_peak_144593f
chr11	59838811	59840370	95.2711	2035.81	IPC_peak_24425a
chr11	69661589	69663462	95.2711	2035.81	IPC_peak_25331c
chr11	103027707	103028961	95.2711	2035.81	IPC_peak_29291c
chr11	120149660	120151960	95.2711	2035.81	IPC_peak_31759e
chr12	103388109	103389679	95.2711	2035.81	IPC_peak_38337c
chr13	59924981	59928658	95.2711	2035.81	IPC_peak_44016a
chr14	120476851	120479630	95.2711	2035.81	IPC_peak_54715a
chr16	38451439	38453341	95.2711	2035.81	IPC_peak_64725d
chr19	8965644	8968295	95.2711	2035.81	IPC_peak_81835d
chr3	84303928	84306582	95.2711	2035.81	IPC_peak_104410d
chr9	74974340	74976963	95.2711	2035.81	IPC_peak_168991d
chr1	177150130	177151623	95.1971	2033.8	IPC_peak_10435a
chr11	59162720	59164173	95.1971	2033.8	IPC_peak_24359b
chr11	98326681	98330770	95.1971	2033.8	IPC_peak_28622h
chr14	62836839	62838429	95.1971	2033.8	IPC_peak_51460b
chr15	44618274	44620393	95.1971	2033.8	IPC_peak_56916b
chr18	23803174	23805093	95.1971	2033.8	IPC_peak_75836a
chr18	60525471	60527061	95.1971	2033.8	IPC_peak_78472b
chr19	40511804	40514304	95.1971	2033.8	IPC_peak_83747f
chr4	45712867	45714820	95.1971	2033.8	IPC_peak_111974c
chr7	45123541	45125611	95.1971	2033.8	IPC_peak_146039d
chr7	45433778	45435571	95.1971	2033.8	IPC_peak_146114c
chr8	22805039	22806322	95.1971	2033.8	IPC_peak_154766a
chr1	93477669	93480188	95.1232	2031.79	IPC_peak_5429a
chr11	102555309	102556847	95.1232	2031.79	IPC_peak_29221d
chr12	79171473	79173262	95.1232	2031.79	IPC_peak_36346e
chr15	81465420	81467453	95.1232	2031.79	IPC_peak_59357d
chr19	45363134	45364868	95.1232	2031.79	IPC_peak_84362c
chr4	135920079	135922160	95.1232	2031.79	IPC_peak_119302c
chr5	36483083	36485284	95.1232	2031.79	IPC_peak_124169e
chr5	116894640	116896261	95.1232	2031.79	IPC_peak_129817a
chr6	125070762	125072532	95.1232	2031.79	IPC_peak_142111c
chr8	4165236	4167438	95.1232	2031.79	IPC_peak_153636c
chr1	94501947	94504994	95.0492	2029.79	IPC_peak_5476g
chr1	181841003	181843296	95.0492	2029.79	IPC_peak_10936c
chr11	118791940	118795725	95.0492	2029.79	IPC_peak_31481e
chr12	40221871	40224039	95.0492	2029.79	IPC_peak_34143b
chr12	51117302	51119504	95.0492	2029.79	IPC_peak_34636b
chr12	78225552	78228040	95.0492	2029.79	IPC_peak_36313b
chr12	79171473	79173262	95.0492	2029.79	IPC_peak_36346d
chr17	87445374	87448544	95.0492	2029.79	IPC_peak_74558g
chr19	21784080	21786263	95.0492	2029.79	IPC_peak_82519b
chr3	32396168	32398469	95.0492	2029.79	IPC_peak_101653b
chr3	51483177	51485122	95.0492	2029.79	IPC_peak_102586b
chr3	152209067	152211606	95.0492	2029.79	IPC_peak_109282e
chr5	30711047	30714091	95.0492	2029.79	IPC_peak_123582b
chr7	5059896	5063293	95.0492	2029.79	IPC_peak_143933e
chr7	28807689	28811687	95.0492	2029.79	IPC_peak_144917j
chr8	105826476	105828051	95.0492	2029.79	IPC_peak_160344c
chr1	191574139	191576643	94.9752	2027.78	IPC_peak_11902d
chr17	73107252	73108789	94.9752	2027.78	IPC_peak_73514a
chr17	87743415	87747463	94.9752	2027.78	IPC_peak_74592d
chr18	67448167	67449806	94.9752	2027.78	IPC_peak_79134c
chr4	134851979	134854523	94.9752	2027.78	IPC_peak_119137e
chr8	71271737	71273724	94.9752	2027.78	IPC_peak_157775a
chr8	116992282	116994329	94.9752	2027.78	IPC_peak_161354d
chr9	54706612	54709296	94.9752	2027.78	IPC_peak_166747d
chr9	54706612	54709296	94.9752	2027.78	IPC_peak_166747e
chr9	57500914	57502726	94.9752	2027.78	IPC_peak_167047c
chr1	9747189	9748965	94.9013	2025.77	IPC_peak_149d
chr11	35854925	35858408	94.9013	2025.77	IPC_peak_22776g
chr12	3364439	3366540	94.9013	2025.77	IPC_peak_31984a
chr12	102510614	102512249	94.9013	2025.77	IPC_peak_38207a
chr18	35561497	35563925	94.9013	2025.77	IPC_peak_76546c
chr4	152296567	152298185	94.9013	2025.77	IPC_peak_121569a
chr8	95702299	95704550	94.9013	2025.77	IPC_peak_159866c
chr1	106758627	106760543	94.8273	2023.76	IPC_peak_5840d
chr11	101477066	101478892	94.8273	2023.76	IPC_peak_29028a
chr13	47042612	47044980	94.8273	2023.76	IPC_peak_42467d
chr18	24019879	24022163	94.8273	2023.76	IPC_peak_75855a
chr18	75675233	75676722	94.8273	2023.76	IPC_peak_80014b
chr2	164460670	164461968	94.8273	2023.76	IPC_peak_98149a
chr3	19162215	19163626	94.8273	2023.76	IPC_peak_101004c
chr3	37418830	37421267	94.8273	2023.76	IPC_peak_102020c
chr4	13777924	13779491	94.8273	2023.76	IPC_peak_110348d
chr4	107066223	107067633	94.8273	2023.76	IPC_peak_116137c
chr5	24029257	24031188	94.8273	2023.76	IPC_peak_123087f
chr5	136952650	136954020	94.8273	2023.76	IPC_peak_132479a
chr10	63243173	63244783	94.7533	2021.76	IPC_peak_15768c
chr11	3265015	3267724	94.7533	2021.76	IPC_peak_20671e
chr11	104157463	104159150	94.7533	2021.76	IPC_peak_29437c
chr13	76017848	76019096	94.7533	2021.76	IPC_peak_44798c
chr13	100014928	100016572	94.7533	2021.76	IPC_peak_46366c
chr14	55014311	55016165	94.7533	2021.76	IPC_peak_50684d
chr15	12823879	12825769	94.7533	2021.76	IPC_peak_55478b
chr15	38517806	38520391	94.7533	2021.76	IPC_peak_56649e
chr17	87024478	87026071	94.7533	2021.76	IPC_peak_74491d
chr18	34953527	34955664	94.7533	2021.76	IPC_peak_76470e
chr2	116974615	116976788	94.7533	2021.76	IPC_peak_94433d
chr2	128817161	128819620	94.7533	2021.76	IPC_peak_95249d
chr3	37311858	37313042	94.7533	2021.76	IPC_peak_102013b
chr4	43492490	43494561	94.7533	2021.76	IPC_peak_111723b
chr7	27472620	27475237	94.7533	2021.76	IPC_peak_144757c
chr8	113634284	113636766	94.7533	2021.76	IPC_peak_161064c
chr11	51583712	51586813	94.6794	2019.75	IPC_peak_23740d
chr11	69899854	69902540	94.6794	2019.75	IPC_peak_25359g
chr11	88355913	88357889	94.6794	2019.75	IPC_peak_27411b
chr13	97823526	97826575	94.6794	2019.75	IPC_peak_46066b
chr16	8512845	8514598	94.6794	2019.75	IPC_peak_62414a
chr17	9542769	9544298	94.6794	2019.75	IPC_peak_68878
chr17	56989269	56991248	94.6794	2019.75	IPC_peak_72603d
chr18	68299435	68301299	94.6794	2019.75	IPC_peak_79237c
chr2	154656348	154658133	94.6794	2019.75	IPC_peak_97071b
chr2	180272271	180274416	94.6794	2019.75	IPC_peak_100185d
chr2	181863665	181865311	94.6794	2019.75	IPC_peak_100396c
chr3	90475595	90477144	94.6794	2019.75	IPC_peak_105131b
chr3	95972362	95974388	94.6794	2019.75	IPC_peak_105391b
chr4	40852949	40854968	94.6794	2019.75	IPC_peak_111511a
chr4	128726810	128730782	94.6794	2019.75	IPC_peak_118109f
chr6	55901437	55902909	94.6794	2019.75	IPC_peak_137660d
chr6	57702359	57704251	94.6794	2019.75	IPC_peak_137729c
chr7	45015368	45016755	94.6794	2019.75	IPC_peak_146014c
chr7	126775969	126777812	94.6794	2019.75	IPC_peak_151694b
chr7	141901580	141903146	94.6794	2019.75	IPC_peak_153200b
chr10	53628926	53630693	94.6054	2017.74	IPC_peak_15050b
chr11	30025562	30026692	94.6054	2017.74	IPC_peak_22230b
chr11	118288680	118291018	94.6054	2017.74	IPC_peak_31346e
chr12	44268305	44269971	94.6054	2017.74	IPC_peak_34299b
chr14	60250263	60252503	94.6054	2017.74	IPC_peak_51101e
chr16	91728013	91730660	94.6054	2017.74	IPC_peak_67535c
chr17	17623078	17626180	94.6054	2017.74	IPC_peak_69507e
chr17	46159740	46161930	94.6054	2017.74	IPC_peak_71716d
chr19	47730367	47732525	94.6054	2017.74	IPC_peak_84687e
chr4	141059719	141061419	94.6054	2017.74	IPC_peak_120312c
chr6	72096793	72098628	94.6054	2017.74	IPC_peak_138134c
chr7	143068252	143070521	94.6054	2017.74	IPC_peak_153328b
chr1	135313142	135314173	94.5314	2015.74	IPC_peak_7416c
chr11	59838811	59840370	94.5314	2015.74	IPC_peak_24425b
chr13	99458529	99459835	94.5314	2015.74	IPC_peak_46265
chr16	20097097	20098633	94.5314	2015.74	IPC_peak_63071c
chr16	20534975	20536304	94.5314	2015.74	IPC_peak_63102a
chr2	27540029	27540892	94.5314	2015.74	IPC_peak_87572a
chr2	91181972	91183875	94.5314	2015.74	IPC_peak_92581d
chr2	120729781	120732292	94.5314	2015.74	IPC_peak_94750g
chr3	33799435	33800920	94.5314	2015.74	IPC_peak_101714b
chr3	84581409	84583593	94.5314	2015.74	IPC_peak_104438c
chr3	108590693	108593015	94.5314	2015.74	IPC_peak_106582a
chr4	134534097	134536168	94.5314	2015.74	IPC_peak_119072d
chr4	148285943	148289149	94.5314	2015.74	IPC_peak_120770i
chr7	133636621	133638632	94.5314	2015.74	IPC_peak_152455b
chr8	41373772	41375553	94.5314	2015.74	IPC_peak_156140d
chr8	120334609	120336740	94.5314	2015.74	IPC_peak_161773c
chr9	21290573	21292088	94.5314	2015.74	IPC_peak_163694c
chr1	179802447	179804553	94.4575	2013.73	IPC_peak_10715b
chr11	80314785	80317102	94.4575	2013.73	IPC_peak_26479d
chr12	6637643	6639756	94.4575	2013.73	IPC_peak_32285b
chr18	31758940	31761390	94.4575	2013.73	IPC_peak_76216c
chr19	21271235	21273345	94.4575	2013.73	IPC_peak_82479c
chr2	25261949	25263956	94.4575	2013.73	IPC_peak_87238b
chr4	43655656	43657583	94.4575	2013.73	IPC_peak_111744c
chr4	70533763	70536453	94.4575	2013.73	IPC_peak_113480f
chr7	13037306	13039074	94.4575	2013.73	IPC_peak_144044d
chr9	47529581	47532794	94.4575	2013.73	IPC_peak_166122b
chr1	87213183	87215259	94.3835	2011.73	IPC_peak_4725b
chr10	81292273	81294329	94.3835	2011.73	IPC_peak_17262a
chr15	73067043	73068338	94.3835	2011.73	IPC_peak_58201a
chr17	8282765	8284889	94.3835	2011.73	IPC_peak_68726d
chr18	60774007	60775555	94.3835	2011.73	IPC_peak_78522b
chr2	71054749	71056713	94.3835	2011.73	IPC_peak_91301c
chr3	75555992	75558864	94.3835	2011.73	IPC_peak_103883d
chr3	87959858	87961495	94.3835	2011.73	IPC_peak_104738c
chr3	88141498	88144550	94.3835	2011.73	IPC_peak_104766c
chr7	41632434	41634095	94.3835	2011.73	IPC_peak_145838b
chr7	100371047	100372942	94.3835	2011.73	IPC_peak_149704d
chr8	110617764	110619411	94.3835	2011.73	IPC_peak_160810a
chr9	4375602	4377257	94.3835	2011.73	IPC_peak_163088b
chr9	94536115	94539168	94.3835	2011.73	IPC_peak_169908g
chr11	6290913	6293001	94.3095	2009.72	IPC_peak_21003b
chr11	106786736	106790147	94.3095	2009.72	IPC_peak_29637f
chr14	63177454	63178753	94.3095	2009.72	IPC_peak_51494b
chr16	29656706	29660205	94.3095	2009.72	IPC_peak_63720e
chr17	24527318	24529852	94.3095	2009.72	IPC_peak_69706b
chr18	43143749	43146739	94.3095	2009.72	IPC_peak_77232c
chr18	43391214	43394324	94.3095	2009.72	IPC_peak_77260g
chr2	84741635	84744709	94.3095	2009.72	IPC_peak_92446e
chr2	153490957	153494901	94.3095	2009.72	IPC_peak_96927d
chr3	107331803	107334615	94.3095	2009.72	IPC_peak_106377e
chr4	141138557	141140350	94.3095	2009.72	IPC_peak_120327f
chr5	76950361	76952208	94.3095	2009.72	IPC_peak_126469c
chr7	27472620	27475237	94.3095	2009.72	IPC_peak_144757f
chr7	84328227	84330019	94.3095	2009.72	IPC_peak_148730b
chr7	118592899	118595975	94.3095	2009.72	IPC_peak_151098b
chr11	76289667	76291485	94.2356	2007.72	IPC_peak_25935c
chr11	88862921	88865490	94.2356	2007.72	IPC_peak_27597f
chr11	95666388	95667579	94.2356	2007.72	IPC_peak_28158a
chr15	100494081	100495795	94.2356	2007.72	IPC_peak_61577c
chr16	32246074	32247687	94.2356	2007.72	IPC_peak_64061c
chr18	46524907	46526797	94.2356	2007.72	IPC_peak_77478d
chr2	154435699	154437303	94.2356	2007.72	IPC_peak_97011c
chr4	32614777	32616161	94.2356	2007.72	IPC_peak_111141b
chr4	122885390	122887390	94.2356	2007.72	IPC_peak_117367c
chr5	25528916	25530650	94.2356	2007.72	IPC_peak_123275a
chr5	131641495	131644251	94.2356	2007.72	IPC_peak_131752e
chr7	101895799	101897332	94.2356	2007.72	IPC_peak_149907a
chr8	84710959	84715298	94.2356	2007.72	IPC_peak_158586d
chr1	89738557	89740469	94.1616	2005.71	IPC_peak_5010a
chr10	98913480	98916819	94.1616	2005.71	IPC_peak_18699b
chr11	95008722	95010937	94.1616	2005.71	IPC_peak_28026b
chr11	97743755	97745667	94.1616	2005.71	IPC_peak_28541d
chr14	54685547	54687609	94.1616	2005.71	IPC_peak_50649c
chr16	57230839	57232053	94.1616	2005.71	IPC_peak_65747b
chr2	146510733	146512654	94.1616	2005.71	IPC_peak_96376d
chr4	3937026	3939815	94.1616	2005.71	IPC_peak_109703g
chr7	73594451	73596304	94.1616	2005.71	IPC_peak_147791b
chr8	70697880	70702015	94.1616	2005.71	IPC_peak_157718a
chr11	50209691	50211466	94.0876	2003.71	IPC_peak_23628b
[truncated: 98,001 more rows]

## Sheet: PN1_peaks
chr	start	end	fold_enrichment	X.log10.qvalue.	name
chr1	88275839	88278580	284.789	7670.11	PN1_peak_5298d
chr2	98666165	98667432	172.338	4149.09	PN1_peak_100378d
chr7	3644077	3646508	147.697	3426.31	PN1_peak_155755c
chr16	94312353	94314825	146.095	3380.1	PN1_peak_73150e
chr11	23254903	23258050	138.924	3174.57	PN1_peak_23562a
chr5	120611918	120614173	137.55	3135.46	PN1_peak_140726d
chr5	151367797	151369541	137.55	3135.46	PN1_peak_144802c
chr7	44985157	44988631	136.94	3118.12	PN1_peak_158015c
chr11	87590892	87592901	136.253	3098.63	PN1_peak_29414d
chr8	91133130	91135017	135.872	3087.8	PN1_peak_172559c
chr8	4676862	4679421	133.354	3016.57	PN1_peak_166459c
chr17	63862909	63865055	133.126	3010.1	PN1_peak_78649b
chr19	46760770	46763379	133.049	3007.95	PN1_peak_91202b
chr14	55051950	55056144	132.592	2995.03	PN1_peak_54467d
chr6	42264226	42266348	131.676	2969.23	PN1_peak_147373b
chr2	154789997	154792560	131.066	2952.06	PN1_peak_104638c
chr16	38087231	38090392	130.379	2932.77	PN1_peak_69680e
chr2	30391674	30393360	130.074	2924.2	PN1_peak_94932a
chr11	71018418	71020195	129.998	2922.05	PN1_peak_27528d
chr15	102404841	102407230	129.998	2922.05	PN1_peak_66634c
chr11	90248709	90250654	129.845	2917.77	PN1_peak_29850a
chr12	59011154	59012733	129.845	2917.77	PN1_peak_38052c
chr19	7039009	7041290	129.845	2917.77	PN1_peak_88169d
chr15	102515875	102519664	129.616	2911.35	PN1_peak_66651g
chr13	48545316	48547057	129.54	2909.21	PN1_peak_45988c
chr7	111081835	111084106	129.54	2909.21	PN1_peak_162817d
chr19	11964728	11966919	129.387	2904.93	PN1_peak_88567a
chr10	80740956	80743015	129.235	2900.66	PN1_peak_18618e
chr11	50324883	50326600	129.082	2896.38	PN1_peak_25521c
chr3	145923556	145925184	129.006	2894.24	PN1_peak_117127b
chr13	91459705	91462711	128.93	2892.1	PN1_peak_48964d
chr9	40799605	40802833	128.93	2892.1	PN1_peak_179010d
chr16	5012622	5014188	128.548	2881.42	PN1_peak_67011c
chr18	73571166	73574983	128.548	2881.42	PN1_peak_86268c
chr6	70843280	70845595	128.548	2881.42	PN1_peak_149267c
chr11	117653312	117656464	128.319	2875.02	PN1_peak_33589d
chr17	33759383	33761154	128.014	2866.48	PN1_peak_76640b
chr5	120611918	120614173	128.014	2866.48	PN1_peak_140726c
chr7	101099658	101102077	128.014	2866.48	PN1_peak_162334d
chr11	116433595	116435752	127.785	2860.07	PN1_peak_33286a
chr1	75316391	75318564	127.709	2857.94	PN1_peak_4328d
chr4	62359711	62361586	127.633	2855.81	PN1_peak_121875b
chr12	111037806	111041073	127.48	2851.54	PN1_peak_42356d
chr7	98655423	98657693	127.48	2851.54	PN1_peak_162005d
chr10	128803417	128806669	127.404	2849.41	PN1_peak_22343e
chr1	133130495	133132638	127.251	2845.15	PN1_peak_7785c
chr1	7087882	7090080	127.099	2840.88	PN1_peak_94c
chr11	20541829	20544529	127.099	2840.88	PN1_peak_23386c
chr17	72835778	72838074	127.022	2838.75	PN1_peak_79316a
chr18	34930881	34932793	126.946	2836.62	PN1_peak_82677c
chr17	65883752	65886568	126.87	2834.49	PN1_peak_78804d
chr14	21498726	21501987	126.717	2830.23	PN1_peak_52242f
chr12	72084225	72087133	126.565	2825.97	PN1_peak_38569e
chr14	64948145	64950817	126.565	2825.97	PN1_peak_55509g
chr12	105030870	105033774	126.488	2823.84	PN1_peak_41488e
chr10	84357265	84359238	126.412	2821.71	PN1_peak_19049b
chr10	84916705	84918443	126.259	2817.45	PN1_peak_19144c
chr7	139388187	139389945	126.259	2817.45	PN1_peak_165764b
chr17	74527201	74529680	126.183	2815.32	PN1_peak_79438e
chr8	73351798	73355405	126.183	2815.32	PN1_peak_171099c
chr9	57074851	57077663	126.183	2815.32	PN1_peak_181000d
chr11	96976750	96978767	126.107	2813.2	PN1_peak_30598c
chr9	111270747	111272736	126.031	2811.07	PN1_peak_185771c
chr16	57120731	57122521	125.954	2808.94	PN1_peak_70742b
chr2	153344825	153347491	125.878	2806.81	PN1_peak_104429b
chr11	54786602	54788348	125.802	2804.69	PN1_peak_25951d
chr19	53943441	53945956	125.725	2802.56	PN1_peak_91749e
chr18	36559148	36561742	125.649	2800.43	PN1_peak_82913c
chr3	82357416	82358711	125.573	2798.31	PN1_peak_112325b
chr4	155085373	155087284	125.497	2796.18	PN1_peak_131356c
chr15	102404841	102407230	125.42	2794.05	PN1_peak_66634b
chr17	20944089	20947013	125.42	2794.05	PN1_peak_75027c
chr10	115382691	115386084	125.344	2791.93	PN1_peak_21102h
chr7	25076156	25078188	125.191	2787.68	PN1_peak_156531c
chr9	115308941	115311418	125.191	2787.68	PN1_peak_186125f
chr18	36559148	36561742	125.115	2785.55	PN1_peak_82913b
chr9	44304983	44306393	124.963	2781.3	PN1_peak_179596b
chr9	65908367	65910106	124.963	2781.3	PN1_peak_182334b
chr11	121236148	121238356	124.81	2777.06	PN1_peak_34332c
chr15	78173465	78175108	124.81	2777.06	PN1_peak_63428b
chr4	155668487	155669997	124.81	2777.06	PN1_peak_131451a
chr6	95116987	95118882	124.81	2777.06	PN1_peak_151303d
chr15	76510770	76512533	124.734	2774.93	PN1_peak_63207d
chr12	76403031	76405169	124.657	2772.81	PN1_peak_38967d
chr13	55444134	55446296	124.657	2772.81	PN1_peak_46810d
chr14	52256645	52258515	124.657	2772.81	PN1_peak_54296d
chr18	42274405	42276529	124.657	2772.81	PN1_peak_83326b
chr15	66238700	66240796	124.429	2766.44	PN1_peak_62377b
chr13	54692911	54694866	124.276	2762.2	PN1_peak_46675c
chr19	6362924	6364860	124.2	2760.08	PN1_peak_88063a
chr19	44282601	44285314	124.2	2760.08	PN1_peak_90746f
chr8	72160215	72162042	124.2	2760.08	PN1_peak_171025b
chr7	137410122	137411578	124.047	2755.84	PN1_peak_165573c
chr8	88696149	88698279	124.047	2755.84	PN1_peak_172285c
chr4	45011485	45013273	123.971	2753.72	PN1_peak_120493b
chr7	4738873	4741619	123.971	2753.72	PN1_peak_155821c
chr11	96829307	96830948	123.818	2749.48	PN1_peak_30562c
chr12	25870527	25872281	123.818	2749.48	PN1_peak_35692a
chr2	3283072	3285570	123.818	2749.48	PN1_peak_92568b
chr11	87108293	87110185	123.742	2747.36	PN1_peak_29358b
chr7	100606849	100609110	123.742	2747.36	PN1_peak_162239b
chr8	94385616	94388196	123.742	2747.36	PN1_peak_172965b
chr8	123040823	123043190	123.742	2747.36	PN1_peak_175874e
chr19	6977802	6981052	123.666	2745.24	PN1_peak_88163g
chr8	13104145	13106784	123.666	2745.24	PN1_peak_167260d
chr3	75556069	75559031	123.589	2743.12	PN1_peak_111978b
chr1	92178021	92181449	123.513	2741	PN1_peak_5805g
chr5	115156887	115159479	123.513	2741	PN1_peak_139713e
chr10	19276679	19277938	123.437	2738.88	PN1_peak_14322
chr13	14062456	14065464	123.437	2738.88	PN1_peak_43397b
chr5	24422890	24426091	123.437	2738.88	PN1_peak_132546b
chr6	120578579	120581647	123.437	2738.88	PN1_peak_153448d
chr7	5019760	5021161	123.36	2736.76	PN1_peak_155856b
chr1	74283843	74286008	123.208	2732.53	PN1_peak_4202b
chr17	46327288	46328717	123.208	2732.53	PN1_peak_77359c
chr3	75556069	75559031	123.208	2732.53	PN1_peak_111978c
chr6	115852737	115854190	123.208	2732.53	PN1_peak_153016
chr5	86171881	86173559	123.055	2728.29	PN1_peak_136777c
chr7	16613197	16616049	123.055	2728.29	PN1_peak_156087e
chr1	9747311	9748947	122.979	2726.17	PN1_peak_141c
chr12	24829853	24832650	122.979	2726.17	PN1_peak_35599e
chr12	108178119	108180361	122.979	2726.17	PN1_peak_41947c
chr11	70668209	70670739	122.903	2724.06	PN1_peak_27504b
chr11	106083688	106085773	122.826	2721.94	PN1_peak_31889b
chr14	50930027	50931970	122.75	2719.82	PN1_peak_54216b
chr11	85352225	85353842	122.674	2717.7	PN1_peak_29190b
chr3	138143074	138145235	122.598	2715.59	PN1_peak_116561b
chr9	108001735	108004073	122.598	2715.59	PN1_peak_185506b
chr10	76960876	76962769	122.521	2713.47	PN1_peak_18118d
chr10	128695167	128697180	122.521	2713.47	PN1_peak_22332c
chr13	93302935	93305415	122.445	2711.36	PN1_peak_49091c
chr7	19714704	19716868	122.445	2711.36	PN1_peak_156349c
chr7	113512860	113514795	122.445	2711.36	PN1_peak_163073c
chr9	4308697	4310802	122.445	2711.36	PN1_peak_176701d
chr14	54893263	54895317	122.369	2709.24	PN1_peak_54442a
chr5	73255164	73257674	122.369	2709.24	PN1_peak_135896d
chr2	34904233	34905899	122.292	2707.12	PN1_peak_95722
chr9	119321115	119323678	122.292	2707.12	PN1_peak_186450g
chr17	87743330	87747297	122.216	2705.01	PN1_peak_80582g
chr17	35516093	35517969	122.14	2702.89	PN1_peak_76897c
chr19	14596325	14599605	122.14	2702.89	PN1_peak_88678g
chr5	100108186	100110548	122.14	2702.89	PN1_peak_137690b
chr7	45161601	45163085	122.14	2702.89	PN1_peak_158043a
chr8	11554536	11559042	122.14	2702.89	PN1_peak_167008c
chr13	13953623	13955535	122.064	2700.78	PN1_peak_43395b
chr16	36874042	36875999	122.064	2700.78	PN1_peak_69573d
chr5	138279161	138280813	122.064	2700.78	PN1_peak_143288c
chr10	62650256	62652404	121.987	2698.67	PN1_peak_17070d
chr17	35840841	35842292	121.911	2696.55	PN1_peak_76947
chr11	77981252	77985562	121.835	2694.44	PN1_peak_28332d
chr7	79464851	79468038	121.835	2694.44	PN1_peak_160544c
chr10	81135088	81139119	121.758	2692.32	PN1_peak_18706h
chr11	29692111	29694607	121.758	2692.32	PN1_peak_23973a
chr11	68690983	68693518	121.758	2692.32	PN1_peak_27229c
chr12	118300437	118303246	121.758	2692.32	PN1_peak_42948e
chr19	28009678	28012774	121.758	2692.32	PN1_peak_89609e
chr3	57735150	57736796	121.758	2692.32	PN1_peak_111161b
chr1	119835643	119838254	121.682	2690.21	PN1_peak_6756g
chr15	98532327	98535059	121.682	2690.21	PN1_peak_66046g
chr6	47812477	47814321	121.682	2690.21	PN1_peak_147606b
chr7	19130746	19132274	121.682	2690.21	PN1_peak_156233b
chr1	37864313	37866138	121.606	2688.1	PN1_peak_1518c
chr13	49340310	49342893	121.606	2688.1	PN1_peak_46131b
chr7	4136329	4137983	121.606	2688.1	PN1_peak_155782b
chr2	61654330	61657724	121.53	2685.99	PN1_peak_97729f
chr3	8922803	8924406	121.53	2685.99	PN1_peak_108379c
chr7	19227027	19229647	121.53	2685.99	PN1_peak_156257e
chr1	37996464	37999049	121.453	2683.87	PN1_peak_1528c
chr19	60755315	60757400	121.453	2683.87	PN1_peak_92530b
chr3	89538788	89540895	121.453	2683.87	PN1_peak_113149d
chr4	120280361	120289034	121.453	2683.87	PN1_peak_126372g
chr17	12959880	12961414	121.377	2681.76	PN1_peak_74709b
chr19	26603943	26608118	121.377	2681.76	PN1_peak_89502d
chr6	22548088	22549738	121.377	2681.76	PN1_peak_145765c
chr1	165459248	165461981	121.301	2679.65	PN1_peak_10283c
chr11	101477066	101478624	121.301	2679.65	PN1_peak_31282b
chr11	120712563	120714657	121.301	2679.65	PN1_peak_34289e
chr5	32458256	32460755	121.301	2679.65	PN1_peak_133170b
chr10	42273787	42278908	121.224	2677.54	PN1_peak_15640k
chr11	70236952	70238839	121.224	2677.54	PN1_peak_27461b
chr14	76413582	76417003	121.224	2677.54	PN1_peak_56574c
chr16	31199461	31201888	121.224	2677.54	PN1_peak_68907e
chr17	46679433	46682045	121.224	2677.54	PN1_peak_77431e
chr9	72984777	72986361	121.224	2677.54	PN1_peak_183019b
chr12	40221670	40224045	121.148	2675.43	PN1_peak_36853f
chr16	38087231	38090392	121.148	2675.43	PN1_peak_69680f
chr9	53535878	53537927	121.148	2675.43	PN1_peak_180601c
chr13	84345617	84350349	121.072	2673.32	PN1_peak_48701h
chr7	30089394	30091582	121.072	2673.32	PN1_peak_157081d
chr3	137863310	137866203	120.995	2671.21	PN1_peak_116527c
chr12	100723960	100726140	120.843	2666.98	PN1_peak_41034b
chr9	71975610	71977315	120.843	2666.98	PN1_peak_182889a
chr11	114793823	114797073	120.767	2664.88	PN1_peak_33005d
chr15	5115579	5117624	120.767	2664.88	PN1_peak_59146b
chr7	100371078	100373194	120.767	2664.88	PN1_peak_162225c
chr7	127744161	127747773	120.69	2662.77	PN1_peak_164436h
chr9	109931087	109933460	120.69	2662.77	PN1_peak_185651b
chr11	87108293	87110185	120.614	2660.66	PN1_peak_29358a
chr12	44209065	44210985	120.614	2660.66	PN1_peak_37016c
chr15	73089700	73091428	120.614	2660.66	PN1_peak_62746c
chr4	32614779	32616169	120.614	2660.66	PN1_peak_119750b
chr6	146576781	146579046	120.614	2660.66	PN1_peak_155536b
chr7	110060304	110062636	120.614	2660.66	PN1_peak_162742d
chr10	20311229	20313676	120.538	2658.55	PN1_peak_14441c
chr2	165287116	165289992	120.538	2658.55	PN1_peak_105961f
chr7	16873754	16876760	120.538	2658.55	PN1_peak_156121d
chr17	46751357	46752878	120.461	2656.44	PN1_peak_77441c
chr19	46598309	46600312	120.461	2656.44	PN1_peak_91181b
chr4	72198533	72202118	120.461	2656.44	PN1_peak_122384i
chr15	75614620	75617598	120.385	2654.33	PN1_peak_63072e
chr5	135544195	135546187	120.385	2654.33	PN1_peak_142928f
chr8	84103754	84105733	120.385	2654.33	PN1_peak_171684d
chr18	36559148	36561742	120.309	2652.22	PN1_peak_82913d
chr4	11484843	11486706	120.309	2652.22	PN1_peak_118582c
chr8	4676862	4679421	120.309	2652.22	PN1_peak_166459b
chr10	39320523	39322781	120.233	2650.11	PN1_peak_15293b
chr5	124326814	124328870	120.233	2650.11	PN1_peak_141370e
chr7	109518036	109520114	120.233	2650.11	PN1_peak_162682b
chr10	79852783	79856865	120.156	2648	PN1_peak_18394d
chr10	95513996	95516099	120.156	2648	PN1_peak_20074b
chr11	21571006	21572727	120.156	2648	PN1_peak_23465d
chr3	103913347	103915667	120.156	2648	PN1_peak_114274c
chr3	106131107	106132824	120.156	2648	PN1_peak_114510b
chr16	90141535	90144965	120.08	2645.9	PN1_peak_72501j
chr3	88177281	88178670	120.08	2645.9	PN1_peak_112946b
chr8	69995121	69997290	120.08	2645.9	PN1_peak_170707d
chr10	52416773	52418777	120.004	2643.79	PN1_peak_16286b
chr8	84845723	84848104	119.927	2641.68	PN1_peak_171846d
chr9	20651277	20652917	119.927	2641.68	PN1_peak_177229b
chr10	80397334	80400544	119.851	2639.57	PN1_peak_18546h
chr11	97186726	97189109	119.851	2639.57	PN1_peak_30640b
chr15	82145604	82148478	119.851	2639.57	PN1_peak_64024e
chr9	22156225	22157960	119.851	2639.57	PN1_peak_177472a
chr5	36581230	36582886	119.775	2637.47	PN1_peak_133642b
chr10	81319367	81321865	119.699	2635.36	PN1_peak_18757d
chr12	40445099	40447946	119.699	2635.36	PN1_peak_36869c
chr7	12977334	12978841	119.699	2635.36	PN1_peak_155965b
chr9	13826015	13828836	119.699	2635.36	PN1_peak_176935c
chr1	86524381	86529477	119.622	2633.25	PN1_peak_5188f
chr2	76646942	76649190	119.622	2633.25	PN1_peak_99191c
chr1	43933071	43934794	119.546	2631.15	PN1_peak_2294c
chr10	80825786	80827650	119.546	2631.15	PN1_peak_18635b
chr12	83596094	83597703	119.546	2631.15	PN1_peak_39606d
chr14	21498726	21501987	119.47	2629.04	PN1_peak_52242e
chr15	9139412	9141452	119.47	2629.04	PN1_peak_59336c
chr17	25014928	25017258	119.47	2629.04	PN1_peak_75249d
chr1	74587080	74588995	119.393	2626.93	PN1_peak_4232b
chr2	39189545	39191498	119.393	2626.93	PN1_peak_96226d
chr10	81543998	81545997	119.317	2624.83	PN1_peak_18824d
chr17	56325141	56327690	119.317	2624.83	PN1_peak_78181b
chr18	38992096	38994569	119.317	2624.83	PN1_peak_83184a
chr6	88517827	88519775	119.317	2624.83	PN1_peak_150543b
chr9	64810660	64812430	119.241	2622.72	PN1_peak_182193b
chr7	92668530	92670828	119.165	2620.62	PN1_peak_161397f
chr1	170173989	170175827	119.088	2618.51	PN1_peak_10865b
chr4	143161307	143162875	119.088	2618.51	PN1_peak_129863b
chr6	97204625	97206168	119.088	2618.51	PN1_peak_151424c
chr8	83971864	83974327	119.088	2618.51	PN1_peak_171663b
chr1	89549847	89551318	119.012	2616.41	PN1_peak_5461a
chr1	106758608	106760540	119.012	2616.41	PN1_peak_6372d
chr5	129941124	129943153	119.012	2616.41	PN1_peak_142060c
chr6	125190888	125192898	119.012	2616.41	PN1_peak_153772c
chr7	25266992	25269274	119.012	2616.41	PN1_peak_156566b
chr7	73536955	73538591	119.012	2616.41	PN1_peak_160028c
chr7	128459812	128462712	119.012	2616.41	PN1_peak_164498g
chr3	75955468	75957685	118.936	2614.31	PN1_peak_112002d
chr5	33651340	33653223	118.936	2614.31	PN1_peak_133257f
chr8	113634240	113636596	118.936	2614.31	PN1_peak_174490e
chr11	60416563	60418464	118.859	2612.2	PN1_peak_26516b
chr13	9093236	9094917	118.859	2612.2	PN1_peak_43178a
chr14	20392951	20394242	118.859	2612.2	PN1_peak_52129b
chr19	4755398	4757519	118.859	2612.2	PN1_peak_87829c
chr6	113326014	113327689	118.859	2612.2	PN1_peak_152658a
chr7	45703649	45705931	118.859	2612.2	PN1_peak_158157c
chr10	80621259	80623857	118.783	2610.1	PN1_peak_18596c
chr12	59066193	59067828	118.783	2610.1	PN1_peak_38056c
chr15	98566854	98568914	118.783	2610.1	PN1_peak_66048d
chr16	5254998	5256877	118.783	2610.1	PN1_peak_67033c
chr6	8258442	8260236	118.783	2610.1	PN1_peak_145124c
chr17	33908000	33910357	118.707	2608	PN1_peak_76656c
chr17	57030555	57032795	118.707	2608	PN1_peak_78367e
chr2	25574120	25576328	118.707	2608	PN1_peak_94155c
chr3	88685015	88687058	118.707	2608	PN1_peak_113045a
chr5	52832985	52835155	118.707	2608	PN1_peak_134712b
chr12	100186383	100188492	118.63	2605.89	PN1_peak_40954d
chr4	114999324	115000438	118.63	2605.89	PN1_peak_125752b
chr6	35132617	35134549	118.63	2605.89	PN1_peak_146880c
chr1	91457603	91460325	118.554	2603.79	PN1_peak_5748d
chr1	127773066	127775186	118.554	2603.79	PN1_peak_7213d
chr4	47473270	47475397	118.554	2603.79	PN1_peak_120931c
chr13	6547201	6549065	118.478	2601.69	PN1_peak_43111c
chr19	43673995	43676403	118.478	2601.69	PN1_peak_90702d
chr3	135437361	135440185	118.478	2601.69	PN1_peak_116339d
chr5	35756898	35758905	118.478	2601.69	PN1_peak_133497c
chr1	177440894	177445371	118.402	2599.58	PN1_peak_11475c
chr10	63022496	63027313	118.402	2599.58	PN1_peak_17108e
chr13	111488474	111491107	118.402	2599.58	PN1_peak_50768e
chr4	42999440	43001257	118.325	2597.48	PN1_peak_120309d
chr7	45365703	45368151	118.325	2597.48	PN1_peak_158091e
chr12	76961221	76963189	118.249	2595.38	PN1_peak_39019c
chr7	45813240	45815481	118.249	2595.38	PN1_peak_158185d
chr8	26533101	26535110	118.249	2595.38	PN1_peak_168114b
chr10	37135783	37141973	118.173	2593.28	PN1_peak_15196q
chr5	137627961	137629951	118.173	2593.28	PN1_peak_143222c
chr8	95080203	95082025	118.173	2593.28	PN1_peak_173061b
chr4	129460535	129462558	118.096	2591.18	PN1_peak_127435b
chr5	118326472	118329353	118.096	2591.18	PN1_peak_140318b
chr8	69716103	69717723	118.096	2591.18	PN1_peak_170673c
chr15	11398808	11400362	117.944	2586.97	PN1_peak_59421c
chr2	30981415	30983066	117.944	2586.97	PN1_peak_95056c
chr7	127207637	127209846	117.944	2586.97	PN1_peak_164376c
chr1	92933609	92936321	117.868	2584.87	PN1_peak_5918c
chr11	17158569	17160957	117.868	2584.87	PN1_peak_23162b
chr11	53299282	53301452	117.868	2584.87	PN1_peak_25822e
chr12	87387254	87389116	117.868	2584.87	PN1_peak_40121d
chr2	24974343	24976400	117.868	2584.87	PN1_peak_94070c
chr1	131524805	131528475	117.791	2582.77	PN1_peak_7480i
chr11	79992219	79994523	117.791	2582.77	PN1_peak_28582a
chr12	29662813	29665332	117.791	2582.77	PN1_peak_36145c
chr17	65612265	65614791	117.791	2582.77	PN1_peak_78775e
chr8	121896781	121899567	117.791	2582.77	PN1_peak_175652f
chr19	45363126	45364626	117.715	2580.67	PN1_peak_90988b
chr19	6920454	6922757	117.639	2578.57	PN1_peak_88147e
chr3	100921623	100923298	117.562	2576.47	PN1_peak_113937b
chr8	11726669	11729504	117.562	2576.47	PN1_peak_167022d
chr17	57030555	57032795	117.486	2574.37	PN1_peak_78367d
chr19	4509635	4511123	117.486	2574.37	PN1_peak_87802a
chr3	158559159	158562961	117.41	2572.27	PN1_peak_118041d
chr4	136309389	136312055	117.41	2572.27	PN1_peak_128608d
chr9	103363905	103366606	117.41	2572.27	PN1_peak_184961f
chr11	6291042	6292920	117.257	2568.08	PN1_peak_22770b
chr11	6443397	6445169	117.257	2568.08	PN1_peak_22791c
chr12	70345706	70348531	117.257	2568.08	PN1_peak_38384f
chr1	93633654	93636692	117.181	2565.98	PN1_peak_5965f
chr15	102515875	102519664	117.181	2565.98	PN1_peak_66651h
chr7	63935627	63940093	117.181	2565.98	PN1_peak_159133h
chr7	119894725	119896806	117.181	2565.98	PN1_peak_163721c
chr11	103966027	103967797	117.105	2563.88	PN1_peak_31704a
chr15	81584550	81587420	117.105	2563.88	PN1_peak_63962b
chr3	90292135	90294543	117.105	2563.88	PN1_peak_113261b
chr7	27178039	27179785	117.105	2563.88	PN1_peak_156661b
chr11	23254903	23258050	117.028	2561.78	PN1_peak_23562b
chr7	28391988	28393676	117.028	2561.78	PN1_peak_156837d
chr17	12915418	12917274	116.952	2559.68	PN1_peak_74706c
chr10	19471094	19473647	116.876	2557.59	PN1_peak_14366b
chr14	34673062	34675213	116.876	2557.59	PN1_peak_53536c
chr17	88063756	88067256	116.876	2557.59	PN1_peak_80630f
chr5	21700414	21702462	116.876	2557.59	PN1_peak_132273c
chr7	82864218	82870766	116.876	2557.59	PN1_peak_160973f
chr9	62121245	62123676	116.876	2557.59	PN1_peak_181769c
chr11	77685442	77688080	116.8	2555.49	PN1_peak_28249b
chr11	118288700	118291050	116.8	2555.49	PN1_peak_33703d
chr14	29967626	29969360	116.8	2555.49	PN1_peak_53098b
chr17	57246748	57251018	116.8	2555.49	PN1_peak_78387d
chr4	3937331	3939826	116.8	2555.49	PN1_peak_118076e
chr4	33247163	33249579	116.8	2555.49	PN1_peak_119807c
chr5	140703969	140705717	116.8	2555.49	PN1_peak_143658b
chr7	66688698	66690653	116.8	2555.49	PN1_peak_159436d
chr1	134955082	134956482	116.723	2553.39	PN1_peak_8076c
chr15	38298539	38302755	116.723	2553.39	PN1_peak_60907e
chr19	8966218	8968349	116.723	2553.39	PN1_peak_88373c
chr5	118244301	118246203	116.723	2553.39	PN1_peak_140296c
chr8	95433958	95435505	116.723	2553.39	PN1_peak_173111a
chr9	22002105	22003919	116.723	2553.39	PN1_peak_177435b
chr9	40799605	40802833	116.723	2553.39	PN1_peak_179010e
chr10	40882455	40885106	116.647	2551.29	PN1_peak_15497d
chr9	58581347	58583742	116.647	2551.29	PN1_peak_181277b
chr17	25918759	25921045	116.571	2549.2	PN1_peak_75391d
chr3	89429673	89431163	116.571	2549.2	PN1_peak_113132a
chr4	43655630	43657587	116.571	2549.2	PN1_peak_120365c
chr4	120280361	120289034	116.571	2549.2	PN1_peak_126372v
chr7	7297582	7301289	116.571	2549.2	PN1_peak_155936d
chr8	11554536	11559042	116.571	2549.2	PN1_peak_167008d
chr18	62547944	62549591	116.494	2547.1	PN1_peak_85096c
chr19	10182135	10184737	116.494	2547.1	PN1_peak_88436b
chr3	104510628	104512523	116.494	2547.1	PN1_peak_114324d
chr6	28479456	28481063	116.494	2547.1	PN1_peak_146003b
chr8	22059441	22061191	116.494	2547.1	PN1_peak_167649b
chr1	131524805	131528475	116.418	2545.01	PN1_peak_7480h
chr11	69094417	69095736	116.418	2545.01	PN1_peak_27277b
chr14	45218662	45221577	116.418	2545.01	PN1_peak_53784b
chr7	19227027	19229647	116.418	2545.01	PN1_peak_156257f
chr10	79681008	79683637	116.342	2542.91	PN1_peak_18358c
chr17	64331020	64333071	116.342	2542.91	PN1_peak_78669c
chr2	154583278	154586127	116.342	2542.91	PN1_peak_104602c
chr15	81189652	81191656	116.266	2540.82	PN1_peak_63926e
chr2	84714372	84716757	116.266	2540.82	PN1_peak_99552c
chr2	132262336	132264702	116.266	2540.82	PN1_peak_102869b
chr3	30599394	30603249	116.266	2540.82	PN1_peak_109421i
chr3	90253453	90255376	116.266	2540.82	PN1_peak_113259b
chr5	34760682	34762738	116.266	2540.82	PN1_peak_133351c
chr5	73489784	73492939	116.266	2540.82	PN1_peak_135912c
chr1	13371962	13375009	116.189	2538.72	PN1_peak_295b
chr17	84956553	84959024	116.189	2538.72	PN1_peak_80224b
chr8	84065852	84067953	116.189	2538.72	PN1_peak_171679b
chr1	183368469	183370327	116.113	2536.63	PN1_peak_12156d
chr7	73556617	73559323	116.113	2536.63	PN1_peak_160042g
chr7	127744161	127747773	116.113	2536.63	PN1_peak_164436f
chr8	57486267	57488819	116.113	2536.63	PN1_peak_170100g
chr11	98326523	98331028	116.037	2534.53	PN1_peak_30856g
chr8	4165204	4167609	116.037	2534.53	PN1_peak_166412c
chr5	70995063	70996856	115.96	2532.44	PN1_peak_135733c
chr6	83077400	83079303	115.96	2532.44	PN1_peak_149894c
chr7	41632412	41634095	115.96	2532.44	PN1_peak_157844b
chr7	82864218	82870766	115.96	2532.44	PN1_peak_160973h
chr8	79637881	79640595	115.96	2532.44	PN1_peak_171397d
chr11	70431616	70433603	115.884	2530.34	PN1_peak_27481b
chr5	138255084	138256479	115.884	2530.34	PN1_peak_143282b
chr10	121625497	121626986	115.808	2528.25	PN1_peak_21709b
chr18	21299210	21301173	115.808	2528.25	PN1_peak_81786c
chr5	34168933	34170246	115.731	2526.16	PN1_peak_133300b
chr6	113696242	113698433	115.731	2526.16	PN1_peak_152688b
chr6	122308213	122309688	115.731	2526.16	PN1_peak_153595b
chr7	45365703	45368151	115.731	2526.16	PN1_peak_158091f
chr7	127477238	127480075	115.731	2526.16	PN1_peak_164408d
chr5	92082158	92084432	115.655	2524.06	PN1_peak_137029d
chr5	139199578	139202023	115.655	2524.06	PN1_peak_143367b
chr15	79545822	79547676	115.579	2521.97	PN1_peak_63699d
chr2	94157183	94158690	115.579	2521.97	PN1_peak_100201b
chr2	144009804	144011933	115.579	2521.97	PN1_peak_103672d
chr2	153592239	153594389	115.579	2521.97	PN1_peak_104491d
chr11	69670734	69673109	115.503	2519.88	PN1_peak_27380d
chr2	131260982	131263666	115.503	2519.88	PN1_peak_102786c
chr2	156179109	156181542	115.503	2519.88	PN1_peak_104760e
chr4	148038074	148040146	115.503	2519.88	PN1_peak_129954b
chr5	134687628	134689781	115.503	2519.88	PN1_peak_142821d
chr1	168430845	168432918	115.426	2517.79	PN1_peak_10744d
chr11	31869871	31871715	115.426	2517.79	PN1_peak_24059c
chr15	85634092	85635357	115.426	2517.79	PN1_peak_64694b
chr17	15823643	15827697	115.426	2517.79	PN1_peak_74920i
chr17	48408348	48411091	115.426	2517.79	PN1_peak_77667d
chr18	73814486	73816332	115.426	2517.79	PN1_peak_86291d
chr19	29100106	29102474	115.426	2517.79	PN1_peak_89719e
chr9	55539541	55544652	115.426	2517.79	PN1_peak_180795d
chr5	112275766	112277454	115.35	2515.69	PN1_peak_139123a
chr6	124828086	124830625	115.35	2515.69	PN1_peak_153707d
chr7	125490458	125492267	115.35	2515.69	PN1_peak_164134c
chr7	127477238	127480075	115.35	2515.69	PN1_peak_164408c
chr8	120588511	120590124	115.35	2515.69	PN1_peak_175446b
chr14	118937024	118939064	115.274	2513.6	PN1_peak_58674b
chr19	5001387	5002687	115.274	2513.6	PN1_peak_87862a
chr7	6154963	6156759	115.274	2513.6	PN1_peak_155869b
chr1	184032801	184036413	115.197	2511.51	PN1_peak_12185f
chr17	7168825	7171036	115.197	2511.51	PN1_peak_74122d
chr5	86064299	86067263	115.197	2511.51	PN1_peak_136775d
chr5	149635220	149637681	115.197	2511.51	PN1_peak_144676d
chr8	124721055	124722855	115.197	2511.51	PN1_peak_176109d
chr14	65342966	65345035	115.121	2509.42	PN1_peak_55562c
chr17	57030555	57032795	115.121	2509.42	PN1_peak_78367f
chr4	9668274	9670160	115.121	2509.42	PN1_peak_118477d
chr4	122885387	122887358	115.121	2509.42	PN1_peak_126473a
chr16	20547933	20549307	115.045	2507.33	PN1_peak_68052a
chr18	60525338	60527079	115.045	2507.33	PN1_peak_84841d
chr7	29069834	29073521	115.045	2507.33	PN1_peak_156946e
chr7	99139702	99142553	115.045	2507.33	PN1_peak_162071e
chr11	6291042	6292920	114.969	2505.24	PN1_peak_22770c
chr13	29982921	29987083	114.969	2505.24	PN1_peak_44479j
chr15	102624392	102626112	114.969	2505.24	PN1_peak_66677b
chr16	90141535	90144965	114.969	2505.24	PN1_peak_72501i
chr4	124750799	124752506	114.969	2505.24	PN1_peak_126759b
chr6	124463623	124465655	114.969	2505.24	PN1_peak_153674d
chr7	141214666	141216672	114.969	2505.24	PN1_peak_165923c
chr10	80156149	80160938	114.892	2503.15	PN1_peak_18469l
chr11	102294826	102297950	114.892	2503.15	PN1_peak_31444g
chr17	24959431	24961301	114.892	2503.15	PN1_peak_75247e
chr2	125031255	125033399	114.892	2503.15	PN1_peak_102304a
chr3	136669167	136672422	114.892	2503.15	PN1_peak_116405c
chr7	24883539	24885316	114.892	2503.15	PN1_peak_156471b
chr10	67547679	67549902	114.816	2501.06	PN1_peak_17382f
chr12	51690526	51692671	114.816	2501.06	PN1_peak_37450d
chr17	35915571	35920785	114.816	2501.06	PN1_peak_76963d
chr7	126501625	126504290	114.816	2501.06	PN1_peak_164285c
chr1	37864313	37866138	114.663	2496.88	PN1_peak_1518b
chr13	80882232	80887189	114.663	2496.88	PN1_peak_48516k
chr14	55559546	55561404	114.663	2496.88	PN1_peak_54566b
chr17	31563532	31566345	114.663	2496.88	PN1_peak_76437c
chr17	33890131	33891301	114.663	2496.88	PN1_peak_76652b
chr11	100737421	100739273	114.587	2494.79	PN1_peak_31148b
chr15	82967601	82969521	114.587	2494.79	PN1_peak_64112c
chr7	127024739	127028250	114.587	2494.79	PN1_peak_164361g
chr8	70757100	70761832	114.587	2494.79	PN1_peak_170870d
chr8	86623357	86624874	114.587	2494.79	PN1_peak_171970a
chr13	3537137	3539488	114.511	2492.7	PN1_peak_43030b
chr13	51644550	51645923	114.511	2492.7	PN1_peak_46207b
chr13	58400608	58403764	114.511	2492.7	PN1_peak_47220g
chr2	73891470	73893756	114.511	2492.7	PN1_peak_98814c
chr6	21948945	21950757	114.511	2492.7	PN1_peak_145724a
chr9	59290638	59292602	114.511	2492.7	PN1_peak_181366b
chr1	86581727	86583218	114.435	2490.61	PN1_peak_5193c
chr1	134414716	134416492	114.435	2490.61	PN1_peak_7998b
chr2	128816981	128819634	114.435	2490.61	PN1_peak_102558d
chr7	44867922	44870596	114.435	2490.61	PN1_peak_157998f
chr9	108305282	108307185	114.435	2490.61	PN1_peak_185537b
chr11	78496555	78498575	114.358	2488.52	PN1_peak_28396e
chr12	71014759	71017208	114.358	2488.52	PN1_peak_38442d
chr17	15563504	15565226	114.358	2488.52	PN1_peak_74903c
chr2	73385643	73387318	114.358	2488.52	PN1_peak_98756c
chr4	119292373	119295808	114.358	2488.52	PN1_peak_126201h
chr4	133089303	133092051	114.358	2488.52	PN1_peak_128055f
chr11	61174034	61175961	114.282	2486.44	PN1_peak_26572c
chr15	12738875	12740810	114.282	2486.44	PN1_peak_59497c
chr15	81729095	81730680	114.282	2486.44	PN1_peak_63974c
chr4	43058417	43060084	114.282	2486.44	PN1_peak_120320a
chr9	95167982	95169935	114.282	2486.44	PN1_peak_184141b
chr12	116404520	116406085	114.206	2484.35	PN1_peak_42763b
chr18	21000723	21003141	114.206	2484.35	PN1_peak_81769e
chr2	32287321	32289121	114.206	2484.35	PN1_peak_95273c
chr4	41567830	41570099	114.206	2484.35	PN1_peak_120218g
chr4	116220013	116223037	114.206	2484.35	PN1_peak_125842c
chr4	156108851	156110678	114.206	2484.35	PN1_peak_131505d
chr8	60982565	60984178	114.206	2484.35	PN1_peak_170243c
chr8	111932409	111934323	114.206	2484.35	PN1_peak_174386d
chr11	96074756	96076565	114.129	2482.26	PN1_peak_30382d
chr1	30948351	30950864	114.053	2480.17	PN1_peak_992f
chr1	161875634	161877959	114.053	2480.17	PN1_peak_10079c
chr12	27340332	27345078	114.053	2480.17	PN1_peak_35877g
chr14	54602682	54604021	114.053	2480.17	PN1_peak_54398c
chr15	79062160	79063684	114.053	2480.17	PN1_peak_63622c
chr7	25753809	25756636	114.053	2480.17	PN1_peak_156630e
chr11	69632072	69633761	113.977	2478.09	PN1_peak_27372a
chr17	46554477	46556979	113.977	2478.09	PN1_peak_77395f
chr10	76530721	76532292	113.901	2476	PN1_peak_18092b
chr10	128302702	128304458	113.901	2476	PN1_peak_22277b
chr11	74829298	74833412	113.901	2476	PN1_peak_27818d
chr12	71830181	71832775	113.901	2476	PN1_peak_38531c
chr15	37960098	37961849	113.901	2476	PN1_peak_60884b
chr2	26444284	26446437	113.901	2476	PN1_peak_94264d
chr7	59227853	59230036	113.901	2476	PN1_peak_158935b
chr8	83593759	83595365	113.901	2476	PN1_peak_171612b
chr14	54516678	54518384	113.824	2473.91	PN1_peak_54380d
chr3	95928507	95930827	113.824	2473.91	PN1_peak_113518b
chr8	34964789	34966310	113.824	2473.91	PN1_peak_168776b
chr9	13826015	13828836	113.824	2473.91	PN1_peak_176935d
chr13	96542056	96543890	113.748	2471.83	PN1_peak_49426b
chr14	62836730	62838414	113.748	2471.83	PN1_peak_55201c
chr16	11064831	11068029	113.748	2471.83	PN1_peak_67532d
chr3	138442106	138443820	113.748	2471.83	PN1_peak_116575c
chr1	64117873	64122878	113.672	2469.74	PN1_peak_3605k
chr10	41930731	41933855	113.672	2469.74	PN1_peak_15595d
chr10	119238636	119241242	113.672	2469.74	PN1_peak_21398d
chr11	20740476	20742956	113.672	2469.74	PN1_peak_23416d
chr11	120571842	120574137	113.672	2469.74	PN1_peak_34264e
chr14	75844093	75846480	113.672	2469.74	PN1_peak_56489d
chr2	152829566	152832125	113.672	2469.74	PN1_peak_104357e
chr4	101646704	101648680	113.672	2469.74	PN1_peak_124641a
chr9	61370293	61375028	113.672	2469.74	PN1_peak_181604a
chr11	22285509	22288027	113.595	2467.66	PN1_peak_23512g
chr11	70028508	70031075	113.595	2467.66	PN1_peak_27436c
chr4	48044110	48046742	113.595	2467.66	PN1_peak_120992d
chr8	71271696	71273745	113.595	2467.66	PN1_peak_170922a
chr9	106367053	106370386	113.595	2467.66	PN1_peak_185240c
chr12	76961221	76963189	113.519	2465.57	PN1_peak_39019d
chr6	21948945	21950757	113.519	2465.57	PN1_peak_145724b
chr7	96473788	96475841	113.519	2465.57	PN1_peak_161674c
chr7	102209283	102211497	113.519	2465.57	PN1_peak_162478c
chr8	45714178	45716391	113.519	2465.57	PN1_peak_169364d
chr9	66123725	66125569	113.519	2465.57	PN1_peak_182358d
chr1	150392050	150394275	113.443	2463.49	PN1_peak_8948d
chr12	25094390	25101290	113.443	2463.49	PN1_peak_35635g
chr16	62845992	62847519	113.443	2463.49	PN1_peak_70930c
chr2	84714372	84716757	113.443	2463.49	PN1_peak_99552b
chr6	124913788	124921038	113.443	2463.49	PN1_peak_153726r
chr9	25251350	25253693	113.443	2463.49	PN1_peak_177733c
chr9	121397714	121399799	113.443	2463.49	PN1_peak_186791d
chr1	91411996	91415797	113.367	2461.4	PN1_peak_5742e
chr10	80701365	80703708	113.367	2461.4	PN1_peak_18610b
chr15	36607664	36610089	113.367	2461.4	PN1_peak_60740d
chr15	82015061	82017270	113.367	2461.4	PN1_peak_64006e
chr2	90744441	90746631	113.367	2461.4	PN1_peak_99671c
chr3	95624141	95626039	113.367	2461.4	PN1_peak_113482b
chr6	88841082	88844367	113.367	2461.4	PN1_peak_150596c
chr7	116503597	116505156	113.367	2461.4	PN1_peak_163398a
chr8	94036142	94038187	113.367	2461.4	PN1_peak_172910c
chr11	60352092	60353759	113.29	2459.32	PN1_peak_26510d
chr13	85287796	85290152	113.29	2459.32	PN1_peak_48778e
chr11	86992428	86994528	113.214	2457.23	PN1_peak_29346c
chr12	76254788	76256527	113.214	2457.23	PN1_peak_38942b
chr12	91848406	91849718	113.214	2457.23	PN1_peak_40357b
chr2	34870295	34871842	113.214	2457.23	PN1_peak_95720a
chr3	65527349	65530327	113.214	2457.23	PN1_peak_111455c
chr6	120363112	120365583	113.214	2457.23	PN1_peak_153419b
chr8	25753402	25755679	113.214	2457.23	PN1_peak_168034b
chr10	84916705	84918443	113.138	2455.15	PN1_peak_19144b
chr11	96915858	96917185	113.138	2455.15	PN1_peak_30591b
chr12	83920658	83922966	113.138	2455.15	PN1_peak_39629d
chr13	8884996	8886517	113.138	2455.15	PN1_peak_43172d
chr18	3336469	3338595	113.138	2455.15	PN1_peak_80887c
chr3	135437361	135440185	113.138	2455.15	PN1_peak_116339c
chr7	30230961	30233330	113.138	2455.15	PN1_peak_157098c
chr7	47049853	47051468	113.138	2455.15	PN1_peak_158375a
chr1	55405217	55407729	113.061	2453.06	PN1_peak_2728b
chr11	103114815	103118138	113.061	2453.06	PN1_peak_31578d
chr12	111537378	111539533	113.061	2453.06	PN1_peak_42431c
chr17	34602920	34606766	113.061	2453.06	PN1_peak_76749b
chr2	173658956	173660440	113.061	2453.06	PN1_peak_107462b
chr3	95588311	95589423	113.061	2453.06	PN1_peak_113481a
chr1	55052054	55053505	112.985	2450.98	PN1_peak_2694c
chr10	98913462	98916868	112.985	2450.98	PN1_peak_20269b
chr13	119689545	119691288	112.985	2450.98	PN1_peak_51287a
chr15	82345701	82347003	112.985	2450.98	PN1_peak_64059a
chr17	26932312	26933952	112.985	2450.98	PN1_peak_75539b
chr2	10079546	10081210	112.985	2450.98	PN1_peak_93314c
chr5	124861270	124864092	112.985	2450.98	PN1_peak_141427d
chr6	113075672	113078838	112.985	2450.98	PN1_peak_152635d
chr9	35210303	35212008	112.985	2450.98	PN1_peak_178628c
chr12	4233489	4234794	112.909	2448.9	PN1_peak_34482a
chr13	59584267	59586303	112.909	2448.9	PN1_peak_47367c
chr2	91649095	91650888	112.909	2448.9	PN1_peak_99767d
chr7	125706520	125708488	112.909	2448.9	PN1_peak_164150d
chr8	26157526	26159425	112.909	2448.9	PN1_peak_168064b
chr9	104261886	104263767	112.909	2448.9	PN1_peak_185074d
chr10	80052955	80055177	112.832	2446.82	PN1_peak_18447a
chr8	70838690	70840508	112.832	2446.82	PN1_peak_170893b
chr5	67845959	67848575	112.756	2444.73	PN1_peak_135642f
chr7	28435569	28437450	112.756	2444.73	PN1_peak_156839c
chr9	100545035	100546982	112.756	2444.73	PN1_peak_184640c
chr10	82762285	82764856	112.68	2442.65	PN1_peak_18878g
chr11	32156752	32159278	112.68	2442.65	PN1_peak_24134d
chr13	55189203	55190999	112.68	2442.65	PN1_peak_46789c
chr15	77928313	77929848	112.68	2442.65	PN1_peak_63391b
chr4	120280361	120289034	112.68	2442.65	PN1_peak_126372w
chr6	136827479	136828902	112.68	2442.65	PN1_peak_154553c
chr5	123720221	123721825	112.604	2440.57	PN1_peak_141270c
chr5	137683540	137685320	112.604	2440.57	PN1_peak_143234c
chr6	37870163	37872034	112.604	2440.57	PN1_peak_147052b
chr9	21954949	21956638	112.604	2440.57	PN1_peak_177425b
chr9	31210691	31213240	112.604	2440.57	PN1_peak_178282e
chr9	56417177	56419686	112.604	2440.57	PN1_peak_180856b
chr10	80797219	80799543	112.527	2438.49	PN1_peak_18629d
chr11	101616397	101618693	112.527	2438.49	PN1_peak_31313a
chr18	10608987	10610927	112.527	2438.49	PN1_peak_81161c
chr19	18712406	18713905	112.527	2438.49	PN1_peak_88948a
chr3	30995017	30996574	112.527	2438.49	PN1_peak_109437c
chr4	98922101	98924994	112.527	2438.49	PN1_peak_124378c
chr5	120611918	120614173	112.527	2438.49	PN1_peak_140726b
chr11	48816212	48819061	112.451	2436.41	PN1_peak_25404b
chr11	75530094	75533405	112.451	2436.41	PN1_peak_27922f
chr15	76379778	76381419	112.451	2436.41	PN1_peak_63191a
chr16	4789176	4790816	112.451	2436.41	PN1_peak_66986b
chr5	148927800	148929692	112.451	2436.41	PN1_peak_144579b
chr7	44928734	44930852	112.451	2436.41	PN1_peak_158005a
chr9	90113067	90115513	112.451	2436.41	PN1_peak_183888f
chr1	180849831	180851757	112.375	2434.32	PN1_peak_11837c
chr10	57485529	57487725	112.375	2434.32	PN1_peak_16491c
chr11	55468363	55470706	112.375	2434.32	PN1_peak_26017d
chr15	103239099	103241270	112.375	2434.32	PN1_peak_66835c
chr2	144526850	144528404	112.375	2434.32	PN1_peak_103709b
chr7	44304179	44306086	112.375	2434.32	PN1_peak_157899b
chr7	130865228	130866801	112.375	2434.32	PN1_peak_164756a
chr10	86704528	86706889	112.298	2432.24	PN1_peak_19288d
chr11	75486182	75487333	112.298	2432.24	PN1_peak_27919a
chr15	77840500	77842916	112.298	2432.24	PN1_peak_63385e
chr15	102202727	102204887	112.298	2432.24	PN1_peak_66602c
chr16	91727972	91730845	112.298	2432.24	PN1_peak_72768a
chr19	14596325	14599605	112.298	2432.24	PN1_peak_88678h
chr4	87499882	87501253	112.298	2432.24	PN1_peak_123517b
chr8	26976015	26980272	112.298	2432.24	PN1_peak_168180c
chr8	70896660	70898931	112.298	2432.24	PN1_peak_170911c
chr11	20331376	20334219	112.222	2430.16	PN1_peak_23374c
chr6	49318708	49320194	112.222	2430.16	PN1_peak_147750a
chr1	150392050	150394275	112.146	2428.08	PN1_peak_8948e
chr11	119941508	119944324	112.146	2428.08	PN1_peak_34119e
chr12	3234834	3236729	112.146	2428.08	PN1_peak_34367a
chr16	44171884	44174083	112.146	2428.08	PN1_peak_70090d
chr19	7340161	7342404	112.146	2428.08	PN1_peak_88278f
chr2	93095730	93097260	112.146	2428.08	PN1_peak_100005c
chr4	151860410	151863271	112.146	2428.08	PN1_peak_130774f
chr7	100536444	100537652	112.146	2428.08	PN1_peak_162233
chr8	70697945	70702025	112.146	2428.08	PN1_peak_170855c
chr2	25546274	25547538	112.07	2426	PN1_peak_94152b
chr4	56088258	56090158	112.07	2426	PN1_peak_121530a
chr9	83487012	83489417	112.07	2426	PN1_peak_183547d
chr1	131350802	131352570	111.993	2423.92	PN1_peak_7457a
chr15	81465383	81467462	111.993	2423.92	PN1_peak_63953d
chr17	29489239	29493308	111.993	2423.92	PN1_peak_76012d
chr7	79659473	79660913	111.993	2423.92	PN1_peak_160594a
chr1	55236618	55238213	111.917	2421.84	PN1_peak_2718a
chr1	106170728	106174083	111.917	2421.84	PN1_peak_6289a
chr1	176812545	176815366	111.917	2421.84	PN1_peak_11327g
chr16	94568412	94571635	111.917	2421.84	PN1_peak_73173d
chr18	31633325	31635724	111.917	2421.84	PN1_peak_82386e
chr18	56924418	56926513	111.917	2421.84	PN1_peak_84606c
chr19	46396392	46398011	111.917	2421.84	PN1_peak_91136b
chr4	91373935	91377371	111.917	2421.84	PN1_peak_123878h
chr4	151057253	151058981	111.917	2421.84	PN1_peak_130625c
chr8	83954707	83956159	111.917	2421.84	PN1_peak_171662b
chr11	100526147	100528813	111.841	2419.76	PN1_peak_31110f
chr15	44427115	44428806	111.841	2419.76	PN1_peak_61221c
chr3	96600542	96604387	111.841	2419.76	PN1_peak_113631b
chr4	155221473	155223959	111.841	2419.76	PN1_peak_131391f
chr13	41249203	41250830	111.764	2417.69	PN1_peak_45125b
chr13	92736164	92737811	111.764	2417.69	PN1_peak_49063c
chr19	8818376	8821208	111.764	2417.69	PN1_peak_88344e
chr4	148448049	148449331	111.764	2417.69	PN1_peak_130091a
chr5	137733334	137735354	111.764	2417.69	PN1_peak_143239d
chr7	116092621	116094302	111.764	2417.69	PN1_peak_163333c
chr1	152901404	152905101	111.688	2415.61	PN1_peak_9212f
chr15	85858881	85860038	111.688	2415.61	PN1_peak_64740b
chr15	93274533	93276798	111.688	2415.61	PN1_peak_65489c
chr5	116894649	116896242	111.688	2415.61	PN1_peak_140065a
chr6	134919356	134923254	111.688	2415.61	PN1_peak_154378e
chr9	7836168	7838207	111.688	2415.61	PN1_peak_176745d
chr10	128564956	128566945	111.612	2413.53	PN1_peak_22320d
chr12	75594963	75597196	111.612	2413.53	PN1_peak_38874d
chr17	56934255	56936191	111.612	2413.53	PN1_peak_78360c
chr18	60773893	60775814	111.612	2413.53	PN1_peak_84902b
chr5	111893539	111894886	111.612	2413.53	PN1_peak_139010
chr5	122849157	122851218	111.612	2413.53	PN1_peak_141106c
chr6	83120576	83122969	111.612	2413.53	PN1_peak_149910d
chr8	123409365	123413362	111.612	2413.53	PN1_peak_175915g
chr1	128102188	128104284	111.536	2411.45	PN1_peak_7226c
chr11	69979792	69982047	111.536	2411.45	PN1_peak_27420c
chr16	25058053	25060523	111.536	2411.45	PN1_peak_68441d
chr18	5989136	5990673	111.536	2411.45	PN1_peak_80999b
chr3	30599394	30603249	111.536	2411.45	PN1_peak_109421h
chr9	107872002	107873281	111.536	2411.45	PN1_peak_185478b
chr1	191025048	191027293	111.459	2409.37	PN1_peak_12890b
chr12	108332892	108335018	111.459	2409.37	PN1_peak_42005c
chr16	43889159	43890646	111.459	2409.37	PN1_peak_70072a
chr2	128816981	128819634	111.459	2409.37	PN1_peak_102558e
chr5	100415637	100417278	111.459	2409.37	PN1_peak_137747b
chr5	135961942	135963720	111.459	2409.37	PN1_peak_142993a
chr7	127511270	127513469	111.459	2409.37	PN1_peak_164412c
chr7	141326583	141328955	111.459	2409.37	PN1_peak_165935d
chr15	100614542	100616871	111.383	2407.3	PN1_peak_66382b
chr15	102135276	102137010	111.383	2407.3	PN1_peak_66596c
chr4	103113638	103115404	111.383	2407.3	PN1_peak_124729b
chr7	25753809	25756636	111.383	2407.3	PN1_peak_156630d
chr7	141901354	141903117	111.383	2407.3	PN1_peak_165986c
chr1	36444454	36445896	111.307	2405.22	PN1_peak_1353d
chr10	86704528	86706889	111.307	2405.22	PN1_peak_19288e
chr14	20928394	20930641	111.307	2405.22	PN1_peak_52177b
chr17	23802341	23804756	111.307	2405.22	PN1_peak_75135d
chr2	163418808	163420749	111.307	2405.22	PN1_peak_105698d
chr6	24663363	24665813	111.307	2405.22	PN1_peak_145903c
chr7	45015350	45018127	111.307	2405.22	PN1_peak_158017b
chr8	70211605	70213321	111.307	2405.22	PN1_peak_170752c
chr1	42692979	42699914	111.23	2403.14	PN1_peak_2162g
chr1	161033859	161036963	111.23	2403.14	PN1_peak_10042c
chr15	68257980	68259874	111.23	2403.14	PN1_peak_62512c
chr17	56078519	56080632	111.23	2403.14	PN1_peak_78135a
chr2	129296714	129298152	111.23	2403.14	PN1_peak_102596a
chr3	94412343	94414140	111.23	2403.14	PN1_peak_113354b
chr3	94476996	94480123	111.23	2403.14	PN1_peak_113364d
chr7	25218641	25222049	111.23	2403.14	PN1_peak_156560h
chr1	64531810	64534263	111.154	2401.07	PN1_peak_3649c
chr1	162569988	162571848	111.154	2401.07	PN1_peak_10136a
chr11	20200514	20202344	111.154	2401.07	PN1_peak_23359a
chr17	46888907	46891773	111.154	2401.07	PN1_peak_77459d
chr17	72835778	72838074	111.154	2401.07	PN1_peak_79316b
chr2	25223860	25225651	111.154	2401.07	PN1_peak_94105b
chr3	40948977	40951416	111.154	2401.07	PN1_peak_110152c
chr5	135007954	135010397	111.154	2401.07	PN1_peak_142853d
chr7	5059952	5063293	111.154	2401.07	PN1_peak_155862d
chr11	72606537	72608874	111.078	2398.99	PN1_peak_27730b
chr13	107887334	107892426	111.078	2398.99	PN1_peak_50453k
chr16	18288240	18289983	111.078	2398.99	PN1_peak_67944d
chr19	3574700	3576796	111.078	2398.99	PN1_peak_87684e
chr2	161106752	161110293	111.078	2398.99	PN1_peak_105450d
chr5	110769400	110771549	111.078	2398.99	PN1_peak_138602e
chr7	39551887	39553133	111.078	2398.99	PN1_peak_157796b
chr8	4612354	4613908	111.078	2398.99	PN1_peak_166458a
chr1	191395639	191398229	111.002	2396.91	PN1_peak_12923e
chr13	17693978	17696258	111.002	2396.91	PN1_peak_43578d
chr2	79453797	79457733	111.002	2396.91	PN1_peak_99391h
chr6	71439277	71441818	111.002	2396.91	PN1_peak_149314e
chr7	109190364	109193104	111.002	2396.91	PN1_peak_162644d
chr14	52103031	52105174	110.925	2394.84	PN1_peak_54283d
chr16	11133614	11135533	110.925	2394.84	PN1_peak_67540c
chr4	40947348	40949262	110.925	2394.84	PN1_peak_120152c
chr4	126751864	126754688	110.925	2394.84	PN1_peak_127103e
chr9	14274728	14278047	110.925	2394.84	PN1_peak_176962e
chr1	75477031	75480699	110.849	2392.76	PN1_peak_4375h
chr10	5804738	5806774	110.849	2392.76	PN1_peak_13515d
chr2	25557093	25558829	110.849	2392.76	PN1_peak_94154b
chr4	149425348	149427280	110.849	2392.76	PN1_peak_130325b
chr7	45433742	45435575	110.849	2392.76	PN1_peak_158108b
chr17	57246748	57251018	110.773	2390.69	PN1_peak_78387e
chr19	8818376	8821208	110.773	2390.69	PN1_peak_88344c
chr2	75657481	75660242	110.773	2390.69	PN1_peak_99082e
chr2	164822389	164823761	110.773	2390.69	PN1_peak_105828a
chr4	62612337	62614704	110.773	2390.69	PN1_peak_121909a
chr6	119450624	119453382	110.773	2390.69	PN1_peak_153339f
chr6	124828086	124830625	110.773	2390.69	PN1_peak_153707c
chr7	24315953	24317338	110.773	2390.69	PN1_peak_156388b
chr9	111270747	111272736	110.773	2390.69	PN1_peak_185771d
chr10	118141076	118142676	110.696	2388.61	PN1_peak_21307b
chr14	18269686	18272103	110.696	2388.61	PN1_peak_52024e
chr4	106814655	106816804	110.696	2388.61	PN1_peak_125175e
chr8	72420192	72422363	110.696	2388.61	PN1_peak_171051d
chr10	111297652	111299298	110.62	2386.54	PN1_peak_20903e
chr17	32319818	32322295	110.62	2386.54	PN1_peak_76573e
chr3	95893192	95895311	110.62	2386.54	PN1_peak_113509a
chr3	107331963	107334601	110.62	2386.54	PN1_peak_114570e
chr4	48278611	48280634	110.62	2386.54	PN1_peak_121006d
chr9	4308697	4310802	110.62	2386.54	PN1_peak_176701c
chr10	5823064	5825307	110.544	2384.46	PN1_peak_13516b
chr11	119299223	119300888	110.544	2384.46	PN1_peak_34012b
chr15	99369478	99371103	110.544	2384.46	PN1_peak_66212b
chr17	34117740	34123406	110.544	2384.46	PN1_peak_76699e
chr4	62581593	62584666	110.544	2384.46	PN1_peak_121899d
chr7	97331265	97333186	110.544	2384.46	PN1_peak_161866a
chr7	101107472	101110387	110.544	2384.46	PN1_peak_162336b
chr7	113368578	113370369	110.544	2384.46	PN1_peak_163068d
chr11	106786736	106790136	110.468	2382.39	PN1_peak_31958f
chr13	63814294	63816070	110.468	2382.39	PN1_peak_47625c
chr16	11253015	11255393	110.468	2382.39	PN1_peak_67547e
chr5	33657034	33658985	110.468	2382.39	PN1_peak_133258d
chr5	100428962	100430497	110.468	2382.39	PN1_peak_137752b
chr6	122810118	122812554	110.468	2382.39	PN1_peak_153648a
chr7	13277866	13279354	110.468	2382.39	PN1_peak_155982b
chr7	66078765	66080832	110.468	2382.39	PN1_peak_159378b
chr7	143068186	143070435	110.468	2382.39	PN1_peak_166123b
chr11	100319057	100321338	110.391	2380.32	PN1_peak_31072b
chr2	92432776	92435377	110.391	2380.32	PN1_peak_99880e
chr5	116589501	116593607	110.391	2380.32	PN1_peak_140029e
chr5	131774321	131776462	110.391	2380.32	PN1_peak_142329b
chr7	102209283	102211497	110.391	2380.32	PN1_peak_162478d
chr8	121949568	121952020	110.391	2380.32	PN1_peak_175664b
chr12	81779559	81782148	110.315	2378.24	PN1_peak_39425f
chr17	34646676	34647911	110.315	2378.24	PN1_peak_76765b
chr17	87024500	87026074	110.315	2378.24	PN1_peak_80474c
chr7	16097592	16099322	110.315	2378.24	PN1_peak_156015c
chr1	165459248	165461981	110.239	2376.17	PN1_peak_10283d
chr10	80432580	80434579	110.239	2376.17	PN1_peak_18560e
chr10	117062770	117064674	110.239	2376.17	PN1_peak_21213d
chr11	101551439	101553485	110.239	2376.17	PN1_peak_31297d
chr12	112262411	112265138	110.239	2376.17	PN1_peak_42553e
chr13	56696582	56699262	110.239	2376.17	PN1_peak_47024f
chr14	56667414	56669559	110.239	2376.17	PN1_peak_54650a
chr17	24469574	24471450	110.239	2376.17	PN1_peak_75187b
chr18	42889379	42891119	110.239	2376.17	PN1_peak_83452a
chr3	144568772	144571417	110.239	2376.17	PN1_peak_117022e
chr5	20881116	20883255	110.239	2376.17	PN1_peak_132211c
chr5	72912919	72915883	110.239	2376.17	PN1_peak_135844c
chr9	4375602	4377264	110.239	2376.17	PN1_peak_176702b
chr7	68748082	68750009	110.162	2374.1	PN1_peak_159674d
chr1	156035086	156036959	110.086	2372.02	PN1_peak_9604d
chr11	35768813	35770706	110.086	2372.02	PN1_peak_24578a
chr14	66296014	66299284	110.086	2372.02	PN1_peak_55634c
chr17	24885874	24887700	110.086	2372.02	PN1_peak_75240b
chr2	34771084	34772912	110.086	2372.02	PN1_peak_95711b
chr4	41123772	41124876	110.086	2372.02	PN1_peak_120161b
chr4	55348840	55351184	110.086	2372.02	PN1_peak_121467c
chr6	99968329	99970009	110.086	2372.02	PN1_peak_151818a
chr8	95806374	95808493	110.086	2372.02	PN1_peak_173138e
chr11	74829298	74833412	110.01	2369.95	PN1_peak_27818e
chr17	8282603	8284779	110.01	2369.95	PN1_peak_74205c
chr17	56989141	56991172	110.01	2369.95	PN1_peak_78362d
chr2	121448064	121450535	110.01	2369.95	PN1_peak_102020c
chr4	118178953	118180825	110.01	2369.95	PN1_peak_126086d
chr1	74505147	74507244	109.933	2367.88	PN1_peak_4228b
chr1	82282352	82284963	109.933	2367.88	PN1_peak_4889c
chr11	120571842	120574137	109.933	2367.88	PN1_peak_34264d
chr11	121203673	121205345	109.933	2367.88	PN1_peak_34328a
chr17	46703901	46705984	109.933	2367.88	PN1_peak_77434e
chr17	47628699	47631059	109.933	2367.88	PN1_peak_77536c
chr5	142815996	142825527	109.933	2367.88	PN1_peak_143979f
chr10	34018576	34020312	109.857	2365.81	PN1_peak_15114b
chr12	6637515	6640008	109.857	2365.81	PN1_peak_34731b
chr16	46495300	46499476	109.857	2365.81	PN1_peak_70292g
chr18	34953715	34955625	109.857	2365.81	PN1_peak_82681d
chr18	35561477	35563936	109.857	2365.81	PN1_peak_82753b
chr9	106476515	106478011	109.857	2365.81	PN1_peak_185272b
chr9	124422439	124426399	109.857	2365.81	PN1_peak_187068d
chr11	61483419	61486498	109.781	2363.74	PN1_peak_26598e
chr11	120098065	120099832	109.781	2363.74	PN1_peak_34146b
chr12	31948380	31951240	109.781	2363.74	PN1_peak_36356f
chr12	112828428	112830437	109.781	2363.74	PN1_peak_42688d
chr13	24830762	24832596	109.781	2363.74	PN1_peak_44062b
chr5	33935388	33937029	109.781	2363.74	PN1_peak_133290d
chr9	21545333	21548418	109.781	2363.74	PN1_peak_177358b
chr1	165633329	165635377	109.705	2361.67	PN1_peak_10295c
chr14	61438998	61440793	109.705	2361.67	PN1_peak_55081d
chr17	56672541	56674245	109.705	2361.67	PN1_peak_78327b
chr19	10894558	10896229	109.705	2361.67	PN1_peak_88542c
chr5	32713137	32714525	109.705	2361.67	PN1_peak_133181b
chr7	19344536	19345940	109.705	2361.67	PN1_peak_156284c
chr7	44747927	44749239	109.705	2361.67	PN1_peak_157978a
chr8	70862305	70866622	109.705	2361.67	PN1_peak_170899h
chr8	109607528	109609446	109.705	2361.67	PN1_peak_174097b
chr1	64690094	64691940	109.628	2359.6	PN1_peak_3658b
chr11	55468363	55470706	109.628	2359.6	PN1_peak_26017c
chr12	55835754	55837389	109.628	2359.6	PN1_peak_37852a
chr15	73060134	73061959	109.628	2359.6	PN1_peak_62743d
chr2	132252184	132253679	109.628	2359.6	PN1_peak_102868c
chr14	21051529	21053480	109.552	2357.53	PN1_peak_52191d
chr14	54685649	54687542	109.552	2357.53	PN1_peak_54415d
chr2	48948555	48950816	109.552	2357.53	PN1_peak_96678c
chr7	41632412	41634095	109.552	2357.53	PN1_peak_157844c
chr7	63985816	63987714	109.552	2357.53	PN1_peak_159144c
chr1	44147095	44148642	109.476	2355.46	PN1_peak_2300c
chr1	131909775	131911730	109.476	2355.46	PN1_peak_7513b
chr4	109675978	109677806	109.476	2355.46	PN1_peak_125537b
chr9	113176854	113178386	109.476	2355.46	PN1_peak_185933a
chr1	195241233	195242134	109.399	2353.39	PN1_peak_13371b
chr10	80576036	80579405	109.399	2353.39	PN1_peak_18591e
chr13	3609784	3611782	109.399	2353.39	PN1_peak_43037f
chr16	87431745	87432951	109.399	2353.39	PN1_peak_72304b
chr17	87445408	87448706	109.399	2353.39	PN1_peak_80548g
chr19	43673995	43676403	109.399	2353.39	PN1_peak_90702e
chr19	53389651	53391711	109.399	2353.39	PN1_peak_91669b
chr2	120849359	120851242	109.399	2353.39	PN1_peak_101984e
chr7	127024739	127028250	109.399	2353.39	PN1_peak_164361h
chr8	70211605	70213321	109.399	2353.39	PN1_peak_170752d
chr8	71370798	71372187	109.399	2353.39	PN1_peak_170924c
chr9	108262978	108264669	109.399	2353.39	PN1_peak_185533c
chr1	58503918	58505672	109.323	2351.32	PN1_peak_3091d
chr11	64978384	64979892	109.323	2351.32	PN1_peak_26901b
chr12	21372858	21374428	109.323	2351.32	PN1_peak_35549c
chr13	119789599	119792476	109.323	2351.32	PN1_peak_51297d
chr19	46394666	46396347	109.323	2351.32	PN1_peak_91135b
chr2	180256152	180258247	109.323	2351.32	PN1_peak_107965b
chr2	181863423	181865315	109.323	2351.32	PN1_peak_108191d
chr6	86668462	86669992	109.323	2351.32	PN1_peak_150359b
chr10	81349848	81351253	109.247	2349.25	PN1_peak_18765b
chr10	115382691	115386084	109.247	2349.25	PN1_peak_21102g
chr13	55361825	55363399	109.247	2349.25	PN1_peak_46798c
chr14	52278635	52280184	109.247	2349.25	PN1_peak_54297b
chr19	4810560	4812304	109.247	2349.25	PN1_peak_87836d
chr3	75556069	75559031	109.247	2349.25	PN1_peak_111978d
chr4	28812261	28816306	109.247	2349.25	PN1_peak_119418b
chr4	63290133	63292239	109.247	2349.25	PN1_peak_122008b
chr4	70409244	70410986	109.247	2349.25	PN1_peak_122295c
chr5	41706828	41708959	109.247	2349.25	PN1_peak_134085e
chr14	60250291	60252637	109.171	2347.18	PN1_peak_54893e
chr5	30231764	30233616	109.171	2347.18	PN1_peak_132942a
chr7	13037262	13039024	109.171	2347.18	PN1_peak_155977d
chr7	101895782	101897332	109.171	2347.18	PN1_peak_162450a
chr8	94097488	94099221	109.171	2347.18	PN1_peak_172915c
chr9	27298005	27300955	109.171	2347.18	PN1_peak_177865c
chr16	8828775	8831960	109.094	2345.11	PN1_peak_67378c
chr2	3512114	3513759	109.094	2345.11	PN1_peak_92581b
chr5	124439226	124440648	109.094	2345.11	PN1_peak_141392a
chr5	135007954	135010397	109.094	2345.11	PN1_peak_142853c
chr6	50889963	50892131	109.094	2345.11	PN1_peak_147918b
chr1	7396880	7399137	109.018	2343.04	PN1_peak_104d
chr1	16656191	16658097	109.018	2343.04	PN1_peak_438b
chr10	100486498	100488312	109.018	2343.04	PN1_peak_20368c
chr12	4233489	4234794	109.018	2343.04	PN1_peak_34482b
chr16	14158640	14160289	109.018	2343.04	PN1_peak_67690b
chr16	57230846	57232164	109.018	2343.04	PN1_peak_70746b
chr3	33799426	33800919	109.018	2343.04	PN1_peak_109567b
chr5	31192330	31194175	109.018	2343.04	PN1_peak_133088c
chr8	75033073	75034771	109.018	2343.04	PN1_peak_171127c
chr9	21954949	21956638	109.018	2343.04	PN1_peak_177425c
chr9	108516270	108518414	109.018	2343.04	PN1_peak_185559a
chr1	16617749	16619946	108.942	2340.97	PN1_peak_437f
chr1	175691654	175693855	108.942	2340.97	PN1_peak_11269d
chr12	29290300	29291759	108.942	2340.97	PN1_peak_36085a
chr16	15636688	15638354	108.942	2340.97	PN1_peak_67723c
chr16	17404893	17407129	108.942	2340.97	PN1_peak_67822c
chr2	29963769	29966871	108.942	2340.97	PN1_peak_94871e
chr2	163994262	163996280	108.942	2340.97	PN1_peak_105759a
chr3	95624141	95626039	108.942	2340.97	PN1_peak_113482c
chr4	102758693	102761239	108.942	2340.97	PN1_peak_124710d
chr5	113734926	113736496	108.942	2340.97	PN1_peak_139462b
chr5	123906569	123908110	108.942	2340.97	PN1_peak_141280a
chr7	18909905	18911189	108.942	2340.97	PN1_peak_156185c
chr7	28741084	28742607	108.942	2340.97	PN1_peak_156890c
chr8	3220151	3222284	108.942	2340.97	PN1_peak_166366d
chr11	95309106	95311062	108.865	2338.91	PN1_peak_30263b
chr11	121672475	121674000	108.865	2338.91	PN1_peak_34360b
chr12	102639790	102641568	108.865	2338.91	PN1_peak_41247c
chr19	42128306	42130105	108.865	2338.91	PN1_peak_90521b
chr2	180271821	180274341	108.865	2338.91	PN1_peak_107969e
chr4	107066197	107067543	108.865	2338.91	PN1_peak_125250b
chr10	128034756	128037139	108.789	2336.84	PN1_peak_22247d
chr12	15810879	15817813	108.789	2336.84	PN1_peak_35295v
chr16	64850609	64853005	108.789	2336.84	PN1_peak_71123e
chr16	91727972	91730845	108.789	2336.84	PN1_peak_72768c
chr3	131563669	131565783	108.789	2336.84	PN1_peak_116170c
chr9	88480681	88484239	108.789	2336.84	PN1_peak_183802e
chr1	43097819	43099505	108.713	2334.77	PN1_peak_2211c
chr10	61451179	61453472	108.713	2334.77	PN1_peak_16939h
chr11	4186158	4187778	108.713	2334.77	PN1_peak_22510b
chr12	108791859	108795430	108.713	2334.77	PN1_peak_42092b
chr18	31633325	31635724	108.713	2334.77	PN1_peak_82386c
chr19	60889049	60891570	108.713	2334.77	PN1_peak_92539e
chr2	26902323	26903597	108.713	2334.77	PN1_peak_94316a
chr2	67564698	67567708	108.713	2334.77	PN1_peak_98140c
chr4	94602262	94603635	108.713	2334.77	PN1_peak_123937c
chr5	92136672	92138735	108.713	2334.77	PN1_peak_137039d
chr1	36511255	36514049	108.637	2332.7	PN1_peak_1363b
chr1	160277860	160279461	108.637	2332.7	PN1_peak_9991b
chr11	59838617	59840406	108.637	2332.7	PN1_peak_26404d
chr14	67715098	67717018	108.637	2332.7	PN1_peak_55842c
chr15	12204111	12206334	108.637	2332.7	PN1_peak_59467b
chr18	23803174	23805275	108.637	2332.7	PN1_peak_81925b
chr2	23155419	23157103	108.637	2332.7	PN1_peak_94005b
chr2	181519553	181521450	108.637	2332.7	PN1_peak_108150c
chr4	109201232	109202873	108.637	2332.7	PN1_peak_125500c
chr4	133728288	133731132	108.637	2332.7	PN1_peak_128192e
chr5	33628771	33630449	108.637	2332.7	PN1_peak_133255c
chr11	69757782	69760483	108.56	2330.64	PN1_peak_27390c
chr2	125672302	125674040	108.56	2330.64	PN1_peak_102349a
chr2	153740454	153742417	108.56	2330.64	PN1_peak_104508b
chr4	132921651	132923372	108.56	2330.64	PN1_peak_127994e
chr8	14887637	14889656	108.56	2330.64	PN1_peak_167411b
chr9	66833982	66835739	108.56	2330.64	PN1_peak_182428b
chr1	58972473	58974439	108.484	2328.57	PN1_peak_3118c
chr13	100832271	100833907	108.484	2328.57	PN1_peak_49965b
chr14	8172324	8174003	108.484	2328.57	PN1_peak_51418b
chr5	123748364	123750031	108.484	2328.57	PN1_peak_141274d
chr6	72616057	72617700	108.484	2328.57	PN1_peak_149436b
chr7	44588390	44592070	108.484	2328.57	PN1_peak_157954e
chr8	94600897	94603220	108.484	2328.57	PN1_peak_172993c
chr8	122709117	122710302	108.484	2328.57	PN1_peak_175801b
chr9	54863058	54864632	108.484	2328.57	PN1_peak_180734a
chr11	69394445	69397085	108.408	2326.5	PN1_peak_27334d
chr11	93884333	93887486	108.408	2326.5	PN1_peak_30003e
chr11	95858095	95860268	108.408	2326.5	PN1_peak_30358b
chr11	103027707	103029137	108.408	2326.5	PN1_peak_31565c
chr5	140829336	140831246	108.408	2326.5	PN1_peak_143680d
chr6	113305819	113308672	108.408	2326.5	PN1_peak_152657a
chr7	30587470	30590088	108.408	2326.5	PN1_peak_157161d
chr1	86486685	86488861	108.331	2324.44	PN1_peak_5176b
chr12	31498840	31500925	108.331	2324.44	PN1_peak_36300c
chr13	51651000	51652332	108.331	2324.44	PN1_peak_46209b
chr2	38349882	38353665	108.331	2324.44	PN1_peak_96067d
chr4	82945473	82947858	108.331	2324.44	PN1_peak_123131b
chr5	122820251	122822005	108.331	2324.44	PN1_peak_141104d
chr6	86471697	86473568	108.331	2324.44	PN1_peak_150342c
chr9	69517053	69518666	108.331	2324.44	PN1_peak_182689b
chr13	64151975	64154453	108.255	2322.37	PN1_peak_47654d
chr14	62453976	62456839	108.255	2322.37	PN1_peak_55171d
chr19	46572325	46574011	108.255	2322.37	PN1_peak_91179c
chr2	32756624	32758075	108.255	2322.37	PN1_peak_95345b
chr3	142880707	142882901	108.255	2322.37	PN1_peak_116870e
chr4	133338022	133340059	108.255	2322.37	PN1_peak_128105c
chr5	30710928	30714108	108.255	2322.37	PN1_peak_132999c
chr7	51861044	51862837	108.255	2322.37	PN1_peak_158737d
chr8	83714486	83716046	108.255	2322.37	PN1_peak_171627c
chr8	106336063	106339092	108.255	2322.37	PN1_peak_173753e
chr9	44112942	44114019	108.255	2322.37	PN1_peak_179570c
chr11	29246418	29248018	108.179	2320.31	PN1_peak_23958c
chr12	69183268	69185291	108.179	2320.31	PN1_peak_38254b
chr12	79171474	79173291	108.179	2320.31	PN1_peak_39142e
chr13	111834071	111835303	108.179	2320.31	PN1_peak_50796
chr18	80468787	80470980	108.179	2320.31	PN1_peak_87022d
chr3	41081487	41084195	108.179	2320.31	PN1_peak_110161h
chr5	76950376	76952231	108.179	2320.31	PN1_peak_136323a
chr7	19075521	19077196	108.179	2320.31	PN1_peak_156223a
chr8	88571251	88573884	108.179	2320.31	PN1_peak_172258d
chr9	102625361	102627165	108.179	2320.31	PN1_peak_184869c
chr11	94159129	94161657	108.103	2318.24	PN1_peak_30057c
chr11	120597353	120599454	108.103	2318.24	PN1_peak_34272e
chr9	89704176	89705588	108.103	2318.24	PN1_peak_183847c
chr1	56928223	56929836	108.026	2316.18	PN1_peak_2897b
chr14	20928394	20930641	108.026	2316.18	PN1_peak_52177c
chr15	80709348	80712493	108.026	2316.18	PN1_peak_63876e
chr3	41081487	41084195	108.026	2316.18	PN1_peak_110161g
chr4	134852328	134854554	108.026	2316.18	PN1_peak_128386c
chr6	55919472	55922109	108.026	2316.18	PN1_peak_148775f
chr7	111121326	111123509	108.026	2316.18	PN1_peak_162819f
chr19	21741560	21743180	107.95	2314.11	PN1_peak_89084a
chr19	42089105	42091494	107.95	2314.11	PN1_peak_90517d
chr5	4755341	4759116	107.95	2314.11	PN1_peak_131614i
chr6	37441342	37443123	107.95	2314.11	PN1_peak_147036b
chr7	6171025	6173360	107.95	2314.11	PN1_peak_155870c
chr7	127572663	127574073	107.95	2314.11	PN1_peak_164413b
chr1	34438745	34440588	107.874	2312.05	PN1_peak_1204c
chr1	172375781	172377439	107.874	2312.05	PN1_peak_11138b
chr10	80674900	80679778	107.874	2312.05	PN1_peak_18605e
chr11	75630077	75632130	107.874	2312.05	PN1_peak_27937a
chr12	3364131	3366628	107.874	2312.05	PN1_peak_34376c
chr12	73907076	73909102	107.874	2312.05	PN1_peak_38749a
chr15	80254313	80256606	107.874	2312.05	PN1_peak_63805a
chr15	98830557	98832419	107.874	2312.05	PN1_peak_66114b
chr2	152395133	152399884	107.874	2312.05	PN1_peak_104291d
chr5	24576631	24578175	107.874	2312.05	PN1_peak_132589b
chr5	45668688	45670556	107.874	2312.05	PN1_peak_134373c
chr7	24883539	24885316	107.874	2312.05	PN1_peak_156471c
chr7	56049462	56051090	107.874	2312.05	PN1_peak_158871c
chr1	128102188	128104284	107.797	2309.99	PN1_peak_7226b
chr16	25039661	25040843	107.797	2309.99	PN1_peak_68437a
chr17	78735665	78737246	107.797	2309.99	PN1_peak_79638c
chr5	120587437	120589418	107.797	2309.99	PN1_peak_140721e
chr12	52502877	52505431	107.721	2307.92	PN1_peak_37518b
chr19	4793040	4794608	107.721	2307.92	PN1_peak_87834d
chr3	95013736	95017243	107.721	2307.92	PN1_peak_113426g
chr4	45011485	45013273	107.721	2307.92	PN1_peak_120493c
chr4	148590352	148592833	107.721	2307.92	PN1_peak_130114b
chr5	120611918	120614173	107.721	2307.92	PN1_peak_140726e
chr8	110217079	110218465	107.721	2307.92	PN1_peak_174161b
chr3	108590576	108593066	107.645	2305.86	PN1_peak_114786a
chr4	147867824	147869281	107.645	2305.86	PN1_peak_129931c
chr5	110135165	110136593	107.645	2305.86	PN1_peak_138540a
chr5	147075526	147078083	107.645	2305.86	PN1_peak_144354c
chr8	61235948	61237611	107.645	2305.86	PN1_peak_170261d
chr11	69058692	69061130	107.569	2303.8	PN1_peak_27267c
chr11	95666387	95667769	107.569	2303.8	PN1_peak_30335a
chr16	52030416	52032727	107.569	2303.8	PN1_peak_70520c
chr2	27540035	27541148	107.569	2303.8	PN1_peak_94423a
chr5	32784921	32786532	107.569	2303.8	PN1_peak_133189c
chr5	37063738	37065768	107.569	2303.8	PN1_peak_133737d
chr1	175691654	175693855	107.492	2301.73	PN1_peak_11269c
chr11	103131807	103133905	107.492	2301.73	PN1_peak_31580c
chr12	8921085	8923933	107.492	2301.73	PN1_peak_34878c
chr16	4963772	4965096	107.492	2301.73	PN1_peak_67006a
chr17	3556855	3558377	107.492	2301.73	PN1_peak_73693b
chr17	33816597	33818695	107.492	2301.73	PN1_peak_76645b
chr4	128609462	128610873	107.492	2301.73	PN1_peak_127268a
chr5	35924316	35926445	107.492	2301.73	PN1_peak_133538d
chr5	45855556	45858427	107.492	2301.73	PN1_peak_134383e
chr5	134312450	134316046	107.492	2301.73	PN1_peak_142745h
chr7	121936235	121941145	107.492	2301.73	PN1_peak_163875f
chr8	25016152	25018586	107.492	2301.73	PN1_peak_167915c
chr8	46616473	46619223	107.492	2301.73	PN1_peak_169455c
chr8	84792693	84795586	107.492	2301.73	PN1_peak_171825e
chr8	123372754	123374953	107.492	2301.73	PN1_peak_175907b
chr9	36766925	36768690	107.492	2301.73	PN1_peak_178733c
chr10	111472035	111474466	107.416	2299.67	PN1_peak_20923c
chr11	3370405	3372702	107.416	2299.67	PN1_peak_22417c
chr11	43681133	43683328	107.416	2299.67	PN1_peak_25076a
chr11	96074756	96076565	107.416	2299.67	PN1_peak_30382c
chr12	71014759	71017208	107.416	2299.67	PN1_peak_38442c
chr14	61172154	61173805	107.416	2299.67	PN1_peak_55047a
chr16	31427809	31430785	107.416	2299.67	PN1_peak_68924h
chr19	37375368	37376836	107.416	2299.67	PN1_peak_90111b
chr2	30981415	30983066	107.416	2299.67	PN1_peak_95056b
chr4	120280361	120289034	107.416	2299.67	PN1_peak_126372h
chr5	31201310	31202966	107.416	2299.67	PN1_peak_133092b
chr6	122308213	122309688	107.416	2299.67	PN1_peak_153595c
chr10	76441851	76443527	107.34	2297.61	PN1_peak_18088c
chr11	97743555	97745786	107.34	2297.61	PN1_peak_30757f
chr14	120476743	120479642	107.34	2297.61	PN1_peak_58780a
chr19	31082306	31083755	107.34	2297.61	PN1_peak_89831b
chr3	69003958	69006938	107.34	2297.61	PN1_peak_111763c
chr4	120239450	120243830	107.34	2297.61	PN1_peak_126346k
chr4	134579901	134582189	107.34	2297.61	PN1_peak_128330b
chr7	29237520	29239044	107.34	2297.61	PN1_peak_156969b
chr7	34233380	34235279	107.34	2297.61	PN1_peak_157238c
chr9	36832131	36834934	107.34	2297.61	PN1_peak_178743a
chr1	38437730	38440821	107.263	2295.55	PN1_peak_1608b
chr12	86241291	86242585	107.263	2295.55	PN1_peak_39924a
chr15	27680724	27682123	107.263	2295.55	PN1_peak_60113b
chr4	132047880	132049564	107.263	2295.55	PN1_peak_127917d
chr7	45455985	45461140	107.263	2295.55	PN1_peak_158115l
chr7	127260013	127261308	107.263	2295.55	PN1_peak_164388b
chr12	116047149	116048850	107.187	2293.49	PN1_peak_42753a
chr15	98951533	98955966	107.187	2293.49	PN1_peak_66142f
chr17	17234216	17235565	107.187	2293.49	PN1_peak_74956a
chr17	26714940	26716988	107.187	2293.49	PN1_peak_75507c
chr18	63691457	63693023	107.187	2293.49	PN1_peak_85170d
chr2	53190364	53192956	107.187	2293.49	PN1_peak_97170b
chr2	75602984	75604225	107.187	2293.49	PN1_peak_99075b
chr2	104589629	104591462	107.187	2293.49	PN1_peak_100797b
chr4	133545100	133546448	107.187	2293.49	PN1_peak_128159b
chr10	59220866	59223516	107.111	2291.42	PN1_peak_16622d
chr10	75211306	75213763	107.111	2291.42	PN1_peak_17955b
chr10	80701365	80703708	107.111	2291.42	PN1_peak_18610c
chr16	4541155	4542627	107.111	2291.42	PN1_peak_66941c
chr18	65799796	65801404	107.111	2291.42	PN1_peak_85479b
chr19	8801917	8803209	107.111	2291.42	PN1_peak_88342b
chr2	18063589	18066056	107.111	2291.42	PN1_peak_93668c
chr2	34801725	34803266	107.111	2291.42	PN1_peak_95715b
chr2	73891470	73893756	107.111	2291.42	PN1_peak_98814d
chr3	88212920	88234281	107.111	2291.42	PN1_peak_112959y
chr5	133889377	133891380	107.111	2291.42	PN1_peak_142676a
chr6	49217379	49218548	107.111	2291.42	PN1_peak_147731b
chr6	94698589	94701349	107.111	2291.42	PN1_peak_151268g
chr8	122610811	122612650	107.111	2291.42	PN1_peak_175767a
chr14	54685649	54687542	107.034	2289.36	PN1_peak_54415e
chr16	46009296	46011258	107.034	2289.36	PN1_peak_70277d
chr18	60525338	60527079	107.034	2289.36	PN1_peak_84841c
chr3	79627503	79630276	107.034	2289.36	PN1_peak_112179e
chr4	22486649	22492523	107.034	2289.36	PN1_peak_119170f
chr7	122066345	122068321	107.034	2289.36	PN1_peak_163885d
chr8	125385098	125386978	107.034	2289.36	PN1_peak_176219a
chr1	132198774	132202044	106.958	2287.3	PN1_peak_7562e
chr3	103019861	103022104	106.958	2287.3	PN1_peak_114185a
chr8	91312734	91314189	106.958	2287.3	PN1_peak_172570b
chr10	40348154	40350556	106.882	2285.24	PN1_peak_15459b
chr15	37670160	37674479	106.882	2285.24	PN1_peak_60869i
chr15	99972163	99974009	106.882	2285.24	PN1_peak_66315c
chr18	75005112	75006425	106.882	2285.24	PN1_peak_86411a
chr3	37311899	37313093	106.882	2285.24	PN1_peak_109877a
chr3	87905669	87907875	106.882	2285.24	PN1_peak_112887b
chr5	135961942	135963720	106.882	2285.24	PN1_peak_142993b
chr6	72438022	72441292	106.882	2285.24	PN1_peak_149422d
chr7	79272470	79274317	106.882	2285.24	PN1_peak_160512b
chr1	194160461	194162314	106.806	2283.18	PN1_peak_13174b
chr10	119238636	119241242	106.806	2283.18	PN1_peak_21398e
chr11	69835814	69839306	106.806	2283.18	PN1_peak_27398h
chr18	84850483	84852462	106.806	2283.18	PN1_peak_87542c
chr19	6140367	6142208	106.806	2283.18	PN1_peak_88045a
chr19	6991837	6993337	106.806	2283.18	PN1_peak_88165c
chr2	156861817	156864109	106.806	2283.18	PN1_peak_104864c
chr3	130729203	130731018	106.806	2283.18	PN1_peak_116082e
chr4	120251440	120254961	106.806	2283.18	PN1_peak_126351c
chr5	34186250	34188643	106.806	2283.18	PN1_peak_133302e
chr5	135148565	135150390	106.806	2283.18	PN1_peak_142872b
chr7	25278054	25280880	106.806	2283.18	PN1_peak_156567c
chr9	118039819	118041501	106.806	2283.18	PN1_peak_186282a
chr11	116086200	116088142	106.729	2281.12	PN1_peak_33222a
chr12	108834839	108837426	106.729	2281.12	PN1_peak_42098f
chr12	111813160	111815211	106.729	2281.12	PN1_peak_42468c
chr14	66866365	66869894	106.729	2281.12	PN1_peak_55722f
chr15	28023847	28026833	106.729	2281.12	PN1_peak_60212h
chr15	81465383	81467462	106.729	2281.12	PN1_peak_63953c
chr15	81809975	81812368	106.729	2281.12	PN1_peak_63982c
chr18	6764452	6765856	106.729	2281.12	PN1_peak_81054b
chr2	20966592	20970608	106.729	2281.12	PN1_peak_93921l
chr3	103019861	103022104	106.729	2281.12	PN1_peak_114185b
chr4	151994263	151997107	106.729	2281.12	PN1_peak_130798h
chr6	83830551	83832495	106.729	2281.12	PN1_peak_150029f
chr11	78535297	78537140	106.653	2279.06	PN1_peak_28405d
chr12	102757063	102758924	106.653	2279.06	PN1_peak_41295b
chr12	110888477	110890118	106.653	2279.06	PN1_peak_42343b
chr2	66255900	66257661	106.653	2279.06	PN1_peak_98093b
chr2	71054741	71056665	106.653	2279.06	PN1_peak_98424c
chr7	92739747	92743668	106.653	2279.06	PN1_peak_161406f
chr7	113206338	113208660	106.653	2279.06	PN1_peak_163052c
chr7	127007941	127009974	106.653	2279.06	PN1_peak_164352b
chr1	93477670	93480183	106.577	2277.01	PN1_peak_5960b
chr12	78225605	78228214	106.577	2277.01	PN1_peak_39107b
chr12	116280109	116282362	106.577	2277.01	PN1_peak_42762a
chr9	22306455	22308401	106.577	2277.01	PN1_peak_177480e
chr1	178317563	178320791	106.5	2274.95	PN1_peak_11534e
chr11	23305141	23307776	106.5	2274.95	PN1_peak_23564e
chr11	33161995	33163965	106.5	2274.95	PN1_peak_24272e
chr14	75786091	75787669	106.5	2274.95	PN1_peak_56484b
chr15	79689992	79691854	106.5	2274.95	PN1_peak_63712b
chr17	52600524	52603411	106.5	2274.95	PN1_peak_78041b
chr18	32162075	32164179	106.5	2274.95	PN1_peak_82413b
chr2	73571790	73573802	106.5	2274.95	PN1_peak_98779b
chr5	34335503	34337530	106.5	2274.95	PN1_peak_133322c
chr5	108131527	108133384	106.5	2274.95	PN1_peak_138478d
chr6	56923192	56924789	106.5	2274.95	PN1_peak_148846b
chr10	79983363	79986262	106.424	2272.89	PN1_peak_18434e
chr10	85916133	85917835	106.424	2272.89	PN1_peak_19230
chr11	62878774	62880270	106.424	2272.89	PN1_peak_26725b
chr11	115698891	115700116	106.424	2272.89	PN1_peak_33158b
chr14	24577904	24580239	106.424	2272.89	PN1_peak_52539a
chr14	70152820	70154274	106.424	2272.89	PN1_peak_56053c
chr4	59782789	59784706	106.424	2272.89	PN1_peak_121842d
chr5	33377540	33379577	106.424	2272.89	PN1_peak_133227c
chr5	125243503	125246356	106.424	2272.89	PN1_peak_141558a
chr5	145203570	145204980	106.424	2272.89	PN1_peak_144245b
chr8	95080203	95082025	106.424	2272.89	PN1_peak_173061c
chr15	76659299	76661767	106.348	2270.83	PN1_peak_63232b
chr17	6827126	6828700	106.348	2270.83	PN1_peak_74096b
chr19	9898825	9900215	106.348	2270.83	PN1_peak_88402d
chr2	135540569	135542570	106.348	2270.83	PN1_peak_103125c
chr3	32708058	32709608	106.348	2270.83	PN1_peak_109528a
chr3	88296039	88298434	106.348	2270.83	PN1_peak_112973d
chr1	93100044	93102874	106.272	2268.77	PN1_peak_5941f
chr16	4878083	4881901	106.272	2268.77	PN1_peak_66998g
chr16	42874510	42877079	106.272	2268.77	PN1_peak_69988c
chr2	32450449	32452817	106.272	2268.77	PN1_peak_95305d
chr3	152209057	152211621	106.272	2268.77	PN1_peak_117585e
chr4	101449945	101451614	106.272	2268.77	PN1_peak_124621b
chr8	55033835	55035967	106.272	2268.77	PN1_peak_170013c
chr8	95701827	95704589	106.272	2268.77	PN1_peak_173131d
chr9	123528384	123530900	106.272	2268.77	PN1_peak_187050d
chr1	86358372	86360795	106.195	2266.72	PN1_peak_5154c
chr1	134494044	134495541	106.195	2266.72	PN1_peak_8002c
chr10	80146943	80153574	106.195	2266.72	PN1_peak_18464i
chr11	69414423	69420933	106.195	2266.72	PN1_peak_27344m
chr15	38076983	38079579	106.195	2266.72	PN1_peak_60893f
chr15	80233140	80234940	106.195	2266.72	PN1_peak_63803b
chr15	103272190	103273408	106.195	2266.72	PN1_peak_66847a
chr3	107695260	107697210	106.195	2266.72	PN1_peak_114640e
chr5	29568701	29570404	106.195	2266.72	PN1_peak_132916a
chr5	93266539	93269026	106.195	2266.72	PN1_peak_137194a
chr11	100618464	100620550	106.119	2264.66	PN1_peak_31124e
chr11	120642741	120644297	106.119	2264.66	PN1_peak_34280c
chr13	58127199	58129896	106.119	2264.66	PN1_peak_47197f
chr14	79767776	79773145	106.119	2264.66	PN1_peak_56953j
chr17	31766558	31768475	106.119	2264.66	PN1_peak_76480a
chr17	39842857	39848968	106.119	2264.66	PN1_peak_77044m
chr2	25981999	25984448	106.119	2264.66	PN1_peak_94193e
chr2	72978373	72981496	106.119	2264.66	PN1_peak_98701g
chr3	105052210	105053848	106.119	2264.66	PN1_peak_114390d
chr4	132509336	132510940	106.119	2264.66	PN1_peak_127969c
chr5	115730482	115733509	106.119	2264.66	PN1_peak_139829h
chr6	128763265	128764992	106.119	2264.66	PN1_peak_154184b
chr8	71610256	71612228	106.119	2264.66	PN1_peak_170969b
chr13	46334435	46335886	106.043	2262.6	PN1_peak_45713b
chr14	55014305	55016232	106.043	2262.6	PN1_peak_54460c
chr18	42261236	42262794	106.043	2262.6	PN1_peak_83325c
chr6	49633434	49635318	106.043	2262.6	PN1_peak_147776a
chr7	25657841	25659857	106.043	2262.6	PN1_peak_156614e
chr8	11554536	11559042	106.043	2262.6	PN1_peak_167008i
chr8	23207317	23209224	106.043	2262.6	PN1_peak_167763c
chr9	66794625	66796347	106.043	2262.6	PN1_peak_182425b
chr10	42273787	42278908	105.966	2260.54	PN1_peak_15640h
chr14	119137059	119139284	105.966	2260.54	PN1_peak_58694a
chr4	126201452	126203499	105.966	2260.54	PN1_peak_127020e
chr4	138303850	138305514	105.966	2260.54	PN1_peak_128985a
chr5	33657034	33658985	105.966	2260.54	PN1_peak_133258c
chr7	12948977	12950267	105.966	2260.54	PN1_peak_155961a
chr1	92933609	92936321	105.89	2258.49	PN1_peak_5918d
chr15	99392230	99393854	105.89	2258.49	PN1_peak_66213a
chr16	58407782	58410121	105.89	2258.49	PN1_peak_70807b
chr2	180170528	180172560	105.89	2258.49	PN1_peak_107944c
chr5	104046031	104047636	105.89	2258.49	PN1_peak_138096b
chr9	101034000	101035445	105.89	2258.49	PN1_peak_184679a
chr1	119503891	119505709	105.814	2256.43	PN1_peak_6735c
chr10	127507799	127514674	105.814	2256.43	PN1_peak_22171g
chr16	22856959	22858549	105.814	2256.43	PN1_peak_68267a
chr4	106559925	106562409	105.814	2256.43	PN1_peak_125144c
chr6	127108878	127110189	105.814	2256.43	PN1_peak_153935c
chr8	11006687	11010417	105.814	2256.43	PN1_peak_166941g
chr8	23237160	23238244	105.814	2256.43	PN1_peak_167765b
chr9	66509618	66513841	105.814	2256.43	PN1_peak_182392e
chr12	80945036	80946700	105.738	2254.38	PN1_peak_39373d
chr12	85218813	85220347	105.738	2254.38	PN1_peak_39804b
chr14	64584883	64596618	105.738	2254.38	PN1_peak_55472n
chr14	99099039	99100452	105.738	2254.38	PN1_peak_57671c
chr15	88818688	88820719	105.738	2254.38	PN1_peak_65123c
chr18	65799796	65801404	105.738	2254.38	PN1_peak_85479a
chr2	27441530	27443303	105.738	2254.38	PN1_peak_94413c
chr3	58524888	58526676	105.738	2254.38	PN1_peak_111198d
chr5	139149282	139150922	105.738	2254.38	PN1_peak_143363a
chr7	65644111	65645729	105.738	2254.38	PN1_peak_159339a
chr7	116442571	116444790	105.738	2254.38	PN1_peak_163395c
chr1	72582639	72584223	105.661	2252.32	PN1_peak_4086a
chr1	191395639	191398229	105.661	2252.32	PN1_peak_12923f
chr11	4848472	4850213	105.661	2252.32	PN1_peak_22583d
chr11	93884333	93887486	105.661	2252.32	PN1_peak_30003f
chr12	85435370	85438118	105.661	2252.32	PN1_peak_39825c
chr16	87697816	87700630	105.661	2252.32	PN1_peak_72328c
chr5	123523461	123525032	105.661	2252.32	PN1_peak_141255b
chr5	131457207	131459243	105.661	2252.32	PN1_peak_142219c
chr5	141115149	141116975	105.661	2252.32	PN1_peak_143716c
chr7	45588719	45589926	105.661	2252.32	PN1_peak_158138b
chr9	100642097	100645023	105.661	2252.32	PN1_peak_184663e
chr13	55535789	55537301	105.585	2250.27	PN1_peak_46835b
chr13	109926139	109927512	105.585	2250.27	PN1_peak_50650c
chr14	65833499	65834329	105.585	2250.27	PN1_peak_55604b
chr15	81809975	81812368	105.585	2250.27	PN1_peak_63982d
chr19	4012072	4013405	105.585	2250.27	PN1_peak_87733a
chr4	120568739	120571121	105.585	2250.27	PN1_peak_126402d
chr4	129334522	129336839	105.585	2250.27	PN1_peak_127429b
chr5	23432353	23436101	105.585	2250.27	PN1_peak_132413b
chr6	83571731	83573364	105.585	2250.27	PN1_peak_149987c
chr10	81167022	81169919	105.509	2248.21	PN1_peak_18713b
chr15	76476614	76478395	105.509	2248.21	PN1_peak_63205c
chr15	77305579	77307633	105.509	2248.21	PN1_peak_63336d
chr5	31219767	31221955	105.509	2248.21	PN1_peak_133094c
chr7	30373111	30374412	105.509	2248.21	PN1_peak_157126a
chr8	121949568	121952020	105.509	2248.21	PN1_peak_175664c
chr1	75191277	75192930	105.432	2246.16	PN1_peak_4306b
chr10	105840520	105842001	105.432	2246.16	PN1_peak_20572c
chr11	23665121	23666905	105.432	2246.16	PN1_peak_23576c
chr11	74829298	74833412	105.432	2246.16	PN1_peak_27818i
chr17	26137917	26139729	105.432	2246.16	PN1_peak_75424a
chr8	85298553	85300521	105.432	2246.16	PN1_peak_171900d
chr1	39366792	39369688	105.356	2244.1	PN1_peak_1758d
chr12	3308450	3310881	105.356	2244.1	PN1_peak_34373e
chr13	51815956	51817678	105.356	2244.1	PN1_peak_46244d
chr14	79586776	79588307	105.356	2244.1	PN1_peak_56924b
chr15	12823911	12825750	105.356	2244.1	PN1_peak_59506b
chr16	31498738	31500939	105.356	2244.1	PN1_peak_68941c
chr4	70533771	70536644	105.356	2244.1	PN1_peak_122317e
chr5	34286505	34289090	105.356	2244.1	PN1_peak_133318f
chr10	39368948	39371764	105.28	2242.05	PN1_peak_15303b
chr11	54522035	54523531	105.28	2242.05	PN1_peak_25926a
chr4	6190351	6192488	105.28	2242.05	PN1_peak_118155b
chr5	20881116	20883255	105.28	2242.05	PN1_peak_132211d
chr7	102369186	102370683	105.28	2242.05	PN1_peak_162489b
chr7	123368957	123370851	105.28	2242.05	PN1_peak_163987b
chr8	41239064	41241332	105.28	2242.05	PN1_peak_169182a
chr11	88862918	88865484	105.204	2240	PN1_peak_29722g
chr12	85823825	85825674	105.204	2240	PN1_peak_39862c
chr2	160645251	160647142	105.204	2240	PN1_peak_105373b
chr5	65434165	65436896	105.204	2240	PN1_peak_135343g
chr7	99858284	99859567	105.204	2240	PN1_peak_162175b
chr11	70646424	70648034	105.127	2237.94	PN1_peak_27501a
chr11	103266508	103268338	105.127	2237.94	PN1_peak_31602a
chr17	34030563	34032914	105.127	2237.94	PN1_peak_76679d
chr18	45557500	45561513	105.127	2237.94	PN1_peak_83656c
chr2	126706599	126708078	105.127	2237.94	PN1_peak_102397b
chr2	156195916	156197571	105.127	2237.94	PN1_peak_104762d
chr4	118134032	118135645	105.127	2237.94	PN1_peak_126082c
chr8	64732934	64734180	105.127	2237.94	PN1_peak_170435c
chr11	60045720	60046935	105.051	2235.89	PN1_peak_26416b
chr11	116166775	116168666	105.051	2235.89	PN1_peak_33239f
chr12	78860739	78862581	105.051	2235.89	PN1_peak_39115d
chr17	23673155	23674581	105.051	2235.89	PN1_peak_75104b
chr17	24250811	24252240	105.051	2235.89	PN1_peak_75174b
chr18	31910117	31911747	105.051	2235.89	PN1_peak_82401c
chr2	25331630	25333429	105.051	2235.89	PN1_peak_94124d
chr2	71872593	71874352	105.051	2235.89	PN1_peak_98550a
chr3	87884350	87886478	105.051	2235.89	PN1_peak_112885d
chr5	142972827	142975723	105.051	2235.89	PN1_peak_144018e
chr6	85332127	85334293	105.051	2235.89	PN1_peak_150209c
chr9	27191158	27194450	105.051	2235.89	PN1_peak_177846d
chr9	106891253	106892939	105.051	2235.89	PN1_peak_185305c
chr9	124422439	124426399	105.051	2235.89	PN1_peak_187068e
chr13	17803069	17806010	104.975	2233.84	PN1_peak_43582f
chr14	26637123	26639242	104.975	2233.84	PN1_peak_52855c
chr18	49831712	49833451	104.975	2233.84	PN1_peak_83930c
chr5	8621815	8623790	104.975	2233.84	PN1_peak_131763e
chr6	48601114	48603055	104.975	2233.84	PN1_peak_147665d
chr10	11148799	11150624	104.898	2231.79	PN1_peak_13831a
chr10	80166836	80169078	104.898	2231.79	PN1_peak_18474d
chr12	24571360	24572942	104.898	2231.79	PN1_peak_35574b
chr15	98566854	98568914	104.898	2231.79	PN1_peak_66048c
chr2	146510752	146512645	104.898	2231.79	PN1_peak_103916d
chr2	148671911	148673335	104.898	2231.79	PN1_peak_104089b
chr3	86935862	86936986	104.898	2231.79	PN1_peak_112790c
chr3	88949302	88951605	104.898	2231.79	PN1_peak_113064d
chr3	122983538	122985788	104.898	2231.79	PN1_peak_115551c
chr4	127020658	127022906	104.898	2231.79	PN1_peak_127125b
chr5	148551285	148553391	104.898	2231.79	PN1_peak_144516d
chr9	83440265	83441954	104.898	2231.79	PN1_peak_183543c
chr1	160211414	160213932	104.822	2229.73	PN1_peak_9981g
chr10	75516606	75518531	104.822	2229.73	PN1_peak_17990c
chr11	29171733	29174039	104.822	2229.73	PN1_peak_23955d
chr14	30479128	30480377	104.822	2229.73	PN1_peak_53151b
chr16	56716361	56718383	104.822	2229.73	PN1_peak_70735d
chr16	91727972	91730845	104.822	2229.73	PN1_peak_72768b
chr4	16162578	16164543	104.822	2229.73	PN1_peak_118946d
chr4	135920090	135921925	104.822	2229.73	PN1_peak_128540b
chr5	24840935	24843778	104.822	2229.73	PN1_peak_132629e
chr6	118454385	118456098	104.822	2229.73	PN1_peak_153220c
chr7	144469486	144471478	104.822	2229.73	PN1_peak_166271d
chr8	14089635	14091026	104.822	2229.73	PN1_peak_167336c
chr8	107056034	107057491	104.822	2229.73	PN1_peak_173817c
chr9	104001734	104003549	104.822	2229.73	PN1_peak_185058b
chr10	75703596	75705496	104.746	2227.68	PN1_peak_18016b
chr11	30023985	30026683	104.746	2227.68	PN1_peak_23991h
chr11	106271111	106273626	104.746	2227.68	PN1_peak_31903f
chr14	24577904	24580239	104.746	2227.68	PN1_peak_52539b
chr3	108208844	108212824	104.746	2227.68	PN1_peak_114710e
chr5	124326814	124328870	104.746	2227.68	PN1_peak_141370d
chr7	44847923	44850786	104.746	2227.68	PN1_peak_157985c
chr7	116333416	116335106	104.746	2227.68	PN1_peak_163389c
chr1	171246402	171247966	104.669	2225.63	PN1_peak_10982d
chr10	94034468	94036868	104.669	2225.63	PN1_peak_19887f
chr15	44618118	44620347	104.669	2225.63	PN1_peak_61229d
chr16	55973162	55975385	104.669	2225.63	PN1_peak_70708a
chr17	25726966	25728337	104.669	2225.63	PN1_peak_75352
chr19	46075341	46076519	104.669	2225.63	PN1_peak_91094a
chr6	87041800	87043714	104.669	2225.63	PN1_peak_150391d
chr6	120036676	120040241	104.669	2225.63	PN1_peak_153389f
chr6	125070739	125072638	104.669	2225.63	PN1_peak_153748d
chr7	44467059	44468949	104.669	2225.63	PN1_peak_157934c
chr8	9123736	9125417	104.669	2225.63	PN1_peak_166731d
chr8	105288609	105291603	104.669	2225.63	PN1_peak_173621b
chr1	177794998	177797163	104.593	2223.58	PN1_peak_11521e
chr12	118300437	118303246	104.593	2223.58	PN1_peak_42948c
chr13	8995087	8997032	104.593	2223.58	PN1_peak_43174d
chr13	36726347	36728798	104.593	2223.58	PN1_peak_44839c
chr17	25831792	25834005	104.593	2223.58	PN1_peak_75373d
chr18	12127635	12129644	104.593	2223.58	PN1_peak_81259b
chr6	47593682	47596058	104.593	2223.58	PN1_peak_147583e
chr6	87837967	87839569	104.593	2223.58	PN1_peak_150462b
chr7	27473054	27475228	104.593	2223.58	PN1_peak_156734a
chr8	4323724	4325841	104.593	2223.58	PN1_peak_166440f
chr9	48494718	48496241	104.593	2223.58	PN1_peak_180152b
chr1	151754565	151756547	104.517	2221.53	PN1_peak_9052d
chr14	52019000	52020952	104.517	2221.53	PN1_peak_54270b
chr16	18343019	18344964	104.517	2221.53	PN1_peak_67946c
chr17	87974332	87976001	104.517	2221.53	PN1_peak_80611c
chr2	122117389	122118956	104.517	2221.53	PN1_peak_102072b
chr4	116707645	116709160	104.517	2221.53	PN1_peak_125885b
chr4	129639840	129642451	104.517	2221.53	PN1_peak_127465e
chr4	137356222	137358269	104.517	2221.53	PN1_peak_128837e
chr6	8508731	8511882	104.517	2221.53	PN1_peak_145151a
chr6	143099021	143100587	104.517	2221.53	PN1_peak_155029d
chr8	32791779	32793714	104.517	2221.53	PN1_peak_168560e
chr8	81014251	81015709	104.517	2221.53	PN1_peak_171501b
chr8	121584887	121586145	104.517	2221.53	PN1_peak_175593b
chr9	75683244	75684617	104.517	2221.53	PN1_peak_183188d
chr17	46382950	46385040	104.441	2219.48	PN1_peak_77361a
chr3	69315943	69318735	104.441	2219.48	PN1_peak_111787c
chr4	16013138	16014800	104.441	2219.48	PN1_peak_118943c
chr5	129786503	129788165	104.441	2219.48	PN1_peak_142049c
chr6	71631685	71633923	104.441	2219.48	PN1_peak_149332c
chr7	16399047	16403927	104.441	2219.48	PN1_peak_156061c
chr10	61679580	61681060	104.364	2217.43	PN1_peak_16970a
chr11	101783672	101785966	104.364	2217.43	PN1_peak_31339g
chr12	14148832	14152992	104.364	2217.43	PN1_peak_35225i
chr18	37934605	37936150	104.364	2217.43	PN1_peak_83022c
chr19	47089748	47091473	104.364	2217.43	PN1_peak_91240c
chr5	131793594	131796300	104.364	2217.43	PN1_peak_142335d
chr5	144099778	144101296	104.364	2217.43	PN1_peak_144121a
chr8	83898162	83902507	104.364	2217.43	PN1_peak_171647d
chr8	105859955	105861541	104.364	2217.43	PN1_peak_173705a
chr9	66918611	66920612	104.364	2217.43	PN1_peak_182443c
chr1	165235984	165237984	104.288	2215.38	PN1_peak_10270d
chr1	172481165	172484924	104.288	2215.38	PN1_peak_11147b
chr10	75892630	75894020	104.288	2215.38	PN1_peak_18042b
chr2	37421959	37423630	104.288	2215.38	PN1_peak_95925c
chr3	104218472	104221389	104.288	2215.38	PN1_peak_114298f
chr4	152476424	152478657	104.288	2215.38	PN1_peak_130907d
chr7	101895782	101897332	104.288	2215.38	PN1_peak_162450b
chr8	47673097	47676607	104.288	2215.38	PN1_peak_169553e
chr10	127287663	127291871	104.212	2213.33	PN1_peak_22145h
chr18	49754962	49756435	104.212	2213.33	PN1_peak_83924b
chr4	149306115	149308863	104.212	2213.33	PN1_peak_130306f
chr4	151107054	151109951	104.212	2213.33	PN1_peak_130636d
chr6	71830573	71832184	104.212	2213.33	PN1_peak_149346c
chr7	29179969	29181182	104.212	2213.33	PN1_peak_156964b
chr8	83607309	83609377	104.212	2213.33	PN1_peak_171614b
chr13	32801314	32803295	104.135	2211.28	PN1_peak_44633b
chr18	46524908	46526817	104.135	2211.28	PN1_peak_83744c
chr4	148158456	148161438	104.135	2211.28	PN1_peak_129983f
chr6	125008121	125010318	104.135	2211.28	PN1_peak_153738b
chr1	119898714	119900691	104.059	2209.23	PN1_peak_6764d
chr17	49866337	49868367	104.059	2209.23	PN1_peak_77853d
chr19	38053386	38055457	104.059	2209.23	PN1_peak_90174e
chr3	40846016	40847780	104.059	2209.23	PN1_peak_110147a
chr3	107331963	107334601	104.059	2209.23	PN1_peak_114570f
chr5	34659407	34661425	104.059	2209.23	PN1_peak_133347d
chr6	29347175	29348741	104.059	2209.23	PN1_peak_146154b
chr7	16399047	16403927	104.059	2209.23	PN1_peak_156061e
chr7	141948728	141952019	104.059	2209.23	PN1_peak_165993c
chr8	110617666	110619344	104.059	2209.23	PN1_peak_174194a
chr9	21090964	21092688	104.059	2209.23	PN1_peak_177298e
chr9	48984394	48986253	104.059	2209.23	PN1_peak_180239c
chr9	106437413	106439225	104.059	2209.23	PN1_peak_185261b
chr1	80339439	80341566	103.983	2207.18	PN1_peak_4784c
chr11	75460035	75462309	103.983	2207.18	PN1_peak_27915d
chr13	111724836	111726364	103.983	2207.18	PN1_peak_50773a
chr15	9070431	9072979	103.983	2207.18	PN1_peak_59329a
chr16	20534963	20536229	103.983	2207.18	PN1_peak_68049b
chr19	6275850	6278500	103.983	2207.18	PN1_peak_88053c
chr3	90432701	90434386	103.983	2207.18	PN1_peak_113277d
chr7	105399205	105400994	103.983	2207.18	PN1_peak_162514c
chr7	118242668	118244680	103.983	2207.18	PN1_peak_163577b
chr8	70862305	70866622	103.983	2207.18	PN1_peak_170899i
chr9	21424223	21425827	103.983	2207.18	PN1_peak_177352a
chr1	136624113	136626460	103.907	2205.14	PN1_peak_8404a
chr12	21416469	21419110	103.907	2205.14	PN1_peak_35551e
chr17	37028205	37029742	103.907	2205.14	PN1_peak_77024c
chr2	30363513	30364979	103.907	2205.14	PN1_peak_94931a
chr5	34368808	34371162	103.907	2205.14	PN1_peak_133323c
chr7	5013923	5016230	103.907	2205.14	PN1_peak_155855d
chr11	54859880	54861236	103.83	2203.09	PN1_peak_25958d
chr11	59838617	59840406	103.83	2203.09	PN1_peak_26404c
chr2	163138399	163139975	103.83	2203.09	PN1_peak_105642b
chr3	32396102	32398564	103.83	2203.09	PN1_peak_109506c
chr5	73292166	73293778	103.83	2203.09	PN1_peak_135897a
chr15	34442408	34444276	103.754	2201.04	PN1_peak_60612b
chr18	53861248	53863322	103.754	2201.04	PN1_peak_84169b
chr19	4878068	4879294	103.754	2201.04	PN1_peak_87847a
chr19	4927679	4929121	103.754	2201.04	PN1_peak_87851b
chr3	90475576	90477134	103.754	2201.04	PN1_peak_113283a
chr4	116555469	116558200	103.754	2201.04	PN1_peak_125871f
chr5	92503352	92507054	103.754	2201.04	PN1_peak_137092i
chr7	27486328	27488156	103.754	2201.04	PN1_peak_156737b
chr7	102064596	102066017	103.754	2201.04	PN1_peak_162468c
chr1	164306753	164308319	103.678	2198.99	PN1_peak_10229c
chr12	84771570	84774048	103.678	2198.99	PN1_peak_39742c
chr18	33213332	33214558	103.678	2198.99	PN1_peak_82473b
chr18	42510926	42512609	103.678	2198.99	PN1_peak_83351a
chr3	79440397	79442007	103.678	2198.99	PN1_peak_112155b
chr3	129535372	129537056	103.678	2198.99	PN1_peak_115988c
chr4	129623000	129625565	103.678	2198.99	PN1_peak_127463g
chr1	38630883	38633952	103.601	2196.95	PN1_peak_1676e
chr15	77152259	77154656	103.601	2196.95	PN1_peak_63300e
chr17	56829652	56831960	103.601	2196.95	PN1_peak_78349d
chr7	4811317	4813418	103.601	2196.95	PN1_peak_155835e
chr1	169968667	169970086	103.525	2194.9	PN1_peak_10853b
chr11	106786736	106790136	103.525	2194.9	PN1_peak_31958g
chr12	8498236	8501208	103.525	2194.9	PN1_peak_34841f
chr16	17530069	17531821	103.525	2194.9	PN1_peak_67840b
chr19	7263974	7272270	103.525	2194.9	PN1_peak_88268k
chr3	51095246	51098126	103.525	2194.9	PN1_peak_110487a
chr5	34572854	34574824	103.525	2194.9	PN1_peak_133340b
chr6	42708881	42710645	103.525	2194.9	PN1_peak_147390c
chr7	80293794	80295287	103.525	2194.9	PN1_peak_160691a
chr9	113930138	113932580	103.525	2194.9	PN1_peak_185994b
chr1	51477369	51479159	103.449	2192.85	PN1_peak_2436c
chr11	78114909	78116532	103.449	2192.85	PN1_peak_28349b
chr16	20692207	20694280	103.449	2192.85	PN1_peak_68068c
chr18	34858984	34863612	103.449	2192.85	PN1_peak_82670g
chr18	68299531	68301339	103.449	2192.85	PN1_peak_85724c
chr19	43689003	43690541	103.449	2192.85	PN1_peak_90703a
chr2	11776863	11779189	103.449	2192.85	PN1_peak_93414b
chr2	124489934	124491754	103.449	2192.85	PN1_peak_102235b
chr8	111033243	111034920	103.449	2192.85	PN1_peak_174243b
chr10	80298161	80302961	103.373	2190.81	PN1_peak_18507h
chr10	83359585	83361069	103.373	2190.81	PN1_peak_18973b
chr11	48816212	48819061	103.373	2190.81	PN1_peak_25404c
chr12	31498840	31500925	103.373	2190.81	PN1_peak_36300d
chr12	102439005	102440413	103.373	2190.81	PN1_peak_41180c
chr14	46766667	46767867	103.373	2190.81	PN1_peak_53864b
chr19	40611516	40612890	103.373	2190.81	PN1_peak_90311c
chr4	83416719	83419207	103.373	2190.81	PN1_peak_123203d
chr4	122890249	122892235	103.373	2190.81	PN1_peak_126474d
chr5	114443508	114444982	103.373	2190.81	PN1_peak_139587b
chr6	17636533	17638289	103.373	2190.81	PN1_peak_145541a
chr6	33248523	33249763	103.373	2190.81	PN1_peak_146682b
chr12	32819276	32821464	103.296	2188.76	PN1_peak_36414c
chr17	73107247	73108818	103.296	2188.76	PN1_peak_79331a
chr19	21271226	21273333	103.296	2188.76	PN1_peak_89056c
chr4	124801710	124803241	103.296	2188.76	PN1_peak_126760c
chr5	136602927	136604065	103.296	2188.76	PN1_peak_143095a
chr7	16920870	16925149	103.296	2188.76	PN1_peak_156136h
chr7	121705990	121708264	103.296	2188.76	PN1_peak_163856d
chr8	84235892	84238262	103.296	2188.76	PN1_peak_171711e
chr1	179802444	179804638	103.22	2186.72	PN1_peak_11724c
chr10	40300421	40303156	103.22	2186.72	PN1_peak_15457e
chr10	80602354	80603693	103.22	2186.72	PN1_peak_18594b
chr10	81495521	81497338	103.22	2186.72	PN1_peak_18819c
chr10	128269939	128271203	103.22	2186.72	PN1_peak_22274a
chr11	59162674	59164364	103.22	2186.72	PN1_peak_26339b
chr14	77155589	77158467	103.22	2186.72	PN1_peak_56656c
chr14	122957669	122958590	103.22	2186.72	PN1_peak_59038
chr15	36791395	36795103	103.22	2186.72	PN1_peak_60771d
chr15	101245816	101247352	103.22	2186.72	PN1_peak_66517b
chr16	94312353	94314825	103.22	2186.72	PN1_peak_73150d
chr17	47139054	47142447	103.22	2186.72	PN1_peak_77472b
chr5	135167900	135169495	103.22	2186.72	PN1_peak_142874b
chr6	127700565	127702612	103.22	2186.72	PN1_peak_154038a
chr7	3692297	3695212	103.22	2186.72	PN1_peak_155761a
chr7	45783364	45787601	103.22	2186.72	PN1_peak_158172e
chr7	80946863	80948472	103.22	2186.72	PN1_peak_160783d
chr8	45974847	45976031	103.22	2186.72	PN1_peak_169402a
chr1	105989666	105992212	103.144	2184.67	PN1_peak_6269c
chr1	161069907	161071555	103.144	2184.67	PN1_peak_10048b
chr10	80576036	80579405	103.144	2184.67	PN1_peak_18591d
chr14	57797446	57799254	103.144	2184.67	PN1_peak_54736b
chr15	98916899	98918797	103.144	2184.67	PN1_peak_66134d
chr17	35915571	35920785	103.144	2184.67	PN1_peak_76963c
chr2	165033894	165035630	103.144	2184.67	PN1_peak_105865c
chr6	83077400	83079303	103.144	2184.67	PN1_peak_149894d
chr7	24505083	24508401	103.144	2184.67	PN1_peak_156429g
chr7	101905121	101906574	103.144	2184.67	PN1_peak_162452c
chr8	69624708	69626134	103.144	2184.67	PN1_peak_170671c
chr8	127378799	127380304	103.144	2184.67	PN1_peak_176537c
chr1	15804975	15806579	103.067	2182.62	PN1_peak_408a
chr1	136017400	136019444	103.067	2182.62	PN1_peak_8269b
chr11	59661324	59663549	103.067	2182.62	PN1_peak_26392d
chr11	69681247	69683545	103.067	2182.62	PN1_peak_27381b
chr12	12936942	12943712	103.067	2182.62	PN1_peak_35143m
chr14	55671206	55672748	103.067	2182.62	PN1_peak_54580c
chr17	28799890	28802651	103.067	2182.62	PN1_peak_75878f
chr17	46159795	46161956	103.067	2182.62	PN1_peak_77339c
chr19	46151734	46153024	103.067	2182.62	PN1_peak_91102b
chr4	119232046	119234387	103.067	2182.62	PN1_peak_126193b
chr4	140960571	140962255	103.067	2182.62	PN1_peak_129520a
chr5	108628992	108630540	103.067	2182.62	PN1_peak_138497c
chr6	14897916	14902720	103.067	2182.62	PN1_peak_145355h
chr7	25266992	25269274	103.067	2182.62	PN1_peak_156566a
chr10	81229701	81231674	102.991	2180.58	PN1_peak_18730e
chr13	14062456	14065464	102.991	2180.58	PN1_peak_43397c
chr16	75765916	75768002	102.991	2180.58	PN1_peak_71721c
chr17	90086266	90089567	102.991	2180.58	PN1_peak_80752b
chr2	24949068	24950655	102.991	2180.58	PN1_peak_94068b
chr2	147012324	147014013	102.991	2180.58	PN1_peak_103964c
chr3	97657407	97659447	102.991	2180.58	PN1_peak_113721c
chr1	105662950	105664955	102.915	2178.54	PN1_peak_6253b
chr1	180568258	180570458	102.915	2178.54	PN1_peak_11802b
chr10	42273787	42278908	102.915	2178.54	PN1_peak_15640l
chr10	94128770	94130351	102.915	2178.54	PN1_peak_19892d
chr10	128057894	128060029	102.915	2178.54	PN1_peak_22250b
chr16	55933417	55935212	102.915	2178.54	PN1_peak_70696e
chr16	91645823	91648800	102.915	2178.54	PN1_peak_72759e
chr17	24140761	24142541	102.915	2178.54	PN1_peak_75161b
chr2	167931492	167933821	102.915	2178.54	PN1_peak_106509b
chr3	127836598	127838196	102.915	2178.54	PN1_peak_115872c
chr9	59577282	59579036	102.915	2178.54	PN1_peak_181380b
chr10	99260747	99264710	102.839	2176.49	PN1_peak_20294f
chr11	106192779	106194355	102.839	2176.49	PN1_peak_31897d
chr17	56007611	56011187	102.839	2176.49	PN1_peak_78123e
chr2	33370100	33372292	102.839	2176.49	PN1_peak_95451d
chr2	121270436	121272989	102.839	2176.49	PN1_peak_102007d
chr2	157057677	157059633	102.839	2176.49	PN1_peak_104908e
chr5	137784976	137788261	102.839	2176.49	PN1_peak_143256f
chr6	56714302	56716178	102.839	2176.49	PN1_peak_148826a
chr7	113607552	113608586	102.839	2176.49	PN1_peak_163075
chr8	116992550	116994355	102.839	2176.49	PN1_peak_174812c
chr9	106145007	106146393	102.839	2176.49	PN1_peak_185216c
chr10	75763728	75765518	102.762	2174.45	PN1_peak_18021b
chr12	82168637	82171411	102.762	2174.45	PN1_peak_39465c
chr15	39111932	39113511	102.762	2174.45	PN1_peak_60961d
chr18	45945225	45947036	102.762	2174.45	PN1_peak_83692c
chr19	3850998	3853018	102.762	2174.45	PN1_peak_87715b
chr19	4332555	4334789	102.762	2174.45	PN1_peak_87785e
chr2	84677398	84678951	102.762	2174.45	PN1_peak_99549d
chr3	42891536	42893084	102.762	2174.45	PN1_peak_110259b
chr4	95049638	95054204	102.762	2174.45	PN1_peak_123954i
chr8	94600897	94603220	102.762	2174.45	PN1_peak_172993d
chr9	43698886	43700881	102.762	2174.45	PN1_peak_179459c
chr11	20112000	20113777	102.686	2172.41	PN1_peak_23356c
chr13	44729417	44731600	102.686	2172.41	PN1_peak_45526b
chr15	94588977	94590541	102.686	2172.41	PN1_peak_65612c
chr2	19656688	19659492	102.686	2172.41	PN1_peak_93824d
chr3	8664355	8668526	102.686	2172.41	PN1_peak_108349g
chr5	84413971	84418605	102.686	2172.41	PN1_peak_136693k
chr8	25976000	25977427	102.686	2172.41	PN1_peak_168051b
chr8	110919145	110920951	102.686	2172.41	PN1_peak_174226a
chr1	136129775	136135320	102.61	2170.36	PN1_peak_8297d
chr1	153898814	153901636	102.61	2170.36	PN1_peak_9355c
chr11	101441838	101443242	102.61	2170.36	PN1_peak_31259a
chr12	59218555	59220656	102.61	2170.36	PN1_peak_38063d
chr13	69610573	69612528	102.61	2170.36	PN1_peak_47788d
chr15	37006695	37008209	102.61	2170.36	PN1_peak_60793c
chr17	87106308	87108629	102.61	2170.36	PN1_peak_80483b
chr2	5950315	5952401	102.61	2170.36	PN1_peak_92891d
chr2	25261815	25263483	102.61	2170.36	PN1_peak_94111c
chr2	29124410	29125973	102.61	2170.36	PN1_peak_94695a
chr2	155517336	155518859	102.61	2170.36	PN1_peak_104691a
chr4	41348461	41349969	102.61	2170.36	PN1_peak_120189a
chr4	141138561	141140378	102.61	2170.36	PN1_peak_129551e
chr5	110839260	110840523	102.61	2170.36	PN1_peak_138617b
chr5	114566823	114568487	102.61	2170.36	PN1_peak_139607a
chr6	85450502	85453412	102.61	2170.36	PN1_peak_150227c
chr7	113206338	113208660	102.61	2170.36	PN1_peak_163052d
chr1	151499775	151501563	102.533	2168.32	PN1_peak_9033e
chr11	69661932	69663399	102.533	2168.32	PN1_peak_27377b
chr11	119490700	119492324	102.533	2168.32	PN1_peak_34029c
chr13	92353910	92355646	102.533	2168.32	PN1_peak_49019c
chr18	61554579	61556123	102.533	2168.32	PN1_peak_85022b
chr6	124930411	124932765	102.533	2168.32	PN1_peak_153728c
chr9	19621579	19622671	102.533	2168.32	PN1_peak_177213
chr9	21545333	21548418	102.533	2168.32	PN1_peak_177358c
chr12	112999739	113001588	102.457	2166.28	PN1_peak_42716c
chr17	88529437	88531079	102.457	2166.28	PN1_peak_80680b
chr2	152046745	152052694	102.457	2166.28	PN1_peak_104240c
chr3	88141503	88144448	102.457	2166.28	PN1_peak_112932b
chr5	111268272	111271601	102.457	2166.28	PN1_peak_138819f
chr7	19148337	19150309	102.457	2166.28	PN1_peak_156236d
chr8	47532770	47534337	102.457	2166.28	PN1_peak_169548c
chr1	37540172	37541888	102.381	2164.24	PN1_peak_1500b
chr1	135429523	135431248	102.381	2164.24	PN1_peak_8142c
chr15	63531893	63534041	102.381	2164.24	PN1_peak_62211a
chr16	97961568	97963343	102.381	2164.24	PN1_peak_73502d
chr2	23155419	23157103	102.381	2164.24	PN1_peak_94005c
chr3	5754367	5755915	102.381	2164.24	PN1_peak_108261a
chr4	49520382	49521864	102.381	2164.24	PN1_peak_121152c
chr5	65198893	65200367	102.381	2164.24	PN1_peak_135328b
chr8	70672322	70674221	102.381	2164.24	PN1_peak_170850c
chr8	116978169	116979433	102.381	2164.24	PN1_peak_174809c
chr14	31829462	31831788	102.305	2162.19	PN1_peak_53278c
chr15	36937802	36939633	102.305	2162.19	PN1_peak_60782c
chr15	78913245	78915221	102.305	2162.19	PN1_peak_63592a
chr17	14942519	14944065	102.305	2162.19	PN1_peak_74835b
chr4	129740801	129743810	102.305	2162.19	PN1_peak_127476g
chr5	137501503	137503386	102.305	2162.19	PN1_peak_143186c
chr6	143166096	143168229	102.305	2162.19	PN1_peak_155032d
chr10	91081902	91083665	102.228	2160.15	PN1_peak_19585c
chr7	96831800	96833443	102.228	2160.15	PN1_peak_161815c
chr9	21509440	21511190	102.228	2160.15	PN1_peak_177357c
chr9	107770163	107771827	102.228	2160.15	PN1_peak_185476c
chr13	78197165	78204342	102.152	2158.11	PN1_peak_48368l
chr15	81925317	81926915	102.152	2158.11	PN1_peak_63997d
chr18	45557500	45561513	102.152	2158.11	PN1_peak_83656f
chr2	103564484	103567644	102.152	2158.11	PN1_peak_100678e
chr2	119350382	119351941	102.152	2158.11	PN1_peak_101895b
chr3	108256486	108257671	102.152	2158.11	PN1_peak_114713b
chr4	62407480	62409483	102.152	2158.11	PN1_peak_121879d
chr6	33525023	33527257	102.152	2158.11	PN1_peak_146706b
chr7	13033959	13035445	102.152	2158.11	PN1_peak_155976b
chr7	19119172	19120584	102.152	2158.11	PN1_peak_156232b
chr7	30307721	30309435	102.152	2158.11	PN1_peak_157108b
chr7	100371078	100373194	102.152	2158.11	PN1_peak_162225d
chr9	64252644	64254275	102.152	2158.11	PN1_peak_182116c
chr13	96669995	96671957	102.076	2156.07	PN1_peak_49431b
chr15	80709348	80712493	102.076	2156.07	PN1_peak_63876d
chr15	98166658	98168647	102.076	2156.07	PN1_peak_66029d
chr15	100550791	100552624	102.076	2156.07	PN1_peak_66374d
chr2	166995016	166997072	102.076	2156.07	PN1_peak_106339d
chr3	105958353	105960348	102.076	2156.07	PN1_peak_114502d
chr5	23432353	23436101	102.076	2156.07	PN1_peak_132413c
chr7	28049396	28050633	102.076	2156.07	PN1_peak_156797b
chr8	83651759	83654040	102.076	2156.07	PN1_peak_171618c
chr1	158355029	158357164	101.999	2154.03	PN1_peak_9850f
chr10	91180857	91183126	101.999	2154.03	PN1_peak_19595d
chr12	3234834	3236729	101.999	2154.03	PN1_peak_34367b
chr12	64964815	64967021	101.999	2154.03	PN1_peak_38151d
chr13	8884996	8886517	101.999	2154.03	PN1_peak_43172c
chr14	120274648	120277069	101.999	2154.03	PN1_peak_58766b
chr17	56255337	56257939	101.999	2154.03	PN1_peak_78172d
chr18	46524908	46526817	101.999	2154.03	PN1_peak_83744d
chr4	109201232	109202873	101.999	2154.03	PN1_peak_125500b
chr5	45449204	45451126	101.999	2154.03	PN1_peak_134354d
chr5	133155857	133157267	101.999	2154.03	PN1_peak_142606b
chr5	139251394	139253812	101.999	2154.03	PN1_peak_143370c
chr8	72570187	72572915	101.999	2154.03	PN1_peak_171070b
chr10	58445865	58447841	101.923	2151.99	PN1_peak_16542b
chr11	119084520	119087735	101.923	2151.99	PN1_peak_33939e
chr12	3425517	3427993	101.923	2151.99	PN1_peak_34388c
chr16	85887220	85888500	101.923	2151.99	PN1_peak_72252b
chr17	56036027	56037361	101.923	2151.99	PN1_peak_78132b
chr2	35199480	35201736	101.923	2151.99	PN1_peak_95745f
chr2	167633987	167635123	101.923	2151.99	PN1_peak_106465b
chr3	88335422	88337253	101.923	2151.99	PN1_peak_112975d
chr4	120568739	120571121	101.923	2151.99	PN1_peak_126402e
chr6	67266035	67268307	101.923	2151.99	PN1_peak_149231c
chr6	88841082	88844367	101.923	2151.99	PN1_peak_150596b
chr7	73615991	73619437	101.923	2151.99	PN1_peak_160063h
chr11	68852129	68853865	101.847	2149.95	PN1_peak_27242c
chr13	80882232	80887189	101.847	2149.95	PN1_peak_48516l
chr15	76518238	76524880	101.847	2149.95	PN1_peak_63214n
chr16	3742841	3744961	101.847	2149.95	PN1_peak_66892b
chr16	3871836	3873035	101.847	2149.95	PN1_peak_66896
chr17	55958542	55960047	101.847	2149.95	PN1_peak_78114b
chr2	156143251	156145134	101.847	2149.95	PN1_peak_104755b
chr3	97766478	97768748	101.847	2149.95	PN1_peak_113728e
chr3	116968200	116969824	101.847	2149.95	PN1_peak_115101b
chr4	83524354	83526243	101.847	2149.95	PN1_peak_123219e
chr5	137292900	137295397	101.847	2149.95	PN1_peak_143160c
chr9	43698886	43700881	101.847	2149.95	PN1_peak_179459d
chr1	184904488	184907149	101.77	2147.91	PN1_peak_12274e
chr11	5787895	5789257	101.77	2147.91	PN1_peak_22696b
chr11	69835814	69839306	101.77	2147.91	PN1_peak_27398i
chr12	80789703	80791600	101.77	2147.91	PN1_peak_39351d
chr17	37028205	37029742	101.77	2147.91	PN1_peak_77024b
chr6	136467164	136469928	101.77	2147.91	PN1_peak_154511e
chr9	37207542	37208815	101.77	2147.91	PN1_peak_178816c
chr9	98985749	98987442	101.77	2147.91	PN1_peak_184503a
chr1	46852327	46854834	101.694	2145.87	PN1_peak_2341b
chr10	59949668	59953399	101.694	2145.87	PN1_peak_16708g
chr10	81377610	81379342	101.694	2145.87	PN1_peak_18771c
chr11	86756159	86758942	101.694	2145.87	PN1_peak_29321f
chr13	103805532	103807237	101.694	2145.87	PN1_peak_50175b
chr4	34549827	34552025	101.694	2145.87	PN1_peak_119915c
chr4	108832692	108835549	101.694	2145.87	PN1_peak_125468c
chr8	84269814	84271020	101.694	2145.87	PN1_peak_171714b
chr8	122442583	122445021	101.694	2145.87	PN1_peak_175744b
chr13	107887334	107892426	101.618	2143.83	PN1_peak_50453l
chr15	83171219	83173205	101.618	2143.83	PN1_peak_64167d
chr17	26972133	26973974	101.618	2143.83	PN1_peak_75549d
chr2	26444284	26446437	101.618	2143.83	PN1_peak_94264e
chr4	96968415	96969952	101.618	2143.83	PN1_peak_124048c
chr4	134930112	134931670	101.618	2143.83	PN1_peak_128399b
chr6	115674999	115677572	101.618	2143.83	PN1_peak_152994f
chr7	13037262	13039024	101.618	2143.83	PN1_peak_155977c
chr8	70233510	70235259	101.618	2143.83	PN1_peak_170753b
chr8	121650978	121654501	101.618	2143.83	PN1_peak_175615g
chr9	22411000	22412054	101.618	2143.83	PN1_peak_177488b
chr12	85454788	85456236	101.542	2141.8	PN1_peak_39828a
chr14	16364012	16366856	101.542	2141.8	PN1_peak_51947d
chr15	59645950	59651327	101.542	2141.8	PN1_peak_62018h
chr18	31803424	31805252	101.542	2141.8	PN1_peak_82393b
chr2	121805316	121808220	101.542	2141.8	PN1_peak_102057g
chr5	150664677	150666271	101.542	2141.8	PN1_peak_144747c
chr7	24111835	24113526	101.542	2141.8	PN1_peak_156379b
chr7	25237054	25239770	101.542	2141.8	PN1_peak_156563d
chr7	46102405	46105081	101.542	2141.8	PN1_peak_158221d
chr1	74235705	74237499	101.465	2139.76	PN1_peak_4199c
chr1	135313106	135314297	101.465	2139.76	PN1_peak_8128c
chr13	100650343	100651915	101.465	2139.76	PN1_peak_49952b
chr15	73066988	73068267	101.465	2139.76	PN1_peak_62744
chr15	99294292	99296245	101.465	2139.76	PN1_peak_66205c
chr17	48408348	48411091	101.465	2139.76	PN1_peak_77667c
chr2	90846412	90848352	101.465	2139.76	PN1_peak_99678b
chr4	136020912	136022253	101.465	2139.76	PN1_peak_128554c
chr6	83053154	83055760	101.465	2139.76	PN1_peak_149885e
chr7	44847923	44850786	101.465	2139.76	PN1_peak_157985b
chr7	121033804	121035797	101.465	2139.76	PN1_peak_163798b
chr9	45983315	45985780	101.465	2139.76	PN1_peak_179827g
chr10	62339110	62341146	101.389	2137.72	PN1_peak_17051b
chr12	87265528	87267561	101.389	2137.72	PN1_peak_40111c
chr2	119617945	119619032	101.389	2137.72	PN1_peak_101912c
chr2	121412751	121414809	101.389	2137.72	PN1_peak_102016b
chr2	165325561	165327955	101.389	2137.72	PN1_peak_105977d
chr3	35999755	36001235	101.389	2137.72	PN1_peak_109808b
chr5	93205046	93207627	101.389	2137.72	PN1_peak_137188f
chr5	139251394	139253812	101.389	2137.72	PN1_peak_143370d
chr8	71396200	71397511	101.389	2137.72	PN1_peak_170932a
chr8	115153686	115154828	101.389	2137.72	PN1_peak_174683a
chr9	25481078	25482681	101.389	2137.72	PN1_peak_177740a
chr9	122293067	122295154	101.389	2137.72	PN1_peak_186939d
chr17	17623262	17626687	101.313	2135.68	PN1_peak_75001d
chr4	117549891	117551489	101.313	2135.68	PN1_peak_126000a
chr4	129695811	129697938	101.313	2135.68	PN1_peak_127469b
chr5	36464316	36465813	101.313	2135.68	PN1_peak_133632a
chr1	57039709	57041009	101.236	2133.65	PN1_peak_2922b
chr12	84450343	84452188	101.236	2133.65	PN1_peak_39690c
chr19	8818376	8821208	101.236	2133.65	PN1_peak_88344d
chr2	139310715	139312490	101.236	2133.65	PN1_peak_103360b
chr3	32735858	32737964	101.236	2133.65	PN1_peak_109529d
chr4	141544963	141547835	101.236	2133.65	PN1_peak_129623d
chr5	142857052	142858605	101.236	2133.65	PN1_peak_143986b
chr9	42054315	42056086	101.236	2133.65	PN1_peak_179210c
chr1	23255476	23257726	101.16	2131.61	PN1_peak_726b
chr11	78550023	78551423	101.16	2131.61	PN1_peak_28407b
chr13	12257007	12258605	101.16	2131.61	PN1_peak_43340d
chr19	10100130	10102993	101.16	2131.61	PN1_peak_88433f
chr3	61362744	61366762	101.16	2131.61	PN1_peak_111313d
chr4	123411084	123412722	101.16	2131.61	PN1_peak_126558c
chr5	100517697	100519417	101.16	2131.61	PN1_peak_137759b
chr6	7843992	7845486	101.16	2131.61	PN1_peak_145107b
chr6	142386551	142387962	101.16	2131.61	PN1_peak_154952b
chr7	35396122	35397596	101.16	2131.61	PN1_peak_157405c
chr8	18845651	18847505	101.16	2131.61	PN1_peak_167619b
chr8	113634240	113636596	101.16	2131.61	PN1_peak_174490c
chr8	120598295	120600050	101.16	2131.61	PN1_peak_175449a
chr9	108824109	108827972	101.16	2131.61	PN1_peak_185592d
chr1	180194984	180196686	101.084	2129.57	PN1_peak_11745d
chr11	50209681	50211514	101.084	2129.57	PN1_peak_25505b
chr11	103411963	103413474	101.084	2129.57	PN1_peak_31631a
chr16	38521586	38523253	101.084	2129.57	PN1_peak_69721d
chr17	29031675	29033228	101.084	2129.57	PN1_peak_75914b
chr17	47501636	47502880	101.084	2129.57	PN1_peak_77520b
chr18	6515721	6517410	101.084	2129.57	PN1_peak_81046a
chr2	29525863	29527350	101.084	2129.57	PN1_peak_94789b
chr4	40142263	40144476	101.084	2129.57	PN1_peak_120103b
chr4	40721596	40723704	101.084	2129.57	PN1_peak_120125b
chr6	137178051	137180394	101.084	2129.57	PN1_peak_154593d
chr7	16737561	16739209	101.084	2129.57	PN1_peak_156098b
chr7	101663293	101664436	101.084	2129.57	PN1_peak_162429a
chr8	120555719	120560429	101.084	2129.57	PN1_peak_175427f
chr11	115276311	115277671	101.008	2127.54	PN1_peak_33079c
chr11	120466478	120468324	101.008	2127.54	PN1_peak_34247b
chr13	106946338	106948045	101.008	2127.54	PN1_peak_50326b
chr14	18237845	18239929	101.008	2127.54	PN1_peak_52020b
chr18	3506714	3508468	101.008	2127.54	PN1_peak_80894d
chr2	154656486	154657795	101.008	2127.54	PN1_peak_104614b
chr10	62790970	62793526	100.931	2125.5	PN1_peak_17075e
chr11	4094081	4097687	100.931	2125.5	PN1_peak_22500h
chr11	104549417	104551244	100.931	2125.5	PN1_peak_31784e
chr11	113682960	113685056	100.931	2125.5	PN1_peak_32767d
chr15	103162806	103164005	100.931	2125.5	PN1_peak_66813b
chr17	34849504	34851028	100.931	2125.5	PN1_peak_76777c
chr18	24602092	24604696	100.931	2125.5	PN1_peak_81996f
chr3	50003094	50005352	100.931	2125.5	PN1_peak_110404c
chr4	46649293	46650983	100.931	2125.5	PN1_peak_120799d
chr5	134687628	134689781	100.931	2125.5	PN1_peak_142821e
chr5	149635220	149637681	100.931	2125.5	PN1_peak_144676c
chr7	44495725	44497436	100.931	2125.5	PN1_peak_157943b
chr10	70597988	70600371	100.855	2123.46	PN1_peak_17708d
chr11	95040248	95042700	100.855	2123.46	PN1_peak_30216e
chr14	37134598	37136129	100.855	2123.46	PN1_peak_53645c
chr15	71809393	71811707	100.855	2123.46	PN1_peak_62652d
chr16	59638475	59640008	100.855	2123.46	PN1_peak_70839a
chr2	113827980	113829624	100.855	2123.46	PN1_peak_101328d
chr5	4103511	4105674	100.855	2123.46	PN1_peak_131576e
chr5	31047552	31049734	100.855	2123.46	PN1_peak_133070c
chr6	54992122	54993457	100.855	2123.46	PN1_peak_148651b
chr6	140730732	140732131	100.855	2123.46	PN1_peak_154855a
chr8	34804368	34810851	100.855	2123.46	PN1_peak_168753k
chr9	31279576	31282094	100.855	2123.46	PN1_peak_178287c
chr9	44406615	44408229	100.855	2123.46	PN1_peak_179611b
chr1	59534792	59536727	100.779	2121.43	PN1_peak_3173a
chr1	171221498	171223202	100.779	2121.43	PN1_peak_10980d
chr10	52380822	52382980	100.779	2121.43	PN1_peak_16282e
chr10	82661242	82663531	100.779	2121.43	PN1_peak_18868d
chr16	48992548	48994684	100.779	2121.43	PN1_peak_70332e
chr18	38249661	38251071	100.779	2121.43	PN1_peak_83098d
chr2	10788137	10789275	100.779	2121.43	PN1_peak_93354
chr4	49631243	49632855	100.779	2121.43	PN1_peak_121163c
chr6	38550548	38552650	100.779	2121.43	PN1_peak_147102c
chr7	127195138	127196810	100.779	2121.43	PN1_peak_164374c
chr9	56738149	56739891	100.779	2121.43	PN1_peak_180940b
chr9	57071468	57074565	100.779	2121.43	PN1_peak_180999h
chr10	63428410	63430675	100.702	2119.39	PN1_peak_17140e
chr16	22438189	22441121	100.702	2119.39	PN1_peak_68243d
chr5	36482989	36485099	100.702	2119.39	PN1_peak_133635d
chr7	67644331	67646219	100.702	2119.39	PN1_peak_159527e
chr7	123377535	123378888	100.702	2119.39	PN1_peak_163989b
chr8	11554536	11559042	100.702	2119.39	PN1_peak_167008j
chr8	128684522	128686846	100.702	2119.39	PN1_peak_176672e
chr1	151427710	151429631	100.626	2117.36	PN1_peak_9026c
chr11	117653312	117656464	100.626	2117.36	PN1_peak_33589c
chr18	64886676	64890596	100.626	2117.36	PN1_peak_85288e
chr2	91264413	91266041	100.626	2117.36	PN1_peak_99725a
chr5	28070066	28072824	100.626	2117.36	PN1_peak_132802d
chr5	124110880	124113422	100.626	2117.36	PN1_peak_141334e
chr8	70905393	70907119	100.626	2117.36	PN1_peak_170913b
chr9	108048181	108049913	100.626	2117.36	PN1_peak_185508e
chr10	60001949	60004209	100.55	2115.32	PN1_peak_16723d
chr11	75347964	75349054	100.55	2115.32	PN1_peak_27901b
chr14	12184235	12185831	100.55	2115.32	PN1_peak_51696d
chr14	62759485	62762383	100.55	2115.32	PN1_peak_55200e
chr16	4212765	4215009	100.55	2115.32	PN1_peak_66914d
chr8	25601042	25603774	100.55	2115.32	PN1_peak_168016c
chr8	126894500	126896005	100.55	2115.32	PN1_peak_176437b
chr9	16342557	16346824	100.55	2115.32	PN1_peak_177137j
chr1	59912105	59914397	100.474	2113.29	PN1_peak_3213b
chr11	62549511	62552116	100.474	2113.29	PN1_peak_26688f
chr15	25983518	25985525	100.474	2113.29	PN1_peak_59998b
chr15	102721448	102722868	100.474	2113.29	PN1_peak_66696c
chr16	78300867	78303143	100.474	2113.29	PN1_peak_71950c
chr17	25984426	25986654	100.474	2113.29	PN1_peak_75402d
chr5	135933078	135935590	100.474	2113.29	PN1_peak_142989h
chr7	16045894	16049381	100.474	2113.29	PN1_peak_156009f
chr9	57071468	57074565	100.474	2113.29	PN1_peak_180999g
chr9	82828982	82830726	100.474	2113.29	PN1_peak_183504d
chr1	128243490	128245255	100.397	2111.26	PN1_peak_7232c
chr11	6625354	6626831	100.397	2111.26	PN1_peak_22821c
chr11	73176314	73178354	100.397	2111.26	PN1_peak_27767b
chr12	103425140	103426528	100.397	2111.26	PN1_peak_41351c
chr16	22008748	22010183	100.397	2111.26	PN1_peak_68191a
chr19	4096368	4098171	100.397	2111.26	PN1_peak_87740c
chr19	46499372	46504931	100.397	2111.26	PN1_peak_91155b
chr2	39225344	39227025	100.397	2111.26	PN1_peak_96228d
chr2	72426280	72428217	100.397	2111.26	PN1_peak_98624b
chr3	38483290	38485606	100.397	2111.26	PN1_peak_109973e
chr3	83054965	83056349	100.397	2111.26	PN1_peak_112351b
chr4	41464342	41465693	100.397	2111.26	PN1_peak_120196b
chr4	139622166	139623737	100.397	2111.26	PN1_peak_129201c
chr5	35137054	35139296	100.397	2111.26	PN1_peak_133404a
chr1	133907362	133909578	100.321	2109.22	PN1_peak_7905c
chr1	134077231	134080525	100.321	2109.22	PN1_peak_7939f
chr10	91122953	91124691	100.321	2109.22	PN1_peak_19586d
chr10	127062636	127065273	100.321	2109.22	PN1_peak_22085b
chr11	118476362	118477790	100.321	2109.22	PN1_peak_33737a
chr14	49065310	49067255	100.321	2109.22	PN1_peak_54140d
chr14	62836730	62838414	100.321	2109.22	PN1_peak_55201b
[truncated: 98,001 more rows]

## Sheet: PN2_peaks
chr	start	end	fold_enrichment	X.log10.qvalue.	name
chr1	88276088	88278609	302.454	5447.61	PN2_peak_5780c
chr2	98666163	98667438	150.586	2320.4	PN2_peak_108914d
chr7	3644031	3646524	136.017	2044.25	PN2_peak_168087b
chr18	82170255	82171015	132.171	1972.36	PN2_peak_94640a
chr5	120611886	120614212	131.355	1957.18	PN2_peak_151847c
chr15	102404810	102407291	130.539	1942.02	PN2_peak_72642c
chr6	113325997	113327786	130.189	1935.54	PN2_peak_164462b
chr10	128695306	128697211	129.373	1920.42	PN2_peak_24448c
chr8	4676743	4679218	127.159	1879.49	PN2_peak_179769c
chr7	110060286	110062637	126.809	1873.05	PN2_peak_175749d
chr9	119320926	119323753	126.343	1864.46	PN2_peak_201331g
chr10	84916691	84918443	125.877	1855.88	PN2_peak_20730c
chr18	73571171	73574978	125.644	1851.59	PN2_peak_93634d
chr9	57074840	57077816	125.527	1849.44	PN2_peak_195498e
chr19	26603731	26608078	125.061	1840.88	PN2_peak_97198e
chr17	20944111	20946667	124.944	1838.74	PN2_peak_81584d
chr15	12738938	12740587	124.828	1836.6	PN2_peak_64988c
chr7	100606849	100608907	124.595	1832.32	PN2_peak_175175c
chr7	44985258	44988667	124.478	1830.18	PN2_peak_170519c
chr19	7039025	7041184	124.362	1828.04	PN2_peak_95683c
chr2	154789994	154792514	124.362	1828.04	PN2_peak_113492c
chr9	57074840	57077816	124.245	1825.91	PN2_peak_195498d
chr7	25266988	25269231	124.129	1823.77	PN2_peak_168986b
chr19	6363019	6364859	123.779	1817.36	PN2_peak_95555a
chr17	63862956	63865138	123.546	1813.09	PN2_peak_85376b
chr7	45813118	45815703	123.546	1813.09	PN2_peak_170701d
chr6	42264193	42265923	123.313	1808.83	PN2_peak_158865b
chr19	46760600	46762973	123.196	1806.69	PN2_peak_99025c
chr9	40799435	40802580	123.08	1804.56	PN2_peak_193347e
chr11	120571988	120574227	122.963	1802.42	PN2_peak_37518d
chr16	94312353	94314942	122.38	1791.76	PN2_peak_79597e
chr3	145923417	145925408	122.38	1791.76	PN2_peak_126676b
chr7	16613434	16616099	122.264	1789.63	PN2_peak_168439f
chr9	40799435	40802580	122.264	1789.63	PN2_peak_193347d
chr11	71018383	71020190	122.147	1787.5	PN2_peak_30274c
chr5	24422713	24426095	122.147	1787.5	PN2_peak_143400d
chr1	75316494	75318569	121.914	1783.24	PN2_peak_4735d
chr6	146576783	146579067	121.797	1781.12	PN2_peak_167811c
chr11	23254900	23258075	121.681	1778.99	PN2_peak_25823a
chr11	117653132	117656620	121.681	1778.99	PN2_peak_36780e
chr14	64948095	64950953	121.681	1778.99	PN2_peak_60710g
chr4	45011504	45013272	121.564	1776.86	PN2_peak_130401c
chr17	56325142	56327772	121.331	1772.61	PN2_peak_84899b
chr11	106083678	106085785	121.215	1770.48	PN2_peak_34929b
chr18	34930917	34932787	120.865	1764.11	PN2_peak_89827d
chr15	78173461	78175157	120.749	1761.98	PN2_peak_69233b
chr8	13104100	13106904	120.632	1759.86	PN2_peak_180578e
chr11	87590867	87592888	120.515	1757.73	PN2_peak_32349d
chr19	53943457	53945923	120.515	1757.73	PN2_peak_99601e
chr3	88177187	88178675	120.515	1757.73	PN2_peak_122240b
chr4	11484822	11486714	120.515	1757.73	PN2_peak_128286c
chr1	75316494	75318569	120.282	1753.48	PN2_peak_4735e
chr8	113634397	113636543	120.282	1753.48	PN2_peak_188269d
chr3	75555867	75559035	120.166	1751.36	PN2_peak_121203d
chr11	87108301	87110170	119.816	1744.99	PN2_peak_32277b
chr19	5001380	5002722	119.816	1744.99	PN2_peak_95345b
chr2	30391656	30393360	119.816	1744.99	PN2_peak_103014a
chr17	64331027	64333242	119.7	1742.87	PN2_peak_85406c
chr11	50324824	50326841	119.583	1740.75	PN2_peak_27978d
chr17	57246783	57250986	119.583	1740.75	PN2_peak_85097c
chr1	152901413	152905088	119.35	1736.51	PN2_peak_10071g
chr16	38087234	38090363	119.233	1734.39	PN2_peak_75965f
chr8	72160126	72162204	119.233	1734.39	PN2_peak_184515c
chr1	150391940	150394512	119	1730.15	PN2_peak_9772d
chr11	87108301	87110170	119	1730.15	PN2_peak_32277a
chr7	45365896	45368519	119	1730.15	PN2_peak_170605d
chr9	65908365	65910096	119	1730.15	PN2_peak_196924b
chr1	119836331	119838223	118.884	1728.03	PN2_peak_7372e
chr1	91457529	91460453	118.767	1725.91	PN2_peak_6270f
chr11	85352213	85353866	118.534	1721.68	PN2_peak_32096b
chr12	111037848	111041178	118.534	1721.68	PN2_peak_46249d
chr2	153344728	153347745	118.534	1721.68	PN2_peak_113242b
chr11	70668032	70670755	118.417	1719.56	PN2_peak_30249c
chr14	120476424	120479642	118.417	1719.56	PN2_peak_64120c
chr9	22001881	22003953	118.417	1719.56	PN2_peak_191588e
chr1	165459213	165462140	118.301	1717.44	PN2_peak_11351e
chr17	47628475	47631059	118.301	1717.44	PN2_peak_84207d
chr7	19714779	19716966	118.301	1717.44	PN2_peak_168732c
chr11	90248643	90251006	118.184	1715.33	PN2_peak_32745a
chr1	92178895	92181460	118.068	1713.21	PN2_peak_6355e
chr17	20944111	20946667	118.068	1713.21	PN2_peak_81584c
chr4	155085317	155087453	118.068	1713.21	PN2_peak_142077d
chr5	115157106	115159535	118.068	1713.21	PN2_peak_150793d
chr15	82145309	82148660	117.951	1711.09	PN2_peak_69876g
chr3	75555867	75559035	117.951	1711.09	PN2_peak_121203e
chr1	161875717	161878020	117.835	1708.98	PN2_peak_11094e
chr17	35516097	35517959	117.835	1708.98	PN2_peak_83519c
chr7	111081043	111084106	117.718	1706.86	PN2_peak_175837h
chr9	108305191	108307147	117.718	1706.86	PN2_peak_200368d
chr6	70843265	70845525	117.602	1704.75	PN2_peak_160839d
chr10	79681173	79683617	117.485	1702.63	PN2_peak_19864b
chr16	36874294	36876077	117.485	1702.63	PN2_peak_75874c
chr1	7088071	7090062	117.368	1700.52	PN2_peak_130c
chr10	80621264	80624513	117.252	1698.41	PN2_peak_20128d
chr5	140703939	140705651	117.252	1698.41	PN2_peak_154961c
chr8	95080068	95082096	117.135	1696.29	PN2_peak_186780e
chr10	80740962	80743038	117.019	1694.18	PN2_peak_20149d
chr3	57735177	57736699	116.902	1692.07	PN2_peak_120323b
chr3	131563659	131565813	116.902	1692.07	PN2_peak_125653d
chr13	58401053	58403764	116.786	1689.96	PN2_peak_51657e
chr8	70211570	70213282	116.786	1689.96	PN2_peak_184222d
chr1	74283862	74285951	116.669	1687.85	PN2_peak_4592b
chr19	8818289	8821348	116.669	1687.85	PN2_peak_95868f
chr11	120712561	120714691	116.553	1685.74	PN2_peak_37543e
chr16	57120744	57122529	116.553	1685.74	PN2_peak_77171b
chr7	100371077	100373184	116.436	1683.63	PN2_peak_175157c
chr8	91132965	91134995	116.436	1683.63	PN2_peak_186235d
chr15	102404810	102407291	116.32	1681.51	PN2_peak_72642b
chr15	98532698	98534805	116.203	1679.4	PN2_peak_71990f
chr5	135544205	135546311	116.203	1679.4	PN2_peak_154201e
chr9	111270612	111273001	116.203	1679.4	PN2_peak_200636d
chr2	27540037	27541057	116.086	1677.29	PN2_peak_102500a
chr1	93633680	93636671	115.853	1673.08	PN2_peak_6504f
chr12	76961177	76963194	115.853	1673.08	PN2_peak_42718d
chr17	48408342	48410970	115.853	1673.08	PN2_peak_84336d
chr1	131523688	131528394	115.737	1670.97	PN2_peak_8148l
chr11	21570971	21572727	115.737	1670.97	PN2_peak_25721d
chr5	151367772	151369455	115.737	1670.97	PN2_peak_156309d
chr8	11554565	11559020	115.737	1670.97	PN2_peak_180320f
chr11	23254900	23258075	115.62	1668.86	PN2_peak_25823b
chr12	118300608	118303282	115.62	1668.86	PN2_peak_46893d
chr14	21498725	21501974	115.62	1668.86	PN2_peak_57194f
chr5	86171829	86173864	115.62	1668.86	PN2_peak_147817c
chr7	139388043	139389948	115.62	1668.86	PN2_peak_179050c
chr11	60416540	60418708	115.504	1666.75	PN2_peak_29108a
chr2	84714387	84716740	115.504	1666.75	PN2_peak_107986c
chr4	155668531	155670010	115.387	1664.65	PN2_peak_142171a
chr9	118039787	118041494	115.387	1664.65	PN2_peak_201184b
chr3	30995004	30996528	115.271	1662.54	PN2_peak_118445c
chr7	79464862	79468009	115.271	1662.54	PN2_peak_173289e
chr9	13825996	13828870	115.271	1662.54	PN2_peak_191012d
chr1	93477682	93480184	115.154	1660.43	PN2_peak_6498b
chr11	29692160	29694568	115.154	1660.43	PN2_peak_26263a
chr16	38087234	38090363	115.154	1660.43	PN2_peak_75965e
chr12	24829881	24832733	115.037	1658.33	PN2_peak_38976f
chr12	59066164	59067828	115.037	1658.33	PN2_peak_41529c
chr15	36607650	36610230	115.037	1658.33	PN2_peak_66312e
chr19	7298490	7299897	115.037	1658.33	PN2_peak_95785c
chr19	43673767	43676373	115.037	1658.33	PN2_peak_98513e
chr4	151860410	151863236	115.037	1658.33	PN2_peak_141456e
chr10	81135203	81139129	114.921	1656.22	PN2_peak_20244g
chr13	55443871	55446344	114.921	1656.22	PN2_peak_51163e
chr12	76403061	76406252	114.804	1654.12	PN2_peak_42666d
chr14	50930027	50932016	114.804	1654.12	PN2_peak_59345c
chr19	44283073	44285001	114.804	1654.12	PN2_peak_98563c
chr5	34168940	34170202	114.804	1654.12	PN2_peak_144273b
chr7	25076174	25078263	114.804	1654.12	PN2_peak_168951c
chr1	92933563	92936288	114.688	1652.01	PN2_peak_6448c
chr3	104510637	104512650	114.688	1652.01	PN2_peak_123725e
chr7	45365896	45368519	114.688	1652.01	PN2_peak_170605e
chr7	66688501	66690864	114.688	1652.01	PN2_peak_172055c
chr12	111537379	111539534	114.571	1649.91	PN2_peak_46340c
chr4	62359368	62361582	114.571	1649.91	PN2_peak_131843d
chr6	35132577	35134557	114.455	1647.8	PN2_peak_158326c
chr8	72160126	72162204	114.455	1647.8	PN2_peak_184515d
chr13	13953572	13955548	114.338	1645.7	PN2_peak_47377c
chr11	61174045	61176190	114.222	1643.6	PN2_peak_29179b
chr14	120476424	120479642	114.222	1643.6	PN2_peak_64120b
chr5	137627941	137629905	114.222	1643.6	PN2_peak_154492c
chr17	74527171	74529743	114.105	1641.5	PN2_peak_86304d
chr2	32287322	32289131	114.105	1641.5	PN2_peak_103348c
chr10	80825768	80827604	113.988	1639.39	PN2_peak_20168b
chr17	57030666	57032713	113.872	1637.29	PN2_peak_85071d
chr3	75555867	75559035	113.872	1637.29	PN2_peak_121203f
chr8	4676743	4679218	113.872	1637.29	PN2_peak_179769b
chr12	105030856	105033538	113.755	1635.19	PN2_peak_45290e
chr11	6291020	6292927	113.639	1633.09	PN2_peak_24939b
chr16	4789236	4790816	113.639	1633.09	PN2_peak_72966c
chr7	12977318	12978844	113.639	1633.09	PN2_peak_168303b
chr15	68362104	68364290	113.522	1630.99	PN2_peak_68293d
chr16	11133546	11135472	113.522	1630.99	PN2_peak_73616c
chr4	48044106	48048381	113.522	1630.99	PN2_peak_130910d
chr1	165459213	165462140	113.406	1628.89	PN2_peak_11351f
chr17	32319872	32322539	113.406	1628.89	PN2_peak_83174f
chr4	41123697	41124957	113.406	1628.89	PN2_peak_130018
chr3	138143082	138145235	113.173	1624.69	PN2_peak_126099c
chr6	115852850	115854201	113.173	1624.69	PN2_peak_164817
chr11	96074672	96076593	113.056	1622.59	PN2_peak_33310d
chr12	100724083	100726135	113.056	1622.59	PN2_peak_44794c
chr13	54692706	54694999	113.056	1622.59	PN2_peak_51007d
chr2	173658907	173660458	113.056	1622.59	PN2_peak_116316b
chr7	25218642	25222039	113.056	1622.59	PN2_peak_168978j
chr4	3937332	3939894	112.939	1620.49	PN2_peak_127749f
chr17	35840818	35842330	112.823	1618.39	PN2_peak_83567a
chr17	46327129	46328985	112.823	1618.39	PN2_peak_84027d
chr7	25753759	25756630	112.823	1618.39	PN2_peak_169060d
chr1	74586954	74589065	112.706	1616.3	PN2_peak_4625c
chr19	14596881	14599496	112.706	1616.3	PN2_peak_96235e
chr11	77981191	77985622	112.59	1614.2	PN2_peak_31214d
chr17	65883825	65886588	112.59	1614.2	PN2_peak_85560d
chr9	62121221	62123687	112.59	1614.2	PN2_peak_196317e
chr2	26444295	26446517	112.473	1612.1	PN2_peak_102341c
chr8	83714532	83716184	112.473	1612.1	PN2_peak_185192a
chr8	84792761	84795376	112.473	1612.1	PN2_peak_185434e
chr9	59290640	59292591	112.473	1612.1	PN2_peak_195884c
chr11	68690979	68693518	112.357	1610.01	PN2_peak_29949c
chr14	61439062	61440803	112.357	1610.01	PN2_peak_60253d
chr19	38053378	38055326	112.357	1610.01	PN2_peak_97923e
chr11	79992156	79994201	112.24	1607.91	PN2_peak_31485b
chr3	108256454	108257684	112.24	1607.91	PN2_peak_124143a
chr13	14062469	14065502	112.124	1605.81	PN2_peak_47382c
chr6	122308056	122309664	112.124	1605.81	PN2_peak_165471b
chr10	98913456	98916901	112.007	1603.72	PN2_peak_22067b
chr9	27191018	27194349	112.007	1603.72	PN2_peak_192057d
chr12	59011114	59013918	111.891	1601.62	PN2_peak_41523c
chr14	54893179	54895405	111.891	1601.62	PN2_peak_59588b
chr4	120279823	120288982	111.891	1601.62	PN2_peak_136792v
chr7	24883540	24885313	111.891	1601.62	PN2_peak_168873b
chr10	84916691	84918443	111.774	1599.53	PN2_peak_20730b
chr11	21369908	21372130	111.774	1599.53	PN2_peak_25709d
chr15	9139455	9141492	111.774	1599.53	PN2_peak_64777c
chr6	71439637	71441809	111.774	1599.53	PN2_peak_160885d
chr9	72984708	72986319	111.774	1599.53	PN2_peak_197585a
chr4	136309508	136312091	111.657	1597.43	PN2_peak_139232e
chr12	87387243	87389286	111.541	1595.34	PN2_peak_43929c
chr10	81543958	81546245	111.424	1593.25	PN2_peak_20376d
chr11	118288674	118291258	111.424	1593.25	PN2_peak_36895e
chr16	8828873	8831958	111.424	1593.25	PN2_peak_73439c
chr18	36559148	36561683	111.424	1593.25	PN2_peak_90071d
chr8	88696091	88698271	111.424	1593.25	PN2_peak_185967b
chr11	20331651	20334257	111.308	1591.15	PN2_peak_25600c
chr15	102515875	102519914	111.308	1591.15	PN2_peak_72656h
chr5	73255142	73257651	111.308	1591.15	PN2_peak_146967b
chr7	128459935	128462717	111.308	1591.15	PN2_peak_177686f
chr1	106758613	106760728	111.191	1589.06	PN2_peak_6943d
chr11	96915671	96917184	111.191	1589.06	PN2_peak_33483b
chr17	46751336	46752802	111.191	1589.06	PN2_peak_84105d
chr3	88949270	88951808	111.191	1589.06	PN2_peak_122368d
chr6	95117134	95119063	111.075	1586.97	PN2_peak_163011b
chr1	16656206	16658057	110.958	1584.87	PN2_peak_542b
chr1	37864131	37866136	110.958	1584.87	PN2_peak_1804b
chr18	31633302	31635755	110.958	1584.87	PN2_peak_89541f
chr3	28557533	28559302	110.958	1584.87	PN2_peak_118310c
chr5	122849230	122851223	110.958	1584.87	PN2_peak_152214c
chr7	126501692	126504479	110.958	1584.87	PN2_peak_177455c
chr9	21545317	21548532	110.958	1584.87	PN2_peak_191501c
chr13	3537123	3539476	110.842	1582.78	PN2_peak_46965b
chr8	84065831	84067722	110.842	1582.78	PN2_peak_185257b
chr17	33759502	33760992	110.725	1580.69	PN2_peak_83248b
chr3	90292241	90294535	110.725	1580.69	PN2_peak_122589b
chr7	98655343	98657690	110.725	1580.69	PN2_peak_174888d
chr8	95701821	95704707	110.725	1580.69	PN2_peak_186852d
chr19	11964704	11966955	110.608	1578.6	PN2_peak_96106a
chr5	29568700	29570430	110.608	1578.6	PN2_peak_143827a
chr10	80432684	80434552	110.492	1576.52	PN2_peak_20089c
chr15	81465223	81467485	110.492	1576.52	PN2_peak_69807e
chr3	41081615	41084190	110.492	1576.52	PN2_peak_119209f
chr5	32713197	32714695	110.492	1576.52	PN2_peak_144137b
chr7	109518379	109520121	110.492	1576.52	PN2_peak_175675a
chr7	127024703	127028487	110.492	1576.52	PN2_peak_177527i
chr8	111932570	111934340	110.492	1576.52	PN2_peak_188136d
chr10	115383166	115386074	110.375	1574.43	PN2_peak_23035e
chr13	93302941	93305527	110.375	1574.43	PN2_peak_53699c
chr13	111488474	111491088	110.375	1574.43	PN2_peak_55601g
chr15	102515875	102519914	110.375	1574.43	PN2_peak_72656i
chr17	57030666	57032713	110.375	1574.43	PN2_peak_85071c
chr2	39189511	39191507	110.375	1574.43	PN2_peak_104319e
chr6	21948978	21950789	110.375	1574.43	PN2_peak_157225b
chr6	83103399	83105241	110.375	1574.43	PN2_peak_161568d
chr7	27178016	27179786	110.375	1574.43	PN2_peak_169094b
chr1	191395609	191398229	110.259	1572.34	PN2_peak_14012f
chr11	20740460	20742952	110.259	1572.34	PN2_peak_25649d
chr12	40445102	40448602	110.259	1572.34	PN2_peak_40327c
chr15	88861457	88864518	110.259	1572.34	PN2_peak_71041h
chr3	137863403	137866291	110.259	1572.34	PN2_peak_126063c
chr4	72198651	72202104	110.259	1572.34	PN2_peak_132432g
chr9	21954880	21956661	110.259	1572.34	PN2_peak_191578d
chr10	62650256	62652379	110.142	1570.25	PN2_peak_18460d
chr5	36581183	36582859	110.142	1570.25	PN2_peak_144628c
chr5	124326652	124328832	110.142	1570.25	PN2_peak_152482e
chr10	76960876	76962863	110.026	1568.16	PN2_peak_19617e
chr13	48545322	48547051	110.026	1568.16	PN2_peak_50200d
chr13	91459498	91461661	110.026	1568.16	PN2_peak_53546e
chr3	103913370	103915667	109.909	1566.08	PN2_peak_123651b
chr3	152209002	152211820	109.909	1566.08	PN2_peak_127170f
chr1	106170708	106173628	109.793	1563.99	PN2_peak_6865a
chr11	22285722	22288048	109.793	1563.99	PN2_peak_25774f
chr6	97204622	97206313	109.793	1563.99	PN2_peak_163112c
chr8	110217076	110218466	109.793	1563.99	PN2_peak_187898c
chr10	81495479	81497355	109.676	1561.9	PN2_peak_20371c
chr11	54786563	54788327	109.676	1561.9	PN2_peak_28445d
chr12	108792021	108795482	109.676	1561.9	PN2_peak_45976b
chr13	47244358	47245424	109.676	1561.9	PN2_peak_50036b
chr18	36559148	36561683	109.676	1561.9	PN2_peak_90071b
chr4	32614762	32616362	109.676	1561.9	PN2_peak_129524b
chr6	113305803	113308734	109.676	1561.9	PN2_peak_164461b
chr17	12915250	12917466	109.559	1559.82	PN2_peak_81242d
chr18	42274466	42276374	109.559	1559.82	PN2_peak_90507c
chr7	73537205	73538568	109.559	1559.82	PN2_peak_172706b
chr1	131523688	131528394	109.443	1557.73	PN2_peak_8148j
chr10	80157966	80160772	109.443	1557.73	PN2_peak_20000f
chr14	52256453	52258696	109.443	1557.73	PN2_peak_59429f
chr15	81810126	81812317	109.443	1557.73	PN2_peak_69838e
chr8	11554565	11559020	109.443	1557.73	PN2_peak_180320e
chr17	35915662	35920400	109.326	1555.65	PN2_peak_83585d
chr15	76350016	76352238	109.21	1553.56	PN2_peak_68979d
chr15	79062166	79063761	109.21	1553.56	PN2_peak_69429c
chr5	114742342	114743714	109.21	1553.56	PN2_peak_150730c
chr5	138279261	138280685	109.21	1553.56	PN2_peak_154568c
chr7	127260007	127261398	109.21	1553.56	PN2_peak_177559b
chr8	73351903	73356506	109.21	1553.56	PN2_peak_184600f
chr1	131909940	131912011	109.093	1551.48	PN2_peak_8202b
chr4	129460623	129462480	109.093	1551.48	PN2_peak_138017c
chr6	47812450	47814111	109.093	1551.48	PN2_peak_159114d
chr8	119838941	119841491	109.093	1551.48	PN2_peak_189092e
chr2	152830021	152832120	108.977	1549.39	PN2_peak_113169e
chr7	116092273	116094420	108.977	1549.39	PN2_peak_176331d
chr8	113873173	113874883	108.977	1549.39	PN2_peak_188300b
chr10	86704353	86706951	108.86	1547.31	PN2_peak_20904d
chr18	60525341	60527051	108.86	1547.31	PN2_peak_92091d
chr19	60889172	60891629	108.86	1547.31	PN2_peak_100442e
chr7	79272582	79274333	108.86	1547.31	PN2_peak_173255b
chr7	127744179	127747881	108.86	1547.31	PN2_peak_177619f
chr1	86358347	86360916	108.744	1545.23	PN2_peak_5616c
chr11	20541678	20544308	108.744	1545.23	PN2_peak_25617e
chr14	67715016	67716838	108.744	1545.23	PN2_peak_61085d
chr3	94477294	94480111	108.744	1545.23	PN2_peak_122686d
chr7	28740923	28742617	108.744	1545.23	PN2_peak_169310b
chr3	95624126	95626004	108.627	1543.14	PN2_peak_122816b
chr7	5019828	5021190	108.627	1543.14	PN2_peak_168183b
chr7	19227024	19229716	108.627	1543.14	PN2_peak_168629c
chr1	43933078	43934697	108.51	1541.06	PN2_peak_2573b
chr1	131523688	131528394	108.51	1541.06	PN2_peak_8148k
chr1	176812185	176815366	108.51	1541.06	PN2_peak_12421i
chr11	116433565	116435274	108.51	1541.06	PN2_peak_36436a
chr19	9898825	9900217	108.51	1541.06	PN2_peak_95921c
chr9	4308757	4310847	108.51	1541.06	PN2_peak_190752e
chr11	70646414	70648226	108.394	1538.98	PN2_peak_30246a
chr12	71830167	71832766	108.394	1538.98	PN2_peak_42209c
chr14	30479138	30480533	108.394	1538.98	PN2_peak_58191a
chr16	43889135	43890671	108.394	1538.98	PN2_peak_76368b
chr17	84956583	84959040	108.394	1538.98	PN2_peak_87188b
chr2	91648999	91650834	108.394	1538.98	PN2_peak_108229d
chr5	20881080	20883112	108.394	1538.98	PN2_peak_143046b
chr5	110769508	110771529	108.394	1538.98	PN2_peak_149718d
chr12	102757053	102758832	108.277	1536.9	PN2_peak_45089b
chr14	66295970	66298887	108.277	1536.9	PN2_peak_60852d
chr5	33628761	33630666	108.277	1536.9	PN2_peak_144223d
chr7	44928650	44930739	108.277	1536.9	PN2_peak_170507c
chr7	73557200	73559494	108.277	1536.9	PN2_peak_172720d
chr8	84103764	84105734	108.277	1536.9	PN2_peak_185261d
chr8	124721095	124723112	108.277	1536.9	PN2_peak_190128c
chr12	76254690	76255922	108.161	1534.82	PN2_peak_42642b
chr13	17693855	17696266	108.161	1534.82	PN2_peak_47569d
chr5	123906547	123908235	108.161	1534.82	PN2_peak_152387a
chr10	70597997	70600542	108.044	1532.74	PN2_peak_19164e
chr12	108178047	108180327	108.044	1532.74	PN2_peak_45801d
chr7	137410086	137411637	108.044	1532.74	PN2_peak_178826c
chr12	112142926	112147861	107.928	1530.66	PN2_peak_46420j
chr17	88063748	88067193	107.928	1530.66	PN2_peak_87651e
chr3	82357391	82358816	107.928	1530.66	PN2_peak_121597b
chr6	124463442	124465682	107.928	1530.66	PN2_peak_165553e
chr9	103363886	103366611	107.928	1530.66	PN2_peak_199733e
chr17	46703884	46705967	107.811	1528.58	PN2_peak_84098e
chr19	46598348	46600343	107.811	1528.58	PN2_peak_99003b
chr10	85916002	85917727	107.695	1526.5	PN2_peak_20836b
chr15	81465223	81467485	107.695	1526.5	PN2_peak_69807d
chr3	94412422	94414116	107.695	1526.5	PN2_peak_122675b
chr7	19175435	19177305	107.695	1526.5	PN2_peak_168616b
chr10	117062739	117064674	107.578	1524.42	PN2_peak_23186d
chr16	94568366	94571636	107.578	1524.42	PN2_peak_79620c
chr18	60525341	60527051	107.578	1524.42	PN2_peak_92091c
chr8	83898201	83902531	107.578	1524.42	PN2_peak_185214d
chr11	53299506	53301445	107.462	1522.34	PN2_peak_28297d
chr13	96542043	96543896	107.462	1522.34	PN2_peak_54104b
chr14	54516866	54518395	107.462	1522.34	PN2_peak_59517c
chr17	25918665	25921036	107.462	1522.34	PN2_peak_81972c
chr5	139251507	139253866	107.462	1522.34	PN2_peak_154666c
chr9	21090891	21092693	107.462	1522.34	PN2_peak_191423e
chr10	63022588	63024972	107.345	1520.26	PN2_peak_18493d
chr12	3234641	3236742	107.345	1520.26	PN2_peak_37632d
chr17	24250786	24252233	107.345	1520.26	PN2_peak_81737c
chr5	8621625	8623793	107.345	1520.26	PN2_peak_142519f
chr10	81350020	81351249	107.228	1518.19	PN2_peak_20303a
chr11	70431237	70433478	107.228	1518.19	PN2_peak_30228e
chr11	97186653	97189278	107.228	1518.19	PN2_peak_33533b
chr11	103966022	103967778	107.228	1518.19	PN2_peak_34727a
chr15	77152316	77154421	107.228	1518.19	PN2_peak_69108d
chr17	29489242	29493276	107.228	1518.19	PN2_peak_82589d
chr17	31563456	31566336	107.228	1518.19	PN2_peak_83041c
chr2	129296828	129298150	107.228	1518.19	PN2_peak_111279b
chr2	156179119	156181647	107.228	1518.19	PN2_peak_113637d
chr4	41567742	41570101	107.228	1518.19	PN2_peak_130086g
chr4	47473337	47475392	107.228	1518.19	PN2_peak_130838d
chr5	24841434	24843763	107.228	1518.19	PN2_peak_143510d
chr5	92082221	92084430	107.228	1518.19	PN2_peak_148133e
chr7	6361734	6364292	107.228	1518.19	PN2_peak_168213d
chr1	170173851	170175828	107.112	1516.11	PN2_peak_11965d
chr4	116220264	116223047	107.112	1516.11	PN2_peak_136228b
chr5	34760722	34762765	107.112	1516.11	PN2_peak_144334a
chr7	101895577	101897461	107.112	1516.11	PN2_peak_175411b
chr9	108516101	108518605	107.112	1516.11	PN2_peak_200392b
chr14	52102787	52104904	106.995	1514.03	PN2_peak_59416e
chr2	25574123	25576172	106.995	1514.03	PN2_peak_102225c
chr8	123040786	123043237	106.995	1514.03	PN2_peak_189849e
chr11	96976727	96978816	106.879	1511.96	PN2_peak_33489e
chr15	80709382	80712742	106.879	1511.96	PN2_peak_69719f
chr15	81729270	81730698	106.879	1511.96	PN2_peak_69831c
chr15	85634102	85635357	106.879	1511.96	PN2_peak_70595b
chr17	72835733	72837972	106.879	1511.96	PN2_peak_86157b
chr19	6920586	6922931	106.879	1511.96	PN2_peak_95659d
chr3	135437361	135440507	106.879	1511.96	PN2_peak_125849b
chr5	21700412	21702380	106.879	1511.96	PN2_peak_143128d
chr7	13053813	13055401	106.879	1511.96	PN2_peak_168321c
chr7	39551877	39553332	106.879	1511.96	PN2_peak_170256b
chr11	100737481	100739157	106.762	1509.88	PN2_peak_34113b
chr15	81189654	81191650	106.762	1509.88	PN2_peak_69780e
chr4	55348869	55351318	106.762	1509.88	PN2_peak_131417c
chr5	112275776	112277501	106.762	1509.88	PN2_peak_150187b
chr6	115674994	115677448	106.762	1509.88	PN2_peak_164796h
chr8	114439112	114440560	106.762	1509.88	PN2_peak_188367a
chr9	45983282	45986243	106.762	1509.88	PN2_peak_194185f
chr10	20311349	20313679	106.646	1507.81	PN2_peak_15645c
chr11	29373061	29374650	106.646	1507.81	PN2_peak_26251a
chr14	54602618	54604043	106.646	1507.81	PN2_peak_59540c
chr2	32450381	32452588	106.646	1507.81	PN2_peak_103377d
chr4	6190429	6191828	106.646	1507.81	PN2_peak_127844b
chr7	130865209	130866947	106.646	1507.81	PN2_peak_177958a
chr8	25753332	25755683	106.646	1507.81	PN2_peak_181402b
chr9	66509564	66513896	106.646	1507.81	PN2_peak_196982f
chr10	81319388	81321865	106.529	1505.73	PN2_peak_20294c
chr11	48816247	48818146	106.529	1505.73	PN2_peak_27843c
chr12	44209060	44211056	106.529	1505.73	PN2_peak_40502d
chr14	62836886	62838647	106.529	1505.73	PN2_peak_60369b
chr17	12960024	12961413	106.529	1505.73	PN2_peak_81246b
chr18	43686750	43688318	106.529	1505.73	PN2_peak_90789d
chr3	89538734	89540705	106.529	1505.73	PN2_peak_122474d
chr3	95928547	95930779	106.529	1505.73	PN2_peak_122848b
chr4	91373905	91377424	106.529	1505.73	PN2_peak_134043j
chr5	118326527	118328942	106.529	1505.73	PN2_peak_151416c
chr9	4375592	4377264	106.529	1505.73	PN2_peak_190756d
chr1	191025070	191027209	106.413	1503.66	PN2_peak_13974d
chr3	95042050	95043226	106.413	1503.66	PN2_peak_122755c
chr6	124828076	124830617	106.413	1503.66	PN2_peak_165588e
chr8	69995047	69997410	106.413	1503.66	PN2_peak_184177c
chr8	71370772	71372197	106.413	1503.66	PN2_peak_184401d
chr12	27340517	27344605	106.296	1501.58	PN2_peak_39273g
chr13	63814244	63816038	106.296	1501.58	PN2_peak_52095c
chr17	56989020	56991266	106.296	1501.58	PN2_peak_85067e
chr19	8801901	8803222	106.296	1501.58	PN2_peak_95865b
chr2	3283093	3285546	106.296	1501.58	PN2_peak_100478c
chr3	108209043	108211474	106.296	1501.58	PN2_peak_124138e
chr7	99139512	99142332	106.296	1501.58	PN2_peak_174978g
chr9	109931084	109933459	106.296	1501.58	PN2_peak_200483b
chr10	42274260	42278888	106.179	1499.51	PN2_peak_16994k
chr11	103114914	103117538	106.179	1499.51	PN2_peak_34601c
chr17	25726979	25728349	106.179	1499.51	PN2_peak_81931b
chr2	113104276	113105452	106.179	1499.51	PN2_peak_109871b
chr7	113368537	113370367	106.179	1499.51	PN2_peak_176086c
chr7	119894653	119896773	106.179	1499.51	PN2_peak_176748c
chr10	111472006	111474422	106.063	1497.44	PN2_peak_22857d
chr2	23155442	23157110	106.063	1497.44	PN2_peak_102061a
chr4	124750946	124752405	106.063	1497.44	PN2_peak_137198b
chr6	72438070	72441113	106.063	1497.44	PN2_peak_161023f
chr7	30230893	30233495	106.063	1497.44	PN2_peak_169523c
chr8	94036200	94038251	106.063	1497.44	PN2_peak_186629c
chr12	116404476	116406058	105.946	1495.36	PN2_peak_46701b
chr17	52600452	52603263	105.946	1495.36	PN2_peak_84737b
chr18	21299325	21301159	105.946	1495.36	PN2_peak_88882d
chr2	76646935	76649180	105.946	1495.36	PN2_peak_107556e
chr4	33247165	33249622	105.946	1495.36	PN2_peak_129595d
chr6	70843265	70845525	105.946	1495.36	PN2_peak_160839e
chr7	4738661	4741597	105.946	1495.36	PN2_peak_168144c
chr7	44868769	44870598	105.946	1495.36	PN2_peak_170495c
chr8	83593096	83595360	105.946	1495.36	PN2_peak_185171f
chr1	86581674	86583256	105.83	1493.29	PN2_peak_5657c
chr14	67715016	67716838	105.83	1493.29	PN2_peak_61085c
chr2	128816958	128819592	105.83	1493.29	PN2_peak_111227d
chr4	42999348	43001349	105.83	1493.29	PN2_peak_130189d
chr4	126751143	126754650	105.83	1493.29	PN2_peak_137609g
chr6	118454403	118456140	105.83	1493.29	PN2_peak_165050c
chr6	136827271	136828935	105.83	1493.29	PN2_peak_166517e
chr11	43681090	43683346	105.713	1491.22	PN2_peak_27550a
chr16	90141526	90144987	105.713	1491.22	PN2_peak_78920j
chr17	34116826	34123396	105.713	1491.22	PN2_peak_83322i
chr4	118178947	118180817	105.713	1491.22	PN2_peak_136477d
chr8	83971694	83974187	105.713	1491.22	PN2_peak_185237d
chr10	77032173	77034439	105.597	1489.15	PN2_peak_19622c
chr18	73814713	73816354	105.597	1489.15	PN2_peak_93661c
chr5	124861034	124864130	105.597	1489.15	PN2_peak_152538g
chr9	13825996	13828870	105.597	1489.15	PN2_peak_191012c
chr1	191395609	191398229	105.48	1487.08	PN2_peak_14012g
chr10	14178999	14180655	105.48	1487.08	PN2_peak_15194c
chr12	4233549	4234800	105.48	1487.08	PN2_peak_37760a
chr2	30981408	30983220	105.48	1487.08	PN2_peak_103137c
chr3	88684986	88687049	105.48	1487.08	PN2_peak_122346a
chr9	88480646	88484187	105.48	1487.08	PN2_peak_198480f
chr13	119689633	119691649	105.364	1485.01	PN2_peak_56151a
chr15	102245377	102248338	105.364	1485.01	PN2_peak_72617d
chr17	24140761	24142558	105.364	1485.01	PN2_peak_81723a
chr19	8818289	8821348	105.364	1485.01	PN2_peak_95868g
chr2	73891441	73893758	105.364	1485.01	PN2_peak_107169e
chr3	107331944	107334400	105.364	1485.01	PN2_peak_123982e
chr8	4165221	4167694	105.364	1485.01	PN2_peak_179719c
chr9	64810491	64812504	105.364	1485.01	PN2_peak_196783b
chr11	31869888	31871698	105.247	1482.94	PN2_peak_26375c
chr13	9092695	9094900	105.247	1482.94	PN2_peak_47141c
chr17	46554469	46556937	105.247	1482.94	PN2_peak_84066f
chr3	88424374	88425662	105.247	1482.94	PN2_peak_122284b
chr6	86668364	86669994	105.247	1482.94	PN2_peak_162023d
chr7	113512612	113514795	105.247	1482.94	PN2_peak_176090d
chr9	20651254	20652883	105.247	1482.94	PN2_peak_191349b
chr14	69731529	69733909	105.13	1480.87	PN2_peak_61225d
chr17	56934254	56936388	105.13	1480.87	PN2_peak_85066e
chr19	28010367	28012768	105.13	1480.87	PN2_peak_97325d
chr2	167633987	167635169	105.13	1480.87	PN2_peak_115318
chr4	151056948	151059081	105.13	1480.87	PN2_peak_141309d
chr7	127511244	127513472	105.13	1480.87	PN2_peak_177589c
chr10	34018575	34020320	105.014	1478.8	PN2_peak_16367b
chr10	52416772	52419029	105.014	1478.8	PN2_peak_17621c
chr11	6443534	6445194	105.014	1478.8	PN2_peak_24962c
chr15	76510742	76512681	105.014	1478.8	PN2_peak_69003e
chr17	15563486	15565207	105.014	1478.8	PN2_peak_81462c
chr18	62547955	62549611	105.014	1478.8	PN2_peak_92367c
chr2	90744734	90746610	105.014	1478.8	PN2_peak_108111b
chr2	152395552	152400104	105.014	1478.8	PN2_peak_113102b
chr3	105958588	105960370	105.014	1478.8	PN2_peak_123914c
chr7	4136329	4138043	105.014	1478.8	PN2_peak_168110b
chr8	70838684	70840546	105.014	1478.8	PN2_peak_184363b
chr1	180849867	180851756	104.897	1476.73	PN2_peak_12927c
chr10	79852773	79856248	104.897	1476.73	PN2_peak_19906d
chr13	100832271	100833911	104.897	1476.73	PN2_peak_54677c
chr16	55973068	55975407	104.897	1476.73	PN2_peak_77124a
chr16	62846299	62847527	104.897	1476.73	PN2_peak_77380c
chr17	33907967	33910420	104.897	1476.73	PN2_peak_83263c
chr6	113696327	113698434	104.897	1476.73	PN2_peak_164495c
chr7	7297571	7301202	104.897	1476.73	PN2_peak_168274d
chr8	95433943	95436243	104.897	1476.73	PN2_peak_186831b
chr9	115308725	115311419	104.897	1476.73	PN2_peak_201019h
chr10	82794659	82796600	104.781	1474.66	PN2_peak_20437c
chr14	122982085	122984158	104.781	1474.66	PN2_peak_64432c
chr18	36559148	36561683	104.781	1474.66	PN2_peak_90071e
chr2	25223879	25225595	104.781	1474.66	PN2_peak_102175b
chr2	121448074	121450359	104.781	1474.66	PN2_peak_110641c
chr2	131261470	131263658	104.781	1474.66	PN2_peak_111468c
chr4	151860410	151863236	104.781	1474.66	PN2_peak_141456d
chr5	3595444	3597104	104.781	1474.66	PN2_peak_142293b
chr6	21948978	21950789	104.781	1474.66	PN2_peak_157225a
chr10	128302517	128304163	104.664	1472.6	PN2_peak_24394c
chr11	86756165	86758928	104.664	1472.6	PN2_peak_32238d
chr15	83171331	83173131	104.664	1472.6	PN2_peak_70043d
chr19	6275882	6278029	104.664	1472.6	PN2_peak_95539b
chr5	123720120	123721781	104.664	1472.6	PN2_peak_152378c
chr5	137683540	137685320	104.664	1472.6	PN2_peak_154505d
chr10	128564966	128567122	104.548	1470.53	PN2_peak_24438e
chr11	121236075	121238295	104.548	1470.53	PN2_peak_37593b
chr5	138255102	138256675	104.548	1470.53	PN2_peak_154560b
chr6	8258166	8260264	104.548	1470.53	PN2_peak_156611d
chr10	40882430	40884997	104.431	1468.46	PN2_peak_16832d
chr11	70028282	70030770	104.431	1468.46	PN2_peak_30178d
chr11	100618451	100620582	104.431	1468.46	PN2_peak_34085d
chr13	84346940	84350806	104.431	1468.46	PN2_peak_53215d
chr17	34646587	34647913	104.431	1468.46	PN2_peak_83391a
chr17	56078788	56080167	104.431	1468.46	PN2_peak_84851a
chr19	12794553	12797098	104.431	1468.46	PN2_peak_96133e
chr2	25546295	25547530	104.431	1468.46	PN2_peak_102222b
chr5	35756721	35759144	104.431	1468.46	PN2_peak_144479d
chr10	99260755	99264706	104.315	1466.4	PN2_peak_22102f
chr11	97743497	97745781	104.315	1466.4	PN2_peak_33670f
chr16	17404864	17407639	104.315	1466.4	PN2_peak_74013c
chr2	84714387	84716740	104.315	1466.4	PN2_peak_107986b
chr3	95624126	95626004	104.315	1466.4	PN2_peak_122816c
chr3	127836595	127838162	104.315	1466.4	PN2_peak_125340d
chr4	148590346	148592807	104.315	1466.4	PN2_peak_140805d
chr5	110135168	110136611	104.315	1466.4	PN2_peak_149652a
chr5	118244279	118246202	104.315	1466.4	PN2_peak_151391c
chr7	79659469	79660842	104.315	1466.4	PN2_peak_173352c
chr1	46852342	46854757	104.198	1464.33	PN2_peak_2640c
chr1	64531812	64534439	104.198	1464.33	PN2_peak_3958c
chr1	86524342	86529282	104.198	1464.33	PN2_peak_5650d
chr11	77685415	77688094	104.198	1464.33	PN2_peak_31097b
chr19	53389743	53391400	104.198	1464.33	PN2_peak_99513c
chr3	154945174	154946832	104.198	1464.33	PN2_peak_127535b
chr4	40721562	40723696	104.198	1464.33	PN2_peak_129984c
chr7	19227024	19229716	104.198	1464.33	PN2_peak_168629d
chr9	106476467	106478125	104.198	1464.33	PN2_peak_200092b
chr1	58972575	58974519	104.082	1462.27	PN2_peak_3442b
chr17	8282562	8284750	104.082	1462.27	PN2_peak_80710d
chr19	45046099	45048985	104.082	1462.27	PN2_peak_98719f
chr2	94157220	94158820	104.082	1462.27	PN2_peak_108711d
chr2	181519208	181521452	104.082	1462.27	PN2_peak_116996d
chr3	105051873	105053854	104.082	1462.27	PN2_peak_123796e
chr8	70211570	70213282	104.082	1462.27	PN2_peak_184222e
chr1	7396701	7399184	103.965	1460.2	PN2_peak_143e
chr1	59912031	59914414	103.965	1460.2	PN2_peak_3535b
chr1	64118095	64122877	103.965	1460.2	PN2_peak_3913l
chr10	128803427	128806425	103.965	1460.2	PN2_peak_24459g
chr14	20392952	20394428	103.965	1460.2	PN2_peak_57063b
chr14	62836886	62838647	103.965	1460.2	PN2_peak_60369c
chr18	49754954	49756430	103.965	1460.2	PN2_peak_91166b
chr2	48948555	48950803	103.965	1460.2	PN2_peak_104807c
chr5	139199662	139201722	103.965	1460.2	PN2_peak_154661b
chr6	86471715	86473414	103.965	1460.2	PN2_peak_162009c
chr8	95080068	95082096	103.965	1460.2	PN2_peak_186780d
chr1	37996480	37998970	103.848	1458.14	PN2_peak_1811c
chr10	57485562	57487953	103.848	1458.14	PN2_peak_17848c
chr10	80701379	80703709	103.848	1458.14	PN2_peak_20142b
chr11	86992437	86994422	103.848	1458.14	PN2_peak_32266d
chr12	12220147	12222019	103.848	1458.14	PN2_peak_38350c
chr12	21416295	21419311	103.848	1458.14	PN2_peak_38922f
chr4	119292389	119295859	103.848	1458.14	PN2_peak_136601g
chr5	129941001	129943142	103.848	1458.14	PN2_peak_153221c
chr8	23237178	23238392	103.848	1458.14	PN2_peak_181149b
chr9	74975561	74977602	103.848	1458.14	PN2_peak_197700b
chr11	115764793	115766858	103.732	1456.07	PN2_peak_36317b
chr15	75614603	75617740	103.732	1456.07	PN2_peak_68859f
chr16	31199444	31201891	103.732	1456.07	PN2_peak_75184e
chr2	34904223	34905908	103.732	1456.07	PN2_peak_103847b
chr4	148448041	148449533	103.732	1456.07	PN2_peak_140780a
chr5	137784998	137788235	103.732	1456.07	PN2_peak_154533f
chr10	80397434	80400522	103.615	1454.01	PN2_peak_20078h
chr11	17158559	17161021	103.615	1454.01	PN2_peak_25380b
chr13	49340305	49342809	103.615	1454.01	PN2_peak_50347c
chr16	5012469	5014220	103.615	1454.01	PN2_peak_72996d
chr16	58727377	58728928	103.615	1454.01	PN2_peak_77274b
chr19	45363127	45364640	103.615	1454.01	PN2_peak_98802b
chr4	148037724	148040148	103.615	1454.01	PN2_peak_140642c
chr7	102209450	102211553	103.615	1454.01	PN2_peak_175445b
chr11	35768710	35770739	103.499	1451.95	PN2_peak_26979a
chr12	3234641	3236742	103.499	1451.95	PN2_peak_37632c
chr12	78001286	78002643	103.499	1451.95	PN2_peak_42779b
chr13	59584256	59586279	103.499	1451.95	PN2_peak_51824c
chr15	38298498	38302514	103.499	1451.95	PN2_peak_66520f
chr2	10079575	10081187	103.499	1451.95	PN2_peak_101338c
chr2	73385620	73387318	103.499	1451.95	PN2_peak_107107d
chr5	118326527	118328942	103.499	1451.95	PN2_peak_151416b
chr7	25266988	25269231	103.499	1451.95	PN2_peak_168986c
chr8	45974805	45976184	103.499	1451.95	PN2_peak_182796a
chr10	80576067	80579520	103.382	1449.88	PN2_peak_20123e
chr11	75459899	75462071	103.382	1449.88	PN2_peak_30730d
chr11	95858095	95860034	103.382	1449.88	PN2_peak_33282b
chr13	8884990	8886503	103.382	1449.88	PN2_peak_47136c
chr14	75844124	75846169	103.382	1449.88	PN2_peak_61793e
chr16	42874524	42877025	103.382	1449.88	PN2_peak_76298c
chr2	3512049	3513791	103.382	1449.88	PN2_peak_100493c
chr4	101646635	101648716	103.382	1449.88	PN2_peak_134914a
chr8	121949495	121952064	103.382	1449.88	PN2_peak_189625b
chr11	121672439	121674028	103.266	1447.82	PN2_peak_37622b
chr14	52278659	52280169	103.266	1447.82	PN2_peak_59430b
chr17	56007585	56010330	103.266	1447.82	PN2_peak_84835e
chr18	80469015	80471013	103.266	1447.82	PN2_peak_94451d
chr4	122885272	122887327	103.266	1447.82	PN2_peak_136907a
chr5	100517660	100519425	103.266	1447.82	PN2_peak_148860b
chr8	26157518	26159441	103.266	1447.82	PN2_peak_181427b
chr1	9747285	9748952	103.149	1445.76	PN2_peak_177d
chr10	60002097	60004203	103.149	1445.76	PN2_peak_18100c
chr12	70345460	70348572	103.149	1445.76	PN2_peak_41978g
chr12	75594953	75597196	103.149	1445.76	PN2_peak_42574e
chr15	73089876	73091441	103.149	1445.76	PN2_peak_68541c
chr19	14596881	14599496	103.149	1445.76	PN2_peak_96235f
chr7	16873977	16876763	103.149	1445.76	PN2_peak_168466c
chr9	90113063	90115865	103.149	1445.76	PN2_peak_198575f
chr10	121625492	121626941	103.033	1443.7	PN2_peak_23739
chr11	120571988	120574227	103.033	1443.7	PN2_peak_37518e
chr13	3609784	3611805	103.033	1443.7	PN2_peak_46969e
chr19	6417771	6420977	103.033	1443.7	PN2_peak_95574b
chr19	7340075	7342559	103.033	1443.7	PN2_peak_95796e
chr3	41081615	41084190	103.033	1443.7	PN2_peak_119209e
chr5	115157106	115159535	103.033	1443.7	PN2_peak_150793e
chr7	45433755	45435577	103.033	1443.7	PN2_peak_170623b
chr9	122804924	122806306	103.033	1443.7	PN2_peak_201901b
chr10	76441861	76443528	102.916	1441.64	PN2_peak_19572c
chr12	72084203	72087133	102.916	1441.64	PN2_peak_42253e
chr12	82168646	82170664	102.916	1441.64	PN2_peak_43188b
chr12	116047137	116048909	102.916	1441.64	PN2_peak_46689a
chr15	66238354	66240610	102.916	1441.64	PN2_peak_68095b
chr15	78913217	78916773	102.916	1441.64	PN2_peak_69394a
chr17	25014739	25017187	102.916	1441.64	PN2_peak_81824d
chr17	34602853	34606766	102.916	1441.64	PN2_peak_83378b
chr3	30599357	30603178	102.916	1441.64	PN2_peak_118433h
chr4	114999327	115000556	102.916	1441.64	PN2_peak_136135c
chr9	36766935	36768708	102.916	1441.64	PN2_peak_193030c
chr9	66918649	66920600	102.916	1441.64	PN2_peak_197031d
chr11	74829308	74833150	102.799	1439.58	PN2_peak_30613d
chr12	44209060	44211056	102.799	1439.58	PN2_peak_40502e
chr14	65342896	65345029	102.799	1439.58	PN2_peak_60759b
chr18	65799783	65801411	102.799	1439.58	PN2_peak_92785b
chr2	156861837	156863970	102.799	1439.58	PN2_peak_113764d
chr7	63935679	63940085	102.799	1439.58	PN2_peak_171721j
chr16	87431786	87432969	102.683	1437.52	PN2_peak_78705c
chr4	134851808	134854522	102.683	1437.52	PN2_peak_139005f
chr6	113075431	113078715	102.683	1437.52	PN2_peak_164439f
chr7	16921135	16924888	102.683	1437.52	PN2_peak_168480h
chr1	179802428	179804705	102.566	1435.46	PN2_peak_12819d
chr11	69670704	69673093	102.566	1435.46	PN2_peak_30117c
chr11	98192442	98193882	102.566	1435.46	PN2_peak_33751b
chr11	100525851	100528818	102.566	1435.46	PN2_peak_34069f
chr11	120466439	120468325	102.566	1435.46	PN2_peak_37503b
chr13	55361966	55363277	102.566	1435.46	PN2_peak_51150c
chr16	64850544	64853092	102.566	1435.46	PN2_peak_77550e
chr17	44078238	44079704	102.566	1435.46	PN2_peak_83806b
chr2	132262330	132264697	102.566	1435.46	PN2_peak_111585c
chr3	30599357	30603178	102.566	1435.46	PN2_peak_118433i
chr5	123748327	123750200	102.566	1435.46	PN2_peak_152381d
chr10	80602508	80603687	102.45	1433.4	PN2_peak_20125b
chr10	119238818	119241260	102.45	1433.4	PN2_peak_23410d
chr13	15758469	15760530	102.45	1433.4	PN2_peak_47510d
chr13	41249196	41250825	102.45	1433.4	PN2_peak_49174b
chr16	58407791	58409571	102.45	1433.4	PN2_peak_77258b
chr2	104589578	104591454	102.45	1433.4	PN2_peak_109354b
chr2	154583304	154585105	102.45	1433.4	PN2_peak_113443c
chr5	45668733	45670544	102.45	1433.4	PN2_peak_145384c
chr9	7836188	7838245	102.45	1433.4	PN2_peak_190816d
chr9	118454890	118456203	102.45	1433.4	PN2_peak_201227
chr1	128102183	128104287	102.333	1431.35	PN2_peak_7889b
chr11	117847828	117849708	102.333	1431.35	PN2_peak_36824e
chr15	11398890	11400504	102.333	1431.35	PN2_peak_64873c
chr17	3556920	3558372	102.333	1431.35	PN2_peak_80202b
chr17	57030666	57032713	102.333	1431.35	PN2_peak_85071e
chr2	180890374	180895953	102.333	1431.35	PN2_peak_116911j
chr4	40947358	40949430	102.333	1431.35	PN2_peak_130009c
chr5	135007825	135010526	102.333	1431.35	PN2_peak_154121d
chr5	145203575	145204979	102.333	1431.35	PN2_peak_155613c
chr7	41632372	41634133	102.333	1431.35	PN2_peak_170323b
chr8	70138633	70140433	102.333	1431.35	PN2_peak_184215b
chr1	164306751	164308471	102.217	1429.29	PN2_peak_11275c
chr10	42274260	42278888	102.217	1429.29	PN2_peak_16994l
chr11	119941374	119944486	102.217	1429.29	PN2_peak_37359e
chr14	55052008	55056153	102.217	1429.29	PN2_peak_59613d
chr15	98566798	98568916	102.217	1429.29	PN2_peak_71994d
chr15	103272142	103273387	102.217	1429.29	PN2_peak_72815a
chr17	7168858	7170970	102.217	1429.29	PN2_peak_80620c
chr2	171815809	171818033	102.217	1429.29	PN2_peak_116017d
chr7	13277983	13279349	102.217	1429.29	PN2_peak_168323c
chr7	96473839	96475633	102.217	1429.29	PN2_peak_174522b
chr8	81013973	81015873	102.217	1429.29	PN2_peak_185032b
chr1	184033026	184035958	102.1	1427.23	PN2_peak_13303e
chr10	91081888	91083711	102.1	1427.23	PN2_peak_21286c
chr14	55559423	55561413	102.1	1427.23	PN2_peak_59723c
chr19	5687802	5690316	102.1	1427.23	PN2_peak_95444b
chr2	92006680	92009225	102.1	1427.23	PN2_peak_108284f
chr2	121139385	121141554	102.1	1427.23	PN2_peak_110620c
chr3	88552221	88554859	102.1	1427.23	PN2_peak_122322c
chr5	31192341	31194193	102.1	1427.23	PN2_peak_144019d
chr7	5059949	5063293	102.1	1427.23	PN2_peak_168190d
chr7	44466302	44468887	102.1	1427.23	PN2_peak_170424g
chr8	11554565	11559020	102.1	1427.23	PN2_peak_180320d
chr14	55014251	55016111	101.984	1425.18	PN2_peak_59605d
chr2	11776846	11779309	101.984	1425.18	PN2_peak_101437c
chr5	41706818	41709027	101.984	1425.18	PN2_peak_145094e
chr5	150258232	150260740	101.984	1425.18	PN2_peak_156213c
chr7	19148378	19150277	101.984	1425.18	PN2_peak_168603c
chr7	45123636	45125742	101.984	1425.18	PN2_peak_170545d
chr7	68748428	68749972	101.984	1425.18	PN2_peak_172367c
chr1	105662976	105665055	101.867	1423.12	PN2_peak_6825b
chr12	31499003	31500899	101.867	1423.12	PN2_peak_39713b
chr12	31948938	31951511	101.867	1423.12	PN2_peak_39777e
chr12	71014745	71017425	101.867	1423.12	PN2_peak_42086d
chr14	75786079	75787669	101.867	1423.12	PN2_peak_61786d
chr14	79586618	79588306	101.867	1423.12	PN2_peak_62257b
chr16	5049015	5051044	101.867	1423.12	PN2_peak_72999e
chr2	181863422	181865346	101.867	1423.12	PN2_peak_117038c
chr4	143161404	143163015	101.867	1423.12	PN2_peak_140542b
chr5	128876747	128878513	101.867	1423.12	PN2_peak_153074d
chr7	24883540	24885313	101.867	1423.12	PN2_peak_168873c
chr9	31279608	31282013	101.867	1423.12	PN2_peak_192523d
chr11	69757687	69760457	101.75	1421.06	PN2_peak_30126c
chr11	120098054	120099756	101.75	1421.06	PN2_peak_37392c
chr13	41604862	41607037	101.75	1421.06	PN2_peak_49205b
chr3	87905662	87907906	101.75	1421.06	PN2_peak_122183b
chr4	118178947	118180817	101.75	1421.06	PN2_peak_136477c
chr4	134579900	134582188	101.75	1421.06	PN2_peak_138944b
chr4	156108804	156110557	101.75	1421.06	PN2_peak_142227d
chr5	34335649	34337469	101.75	1421.06	PN2_peak_144304c
chr6	38550323	38552667	101.75	1421.06	PN2_peak_158562e
chr6	83506343	83507563	101.75	1421.06	PN2_peak_161658b
chr7	6170941	6173364	101.75	1421.06	PN2_peak_168198d
chr9	66834030	66835655	101.75	1421.06	PN2_peak_197019b
chr1	127773051	127775209	101.634	1419.01	PN2_peak_7871c
chr1	150391940	150394512	101.634	1419.01	PN2_peak_9772c
chr1	151427730	151429663	101.634	1419.01	PN2_peak_9859c
chr10	61679517	61681176	101.634	1419.01	PN2_peak_18345b
chr10	128546186	128550057	101.634	1419.01	PN2_peak_24437g
chr15	28023810	28027065	101.634	1419.01	PN2_peak_65721g
chr16	91727956	91730838	101.634	1419.01	PN2_peak_79194d
chr17	33393746	33395107	101.634	1419.01	PN2_peak_83229c
chr17	80165034	80167128	101.634	1419.01	PN2_peak_86664c
chr18	63691456	63693059	101.634	1419.01	PN2_peak_92461e
chr2	30981408	30983220	101.634	1419.01	PN2_peak_103137b
chr6	24663305	24665814	101.634	1419.01	PN2_peak_157409d
chr7	13037271	13039033	101.634	1419.01	PN2_peak_168317d
chr7	97331045	97333216	101.634	1419.01	PN2_peak_174727d
chr9	35210165	35211994	101.634	1419.01	PN2_peak_192936b
chr9	48984394	48986273	101.634	1419.01	PN2_peak_194657c
chr1	160194422	160195921	101.517	1416.95	PN2_peak_10970c
chr1	165235813	165238001	101.517	1416.95	PN2_peak_11332e
chr10	119238818	119241260	101.517	1416.95	PN2_peak_23410e
chr11	121387305	121389057	101.517	1416.95	PN2_peak_37602d
chr12	71014745	71017425	101.517	1416.95	PN2_peak_42086c
chr14	34673089	34675242	101.517	1416.95	PN2_peak_58621d
chr15	5115792	5117608	101.517	1416.95	PN2_peak_64550a
chr15	79545825	79547712	101.517	1416.95	PN2_peak_69504d
chr2	161106757	161110070	101.517	1416.95	PN2_peak_114327f
chr2	163418804	163420930	101.517	1416.95	PN2_peak_114565d
chr4	9668268	9670150	101.517	1416.95	PN2_peak_128176d
chr7	19169368	19170828	101.517	1416.95	PN2_peak_168613c
chr7	24315802	24317338	101.517	1416.95	PN2_peak_168776b
chr11	77981191	77985622	101.401	1414.9	PN2_peak_31214b
chr11	120597374	120599436	101.401	1414.9	PN2_peak_37524d
chr13	51651033	51652325	101.401	1414.9	PN2_peak_50435b
chr15	34442507	34444271	101.401	1414.9	PN2_peak_66178c
chr16	22856963	22858616	101.401	1414.9	PN2_peak_74505a
chr17	39842851	39848970	101.401	1414.9	PN2_peak_83678m
chr17	46159795	46161961	101.401	1414.9	PN2_peak_84014c
chr18	21000632	21003141	101.401	1414.9	PN2_peak_88862c
chr2	14054787	14056728	101.401	1414.9	PN2_peak_101567c
chr3	32735963	32737910	101.401	1414.9	PN2_peak_118542d
chr4	155221490	155224164	101.401	1414.9	PN2_peak_142111f
chr6	38532416	38535971	101.401	1414.9	PN2_peak_158561c
chr6	113237031	113238362	101.401	1414.9	PN2_peak_164455a
chr7	19130762	19132295	101.401	1414.9	PN2_peak_168600c
chr7	30373065	30374465	101.401	1414.9	PN2_peak_169550a
chr16	15636764	15638342	101.284	1412.85	PN2_peak_73904b
chr16	20691981	20696789	101.284	1412.85	PN2_peak_74285e
chr18	46524898	46526815	101.284	1412.85	PN2_peak_90986d
chr2	75657720	75660296	101.284	1412.85	PN2_peak_107432e
chr4	43058297	43059883	101.284	1412.85	PN2_peak_130205b
chr4	129048095	129050484	101.284	1412.85	PN2_peak_137948c
chr4	138503722	138505902	101.284	1412.85	PN2_peak_139646c
chr7	18909908	18911213	101.284	1412.85	PN2_peak_168542c
chr8	83607240	83609371	101.284	1412.85	PN2_peak_185174b
chr9	123528098	123530680	101.284	1412.85	PN2_peak_201958e
chr1	86486705	86488621	101.168	1410.79	PN2_peak_5640b
chr12	69183286	69185378	101.168	1410.79	PN2_peak_41809c
chr15	37006694	37008228	101.168	1410.79	PN2_peak_66379b
chr18	34858966	34863427	101.168	1410.79	PN2_peak_89820h
chr2	25331610	25333386	101.168	1410.79	PN2_peak_102194b
chr6	88517781	88519867	101.168	1410.79	PN2_peak_162224b
chr7	116503691	116505149	101.168	1410.79	PN2_peak_176392a
chr8	46616478	46619161	101.168	1410.79	PN2_peak_182853c
chr9	89704175	89705506	101.168	1410.79	PN2_peak_198527c
chr1	128102183	128104287	101.051	1408.74	PN2_peak_7889c
chr11	102555224	102556956	101.051	1408.74	PN2_peak_34500c
chr6	37441321	37443047	101.051	1408.74	PN2_peak_158494c
chr6	125190866	125193103	101.051	1408.74	PN2_peak_165663c
chr7	123377536	123379003	101.051	1408.74	PN2_peak_177057b
chr7	127477273	127479715	101.051	1408.74	PN2_peak_177584c
chr11	78496651	78498575	100.935	1406.69	PN2_peak_31285d
chr14	62759522	62762322	100.935	1406.69	PN2_peak_60365f
chr15	98830552	98832134	100.935	1406.69	PN2_peak_72066b
chr2	30363658	30365035	100.935	1406.69	PN2_peak_103013b
chr2	165287118	165289980	100.935	1406.69	PN2_peak_114828f
chr3	32707764	32709758	100.935	1406.69	PN2_peak_118541b
chr4	43655625	43657629	100.935	1406.69	PN2_peak_130271d
chr4	98922091	98924610	100.935	1406.69	PN2_peak_134615e
chr9	50723034	50728807	100.935	1406.69	PN2_peak_194840t
chr1	74505148	74507291	100.818	1404.64	PN2_peak_4622c
chr10	67547898	67549902	100.818	1404.64	PN2_peak_18797e
chr12	111813121	111815218	100.818	1404.64	PN2_peak_46380c
chr14	121877914	121879994	100.818	1404.64	PN2_peak_64300a
chr15	98566798	98568916	100.818	1404.64	PN2_peak_71994c
chr19	4810565	4812408	100.818	1404.64	PN2_peak_95318d
chr2	103865021	103866180	100.818	1404.64	PN2_peak_109273a
chr4	124801700	124803215	100.818	1404.64	PN2_peak_137202c
chr5	149634715	149637666	100.818	1404.64	PN2_peak_156137e
chr7	116333384	116335110	100.818	1404.64	PN2_peak_176381c
chr8	22059442	22061183	100.818	1404.64	PN2_peak_180995b
chr8	70775436	70777958	100.818	1404.64	PN2_peak_184345e
chr8	94097446	94099240	100.818	1404.64	PN2_peak_186633c
chr12	73964049	73965487	100.701	1402.58	PN2_peak_42455b
chr12	110888494	110890161	100.701	1402.58	PN2_peak_46237b
chr15	66285108	66287569	100.701	1402.58	PN2_peak_68110f
chr16	33379358	33382800	100.701	1402.58	PN2_peak_75421c
chr17	87743324	87747110	100.701	1402.58	PN2_peak_87599f
chr19	43673767	43676373	100.701	1402.58	PN2_peak_98513f
chr4	45011504	45013272	100.701	1402.58	PN2_peak_130401d
chr7	41632372	41634133	100.701	1402.58	PN2_peak_170323c
chr1	136017265	136019505	100.585	1400.53	PN2_peak_9051b
chr1	168430934	168432945	100.585	1400.53	PN2_peak_11813e
chr10	37136033	37141937	100.585	1400.53	PN2_peak_16477q
chr10	95514003	95516090	100.585	1400.53	PN2_peak_21829b
chr11	72606412	72608880	100.585	1400.53	PN2_peak_30501b
chr15	73060134	73061959	100.585	1400.53	PN2_peak_68538d
chr15	102624194	102626125	100.585	1400.53	PN2_peak_72677c
chr19	4509758	4511149	100.585	1400.53	PN2_peak_95283a
chr2	119476396	119478835	100.585	1400.53	PN2_peak_110503e
chr6	49318726	49320393	100.585	1400.53	PN2_peak_159266a
chr19	41801353	41802838	100.468	1398.48	PN2_peak_98268d
chr2	24974340	24976403	100.468	1398.48	PN2_peak_102132d
chr4	129334532	129336638	100.468	1398.48	PN2_peak_138008c
chr5	134687653	134689965	100.468	1398.48	PN2_peak_154089d
chr9	21545317	21548532	100.468	1398.48	PN2_peak_191501d
chr1	75477192	75480702	100.352	1396.43	PN2_peak_4783h
chr10	81167048	81169928	100.352	1396.43	PN2_peak_20250b
chr13	107887992	107892141	100.352	1396.43	PN2_peak_55212h
chr14	31829429	31832451	100.352	1396.43	PN2_peak_58313c
chr14	47092919	47094289	100.352	1396.43	PN2_peak_59003
chr19	4877973	4879295	100.352	1396.43	PN2_peak_95326a
chr4	20342685	20344094	100.352	1396.43	PN2_peak_128797b
chr5	108131558	108133546	100.352	1396.43	PN2_peak_149589c
chr6	87671572	87672872	100.352	1396.43	PN2_peak_162125b
chr7	34233364	34235305	100.352	1396.43	PN2_peak_169661c
chr7	92668606	92670854	100.352	1396.43	PN2_peak_174268d
chr7	100536485	100537704	100.352	1396.43	PN2_peak_175168
chr7	101107452	101110386	100.352	1396.43	PN2_peak_175283b
chr8	4612349	4614031	100.352	1396.43	PN2_peak_179768c
chr1	92933563	92936288	100.235	1394.38	PN2_peak_6448d
chr8	83954660	83956159	100.235	1394.38	PN2_peak_185236b
chr11	117653132	117656620	100.119	1392.33	PN2_peak_36780d
chr13	51644468	51645825	100.119	1392.33	PN2_peak_50434b
chr14	60250205	60252661	100.119	1392.33	PN2_peak_60069e
chr17	49866237	49868192	100.119	1392.33	PN2_peak_84510c
chr18	32966360	32967523	100.119	1392.33	PN2_peak_89615c
chr18	34953716	34955571	100.119	1392.33	PN2_peak_89833d
chr19	4793039	4794525	100.119	1392.33	PN2_peak_95315d
chr6	128763263	128765009	100.119	1392.33	PN2_peak_166105c
chr7	5059949	5063293	100.119	1392.33	PN2_peak_168190c
chr7	116442656	116444886	100.119	1392.33	PN2_peak_176388d
chr9	53535848	53537937	100.119	1392.33	PN2_peak_195087d
chr11	33161970	33163896	100.002	1390.28	PN2_peak_26631e
chr11	60045683	60046942	100.002	1390.28	PN2_peak_28994b
chr11	102294818	102298038	100.002	1390.28	PN2_peak_34440g
chr12	78860722	78862582	100.002	1390.28	PN2_peak_42816d
chr15	25983515	25985549	100.002	1390.28	PN2_peak_65499b
chr18	31633302	31635755	100.002	1390.28	PN2_peak_89541d
chr19	42128305	42130058	100.002	1390.28	PN2_peak_98309c
chr3	37311836	37313084	100.002	1390.28	PN2_peak_118894b
chr4	116052746	116054839	100.002	1390.28	PN2_peak_136210d
chr4	127020711	127022903	100.002	1390.28	PN2_peak_137635b
chr4	134605240	134606806	100.002	1390.28	PN2_peak_138958d
chr8	61420868	61422603	100.002	1390.28	PN2_peak_183748b
chr1	134955072	134956481	99.8856	1388.24	PN2_peak_8818d
chr11	119299230	119300885	99.8856	1388.24	PN2_peak_37226b
chr12	52502798	52505435	99.8856	1388.24	PN2_peak_41016c
chr14	29967520	29969304	99.8856	1388.24	PN2_peak_58128d
chr15	75980971	75982667	99.8856	1388.24	PN2_peak_68920c
chr17	47139042	47142516	99.8856	1388.24	PN2_peak_84140c
chr17	56036037	56037359	99.8856	1388.24	PN2_peak_84848b
chr4	134930147	134931566	99.8856	1388.24	PN2_peak_139016b
chr8	123409704	123414737	99.8856	1388.24	PN2_peak_189898f
chr11	95666376	95667780	99.769	1386.19	PN2_peak_33261b
chr11	120642949	120644294	99.769	1386.19	PN2_peak_37533c
chr12	21372912	21374517	99.769	1386.19	PN2_peak_38919b
chr12	78225595	78228207	99.769	1386.19	PN2_peak_42803b
chr18	36559148	36561683	99.769	1386.19	PN2_peak_90071c
chr3	130729204	130731015	99.769	1386.19	PN2_peak_125568e
chr4	107252545	107254883	99.769	1386.19	PN2_peak_135647d
chr5	36464146	36465849	99.769	1386.19	PN2_peak_144616b
chr5	52832896	52835163	99.769	1386.19	PN2_peak_145721c
chr8	34119950	34122152	99.769	1386.19	PN2_peak_181993a
chr8	84269866	84271012	99.769	1386.19	PN2_peak_185294b
chr9	35569253	35571125	99.769	1386.19	PN2_peak_193022c
chr9	44304981	44306393	99.769	1386.19	PN2_peak_193930c
chr1	64690161	64691953	99.6525	1384.14	PN2_peak_3970b
chr11	94159345	94161514	99.6525	1384.14	PN2_peak_32942c
chr11	106786734	106790038	99.6525	1384.14	PN2_peak_34998g
chr15	99392219	99393835	99.6525	1384.14	PN2_peak_72172c
chr16	90141526	90144987	99.6525	1384.14	PN2_peak_78920i
chr17	26714928	26717165	99.6525	1384.14	PN2_peak_82085c
chr1	161033889	161036762	99.5359	1382.09	PN2_peak_11051c
chr10	105840524	105842131	99.5359	1382.09	PN2_peak_22410c
chr7	47007412	47009292	99.5359	1382.09	PN2_peak_170904c
chr8	85298553	85300663	99.5359	1382.09	PN2_peak_185514d
chr8	126894482	126896586	99.5359	1382.09	PN2_peak_190500a
chr9	83487488	83489188	99.5359	1382.09	PN2_peak_198178b
chr9	104261990	104263833	99.5359	1382.09	PN2_peak_199863c
chr1	128243479	128245318	99.4194	1380.05	PN2_peak_7894c
chr10	100486471	100488305	99.4194	1380.05	PN2_peak_22214c
chr10	118141064	118142505	99.4194	1380.05	PN2_peak_23292b
chr2	144009830	144011916	99.4194	1380.05	PN2_peak_112441d
chr4	151994272	151997049	99.4194	1380.05	PN2_peak_141488g
chr5	31201359	31202983	99.4194	1380.05	PN2_peak_144022b
chr5	136602930	136603994	99.4194	1380.05	PN2_peak_154380a
chr5	149488032	149489951	99.4194	1380.05	PN2_peak_156104d
chr8	70864505	70866750	99.4194	1380.05	PN2_peak_184372c
chr10	80052960	80055107	99.3028	1378	PN2_peak_19969a
chr10	82353871	82355192	99.3028	1378	PN2_peak_20413b
chr12	83596121	83597741	99.3028	1378	PN2_peak_43379d
chr15	73886219	73887934	99.3028	1378	PN2_peak_68671c
chr17	46888890	46891597	99.3028	1378	PN2_peak_84125e
chr3	95013706	95017110	99.3028	1378	PN2_peak_122747f
chr4	128609462	128610840	99.3028	1378	PN2_peak_137841b
chr5	20881080	20883112	99.3028	1378	PN2_peak_143046c
chr7	118739687	118741479	99.3028	1378	PN2_peak_176659c
chr7	125490367	125492236	99.3028	1378	PN2_peak_177260d
chr9	25251351	25253751	99.3028	1378	PN2_peak_191906c
chr9	108001761	108004055	99.3028	1378	PN2_peak_200321c
chr14	61172067	61173949	99.1863	1375.96	PN2_peak_60221a
chr16	57230898	57232112	99.1863	1375.96	PN2_peak_77179b
chr18	56924421	56926602	99.1863	1375.96	PN2_peak_91833d
chr4	133089982	133091979	99.1863	1375.96	PN2_peak_138640d
chr4	152476308	152478607	99.1863	1375.96	PN2_peak_141614d
chr6	42708317	42710830	99.1863	1375.96	PN2_peak_158887d
chr7	28049587	28050599	99.1863	1375.96	PN2_peak_169222b
chr7	111121318	111123504	99.1863	1375.96	PN2_peak_175839f
chr8	34964823	34966310	99.1863	1375.96	PN2_peak_182116c
chr9	109931084	109933459	99.1863	1375.96	PN2_peak_200483a
chr1	74235686	74237583	99.0697	1373.91	PN2_peak_4590c
chr1	80339451	80341757	99.0697	1373.91	PN2_peak_5183d
chr10	109009873	109012083	99.0697	1373.91	PN2_peak_22589d
chr11	62601977	62604049	99.0697	1373.91	PN2_peak_29322b
chr11	79144810	79147101	99.0697	1373.91	PN2_peak_31374d
chr17	33890162	33891310	99.0697	1373.91	PN2_peak_83260b
chr18	9448938	9451055	99.0697	1373.91	PN2_peak_88175d
chr2	164803920	164806035	99.0697	1373.91	PN2_peak_114712d
chr3	20057187	20058572	99.0697	1373.91	PN2_peak_117840b
chr3	95817884	95820802	99.0697	1373.91	PN2_peak_122832d
chr4	119232037	119234348	99.0697	1373.91	PN2_peak_136587c
chr7	4811205	4813432	99.0697	1373.91	PN2_peak_168156e
chr7	19119240	19120517	99.0697	1373.91	PN2_peak_168599b
chr8	11006674	11010915	99.0697	1373.91	PN2_peak_180250f
chr8	57486279	57488834	99.0697	1373.91	PN2_peak_183512f
chr8	123372956	123374934	99.0697	1373.91	PN2_peak_189889b
chr9	22156208	22157910	99.0697	1373.91	PN2_peak_191630a
chr9	64252642	64254337	99.0697	1373.91	PN2_peak_196698d
chr1	43826422	43828791	98.9532	1371.87	PN2_peak_2567e
chr11	106786734	106790038	98.9532	1371.87	PN2_peak_34998h
chr16	11253006	11255185	98.9532	1371.87	PN2_peak_73622e
chr17	69381937	69384822	98.9532	1371.87	PN2_peak_85905d
chr19	3574705	3576901	98.9532	1371.87	PN2_peak_95158e
chr2	147012319	147014101	98.9532	1371.87	PN2_peak_112733c
chr3	89101289	89102491	98.9532	1371.87	PN2_peak_122379b
chr3	122983496	122985592	98.9532	1371.87	PN2_peak_125012d
chr7	19075575	19077335	98.9532	1371.87	PN2_peak_168590b
chr7	127477273	127479715	98.9532	1371.87	PN2_peak_177584d
chr1	39366690	39369477	98.8366	1369.82	PN2_peak_2060d
chr1	55052021	55053474	98.8366	1369.82	PN2_peak_3043c
chr11	61493168	61495155	98.8366	1369.82	PN2_peak_29226d
chr11	101784447	101785971	98.8366	1369.82	PN2_peak_34321d
chr15	103238933	103241587	98.8366	1369.82	PN2_peak_72807d
chr17	47501611	47502685	98.8366	1369.82	PN2_peak_84192c
chr2	144526850	144528409	98.8366	1369.82	PN2_peak_112480b
chr3	89429722	89431148	98.8366	1369.82	PN2_peak_122456a
chr5	34659356	34661387	98.8366	1369.82	PN2_peak_144330d
chr5	67845950	67848634	98.8366	1369.82	PN2_peak_146678f
chr5	137292876	137295444	98.8366	1369.82	PN2_peak_154436e
chr6	8508730	8511846	98.8366	1369.82	PN2_peak_156637c
chr6	51468678	51471503	98.8366	1369.82	PN2_peak_159556d
chr7	25675016	25677561	98.8366	1369.82	PN2_peak_169044d
chr8	94385640	94388198	98.8366	1369.82	PN2_peak_186679b
chr1	75191181	75192924	98.7201	1367.78	PN2_peak_4706b
chr11	55468386	55470679	98.7201	1367.78	PN2_peak_28524c
chr15	77840522	77842927	98.7201	1367.78	PN2_peak_69190f
chr15	102135228	102137345	98.7201	1367.78	PN2_peak_72601c
chr2	53190364	53192946	98.7201	1367.78	PN2_peak_105358c
chr3	8922800	8924525	98.7201	1367.78	PN2_peak_117233c
chr3	88296100	88298355	98.7201	1367.78	PN2_peak_122271d
chr6	71830547	71832170	98.7201	1367.78	PN2_peak_160929d
chr7	51861059	51862821	98.7201	1367.78	PN2_peak_171274d
chr10	80797233	80799724	98.6035	1365.74	PN2_peak_20161e
chr11	74829308	74833150	98.6035	1365.74	PN2_peak_30613e
chr11	103411943	103413483	98.6035	1365.74	PN2_peak_34657c
chr12	55835828	55837389	98.6035	1365.74	PN2_peak_41337a
chr13	12257186	12258603	98.6035	1365.74	PN2_peak_47315d
chr15	59646642	59651201	98.6035	1365.74	PN2_peak_67732e
chr16	31427745	31430955	98.6035	1365.74	PN2_peak_75201i
chr3	79627363	79629802	98.6035	1365.74	PN2_peak_121424d
chr3	96600290	96602782	98.6035	1365.74	PN2_peak_122951c
chr7	82864231	82870769	98.6035	1365.74	PN2_peak_173755f
chr9	44406613	44408190	98.6035	1365.74	PN2_peak_193950c
chr10	5804956	5806774	98.487	1363.7	PN2_peak_14624b
chr11	54859721	54861190	98.487	1363.7	PN2_peak_28449d
chr11	60351865	60353648	98.487	1363.7	PN2_peak_29103f
chr11	96976727	96978816	98.487	1363.7	PN2_peak_33489d
chr16	44171899	44174073	98.487	1363.7	PN2_peak_76395d
chr18	31909827	31911783	98.487	1363.7	PN2_peak_89562d
chr3	104596229	104597715	98.487	1363.7	PN2_peak_123729c
chr5	137733331	137735525	98.487	1363.7	PN2_peak_154512c
chr7	16869233	16870272	98.487	1363.7	PN2_peak_168464a
chr7	28435501	28437462	98.487	1363.7	PN2_peak_169262c
chr7	102209450	102211553	98.487	1363.7	PN2_peak_175445c
[truncated: 98,939 more rows]

## Sheet: CR_peaks
chr	start	end	fold_enrichment	X.log10.qvalue.	name
[truncated: 100,000 more rows]

[truncated: 3 more sheets: IN_peaks, MG_Mural_peaks, Union_peaks]
