# Supplementary material for: Multimodal profiling of the transcriptional regulatory landscape of the developing mouse cortex identifies Neurog2 as a key epigenome remodeler
Source: Nat Neurosci. 2022 Feb 7;25(2):154–67. doi: 10.1038/s41593-021-01002-4 (PMC8825286; doi:10.1038/s41593-021-01002-4)
Supplement: Supplementary file 5 — Cell-type-specific transcription factor motif accessibility and the expression levels of the corresponding factor. Related to Fig. 2c. [file 41593_2021_1002_MOESM5_ESM.xlsx]

## Sheet: Sheet1
motif_names	NSC_accessibility	IPC_accessibility	PN1_accessibility	PN2_accessibility	CR_accessibility	IN_accessibility	MG_accessibility	Mural_accessibility	gene_names	NSC_expression	NSC_M	IPC_expression	IPC_M_expression	PN1_expression	PN2_expression	PN3_expression	CR_expression	IN_expression	MG_expression	Mural_expression
Alx3	4.71036	4.16635	-3.51787	-7.06273	5.49976	-1.81355	-10.026	-10.026	Alx3	-0.0319065	-0.343419	-0.343419	-0.343419	-0.343419	-0.343419	-0.343419	-0.343419	-0.343419	-0.343419	4.25412
Argfx	5.0177	4.84252	-3.78182	-7.85608	6.43122	-2.89121	-10.1973	-10.1973	Argfx
Arnt..hif1a	-0.491763	-0.300567	0.274302	0.443724	0.296864	1.47458	0.244011	0.244011	Arnt	6.00781	6.34617	6.23655	6.07497	6.0006	5.74946	5.8427	5.87947	5.36117	6.13018	5.47657
Arnt2	-0.569764	-0.599506	0.29644	0.752704	-0.188063	2.47124	3.79776	3.79776	Arnt2	6.35357	6.52409	6.58758	6.7922	6.94521	6.32749	6.72837	6.09711	7.72459	-0.343419	5.17851
Ascl1	-6.61687	3.0489	2.53285	-0.914193	7.01241	10.8488	-6.3153	-6.3153	Ascl1	6.19317	5.54623	5.47136	6.66019	5.22154	3.4375	4.59672	4.96376	7.02868	-0.343419	-0.343419
Ascl1.var.2.	-6.04907	3.63642	2.98626	-1.80298	2.68247	2.35319	-8.53201	-8.53201	Ascl1	6.19317	5.54623	5.47136	6.66019	5.22154	3.4375	4.59672	4.96376	7.02868	-0.343419	-0.343419
Atf2	6.62916	0.216322	-3.09989	-4.0331	-4.98367	-3.48935	2.84553	2.84553	Atf2	6.98609	7.18278	7.23198	7.22289	7.28587	7.25182	7.26354	7.13652	7.2907	6.30911	7.23919
Atf3	5.27861	-0.7719	-2.27915	-2.17278	-3.41137	-1.77167	2.44921	2.44921	Atf3	4.46623	5.18239	1.36537	0.650643	-0.343419	0.278928	-0.343419	-0.343419	-0.343419	7.52726	5.37333
Atf4	1.16191	-0.209517	-0.553633	-0.38575	0.0951188	0.0749776	-1.88514	-1.88514	Atf4	7.74594	7.52582	7.85915	7.64508	7.8704	7.67431	7.6186	7.59974	7.96809	7.79787	6.94502
Atf6	-1.20471	-0.50869	0.707017	1.12206	0.365066	1.08319	1.37083	1.37083	Atf6	5.27383	5.33492	5.74063	5.66348	5.48639	5.17328	5.07869	3.93442	5.1945	6.30911	-0.343419
Atf7	5.3163	-0.844525	-2.31385	-2.09267	-3.32325	-1.37665	3.79032	3.79032	Atf7	5.72622	5.95707	5.96585	5.85929	6.09553	6.15052	5.7835	5.45885	4.16004	6.72579	5.17198
Atoh1.var.2.	-11.2533	3.92054	5.42834	0.902998	2.53077	6.28611	-5.71205	-5.71205	Atoh1
Atoh7	-15.2755	2.27655	9.13455	4.73625	-4.60265	-4.17056	-7.13183	-7.13183	Atoh7	1.55421	0.952028	1.33636	-0.343419	-0.343419	0.50438	-0.343419	-0.343419	-0.343419	-0.343419	-0.343419
Bach1	-0.520491	-0.139408	0.379803	0.227284	0.109998	0.50914	5.42977	5.42977	Bach1	6.47397	6.47984	7.18829	7.03859	7.51679	7.45086	7.33187	6.87762	7.59067	7.19817	6.70738
Bach2	1.78369	-0.162571	-1.01751	-0.488094	-0.997631	-1.37992	6.90105	6.90105	Bach2	7.12541	7.27187	7.01349	7.00905	7.29659	7.55246	7.61066	5.26455	7.79128	4.99374	-0.343419
Bach2.var.2.	1.98355	-0.508522	-0.816553	-0.60435	-1.91288	-0.372088	1.54083	1.54083	Bach2	7.12541	7.27187	7.01349	7.00905	7.29659	7.55246	7.61066	5.26455	7.79128	4.99374	-0.343419
Barhl1	-0.0645322	-0.169893	-0.15102	0.397388	-0.170708	1.13633	0.947546	0.947546	Barhl1
Barhl2	-0.163645	0.263812	-0.0396058	-0.190588	0.421303	0.654555	-1.11634	-1.11634	Barhl2	0.776072	0.771745	0.592581	1.11384	0.0311142	-0.343419	-0.343419	6.86834	-0.343419	-0.343419	-0.343419
Barx1	3.56173	2.63908	-2.60622	-5.08105	2.64307	1.44653	-5.62584	-5.62584	Barx1
Barx2	1.12533	1.36619	-1.01152	-2.21028	2.54895	1.1541	-1.08526	-1.08526	Barx2	-0.343419	-0.343419	-0.343419	-0.343419	-0.343419	-0.343419	-0.343419	4.04959	1.18941	-0.343419	-0.343419
Batf..jun	1.30492	-0.0803892	-0.758465	-0.345885	-1.23374	-1.75858	7.42956	7.42956	Batf
Batf	1.29806	-0.0184458	-0.764374	-0.414827	-1.21771	-1.74125	7.35268	7.35268	Batf
Batf3	1.33959	0.00668292	-0.806238	-0.441927	-1.15005	-1.67155	6.78197	6.78197	Batf3	4.02076	4.21975	0.878443	1.57257	-0.343419	0.278928	-0.343419	0.943035	-0.343419	7.52138	4.63003
Bcl6	0.865048	-0.651821	-0.440755	0.36549	0.103028	-0.454812	2.11806	2.11806	Bcl6	2.18688	2.75843	1.26204	3.11365	3.32105	5.18253	2.59469	3.39768	-0.343419	5.16859	-0.343419
Bcl6b	0.787657	-0.612549	-0.403821	0.405164	0.293562	-0.605803	2.31088	2.31088	Bcl6b	1.55421	2.43402	-0.343419	1.86461	1.00556	3.71117	3.64496	4.20359	-0.343419	-0.343419	4.05618
Bhlha15.var.2.	-10.244	3.7909	4.56121	0.180357	5.4239	10.9611	-5.01679	-5.01679	Bhlha15	-0.343419	-0.343419	0.201691	-0.343419	-0.0196453	-0.0508151	1.94425	-0.343419	-0.343419	-0.343419	-0.343419
Bhlhe22.var.2.	-3.99855	2.08024	0.971396	-1.40311	8.70777	14.9759	-3.48674	-3.48674	Bhlhe22	5.04306	4.90672	5.8057	6.74317	7.67697	7.67288	6.14267	7.36079	4.9729	5.30736	4.63003
Bhlhe22	-13.2874	0.820482	8.5019	5.35687	-5.45051	-6.98569	-6.85307	-6.85307	Bhlhe22	5.04306	4.90672	5.8057	6.74317	7.67697	7.67288	6.14267	7.36079	4.9729	5.30736	4.63003
Bhlhe23	-13.2092	0.589387	8.3469	5.70177	-5.40925	-6.93609	-6.66579	-6.66579	Bhlhe23
Bhlhe40	-0.829073	-0.680895	0.452191	1.05287	-0.210299	2.29953	2.72947	2.72947	Bhlhe40	5.51771	6.16052	1.91519	2.01469	0.88488	1.31448	-0.343419	1.37972	-0.343419	-0.343419	-0.343419
Bhlhe41	-0.441436	-0.657044	0.282727	0.716083	-0.277526	2.26383	3.73115	3.73115	Bhlhe41	0.322588	-0.343419	0.571531	-0.343419	-0.343419	0.711961	3.03648	-0.343419	-0.343419	7.58873	-0.343419
Bsx	5.07017	3.66263	-3.51489	-6.22931	2.61699	-4.58976	-7.68839	-7.68839	Bsx
Cdx1	-0.0193848	0.138042	-0.119493	-0.0667911	0.403002	0.328896	-0.874885	-0.874885	Cdx1
Cdx2	0.333265	0.202797	-0.3586	-0.35958	0.84477	0.608177	-0.09234	-0.09234	Cdx2
Cdx4	-0.0634905	0.279927	-0.0714442	-0.265667	0.508821	0.253626	-0.962582	-0.962582	Cdx4
Cebpa	0.820102	-0.102952	-0.343523	-0.743134	0.586074	1.83091	-0.559508	-0.559508	Cebpa	1.51204	1.81704	1.14139	0.152627	0.82285	1.02194	0.99053	5.14586	1.87777	7.26999	-0.343419
Cebpb	1.63275	-0.124659	-0.881614	-0.869166	-0.167771	0.971694	0.941594	0.941594	Cebpb	5.10094	4.71214	1.67228	1.83794	0.992755	1.04448	1.54967	5.5933	2.90221	8.10833	7.50059
Cebpd	1.2403	0.162334	-0.613281	-1.19633	-0.206472	1.22506	-0.1401	-0.1401	Cebpd	3.32476	2.86188	2.61073	1.99851	1.31288	2.14605	0.610304	3.66391	4.56728	6.83303	6.21112
Cebpe	1.72058	-0.107914	-0.942278	-0.927428	-0.155408	1.02856	0.957523	0.957523	Cebpe
Cebpg	1.70825	-0.110365	-0.935767	-0.860107	-0.167118	0.666831	0.974248	0.974248	Cebpg	7.42341	7.40813	7.51964	7.51707	7.60687	7.43384	7.03636	7.5622	6.5858	6.06577	7.24828
Cebpg.var.2.	1.02478	-0.245159	-0.420284	-0.519179	0.236822	1.13362	-1.63484	-1.63484	Cebpg	7.42341	7.40813	7.51964	7.51707	7.60687	7.43384	7.03636	7.5622	6.5858	6.06577	7.24828
Cenpb	-0.237506	-0.398832	0.137288	0.503263	-0.633976	1.00076	1.66875	1.66875	Cenpb	7.28213	7.18626	7.24851	7.29718	7.24686	7.30446	7.33288	7.34115	7.32817	7.19817	7.62155
Clock	-1.69565	-0.266529	1.05508	1.04484	-0.495943	1.1126	0.168833	0.168833	Clock	6.78591	6.91213	6.87886	6.64129	6.83752	6.90358	6.91303	7.05983	6.55316	4.99374	5.96915
Creb1	3.69358	-0.282899	-1.49203	-1.91101	-3.89405	-2.26382	2.3545	2.3545	Creb1	7.17516	7.2371	7.40262	7.34742	7.39214	7.10303	7.05819	6.75647	6.9433	7.52726	7.41484
Creb3	-0.551957	-0.740078	0.357312	0.946821	0.261769	1.71349	2.91364	2.91364	Creb3	5.83116	5.83834	6.19476	5.9427	6.50881	6.75208	6.46082	6.69227	6.24503	6.85101	7.02624
Creb3l1	-0.612502	-0.165163	0.322783	0.433203	0.174583	0.956871	0.710759	0.710759	Creb3l1	0.0110753	-0.343419	-0.0205534	0.286687	1.13017	1.13806	3.4959	4.26979	1.64499	-0.343419	4.3466
Creb3l4.var.2.	3.40818	-1.10745	-1.49082	-0.63433	-2.3045	0.11136	3.37886	3.37886	Creb3l4	4.44358	4.15417	4.26206	3.61458	3.21178	2.68317	1.43142	-0.343419	1.87777	-0.343419	-0.343419
Creb3l4	-0.533421	-0.465293	0.29367	0.68162	0.534869	1.15682	2.35632	2.35632	Creb3l4	4.44358	4.15417	4.26206	3.61458	3.21178	2.68317	1.43142	-0.343419	1.87777	-0.343419	-0.343419
Crem	3.55812	-0.631717	-1.55505	-1.35592	-2.81782	-0.74822	3.47507	3.47507	Crem	4.75233	5.1526	5.1505	5.20462	4.65354	4.94084	5.24063	5.45371	5.10255	5.36907	6.1009
Ctcf	-3.35536	0.946635	1.70657	0.0692769	-1.21737	3.51482	8.87171	8.87171	Ctcf	7.67607	7.53395	7.75306	7.61585	7.80053	7.62091	7.67962	7.54755	7.85535	6.75535	7.59922
Ctcfl	0.664344	0.665408	-0.259941	-1.7513	-2.14051	1.02781	3.50395	3.50395	Ctcfl
Cux1	-0.24566	0.107458	-0.175509	0.413006	1.98404	-0.438128	-2.37907	-2.37907	Cux1	7.58202	7.50432	7.5646	7.49758	7.41398	6.47319	4.77296	7.15701	7.99342	7.5844	7.09228
Cux2	-0.569238	-0.0534381	0.0519133	0.77582	1.7046	-0.69729	-1.70588	-1.70588	Cux2	4.83747	4.87621	6.03001	6.19905	7.06372	5.87043	3.84162	5.45163	7.98501	-0.343419	4.58389
Dbp	0.474123	-0.246801	-0.176663	-0.0554567	-0.3016	0.238792	1.25847	1.25847	Dbp	5.21542	4.68635	4.25899	4.00596	4.97072	4.9161	4.04668	6.32797	2.9773	4.99374	-0.343419
Dlx5	1.96406	1.17429	-1.51628	-2.70042	3.42161	4.13904	-4.85502	-4.85502	Dlx5	3.08336	3.0217	2.9053	2.65675	1.33535	1.52203	2.84921	3.92318	8.07257	-0.343419	-0.343419
Dlx6	3.44479	2.622	-2.52885	-5.01266	2.52161	1.28997	-6.41111	-6.41111	Dlx6	0.559223	0.771745	0.269715	0.286687	0.747463	0.278928	-0.343419	2.93089	6.15756	-0.343419	-0.343419
Dmrt3	-1.37423	-0.438426	0.804154	1.3083	-0.0858845	-0.238576	-0.664511	-0.664511	Dmrt3	6.03759	6.20601	6.04664	6.17296	5.5163	4.92284	2.19787	6.80953	2.75197	-0.343419	-0.343419
Dmrta2	-0.0026152	-0.27754	0.0370179	0.302706	-0.63581	-0.0612713	-0.0522441	-0.0522441	Dmrta2	7.6178	7.48732	7.83183	7.55764	6.74251	4.34661	4.11988	7.57764	3.80179	-0.343419	-0.343419
Dmrtc2	-0.829095	-0.2609	0.484603	0.761545	-0.239228	-0.0594029	-0.811178	-0.811178	Dmrtc2	0.559223	0.560926	-0.343419	-0.343419	0.354888	-0.343419	-0.343419	-0.343419	-0.343419	-0.343419	-0.343419
Dprx	0.34885	0.408144	-0.3713	-0.576461	1.49607	-0.264213	-1.24968	-1.24968	Dprx
Drgx	4.30293	3.33621	-3.26014	-6.10754	3.4591	2.789	-7.63638	-7.63638	Drgx
Dux4	0.875698	0.558114	-0.726046	-1.12598	2.40289	1.20574	-3.10602	-3.10602	Dux4
Duxa	1.75342	1.62654	-1.39243	-2.80453	2.89572	0.938698	-4.16136	-4.16136	Duxa
E2f1	0.623189	-0.476009	-0.405315	0.306999	0.187398	0.628124	1.61102	1.61102	E2f1	6.68728	6.12282	6.51687	7.13594	5.48235	5.29179	4.39806	3.26428	3.80179	6.06577	6.86723
E2f2	0.413159	-0.438434	-0.276632	0.311058	0.130863	0.904625	1.59852	1.59852	E2f2	5.55484	6.13209	3.71435	6.12592	1.17547	1.28723	2.38514	1.76884	-0.343419	4.99374	-0.343419
E2f3	0.0628568	-0.374748	-0.0778892	0.497029	0.979473	-0.0918522	0.465184	0.465184	E2f3	6.97242	7.06543	6.05023	6.89821	5.39643	5.44203	4.53764	3.95086	4.16004	6.19614	6.78293
E2f4	0.189354	-0.48306	-0.186921	0.503589	0.190348	1.12644	1.84759	1.84759	E2f4	6.86486	7.06432	6.55134	6.79319	6.30012	6.32529	5.94833	5.80344	6.00674	7.26999	6.27596
E2f6	1.33294	-0.560103	-0.410825	-0.595781	-1.07844	0.8815	3.5156	3.5156	E2f6	6.31975	6.55584	5.74468	6.14289	5.98097	5.85698	5.7914	6.77011	5.55119	5.36907	6.44496
E2f7	0.952655	-0.69985	-0.528537	0.459808	0.0336653	-0.1371	1.48652	1.48652	E2f7	5.40132	6.69484	3.24712	6.29337	1.345	3.22991	3.8732	4.48455	0.76356	4.99374	4.63003
E2f8	1.19168	-0.537202	-0.611442	-0.0547403	-0.396026	0.0990035	1.39069	1.39069	E2f8	5.28023	6.90419	1.41861	6.04161	1.26502	1.4257	1.94425	-0.343419	0.76356	4.99374	-0.343419
Ebf1	1.7501	0.755608	-1.23462	-1.86002	8.50877	-2.52077	4.16633	4.16633	Ebf1	0.539438	0.166527	3.16755	2.84867	4.06138	0.779051	-0.343419	6.68835	-0.343419	-0.343419	7.93806
Ebf3	0.904831	0.741381	-0.762604	-1.46893	8.67496	-2.07889	4.49842	4.49842	Ebf3	1.09654	0.462294	5.19474	3.79638	2.50728	0.711961	0.610304	7.56988	-0.343419	-0.343419	4.05618
Egr1	0.564212	-0.791603	0.00242929	0.261175	-3.29992	1.35728	3.35773	3.35773	Egr1	4.36724	4.9346	3.52077	3.65356	3.82159	4.76488	4.77296	4.61148	4.39207	7.84381	7.01365
Egr2	-0.507497	-0.894314	0.351003	1.15361	-0.677964	1.7251	2.9501	2.9501	Egr2	-0.343419	0.261798	-0.343419	-0.343419	-0.0196453	-0.0508151	-0.343419	-0.343419	-0.343419	5.36907	5.91786
Egr3	0.7408	-0.681637	-0.098864	-0.00418232	-2.1224	1.14857	3.85728	3.85728	Egr3	0.184943	-0.0442917	-0.343419	-0.343419	0.0311142	1.18294	-0.343419	-0.343419	3.90182	6.20749	-0.343419
Egr4	0.513305	-0.436384	-0.0169463	-0.100636	-2.04606	0.733548	2.74672	2.74672	Egr4
Ehf	-0.163793	-0.402852	-0.00181043	0.232597	-2.14921	-0.181144	25.2495	25.2495	Ehf
Elf1	-0.404107	-0.243302	0.133651	0.20291	-1.27342	-0.688208	23.9558	23.9558	Elf1	5.21333	5.70189	5.34192	5.32225	4.84626	4.01757	3.03698	2.28909	2.9773	6.83303	6.78605
Elf2	-0.80813	-0.990142	0.250907	1.32809	-0.173712	2.83903	16.2039	16.2039	Elf2	7.32005	7.31968	7.31288	7.34945	7.38792	7.13615	6.98792	6.84691	7.19488	6.85101	6.4635
Elf3	0.109401	-0.240893	-0.165034	-0.0367939	-1.69462	-0.614547	23.8069	23.8069	Elf3	1.69679	1.83212	0.741188	0.443786	-0.343419	-0.343419	-0.343419	-0.343419	-0.343419	-0.343419	-0.343419
Elf4	-0.674189	-0.823927	0.149873	1.09713	-0.19979	2.38665	17.1416	17.1416	Elf4	0.953958	1.21621	-0.343419	-0.343419	0.0311142	-0.343419	-0.343419	-0.343419	-0.343419	6.19614	4.36135
Elf5	-0.0714295	-0.681279	-0.161397	0.655568	-0.991048	1.21802	19.5865	19.5865	Elf5
Elk1	-0.52972	-0.947106	0.122256	1.05532	0.210695	3.28976	12.7922	12.7922	Elk1	5.89094	5.77666	6.32573	6.11519	6.14265	6.04346	6.51416	5.99883	6.14566	-0.343419	5.27279
Elk3	-0.646315	-0.863834	0.159401	1.02793	-0.182844	3.10867	15.762	15.762	Elk3	5.19159	5.25635	5.00487	4.53987	1.43238	0.930478	-0.343419	2.49305	0.770794	7.19817	6.72622
Elk4	-0.594005	-0.984342	0.205374	0.991849	-0.752056	2.3784	21.9522	21.9522	Elk4	5.76996	6.03549	5.59913	5.94598	5.15127	4.7945	5.10524	5.31399	3.44676	4.99374	6.23076
Emx1	5.01839	3.70997	-3.59687	-6.96646	1.98547	0.202779	-8.21413	-8.21413	Emx1	7.47913	7.37964	7.85479	7.60394	7.71897	7.5152	6.80677	5.66078	4.38566	6.20749	4.25412
Emx2	5.51174	4.8511	-4.21617	-8.17459	3.57446	-1.50588	-10.1061	-10.1061	Emx2	7.39289	7.43199	7.11005	6.97589	6.16884	4.30513	3.77415	7.62885	2.55835	5.16859	-0.343419
En1	5.42168	3.76984	-3.7568	-6.78608	1.75442	-3.4631	-7.07094	-7.07094	En1
En2	5.025	4.47631	-3.80967	-7.1912	3.0912	-2.77908	-8.98074	-8.98074	En2
Eomes	-5.13062	3.91757	1.24317	0.393806	2.49562	-4.8275	-4.89301	-4.89301	Eomes	5.90321	4.81258	7.91833	7.59746	6.75685	3.66935	4.46444	5.74661	4.28535	-0.343419	-0.343419
Erf	-0.884772	-0.655118	0.320114	0.841377	-0.397586	2.05205	19.3776	19.3776	Erf	7.17428	7.29514	5.34744	5.26324	3.09938	4.23369	4.65449	4.17831	3.38317	7.52726	6.92821
Erg	-0.797386	-0.778158	0.288984	0.931265	-0.50159	2.19504	19.5097	19.5097	Erg	0.0110753	-0.343419	-0.343419	-0.343419	-0.343419	-0.343419	-0.343419	-0.343419	-0.343419	-0.343419	5.24572
Esr1	0.333789	0.718416	-0.25666	-0.941157	-2.69994	-0.940591	1.49501	1.49501	Esr1
Esr2	0.806898	1.33146	-0.559608	-1.89036	-3.99884	-2.02348	3.69418	3.69418	Esr2	0.0110753	-0.343419	0.269715	-0.343419	-0.343419	-0.343419	-0.343419	-0.343419	-0.343419	-0.343419	-0.343419
Esrra	0.676125	0.858522	-0.454149	-1.36129	-3.49528	-1.31164	4.8943	4.8943	Esrra	5.52449	4.99668	6.18097	6.15096	6.69016	6.77706	5.73307	6.86978	6.42525	6.77569	5.45929
Esrrb	0.884664	0.907774	-0.586205	-1.52252	-3.43391	-1.11851	3.88594	3.88594	Esrrb
Esx1	5.02111	5.20502	-3.98663	-8.11324	6.54749	-4.05658	-10.829	-10.829	Esx1
Ets1	-0.797459	-0.812082	0.322457	0.922846	-0.856214	2.12891	19.9245	19.9245	Ets1	1.21554	1.11497	1.31105	3.1126	2.06933	0.278928	0.595946	3.38719	5.63882	6.32778	7.73784
Ets2	-0.826391	-0.590621	0.227749	0.841855	-0.232511	2.07572	19.3956	19.3956	Ets2	3.05374	3.34732	2.89693	2.94878	2.22446	3.46378	4.18583	4.77528	4.60141	6.83303	5.15827
Etv1	-0.294546	-0.33711	0.105134	0.185697	-1.74745	-0.913587	25.9357	25.9357	Etv1	5.79735	6.26294	4.52558	5.01217	1.42826	1.0045	1.43142	-0.343419	3.64563	6.25323	5.64883
Etv2	-0.937921	-0.645537	0.344701	0.84634	-0.660404	1.82566	21.3555	21.3555	Etv2
Etv3	-0.658412	-0.764921	0.212727	0.990601	-0.00419117	2.38529	13.4878	13.4878	Etv3	5.58312	5.55211	5.73625	6.03978	5.7031	5.48515	5.29628	5.64487	5.79608	7.26999	5.47657
Etv4	-0.624823	-0.419222	0.389764	0.441339	-1.02148	-1.04083	21.7836	21.7836	Etv4	2.7039	2.57765	-0.0205534	0.617798	-0.343419	-0.0508151	-0.343419	-0.343419	-0.343419	-0.343419	6.1009
Etv5	-0.233309	-0.820698	0.0110352	0.746571	-0.814854	1.83706	19.5793	19.5793	Etv5	5.50622	5.99643	1.79965	4.30585	-0.0196453	1.29906	3.22425	-0.343419	5.54293	7.19817	6.44496
Etv6	-0.220238	-0.847461	0.033723	0.779937	-1.06742	1.62548	19.3955	19.3955	Etv6	6.00414	6.20188	5.79992	5.91843	5.50538	5.30505	4.45998	4.43825	4.25313	7.52726	5.84868
Evx1	3.95482	3.49356	-3.03597	-6.21275	3.97565	1.67935	-8.27763	-8.27763	Evx1
Evx2	4.95798	4.07358	-3.66825	-7.37433	3.32159	0.627574	-9.25807	-9.25807	Evx2
Ewsr1.fli1	0.83008	-0.431875	-0.0320501	-0.469249	-1.54686	-0.425877	1.24569	1.24569	Ewsr1	7.79775	7.5549	7.84259	7.65518	7.88063	7.69522	7.68691	7.58501	8.12588	7.33756	7.59922
Ferd3l	-10.0261	3.10599	5.0858	1.30602	3.74612	1.30578	-6.36685	-6.36685	Ferd3l
Fev	-0.569938	-0.720802	0.143076	0.82302	-0.303841	2.4433	16.5124	16.5124	Fev
Figla	-3.87556	3.18871	1.9489	-1.94813	-0.289901	-0.71474	-2.96953	-2.96953	Figla
Fli1	-0.830604	-0.70235	0.30185	0.876112	-0.394496	2.32392	18.3855	18.3855	Fli1	-0.343419	-0.343419	0.0264206	-0.343419	0.0311142	-0.343419	-0.343419	-0.343419	-0.343419	7.52726	5.24572
Fos..jun.var.2.	5.54164	-0.37829	-2.5042	-2.77868	-3.49486	-1.98385	2.45339	2.45339	Fos	6.33825	6.68407	6.02559	5.73982	5.7064	5.30837	3.18502	5.74661	3.90182	7.52726	6.35023
Fos	1.57557	-0.110862	-0.983566	-0.406805	-0.514047	-1.42143	7.89207	7.89207	Fos	6.33825	6.68407	6.02559	5.73982	5.7064	5.30837	3.18502	5.74661	3.90182	7.52726	6.35023
Fos..jun	2.00873	0.176092	-1.26764	-0.962999	-1.15836	-1.41512	8.09524	8.09524	Fos	6.33825	6.68407	6.02559	5.73982	5.7064	5.30837	3.18502	5.74661	3.90182	7.52726	6.35023
Fos..jund	1.83256	0.0867041	-1.18895	-0.697321	-0.803539	-1.52302	8.60272	8.60272	Fos	6.33825	6.68407	6.02559	5.73982	5.7064	5.30837	3.18502	5.74661	3.90182	7.52726	6.35023
Fos..junb	1.86426	0.0106834	-1.19482	-0.624235	-1.26733	-1.38146	8.40763	8.40763	Fos	6.33825	6.68407	6.02559	5.73982	5.7064	5.30837	3.18502	5.74661	3.90182	7.52726	6.35023
Fosb..junb	1.84489	0.173707	-1.18514	-0.861736	-1.1063	-1.35177	7.7173	7.7173	Fosb	4.32709	4.94542	2.61979	2.45283	0.747463	0.486509	-0.343419	-0.343419	-0.343419	7.52726	6.61601
Fosb..junb.var.2.	5.32072	-0.758184	-2.34567	-2.06638	-3.49022	-1.78544	3.2387	3.2387	Fosb	4.32709	4.94542	2.61979	2.45283	0.747463	0.486509	-0.343419	-0.343419	-0.343419	7.52726	6.61601
Fosb..jun	5.9152	-0.762679	-2.65482	-2.40959	-3.73044	-1.86142	3.41866	3.41866	Fosb	4.32709	4.94542	2.61979	2.45283	0.747463	0.486509	-0.343419	-0.343419	-0.343419	7.52726	6.61601
Fosl1..jund.var.2.	2.06338	-0.802011	-0.943634	-0.166611	-1.31087	-0.0239271	3.28889	3.28889	Fosl1
Fosl1..jun.var.2.	5.47387	-0.624034	-2.45546	-2.31301	-3.5248	-2.07228	2.86608	2.86608	Fosl1
Fosl1..junb	1.63235	0.143415	-1.06342	-0.721957	-0.62804	-1.31908	7.786	7.786	Fosl1
Fosl1..jund	2.13473	0.296946	-1.37421	-1.18099	-0.632846	-1.1643	7.09438	7.09438	Fosl1
Fosl1..jun	1.80295	0.132978	-1.18684	-0.707459	-0.893128	-1.50094	8.28384	8.28384	Fosl1
Fosl1	1.55161	-0.0271064	-0.950621	-0.500996	-0.909064	-1.38498	7.85245	7.85245	Fosl1
Fosl2..jun.var.2.	6.09339	-0.54725	-2.78065	-2.77769	-4.0564	-2.06867	3.58506	3.58506	Fosl2	3.95904	3.71676	3.41717	3.11503	2.30533	3.98596	5.18453	4.59255	2.29552	6.82825	4.25412
Fosl2..jund.var.2.	6.10008	-0.618701	-2.76079	-2.7119	-4.00243	-2.0113	3.42979	3.42979	Fosl2	3.95904	3.71676	3.41717	3.11503	2.30533	3.98596	5.18453	4.59255	2.29552	6.82825	4.25412
Fosl2..jund	1.81908	0.19083	-1.12919	-0.917786	-1.1928	-1.45794	7.4064	7.4064	Fosl2	3.95904	3.71676	3.41717	3.11503	2.30533	3.98596	5.18453	4.59255	2.29552	6.82825	4.25412
Fosl2	1.83756	-0.031748	-1.09241	-0.662861	-1.18835	-1.73671	8.67731	8.67731	Fosl2	3.95904	3.71676	3.41717	3.11503	2.30533	3.98596	5.18453	4.59255	2.29552	6.82825	4.25412
Fosl2..junb	1.89626	0.220134	-1.20348	-0.972504	-1.06406	-1.34756	6.9833	6.9833	Fosl2	3.95904	3.71676	3.41717	3.11503	2.30533	3.98596	5.18453	4.59255	2.29552	6.82825	4.25412
Fosl2..jun	1.63576	0.0836735	-1.09727	-0.572243	-0.938405	-1.26287	8.56708	8.56708	Fosl2	3.95904	3.71676	3.41717	3.11503	2.30533	3.98596	5.18453	4.59255	2.29552	6.82825	4.25412
Fosl2..junb.var.2.	5.45801	-0.704002	-2.41673	-2.27608	-3.42036	-1.71833	3.17762	3.17762	Fosl2	3.95904	3.71676	3.41717	3.11503	2.30533	3.98596	5.18453	4.59255	2.29552	6.82825	4.25412
Foxa1	-1.43032	-0.0898979	0.932925	0.446653	-1.25568	0.84152	6.44845	6.44845	Foxa1
Foxa2	-0.633373	0.0851432	0.565444	-0.343932	-1.56697	0.775326	7.78275	7.78275	Foxa2
Foxa3	-0.523087	0.105616	0.461084	-0.359907	-1.29153	0.650697	7.66837	7.66837	Foxa3
Foxb1	-2.53015	-0.058586	1.45741	1.20423	-1.59009	0.798822	5.92635	5.92635	Foxb1
Foxc1	-2.26637	-0.178864	1.3177	1.1157	-1.09171	0.705243	8.81299	8.81299	Foxc1	0.322588	0.442082	0.0264206	-0.343419	-0.343419	-0.343419	-0.343419	1.52733	-0.343419	-0.343419	7.19699
Foxc2	-0.548185	0.128354	0.487655	-0.56802	-1.96394	1.07703	14.6158	14.6158	Foxc2
Foxd1	-0.176893	-0.0145088	0.321986	-0.480365	-0.685229	0.659935	5.95654	5.95654	Foxd1	0.0110753	-0.343419	-0.343419	0.152627	-0.343419	-0.343419	-0.343419	-0.343419	-0.343419	-0.343419	7.20183
Foxd2	-0.754371	0.078444	0.568409	-0.225827	-1.72165	0.604518	12.574	12.574	Foxd2
Foxe1	0.322217	0.159563	0.0252448	-1.00215	-1.5498	0.250061	12.4197	12.4197	Foxe1
Foxf2	-0.363781	-0.0429223	0.364584	-0.294591	-1.09411	0.867514	9.61716	9.61716	Foxf2	-0.343419	-0.343419	1.50156	1.11384	0.354888	-0.0508151	-0.343419	-0.343419	-0.343419	-0.343419	7.5808
Foxg1	0.787542	0.154119	-0.279835	-1.25641	-0.352264	0.874512	9.83514	9.83514	Foxg1	7.80821	7.5527	7.91976	7.67133	7.93821	7.73168	7.74628	6.06229	7.97546	-0.343419	5.82414
Foxh1	0.733498	-0.0574765	-0.404588	-0.32103	1.0753	-0.0495194	-0.967341	-0.967341	Foxh1
Foxi1	-0.376863	0.12206	0.351473	-0.449359	-0.955184	0.812894	7.3307	7.3307	Foxi1
Foxk1	-0.115368	0.242479	0.0912495	-0.608466	-0.632101	0.478087	9.21413	9.21413	Foxk1	5.22346	5.17944	4.7286	4.2579	4.85886	5.3541	5.35518	4.85579	3.77652	6.19614	5.12978
Foxk2	-0.379866	0.143358	0.350963	-0.469441	-0.999674	0.564193	8.50827	8.50827	Foxk2	6.72862	6.9515	6.8019	7.05957	6.79141	7.00207	6.70788	6.63203	6.89622	6.72579	4.24535
Foxl1	-0.376863	0.12206	0.351473	-0.449359	-0.955184	0.812894	7.3307	7.3307	Foxl1
Foxn3	1.24349	0.324606	-0.565665	-1.71777	-0.666469	1.05796	9.44293	9.44293	Foxn3	7.50917	7.42281	7.72923	7.50058	7.76313	7.53209	7.29085	7.28743	7.73291	7.85055	7.39433
Foxo3	-0.214786	0.0758549	0.288939	-0.540622	-0.756173	0.801118	6.8912	6.8912	Foxo3	5.28672	5.2517	5.5519	5.42383	5.90456	5.29934	5.40544	7.22372	3.9911	5.16859	5.87583
Foxo4	-0.376863	0.12206	0.351473	-0.449359	-0.955184	0.812894	7.3307	7.3307	Foxo4	4.54706	4.37249	4.66827	4.39014	3.84938	3.33912	2.78196	-0.343419	1.18941	-0.343419	5.40168
Foxo6	-0.376863	0.12206	0.351473	-0.449359	-0.955184	0.812894	7.3307	7.3307	Foxo6	6.64479	6.70125	7.22679	7.29863	7.52683	7.56192	7.38932	7.43681	5.07515	4.99374	5.02537
Foxp1	-0.718612	0.0483874	0.5894	-0.236413	-1.33275	0.702692	8.83396	8.83396	Foxp1	7.37541	7.36438	7.39844	7.34657	7.26954	7.43991	7.46964	5.91333	5.94047	6.75535	7.37996
Foxp2	0.117199	0.192067	0.0239826	-0.808746	-0.950447	0.728952	10.9968	10.9968	Foxp2	6.19557	6.22105	7.05283	6.92716	7.17825	5.1608	6.641	-0.343419	4.82593	-0.343419	6.0905
Foxp3	-0.376863	0.12206	0.351473	-0.449359	-0.955184	0.812894	7.3307	7.3307	Foxp3	-0.343419	0.0208834	-0.343419	0.286687	-0.343419	-0.343419	-0.343419	-0.343419	-0.343419	-0.343419	-0.343419
Gabpa	-0.181069	-0.300563	0.0842042	0.0244502	-1.69813	-0.74004	26.9484	26.9484	Gabpa	6.51208	6.66528	6.32405	6.49051	6.32627	6.21065	5.80843	5.55714	5.14818	6.20749	7.02906
Gata1..tal1	-2.09974	0.0644709	0.945393	1.09275	2.08852	1.31058	-0.241799	-0.241799	Gata1
Gata1	0.0594828	0.0598108	-0.298537	0.234029	0.294842	-0.0862695	-0.151684	-0.151684	Gata1
Gata2	-2.1592	-0.87948	1.01346	2.37233	1.22926	1.43547	1.91414	1.91414	Gata2
Gata3	-1.89798	-0.88008	0.955834	2.12015	0.997426	1.25488	1.69502	1.69502	Gata3
Gata4	-2.06053	-0.889327	1.03304	2.24435	1.12085	1.30841	1.59691	1.59691	Gata4
Gata5	-2.21473	-0.659988	1.22436	1.89064	1.86772	0.582334	1.09941	1.09941	Gata5
Gata6	-2.04985	-0.852411	0.982457	2.1733	0.826388	1.50784	1.79238	1.79238	Gata6	0.0110753	-0.343419	1.56357	0.782734	0.203025	-0.343419	-0.343419	-0.343419	-0.343419	-0.343419	-0.343419
Gbx1	5.50056	4.87282	-4.18096	-8.00443	4.2084	-2.90768	-10.0235	-10.0235	Gbx1	0.559223	0.261798	0.269715	0.152627	-0.343419	0.50438	0.610304	-0.343419	-0.343419	-0.343419	-0.343419
Gbx2	5.8019	4.88066	-4.39824	-8.1854	4.39014	-2.52785	-10.1007	-10.1007	Gbx2
Gcm1	-0.872474	-0.463341	0.524626	1.05685	0.593738	0.0472848	-2.67908	-2.67908	Gcm1
Gcm2	-0.385068	-0.400476	0.317417	0.524863	-0.236402	0.628331	-0.930544	-0.930544	Gcm2
Gfi1	-0.50052	-0.111306	0.107353	0.322606	1.55471	2.492	-1.65764	-1.65764	Gfi1	-0.0319065	-0.343419	-0.343419	-0.343419	-0.0196453	-0.343419	-0.343419	-0.343419	-0.343419	-0.343419	4.24535
Gli2	0.44969	0.676738	-0.0681299	-1.23213	-1.60009	-1.32039	-0.166714	-0.166714	Gli2	6.33546	6.54951	6.35353	6.32798	5.35555	3.27248	1.94425	4.61349	1.1813	-0.343419	-0.343419
Gli3	0.541236	0.825757	-0.149238	-1.49514	-1.64621	-1.09678	-0.23114	-0.23114	Gli3	7.63314	7.51412	6.74413	6.79157	5.11517	3.16286	3.49642	5.24953	2.1128	-0.343419	4.50896
Glis1	0.378916	-0.0884907	-0.269703	-0.0934592	-0.608603	0.589386	2.22419	2.22419	Glis1	0.322588	0.261798	-0.0205534	-0.343419	-0.343419	0.486509	0.595946	3.55181	-0.343419	-0.343419	-0.343419
Glis2	0.499595	0.0537599	-0.168936	-0.48026	-0.780213	-0.203745	1.42698	1.42698	Glis2	5.86099	5.93627	5.99198	5.83932	5.37322	5.27059	4.77309	6.14387	4.47611	-0.343419	5.91786
Glis3	0.360256	0.107771	-0.074651	-0.43395	-0.510393	-0.61694	0.990708	0.990708	Glis3	0.0110753	0.166527	1.50579	0.650643	-0.0196453	-0.343419	-0.343419	-0.343419	-0.343419	-0.343419	-0.343419
Gmeb2	0.0859696	-0.288582	-0.133456	0.403496	-0.355194	0.757013	1.53553	1.53553	Gmeb2	5.29151	5.77511	5.41017	5.82824	5.50248	5.61986	5.58052	4.81322	5.2434	4.99374	6.05887
Grhl1	0.740591	0.283748	-0.504354	-0.649099	-0.456692	-0.542352	2.29817	2.29817	Grhl1	1.07777	1.35993	-0.343419	0.617798	0.354888	-0.0508151	0.99053	-0.343419	-0.343419	-0.343419	-0.343419
Grhl2	0.837019	0.74933	-0.55685	-1.15995	-0.775947	-1.90106	1.5881	1.5881	Grhl2	0.322588	0.329464	0.0264206	-0.343419	-0.343419	-0.0136761	1.54967	-0.343419	-0.343419	-0.343419	-0.343419
Gsc	2.4972	1.25858	-1.80237	-2.2936	0.565111	-1.8706	-2.3035	-2.3035	Gsc	-0.343419	-0.0442917	-0.343419	-0.343419	0.0311142	-0.343419	-0.343419	1.85241	-0.343419	-0.343419	-0.343419
Gsc2	2.37077	1.09925	-1.6964	-2.09356	0.202334	-1.83087	-1.47874	-1.47874	Gsc2
Gsx1	6.26937	5.20418	-4.49915	-8.86952	5.39545	-3.83267	-11.4186	-11.4186	Gsx1
Gsx2	4.30293	3.33621	-3.26014	-6.10754	3.4591	2.789	-7.63638	-7.63638	Gsx2
Hand2	-18.2094	4.62109	10.2583	3.53297	-3.86852	-1.72215	-8.20712	-8.20712	Hand2
Hes1	-0.538096	-0.720765	0.342723	0.803964	0.220039	2.50296	1.34316	1.34316	Hes1	7.77331	7.54049	5.52647	5.74483	3.78429	3.61341	4.53764	3.39661	4.53441	6.30911	7.39433
Hes2	-1.22809	-0.568591	0.659086	1.05134	0.255897	2.54078	1.06283	1.06283	Hes2
Hes5	-1.93714	-0.183372	1.17916	1.12847	0.0235442	0.133108	-1.41563	-1.41563	Hes5	7.80969	7.54771	7.75597	7.48381	6.23516	5.89915	5.80103	5.77934	6.03599	6.19614	5.48291
Hes6	-1.88923	0.292484	1.06524	0.548658	-0.242677	0.325418	-1.24554	-1.24554	Hes6	7.36083	6.9239	7.89794	7.64993	7.74757	7.56387	7.51028	7.19438	7.74415	5.36907	6.06064
Hes7	-1.58086	0.0454863	0.904155	0.713188	0.0551282	0.154001	-1.63703	-1.63703	Hes7	1.12046	0.934682	-0.343419	-0.343419	-0.0196453	1.18294	0.610304	3.30523	0.76356	-0.343419	-0.343419
Hesx1	3.84777	4.63805	-3.24821	-6.87886	7.92274	-3.20573	-9.73009	-9.73009	Hesx1
Hey1	-1.51432	-0.315748	0.858883	0.955359	-0.328375	2.15667	0.327204	0.327204	Hey1	7.45236	7.3473	7.07326	7.14741	7.18418	6.69031	5.58052	5.4009	1.788	-0.343419	6.41044
Hey2	-0.985146	-0.316793	0.57731	0.606058	-0.0106051	1.92219	0.985688	0.985688	Hey2	4.61795	4.43799	2.42933	2.41265	1.98557	0.872962	-0.343419	2.10586	-0.343419	-0.343419	5.85576
Hic2	0.232118	1.16881	-0.149203	-1.38008	1.45222	-2.78028	-5.26146	-5.26146	Hic2	6.01042	6.23674	6.45002	6.39138	6.30571	6.4615	6.44993	6.4606	6.55974	6.30911	5.40363
Hif1a	-0.581344	-0.399513	0.311999	0.659986	0.184541	1.42296	0.11843	0.11843	Hif1a	7.38561	7.30398	7.53528	7.40317	7.44712	7.28319	7.0247	7.2991	7.41861	7.18521	6.88419
Hinfp	0.539497	-0.288182	-0.365272	-0.0997826	-0.0820761	1.53921	3.31633	3.31633	Hinfp	5.74181	6.12328	5.87649	6.26154	5.73091	5.92841	6.17884	5.80344	5.30579	4.99374	-0.343419
Hlf	1.37007	0.0974099	-0.346671	-1.75257	-1.09205	2.18912	-1.09692	-1.09692	Hlf	1.87723	2.15165	1.237	1.61186	1.31288	2.44283	5.02676	3.07809	1.45258	-0.343419	-0.343419
Hmbox1	1.23351	0.70736	-0.897227	-1.28059	-0.0816529	-0.779403	0.154398	0.154398	Hmbox1	6.35956	6.56808	6.78863	6.75104	6.65248	6.32323	6.44666	6.46647	6.47292	5.17514	6.97214
Hnf1a	0.415941	1.59841	-0.753885	-1.7534	2.9482	-0.197316	-0.327313	-0.327313	Hnf1a
Hnf1b	1.18026	1.59712	-1.16146	-2.20378	3.36352	-0.441794	-2.26835	-2.26835	Hnf1b
Hnf4a	2.92342	0.551679	-1.38307	-2.57257	-1.98509	-1.83041	3.33951	3.33951	Hnf4a
Hnf4a.var.2.	1.68939	0.693421	-0.893572	-1.79976	-4.04071	-1.77478	5.51072	5.51072	Hnf4a
Hnf4g	2.86847	0.573107	-1.36785	-2.54431	-1.8951	-1.78021	3.32136	3.32136	Hnf4g
Hoxa1	3.71374	2.51419	-2.7944	-5.09659	2.13516	3.5643	-6.01479	-6.01479	Hoxa1
Hoxa10	1.2279	1.1604	-1.02401	-1.97969	1.52688	1.04396	-1.70973	-1.70973	Hoxa10
Hoxa13	0.554889	0.298448	-0.387142	-0.634776	0.57216	-0.382582	-0.444228	-0.444228	Hoxa13
Hoxa2	5.01839	3.70997	-3.59687	-6.96646	1.98547	0.202779	-8.21413	-8.21413	Hoxa2
Hoxa4	2.03503	1.67672	-1.49875	-2.90341	0.803079	0.154943	-3.44916	-3.44916	Hoxa4
Hoxa5	3.71374	2.51419	-2.7944	-5.09659	2.13516	3.5643	-6.01479	-6.01479	Hoxa5
Hoxa6	4.16343	3.6313	-3.27064	-6.24723	4.06636	2.37933	-7.75988	-7.75988	Hoxa6
Hoxa7	2.76323	1.32302	-2.15688	-2.94739	2.32089	3.78802	-4.04259	-4.04259	Hoxa7
Hoxa9	0.169708	-0.067355	-0.285422	0.175157	-0.203903	0.726212	1.13138	1.13138	Hoxa9
Hoxb13	-0.979831	0.159802	0.473388	0.399757	0.0832344	-0.456454	1.41284	1.41284	Hoxb13
Hoxb2	5.01839	3.70997	-3.59687	-6.96646	1.98547	0.202779	-8.21413	-8.21413	Hoxb2
Hoxb3	5.2905	4.75561	-4.00768	-8.12467	5.59633	-1.18776	-10.6105	-10.6105	Hoxb3
Hoxb4	1.47738	1.69555	-1.41276	-2.2649	1.5996	-0.372703	-4.35522	-4.35522	Hoxb4
Hoxb5	3.71374	2.51419	-2.7944	-5.09659	2.13516	3.5643	-6.01479	-6.01479	Hoxb5
Hoxb6	4.04127	3.14666	-3.1221	-5.59991	4.44296	1.74361	-7.14458	-7.14458	Hoxb6
Hoxb7	4.57149	3.94652	-3.59245	-6.75113	3.74666	2.11406	-8.28179	-8.28179	Hoxb7
Hoxb8	2.76323	1.32302	-2.15688	-2.94739	2.32089	3.78802	-4.04259	-4.04259	Hoxb8
Hoxb9	-0.867987	-0.000220592	0.327722	0.453283	0.552681	1.2659	0.795576	0.795576	Hoxb9
Hoxc10	-0.631799	0.265344	0.113377	0.0941269	0.626322	1.20522	0.12556	0.12556	Hoxc10
Hoxc11	-0.548066	0.311216	0.0539725	0.111681	0.0107721	0.725481	1.07491	1.07491	Hoxc11
Hoxc12	-0.568152	-0.0471945	0.132348	0.500645	0.21201	0.680001	1.2545	1.2545	Hoxc12
Hoxc13	1.25416	0.368714	-0.829264	-0.95837	-0.022224	-0.174538	-0.481904	-0.481904	Hoxc13
Hoxc4	1.37065	2.06857	-1.34867	-2.67458	1.18255	-0.749947	-3.47287	-3.47287	Hoxc4
Hoxc8	3.66271	2.72623	-2.87207	-5.05437	3.48601	3.29701	-5.85802	-5.85802	Hoxc8
Hoxc9	-0.928263	-0.199418	0.436835	0.666871	0.370032	1.21646	1.23225	1.23225	Hoxc9
Hoxd10	-0.594344	0.0534528	0.160179	0.350421	0.0328911	0.881592	0.979942	0.979942	Hoxd10
Hoxd11	-0.630015	0.0705276	0.183841	0.291079	0.394622	1.04866	0.807687	0.807687	Hoxd11
Hoxd12	-0.294771	0.284626	-0.0546377	-0.0453728	-0.131015	0.678351	1.62564	1.62564	Hoxd12
Hoxd13	0.446146	0.172259	-0.346985	-0.406705	0.366629	-0.193161	0.641186	0.641186	Hoxd13
Hoxd3	5.01839	3.70997	-3.59687	-6.96646	1.98547	0.202779	-8.21413	-8.21413	Hoxd3
Hoxd4	1.66114	2.60209	-1.50884	-3.86425	4.93515	0.426769	-5.73247	-5.73247	Hoxd4
Hoxd8	2.76323	1.32302	-2.15688	-2.94739	2.32089	3.78802	-4.04259	-4.04259	Hoxd8
Hoxd9	1.77743	1.20489	-1.36169	-2.26096	1.49249	1.21693	-3.1526	-3.1526	Hoxd9
Hsf1	-0.0594776	-0.951954	0.0347835	1.30855	0.141231	0.0820973	2.4426	2.4426	Hsf1	6.46436	6.55077	6.22635	6.30791	6.37879	6.44292	5.96968	6.53001	6.31761	7.19817	5.51351
Hsf2	-0.263707	-0.999756	0.156843	1.49903	-0.0575759	-0.140164	2.69057	2.69057	Hsf2	7.13269	7.13578	7.46397	7.34149	7.42359	7.06358	6.95049	6.67683	6.96491	-0.343419	6.4635
Hsf4	-0.687555	-0.933298	0.32952	1.65867	0.376409	0.297208	1.97437	1.97437	Hsf4
Id4	-4.4267	3.47944	2.20949	-2.11732	0.171195	-0.276502	-7.04221	-7.04221	Id4	7.83615	7.56061	7.06866	7.12609	6.24467	6.48555	6.03582	7.21521	5.45934	6.20749	5.23704
Ikzf1	-0.549244	-0.631376	0.324155	0.699133	-1.54764	-0.550893	21.1418	21.1418	Ikzf1	1.73315	2.88624	-0.343419	0.782734	-0.343419	-0.343419	-0.343419	-0.343419	-0.343419	7.52726	-0.343419
Insm1	1.44156	0.830561	-0.730927	-1.83441	-2.43196	-1.59034	0.542212	0.542212	Insm1	6.97022	6.52112	7.84026	7.66614	7.87413	7.50757	6.45695	6.4835	5.28909	-0.343419	5.35604
Irf1	2.25477	-0.45929	-1.12606	-1.19898	-2.07294	1.18208	12.4716	12.4716	Irf1	3.72545	3.34377	1.4483	0.650643	-0.0196453	1.11572	-0.343419	5.64487	-0.343419	6.19614	-0.343419
Irf2	1.37484	-0.166254	-0.837715	-0.60682	-0.490499	0.382617	4.5117	4.5117	Irf2	6.2695	6.52168	6.27236	6.06753	5.62967	4.15154	4.06322	5.36425	4.66023	7.64823	6.99867
Irf3	1.21018	-0.568499	-0.623231	-0.186745	-1.52219	0.41329	7.24437	7.24437	Irf3	6.62395	6.72284	6.75617	6.67883	6.39236	6.27601	6.43184	6.36553	6.09274	7.32999	7.1615
Irf4	0.403419	-0.264695	-0.364655	0.195666	-0.695727	0.128554	5.57948	5.57948	Irf4
Irf5	0.314734	-0.418816	-0.178211	0.261794	-0.391411	0.213927	4.75577	4.75577	Irf5	1.09654	0.0208834	0.201691	0.152627	0.0311142	-0.343419	-0.343419	-0.343419	-0.343419	7.6348	-0.343419
Irf6	0.381919	-0.332865	-0.265042	0.178222	0.225006	0.524868	2.41137	2.41137	Irf6	0.0110753	0.166527	0.0264206	0.152627	-0.343419	-0.0136761	-0.343419	-0.343419	-0.343419	-0.343419	-0.343419
Irf7	1.12203	-0.336637	-0.801042	-0.268994	-0.313948	1.33574	6.72618	6.72618	Irf7	0.0110753	-0.0442917	-0.343419	-0.343419	-0.343419	-0.0508151	2.34107	1.85422	-0.343419	-0.343419	-0.343419
Irf8	0.336347	-0.318199	-0.220596	0.195565	-0.273841	-0.278889	4.46893	4.46893	Irf8	0.87873	1.9941	-0.343419	1.405	0.82285	0.711961	1.43142	3.85332	1.1813	7.52726	5.85576
Irf9	1.29898	-0.0893451	-0.746962	-0.693822	-0.817876	-0.331973	6.91461	6.91461	Irf9	4.35318	4.07473	4.7868	4.40391	4.46127	4.60583	4.77309	3.86673	3.55272	6.13018	5.34593
Isl2	2.88799	1.73934	-2.22781	-3.26001	2.25657	0.761914	-3.52647	-3.52647	Isl2	0.559223	0.0208834	0.201691	0.152627	0.354888	1.54455	-0.343419	-0.343419	-0.343419	-0.343419	-0.343419
Isx	5.48483	4.76477	-3.99763	-7.83636	4.99604	-4.75466	-10.6828	-10.6828	Isx
Jdp2.var.2.	5.53157	-0.835702	-2.37532	-2.22626	-3.47547	-1.93529	2.5126	2.5126	Jdp2	3.90856	4.2681	1.14312	2.14853	0.60018	1.31448	0.610304	4.48667	1.79673	6.32778	5.37333
Jdp2	2.1136	0.112764	-1.25092	-1.00686	-1.50265	-1.67071	6.54777	6.54777	Jdp2	3.90856	4.2681	1.14312	2.14853	0.60018	1.31448	0.610304	4.48667	1.79673	6.32778	5.37333
Jun..junb	1.38331	-0.0423815	-0.815279	-0.426777	-1.45591	-1.32351	6.98714	6.98714	Jun	7.82882	7.55917	7.1724	7.02905	6.38527	7.37943	5.8361	7.11659	5.85505	7.84381	7.28515
Jun..junb.var.2.	4.76909	-0.789598	-2.08341	-1.8374	-3.33179	-1.47965	3.89663	3.89663	Jun	7.82882	7.55917	7.1724	7.02905	6.38527	7.37943	5.8361	7.11659	5.85505	7.84381	7.28515
Jun	6.03712	0.0196998	-2.82678	-3.26222	-3.97868	-3.57595	1.03849	1.03849	Jun	7.82882	7.55917	7.1724	7.02905	6.38527	7.37943	5.8361	7.11659	5.85505	7.84381	7.28515
Jun.var.2.	1.63358	-0.117283	-0.970008	-0.47218	-0.959932	-1.46812	7.74446	7.74446	Jun	7.82882	7.55917	7.1724	7.02905	6.38527	7.37943	5.8361	7.11659	5.85505	7.84381	7.28515
Junb	1.65553	0.05005	-0.984116	-0.758425	-0.544133	-1.23177	6.34496	6.34496	Junb	3.54024	3.90945	4.02029	4.02517	5.73342	6.68632	6.70728	6.84713	5.75253	7.84381	7.21605
Junb.var.2.	5.14352	-0.858401	-2.30374	-1.90868	-3.32552	-1.22431	3.98711	3.98711	Junb	3.54024	3.90945	4.02029	4.02517	5.73342	6.68632	6.70728	6.84713	5.75253	7.84381	7.21605
Jund	1.69531	0.0840083	-0.992826	-0.833291	-0.785394	-1.14739	6.8137	6.8137	Jund	7.82592	7.55847	7.91399	7.67391	7.92954	7.7288	7.70243	7.62885	7.89176	7.84381	7.57165
Jund.var.2.	6.59003	0.0999984	-3.07373	-3.74339	-4.03774	-3.48217	0.932865	0.932865	Jund	7.82592	7.55847	7.91399	7.67391	7.92954	7.7288	7.70243	7.62885	7.89176	7.84381	7.57165
Klf10	0.925387	-0.14771	-0.122527	-0.613851	-4.19255	-1.54071	6.73673	6.73673	Klf10	5.70076	6.06659	3.53926	5.60334	5.39146	5.3048	5.16761	6.2994	5.41359	6.22488	7.37132
Klf11	1.63068	-0.384867	-0.54271	-0.833505	-4.20071	-0.204433	7.92476	7.92476	Klf11	5.31044	5.53471	3.97157	4.99849	3.87579	4.68755	4.68858	5.29117	4.80108	6.06577	4.25412
Klf13	1.91573	0.181724	-0.789759	-1.46164	-2.59673	-1.58774	4.95935	4.95935	Klf13	7.53738	7.43994	7.5472	7.55515	7.74249	7.57803	7.38508	7.49949	7.53408	7.95769	7.21605
Klf14	1.95871	-0.53336	-0.741086	-0.756831	-3.29753	-0.396243	9.24669	9.24669	Klf14
Klf15	2.30801	-0.825093	-1.08728	-0.611249	-2.53875	1.26144	8.76241	8.76241	Klf15	4.97506	4.8754	2.29305	2.87698	1.17547	1.90421	0.595946	-0.343419	2.01989	-0.343419	-0.343419
Klf16	1.96798	-0.152472	-0.580289	-1.53115	-4.73155	0.229022	5.99367	5.99367	Klf16	5.44933	5.38987	4.31882	4.81313	5.10671	5.60009	4.65449	5.83027	4.66271	4.42291	5.86349
Klf17	0.473916	-0.0894134	0.0463809	-0.501852	-2.56386	0.270261	-0.492224	-0.492224	Klf17
Klf2	1.28765	-0.4321	-0.342479	-0.532247	-4.46131	-0.897116	8.52825	8.52825	Klf2	4.15318	4.58647	2.35019	2.12976	0.88488	0.317766	-0.343419	2.55917	-0.343419	7.84381	6.70738
Klf3	1.26739	-0.112746	-0.42106	-0.791417	-3.01791	-1.73549	7.85561	7.85561	Klf3	6.94719	6.87748	7.12195	6.86439	6.30596	5.10804	4.63358	5.83201	2.01989	7.26999	6.95519
Klf4	1.71746	-0.16095	-0.382779	-1.47201	-5.06322	-0.228359	4.81662	4.81662	Klf4	5.81365	6.33794	2.72111	3.73185	2.62323	3.80504	2.59559	2.82645	1.18941	6.20749	4.36135
Klf5	1.92454	-0.226935	-0.486129	-1.56648	-4.95894	0.109825	5.95433	5.95433	Klf5	4.381	4.72575	1.88691	3.06901	1.45854	0.779051	-0.343419	-0.343419	3.70959	-0.343419	-0.343419
Klf6	0.98216	-0.433246	-0.20243	-0.277607	-3.1854	-1.65479	8.0666	8.0666	Klf6	7.06754	7.30647	6.09184	6.64031	6.13636	7.0449	7.23339	5.87194	5.63021	7.84381	6.66659
Klf9	-0.806774	-0.455017	0.919282	0.766778	-4.2526	-1.26866	1.78811	1.78811	Klf9	4.33254	4.42863	3.63351	3.82555	1.37604	3.17746	3.87335	3.49142	-0.343419	-0.343419	5.23704
Lbx1	5.86186	5.08763	-4.31126	-8.58204	5.2983	-2.71905	-11.4194	-11.4194	Lbx1
Lbx2	6.1771	4.95581	-4.40082	-8.41208	3.77674	-4.74463	-9.91079	-9.91079	Lbx2	1.26304	-0.343419	-0.0205534	0.286687	-0.0196453	0.156765	-0.343419	0.955705	-0.343419	5.16859	-0.343419
Lef1	2.24298	0.0247724	-1.21813	-1.35233	-1.90828	-0.664881	4.69149	4.69149	Lef1	5.82316	6.01808	5.0334	5.60264	5.53119	5.83725	2.59469	6.31478	2.29639	-0.343419	5.24572
Lhx1	2.37935	1.51473	-1.78162	-2.88389	2.77193	1.06121	-4.88727	-4.88727	Lhx1	0.0110753	-0.343419	-0.343419	-0.343419	0.0311142	0.211776	-0.343419	7.50103	-0.343419	-0.343419	-0.343419
Lhx2	4.20413	2.7729	-2.74606	-5.28732	4.91671	-3.05946	-7.63014	-7.63014	Lhx2	7.83613	7.55917	7.91543	7.66717	7.9179	7.42686	5.92243	7.5923	5.30671	5.36907	4.63003
Lhx5	5.14992	4.59314	-3.93493	-7.62886	5.45698	-1.0842	-10.4232	-10.4232	Lhx5	-0.343419	0.0208834	-0.343419	-0.343419	0.459119	0.156765	0.595946	7.46838	-0.343419	-0.343419	-0.343419
Lhx6	5.53765	4.74185	-4.16836	-7.9057	4.83252	-2.86191	-9.72227	-9.72227	Lhx6	2.13881	1.51197	2.14191	0.843883	1.345	1.98693	2.34107	3.55181	8.00931	-0.343419	-0.343419
Lhx9	5.50629	4.91537	-4.0265	-8.26557	4.40962	-3.64505	-10.3017	-10.3017	Lhx9	3.734	3.80428	6.08049	6.11219	6.44761	5.69842	4.5522	7.35747	3.43255	-0.343419	-0.343419
Lmx1a	4.08385	3.88641	-3.31566	-6.13164	6.36032	-0.597003	-7.81669	-7.81669	Lmx1a	1.21554	-0.0442917	0.349287	-0.343419	-0.343419	0.278928	-0.343419	6.06229	-0.343419	-0.343419	-0.343419
Lmx1b	4.17028	4.20692	-3.23761	-6.79071	7.64646	-1.47752	-9.23395	-9.23395	Lmx1b
Maf	-1.23707	-0.272985	0.678661	0.540232	1.65559	3.60458	-0.64025	-0.64025	Maf	3.91687	3.55892	2.12621	2.66764	2.15672	1.37304	2.38514	4.97754	8.11089	7.79787	4.25412
Maf..nfe2	-0.651627	-0.374126	0.450296	0.532976	0.997518	1.38145	2.87712	2.87712	Maf	3.91687	3.55892	2.12621	2.66764	2.15672	1.37304	2.38514	4.97754	8.11089	7.79787	4.25412
Mafa	-1.30609	-0.325584	0.651032	0.71053	2.02722	3.71931	-0.287831	-0.287831	Mafa	-0.343419	0.0208834	2.21275	0.286687	1.67337	1.53059	2.59559	-0.343419	-0.343419	-0.343419	-0.343419
Maff	-1.15942	-0.0385141	0.579068	0.31838	0.0232027	3.54669	-0.824433	-0.824433	Maff	5.02272	4.41501	2.42933	3.21377	3.1001	3.67872	1.00712	3.26428	3.24014	6.20749	4.63003
Mafg	-1.14967	-0.227354	0.568228	0.58622	0.250678	3.63682	-0.135072	-0.135072	Mafg	7.32861	7.17534	7.32059	7.29084	7.43309	7.39614	7.22873	7.45999	7.53566	7.84381	6.47236
Mafk	-1.11926	-0.133776	0.730572	0.499558	0.177985	0.800634	3.93614	3.93614	Mafk	5.91832	5.8313	3.69415	3.83004	3.99675	5.52865	5.20909	5.31417	3.62477	4.99374	6.63746
Max	-1.11899	-0.443863	0.621024	0.950512	-0.24255	1.77323	2.14332	2.14332	Max	7.00079	6.7995	6.8615	6.83097	7.00867	7.15574	6.66017	6.92878	6.7054	7.22502	6.98175
Max..myc	-1.6946	-0.407954	1.22317	1.11793	-1.11261	-0.129746	1.06979	1.06979	Max	7.00079	6.7995	6.8615	6.83097	7.00867	7.15574	6.66017	6.92878	6.7054	7.22502	6.98175
Maz	1.65239	0.0829614	-0.378242	-1.84183	-2.92228	0.810687	-0.483998	-0.483998	Maz	7.73524	7.54911	7.61535	7.64199	7.72509	7.55753	7.52116	7.53227	7.74376	7.52726	7.4457
Mef2a	-2.1397	-0.865408	0.549486	2.60365	-0.841276	4.60917	9.58379	9.58379	Mef2a	6.28074	6.49885	6.48464	6.50661	6.68071	6.98121	7.25434	7.22523	7.34183	7.52726	7.14504
Mef2b	-0.544634	-0.291086	-0.717239	1.46747	-0.24494	5.90162	7.70981	7.70981	Mef2b	1.12046	1.06751	0.571531	1.77243	0.276405	0.278928	-0.343419	-0.343419	-0.343419	-0.343419	-0.343419
Mef2c	-1.50537	-0.899287	0.309757	2.22831	-1.01881	4.37793	9.75149	9.75149	Mef2c	5.50179	5.55083	5.2981	5.662	5.62198	6.98997	7.73177	5.51574	8.1185	8.17404	7.78622
Mef2d	-0.746696	-0.458927	-0.395746	1.58791	-0.56382	5.37264	8.06255	8.06255	Mef2d	6.51274	6.2351	6.72202	6.50203	6.56707	6.43941	6.76017	5.98605	6.13599	7.52726	7.39937
Meis1.var.2.	-0.765039	0.379218	0.449167	-0.188269	0.790484	-0.0408529	-3.70873	-3.70873	Meis1	4.45949	4.97582	3.47933	2.94878	3.75602	3.1456	3.05553	-0.343419	4.05345	-0.343419	-0.343419
Meis1	-3.07001	0.405067	2.322	0.384311	-2.05602	-1.52779	-2.69613	-2.69613	Meis1	4.45949	4.97582	3.47933	2.94878	3.75602	3.1456	3.05553	-0.343419	4.05345	-0.343419	-0.343419
Meis2	-3.64655	0.0314664	2.63396	1.09062	-1.09015	-0.0302139	-3.22801	-3.22801	Meis2	7.81855	7.5527	7.89931	7.67391	7.93388	7.70841	7.37935	5.84944	5.72445	-0.343419	5.51689
Meis2.var.2.	-1.58566	0.247686	0.828811	0.431028	0.458195	0.939047	-0.742975	-0.742975	Meis2	7.81855	7.5527	7.89931	7.67391	7.93388	7.70841	7.37935	5.84944	5.72445	-0.343419	5.51689
Meis3	-3.03934	0.92495	2.31808	-0.327872	-2.11007	-1.40059	-1.80894	-1.80894	Meis3	5.60224	5.65744	6.54732	6.1795	6.97583	7.14891	7.24416	6.72089	7.14147	7.15753	6.89901
Meox1	5.14124	4.6362	-4.00532	-7.83175	5.30469	0.0241269	-10.5418	-10.5418	Meox1	-0.343419	-0.343419	-0.343419	-0.343419	-0.343419	-0.343419	-0.343419	1.85422	-0.343419	-0.343419	4.36135
Meox2	4.43521	3.943	-3.54706	-6.82865	5.78182	3.25871	-8.90716	-8.90716	Meox2
Mga	-4.42037	3.57729	1.30506	-0.361282	1.48493	-4.10401	-3.53911	-3.53911	Mga	6.96603	7.01926	7.19054	6.91347	7.14837	6.9787	7.1584	7.08562	7.10756	6.13018	6.60879
Mitf	-1.04418	-0.55699	0.626016	1.03055	-0.821496	1.33813	3.83408	3.83408	Mitf	1.61031	0.574426	0.571531	0.782734	0.0311142	1.07157	3.03648	3.76193	-0.343419	6.06577	-0.343419
Mixl1	5.02951	4.64921	-3.84761	-7.64296	6.95014	-3.24134	-10.488	-10.488	Mixl1
Mlx	-0.24819	-0.674419	0.153667	0.691091	-0.393444	2.10868	3.94586	3.94586	Mlx	5.77032	5.87402	6.45812	6.48319	6.86638	7.09036	6.95135	7.1867	6.55975	6.13018	7.01205
Mlxipl	-0.520856	-0.726163	0.313342	0.895874	-0.606528	2.10596	4.30569	4.30569	Mlxipl	1.84374	1.76301	0.741188	1.99851	0.354888	0.675894	0.99053	-0.343419	-0.343419	6.22488	-0.343419
Mnt	-1.3076	-0.326356	0.619077	1.05342	-0.406154	2.06218	1.0791	1.0791	Mnt	6.47308	6.61206	6.83324	6.86117	7.17462	6.87601	6.69035	6.27517	7.02975	6.69329	-0.343419
Mnx1	4.20623	4.08521	-3.26205	-6.69607	6.79339	-0.55587	-9.18022	-9.18022	Mnx1
Msantd3	-0.338455	-0.0196195	0.216364	0.169873	-1.05998	0.23368	0.0564068	0.0564068	Msantd3	7.29864	7.21718	7.35086	7.34985	7.30343	7.1154	6.64362	7.00977	7.27326	-0.343419	6.72505
Msc	-5.99614	2.59077	2.56442	-0.153171	4.02136	6.53337	-2.55189	-2.55189	Msc	0.0110753	-0.343419	-0.343419	-0.343419	-0.343419	-0.343419	-0.343419	-0.343419	0.770794	-0.343419	4.33636
Msgn1	-9.05157	1.21066	6.00005	2.7088	-3.48431	-6.40464	-6.21449	-6.21449	Msgn1
Msx1	5.07017	3.66263	-3.51489	-6.22931	2.61699	-4.58976	-7.68839	-7.68839	Msx1	1.90495	1.29825	0.451322	0.152627	-0.343419	-0.343419	-0.343419	2.4367	-0.343419	-0.343419	-0.343419
Msx2	5.07017	3.66263	-3.51489	-6.22931	2.61699	-4.58976	-7.68839	-7.68839	Msx2	0.539438	-0.343419	-0.343419	-0.343419	-0.343419	-0.343419	-0.343419	-0.343419	0.76356	-0.343419	-0.343419
Mtf1	-0.322776	-0.302102	0.183326	0.50437	-0.0991892	0.767086	-1.44186	-1.44186	Mtf1	6.23486	6.29631	6.22504	6.30096	6.00287	6.10638	5.95539	6.65855	4.88346	7.26999	5.93358
Mxi1	-5.23346	0.0765399	3.61216	2.39473	-0.903972	-3.56294	-5.08687	-5.08687	Mxi1	6.89386	6.81708	7.55343	7.26289	7.67518	7.38554	7.22366	6.94197	7.5564	7.26999	6.23076
Myb	-0.912924	0.18433	0.562604	0.222658	-0.584	-0.466677	-0.967854	-0.967854	Myb	5.19041	5.59516	3.24158	5.87311	2.28854	3.02544	1.94649	1.85422	2.9773	-0.343419	-0.343419
Mybl1	0.01899	-0.302157	-0.0931158	0.372722	0.437184	0.757272	1.83656	1.83656	Mybl1	4.71279	5.94195	3.47743	6.03523	1.17547	1.17602	1.54967	3.49142	-0.343419	5.16859	4.63003
Mybl2	-0.0199141	-0.0255542	-0.0640909	0.00892235	-0.135001	0.746376	0.975958	0.975958	Mybl2	5.63425	6.4712	2.98479	6.08459	1.7945	2.44523	0.610304	-0.343419	1.44414	4.99374	-0.343419
Myc	-0.909006	-0.477228	0.747763	0.481776	-0.255049	1.73385	1.56221	1.56221	Myc	4.50129	4.80134	4.06908	5.04075	6.34497	6.8466	5.24226	5.90208	5.54727	4.99374	5.44015
Mycn	-0.524056	-0.210002	0.483207	0.0737318	-0.324672	1.02101	1.74232	1.74232	Mycn	7.44575	7.31322	6.72411	7.10851	7.53905	7.59227	6.66852	6.25795	6.65536	-0.343419	4.36135
Myf5	-6.46579	2.87402	2.46059	-0.894345	7.14392	13.0822	-2.70868	-2.70868	Myf5
Myf6	-5.23808	2.39199	2.25077	-0.251249	1.39121	4.83954	-1.99971	-1.99971	Myf6	0.0110753	-0.0442917	-0.343419	-0.343419	-0.343419	-0.0136761	0.610304	-0.343419	-0.343419	-0.343419	-0.343419
Myod1	-7.16037	3.72567	3.42204	-1.3022	1.6557	4.85125	-6.4109	-6.4109	Myod1
Myog	-6.32371	2.41334	2.36672	-0.451541	7.05504	13.5455	-4.66316	-4.66316	Myog
Mzf1	0.385599	-0.0227649	-0.219028	-0.18816	1.61056	-0.39234	-1.48643	-1.48643	Mzf1	2.85441	3.81509	2.86906	4.08685	3.25999	3.92709	4.68183	4.20359	2.71413	-0.343419	4.36135
Mzf1.var.2.	0.421072	-0.342281	0.132087	-0.409938	-1.13496	1.30953	-1.17801	-1.17801	Mzf1	2.85441	3.81509	2.86906	4.08685	3.25999	3.92709	4.68183	4.20359	2.71413	-0.343419	4.36135
Neurod1	-24.7436	5.54145	14.5103	5.77829	-5.86099	-7.98147	-13.3324	-13.3324	Neurod1	4.27852	3.7669	7.32768	7.44983	7.87939	6.93859	5.69301	5.75436	3.81589	-0.343419	-0.343419
Neurod2	-14.1322	0.873877	9.1481	5.57606	-6.22178	-7.83805	-6.88698	-6.88698	Neurod2	6.00632	5.70489	7.88166	7.66614	7.93965	7.73312	7.73906	7.09549	5.93887	6.32778	4.58389
Neurog1	-14.2346	0.758479	9.08016	5.89118	-5.7443	-7.6131	-7.46025	-7.46025	Neurog1	4.65334	2.36025	7.00423	6.11282	2.03014	0.449308	0.610304	-0.343419	2.55835	-0.343419	-0.343419
Neurog2.var.2.	-24.6344	5.44958	14.4467	5.83108	-6.17825	-7.78068	-12.8312	-12.8312	Neurog2	7.07267	6.52971	7.89941	7.57212	6.98572	6.27599	4.68183	5.89265	5.28909	5.36907	4.58389
Neurog2	-14.3223	2.20344	8.74371	4.3293	-5.35656	-5.46368	-6.73511	-6.73511	Neurog2	7.07267	6.52971	7.89941	7.57212	6.98572	6.27599	4.68183	5.89265	5.28909	5.36907	4.58389
Nfatc2	0.760646	-0.524165	-0.533224	0.303262	1.18593	-0.0766014	2.32686	2.32686	Nfatc2	3.13508	3.55882	5.73132	4.78869	2.70506	2.77674	3.30813	2.93089	1.1813	6.83303	-0.343419
Nfatc3	0.411268	-0.167311	-0.280307	-0.0930361	0.599434	0.258529	2.17888	2.17888	Nfatc3	6.30463	6.50918	5.88628	6.12473	5.66517	5.47018	5.29412	5.39043	5.44998	6.77569	5.44015
Nfatc4	0.50284	-0.266979	-0.382515	0.126156	0.866443	0.364431	1.14992	1.14992	Nfatc4	6.56632	6.50044	5.92774	4.85542	3.31797	1.98693	2.59559	4.8131	0.76356	-0.343419	7.29823
Nfe2	1.72036	0.051098	-1.02607	-0.778596	-0.708144	-1.3544	6.58771	6.58771	Nfe2
Nfe2l1	-0.596699	-0.411886	0.460774	0.547465	0.462798	1.22165	3.60936	3.60936	Nfe2l1	6.4244	6.45632	6.61783	6.55876	6.5058	6.34448	6.67742	7.00893	6.15992	6.04879	6.63199
Nfia	-0.898194	-1.78557	0.32559	4.26476	5.63784	-8.49636	-8.03893	-8.03893	Nfia	7.79026	7.55559	7.91542	7.65097	7.93388	7.72011	7.73177	7.5923	6.4154	6.85101	7.49884
Nfib	2.62791	0.488006	-0.732547	-1.80652	4.1356	-12.4945	-7.32125	-7.32125	Nfib	7.82738	7.56061	7.9241	7.67391	7.93821	7.73456	7.74628	7.5923	7.24598	7.3702	7.79452
Nfic	-0.431966	-1.78575	-0.149827	4.80847	6.22008	-10.6665	-10.6658	-10.6658	Nfic	6.8253	7.12751	5.88823	6.62818	5.93632	5.79253	5.52913	6.5409	5.94047	7.19817	6.99867
Nfic.var.2.	2.28593	0.530968	-0.483112	-2.09345	4.10341	-9.80792	-6.41975	-6.41975	Nfic	6.8253	7.12751	5.88823	6.62818	5.93632	5.79253	5.52913	6.5409	5.94047	7.19817	6.99867
Nfic..tlx1	1.4151	0.284466	-0.0597363	-1.20979	3.83685	-8.82322	-6.23393	-6.23393	Nfic	6.8253	7.12751	5.88823	6.62818	5.93632	5.79253	5.52913	6.5409	5.94047	7.19817	6.99867
Nfil3	1.21565	0.0472415	-0.198764	-1.71685	-0.906855	2.25268	-1.29099	-1.29099	Nfil3	5.01146	5.21468	3.62841	5.36572	5.99799	7.10264	7.05912	5.6045	7.59034	-0.343419	6.79172
Nfix.var.2.	2.95261	0.501313	-0.783334	-2.25856	4.09458	-11.3711	-7.21122	-7.21122	Nfix	7.83319	7.55917	7.91108	7.64993	7.91338	7.7288	7.74628	7.5923	5.82334	5.17514	6.36933
Nfix	-0.946737	-1.0235	0.478952	2.9784	4.62967	-7.62811	-8.23571	-8.23571	Nfix	7.83319	7.55917	7.91108	7.64993	7.91338	7.7288	7.74628	7.5923	5.82334	5.17514	6.36933
Nfkb1	0.782018	-0.203052	-0.307625	-0.353804	0.297026	-0.385985	1.47133	1.47133	Nfkb1	6.01264	6.21945	5.86228	5.76619	5.16751	4.90106	4.3547	2.29206	4.0083	6.20749	6.46916
Nfkb2	0.515992	0.0321369	-0.273937	-0.35312	-0.0446617	-0.516183	2.10496	2.10496	Nfkb2	2.78953	2.74373	2.35709	1.405	0.203025	-0.0508151	-0.343419	-0.343419	-0.343419	-0.343419	4.24535
Nfya	1.24765	-0.752692	-0.540715	0.0441541	0.716741	1.13859	0.683903	0.683903	Nfya	5.70476	6.30565	6.03191	6.37266	6.47591	6.56389	7.10523	5.6717	5.90239	7.15753	6.46916
Nfyb	2.13153	0.0688642	-1.10559	-1.12529	-0.313662	-0.698776	1.01349	1.01349	Nfyb	7.40906	7.38563	7.54381	7.55353	7.70029	7.65478	7.59487	7.30432	7.45366	6.13018	6.82286
Nfyc	1.04655	-0.704727	-0.41803	0.0819285	0.779887	1.07118	-0.060249	-0.060249	Nfyc	6.83649	7.15028	6.93759	7.16284	7.02526	7.056	6.8183	6.85312	6.84038	7.18539	7.39433
Nhlh1	-6.27916	2.60924	2.43916	-0.5236	8.58326	10.5521	-5.38146	-5.38146	Nhlh1	3.44866	2.65801	7.04914	6.70588	7.50149	6.17514	4.39806	7.10612	2.29552	-0.343419	-0.343419
Nhlh2	-5.73663	2.06001	2.52024	-0.076588	9.19698	6.43745	-4.13531	-4.13531	Nhlh2	2.43427	2.8398	5.80487	5.9461	7.13123	5.48949	5.6731	7.5923	0.770794	-0.343419	-0.343419
Nkx2.3	1.37835	0.526627	-1.02614	-1.1837	-1.12076	0.646017	1.28507	1.28507	Nkx2
Nkx2.8	1.44316	0.253736	-0.869097	-1.01713	-0.723335	-0.161418	0.175531	0.175531	Nkx2
Nkx2.5	0.45339	-0.0534277	-0.10955	-0.292509	-0.692963	-0.341798	-0.211877	-0.211877	Nkx2
Nkx2.2	0.413648	0.0700168	-0.23733	-0.208375	-0.31211	-0.252089	-0.891784	-0.891784	Nkx2
Nkx3.2	1.31428	0.870757	-1.17698	-1.30091	-0.0676917	0.388453	0.11007	0.11007	Nkx3
Nkx6.3	4.19492	2.42518	-2.71328	-4.8458	1.05131	-2.18383	-6.39919	-6.39919	Nkx6
Nkx6.1	5.14992	4.59314	-3.93493	-7.62886	5.45698	-1.0842	-10.4232	-10.4232	Nkx6
Nkx6.2	5.14992	4.59314	-3.93493	-7.62886	5.45698	-1.0842	-10.4232	-10.4232	Nkx6
Noto	5.75626	5.18757	-4.30168	-8.62757	4.73461	-3.61741	-11.1466	-11.1466	Noto
Nr1d1	0.387044	0.918322	-0.232136	-1.24587	-2.54031	-1.96173	1.06012	1.06012	Nr1d1	3.22739	3.31429	2.85683	3.26718	4.2808	4.59548	3.50501	3.2014	-0.343419	-0.343419	4.05618
Nr1d2	0.198159	0.768619	-0.213172	-0.889922	-2.0588	-1.13484	1.45955	1.45955	Nr1d2	5.2762	5.11525	4.02815	4.37186	3.91257	2.89069	3.58638	2.74469	-0.343419	-0.343419	-0.343419
Nr1h2..rxra	0.753959	0.831302	-0.451946	-1.37131	-4.14314	-1.45081	6.03977	6.03977	Nr1h2	6.5466	6.64643	6.73792	6.8463	6.70988	6.38851	5.80103	6.38161	5.90574	6.75535	6.92645
Nr1h4	3.43836	1.6788	-2.14284	-3.68667	-2.81515	-1.31298	1.87978	1.87978	Nr1h4
Nr1h4..rxra	1.98436	0.866936	-1.10981	-2.09509	-2.91206	-1.22931	1.97657	1.97657	Nr1h4
Nr1h4..rxra.1	1.98436	0.866936	-1.10981	-2.09509	-2.91206	-1.22931	1.97657	1.97657	Nr1h4
Nr1i2	1.16614	0.448607	-0.700181	-1.16889	-2.44914	-0.578959	2.18739	2.18739	Nr1i2	0.942577	-0.343419	0.0264206	0.286687	0.0311142	0.278928	-0.343419	-0.343419	-0.343419	-0.343419	-0.343419
Nr1i3	2.4194	0.678198	-1.29692	-2.11909	-3.01707	-1.85973	2.70316	2.70316	Nr1i3	0.0110753	0.320011	0.269715	-0.343419	0.604779	1.29906	0.99053	1.66405	-0.343419	-0.343419	-0.343419
Nr2c1	2.83063	1.22124	-1.60992	-2.85019	-4.84619	-2.02441	6.41022	6.41022	Nr2c1	5.26893	4.88926	5.63482	5.0291	4.48958	4.70533	4.98388	5.14586	5.39342	4.99374	5.35604
Nr2c2.var.2.	2.00797	1.19544	-1.17051	-2.41722	-4.04945	-2.11928	4.75805	4.75805	Nr2c2	7.05299	7.22581	7.23574	7.24465	7.22064	7.11727	7.27095	7.09233	7.23751	6.04879	6.09882
Nr2c2	1.43194	0.845586	-0.706235	-1.92739	-6.28602	-1.0525	5.36383	5.36383	Nr2c2	7.05299	7.22581	7.23574	7.24465	7.22064	7.11727	7.27095	7.09233	7.23751	6.04879	6.09882
Nr2f1.var.2.	1.20564	0.936074	-0.78977	-1.67512	-5.20162	-1.29497	7.78714	7.78714	Nr2f1	7.78719	7.54249	7.8591	7.64084	7.88374	7.57488	7.52096	6.92992	8.02494	5.36907	6.98934
Nr2f1	1.70137	0.913592	-1.00791	-1.96247	-4.96381	-1.11109	7.7345	7.7345	Nr2f1	7.78719	7.54249	7.8591	7.64084	7.88374	7.57488	7.52096	6.92992	8.02494	5.36907	6.98934
Nr2f1.var.3.	1.2832	0.780515	-0.758647	-1.6025	-3.41306	-0.877282	2.7389	2.7389	Nr2f1	7.78719	7.54249	7.8591	7.64084	7.88374	7.57488	7.52096	6.92992	8.02494	5.36907	6.98934
Nr2f2	0.810847	1.29443	-0.702776	-1.80769	-4.08491	-1.20794	6.59078	6.59078	Nr2f2	4.2926	4.46286	5.37423	5.10885	5.52082	4.90527	5.53021	7.62885	6.21844	-0.343419	7.23387
Nr2f6.var.3.	1.58956	0.767463	-0.950301	-1.7253	-3.58562	-0.96259	2.90744	2.90744	Nr2f6	6.57444	6.78075	5.68069	5.44433	4.78918	5.01273	5.29628	5.64485	5.01592	6.19614	7.69591
Nr3c1	0.237568	0.0833401	0.0930154	-0.446011	-0.317937	-1.36299	0.765721	0.765721	Nr3c1	5.32504	6.13764	3.34508	4.19861	0.890485	1.18294	5.19375	4.13077	2.29552	6.38998	6.33912
Nr3c2	0.168565	0.120273	0.130029	-0.487388	-0.40309	-1.30366	1.07714	1.07714	Nr3c2	-0.343419	0.320011	-0.343419	-0.343419	-0.343419	-0.343419	0.610304	-0.343419	-0.343419	-0.343419	4.24535
Nr4a1	-0.130357	0.430439	0.10848	-0.439478	-3.7712	-1.32416	4.01304	4.01304	Nr4a1	3.10501	2.88975	1.51797	1.63109	2.37739	3.57736	2.78196	2.84002	2.9773	6.20749	4.36135
Nr4a2	1.35503	1.22386	-0.93654	-2.06484	-4.14046	-1.61439	6.367	6.367	Nr4a2	7.19056	7.20786	5.64041	6.54818	5.14281	4.21119	5.12369	5.64151	4.46055	5.30736	-0.343419
Nr4a2..rxra	1.78376	0.797148	-1.0271	-1.84542	-3.24369	-1.07861	2.62084	2.62084	Nr4a2	7.19056	7.20786	5.64041	6.54818	5.14281	4.21119	5.12369	5.64151	4.46055	5.30736	-0.343419
Nr5a1	0.923625	0.992264	-0.497248	-1.71193	-3.68335	-1.75518	3.52812	3.52812	Nr5a1
Nr6a1	1.1645	0.42008	-0.531601	-1.16416	-3.17638	-1.82534	2.68853	2.68853	Nr6a1	2.90158	3.28085	3.98206	4.00666	4.11073	3.99381	3.37278	3.93472	5.50818	-0.343419	4.25412
Nrf1	-1.11738	-1.69397	0.511315	2.46017	0.853085	4.19221	0.776927	0.776927	Nrf1	6.99038	7.13204	6.67659	7.07517	6.57413	6.49485	5.89183	5.55784	5.75547	7.26999	6.4635
Nrl	-1.37877	-0.0283906	0.722537	0.356914	0.068564	3.99036	-1.3775	-1.3775	Nrl	-0.343419	-0.343419	0.201691	-0.343419	0.276405	0.50438	-0.343419	-0.343419	-0.343419	-0.343419	-0.343419
Olig1	-13.7387	0.732496	8.83774	5.68323	-5.83096	-7.11368	-6.90925	-6.90925	Olig1	-0.0319065	-0.343419	0.201691	-0.343419	-0.343419	-0.0508151	-0.343419	-0.343419	-0.343419	-0.343419	-0.343419
Olig2	-12.7933	0.743009	8.35203	4.99796	-5.26625	-6.6805	-6.31731	-6.31731	Olig2	1.37632	0.693767	1.03979	0.152627	-0.343419	-0.343419	-0.343419	-0.343419	-0.343419	-0.343419	-0.343419
Olig3	-12.9793	0.516428	8.41053	5.37641	-5.11667	-6.38248	-6.53944	-6.53944	Olig3
Onecut1	-1.55481	-0.00158921	0.6739	0.942049	1.41618	0.440113	2.25131	2.25131	Onecut1
Onecut2	-0.977886	-0.098633	0.343984	0.764831	2.00373	0.462366	-0.362894	-0.362894	Onecut2	3.27282	2.85557	5.37685	6.00783	5.80033	5.42564	5.03902	4.48465	2.90371	-0.343419	-0.343419
Onecut3	-1.33318	-0.107306	0.509301	0.957627	1.78306	0.773111	2.64434	2.64434	Onecut3
Osr1	-0.553059	-0.190958	0.312108	0.53665	0.520263	-0.145064	-0.601631	-0.601631	Osr1
Osr2	-1.88047	-0.424993	0.847343	1.8029	2.33986	-0.14553	-2.84167	-2.84167	Osr2	0.24771	-0.343419	-0.343419	0.152627	-0.343419	-0.343419	-0.343419	-0.343419	-0.343419	-0.343419	-0.343419
Otx1	0.752408	0.158041	-0.721196	-0.342625	0.443442	0.884541	1.04386	1.04386	Otx1	7.04983	7.27118	7.43224	7.25434	6.36754	5.35227	5.25589	5.17232	4.10121	-0.343419	-0.343419
Otx2	1.86087	0.997573	-1.28399	-1.77543	-1.05548	-1.9261	0.194935	0.194935	Otx2	0.559223	-0.0442917	-0.343419	-0.343419	-0.343419	-0.343419	-0.343419	2.55917	-0.343419	-0.343419	-0.343419
Ovol1	0.25098	-0.134196	-0.295145	0.0773686	0.454848	1.33626	1.45545	1.45545	Ovol1
Ovol2	0.272087	-0.168601	-0.291384	0.110371	0.266842	1.12516	1.61564	1.61564	Ovol2	-0.343419	-0.0442917	-0.343419	-0.343419	-0.343419	-0.0136761	-0.343419	-0.343419	-0.343419	-0.343419	-0.343419
Pax1	1.46893	0.305319	-0.81101	-1.14534	-0.805046	-0.445622	-0.608879	-0.608879	Pax1
Pax3.var.2.	0.904781	0.648676	-0.618709	-1.30521	0.417072	0.261259	-0.203831	-0.203831	Pax3
Pax3	1.94638	2.0298	-1.63862	-3.0083	5.5845	-2.11586	-5.2273	-5.2273	Pax3
Pax4	5.50629	4.91537	-4.0265	-8.26557	4.40962	-3.64505	-10.3017	-10.3017	Pax4	-0.343419	-0.343419	0.72323	0.443786	0.354888	-0.343419	-0.343419	-0.343419	-0.343419	-0.343419	-0.343419
Pax5	0.937178	0.365829	-0.661332	-0.779777	-1.9122	-0.229321	3.51947	3.51947	Pax5
Pax6.1	1.61227	0.203693	-0.95899	-0.931218	-0.614116	-0.539839	-1.97796	-1.97796	Pax6	7.78425	7.55633	7.74596	7.50789	6.69923	4.39059	4.07034	7.0194	4.77159	-0.343419	4.50896
Pax6	1.61227	0.203693	-0.95899	-0.931218	-0.614116	-0.539839	-1.97796	-1.97796	Pax6	7.78425	7.55633	7.74596	7.50789	6.69923	4.39059	4.07034	7.0194	4.77159	-0.343419	4.50896
Pax7	2.02423	2.04771	-1.71607	-3.00614	4.44642	-1.81881	-4.63524	-4.63524	Pax7
Pax9	1.11693	0.318804	-0.598699	-1.03686	-0.566917	-0.254945	-0.610001	-0.610001	Pax9
Pbx1	0.0691084	0.0462527	0.326356	-0.643278	0.104904	-0.31127	-2.93344	-2.93344	Pbx1	7.79629	7.56061	7.87402	7.65518	7.92663	7.72446	7.73184	6.71395	7.99194	-0.343419	7.20338
Pbx2	-1.37657	0.553283	0.70781	-0.154614	0.478551	1.13527	-1.0203	-1.0203	Pbx2	7.04553	7.14089	7.08779	6.9647	6.99743	6.85925	6.99472	7.03633	6.70538	6.75535	7.4852
Pbx3	-2.4749	0.419749	2.38826	-0.489971	-2.29466	-1.35112	-2.70932	-2.70932	Pbx3	5.35498	5.81272	6.10392	6.14994	4.3964	2.27944	3.03698	5.215	4.89031	6.20749	5.97339
Pdx1	5.01839	3.70997	-3.59687	-6.96646	1.98547	0.202779	-8.21413	-8.21413	Pdx1
Phox2a	2.53293	2.39083	-1.86965	-4.06399	4.78587	-1.07369	-5.83728	-5.83728	Phox2a
Phox2b	-0.594618	1.42775	-0.0356168	-1.36936	2.80416	0.923762	-1.64879	-1.64879	Phox2b
Pitx1	1.86191	0.942785	-1.27492	-1.73662	-1.12333	-1.57945	0.523875	0.523875	Pitx1
Pitx2	1.69864	0.760008	-1.08479	-1.57202	-1.2218	-1.48541	0.606989	0.606989	Pitx2
Pitx3	2.00937	0.794577	-1.27402	-1.73623	-1.27702	-1.74694	0.735486	0.735486	Pitx3
Pknox1	-3.06248	0.224005	2.92813	-0.271419	-2.53079	-1.08432	-2.73032	-2.73032	Pknox1	6.14385	6.81376	5.89553	6.62327	6.05351	5.87742	6.06837	5.8811	5.90238	-0.343419	6.42013
Pknox2	-7.72665	2.03319	4.50069	1.30553	-1.11481	-1.58321	-5.77076	-5.77076	Pknox2	4.57349	5.20172	4.69767	4.99151	4.01419	4.01019	3.64496	6.19952	4.0083	-0.343419	-0.343419
Plag1	2.25457	0.921188	-1.14322	-2.467	-2.44667	-1.173	0.141844	0.141844	Plag1	4.94881	5.08556	4.83647	4.91896	4.47632	3.56978	3.37309	2.67884	3.62477	-0.343419	-0.343419
Plagl2	2.93177	1.15843	-1.64022	-2.75189	-0.751245	-2.91601	-0.910245	-0.910245	Plagl2	6.71418	6.87312	6.61809	6.78072	6.12014	5.68103	5.2514	5.39717	5.01864	7.26999	4.24535
Pou1f1	3.67902	2.14301	-1.12509	-6.78473	-2.77665	3.86597	-8.18565	-8.18565	Pou1f1	0.0110753	-0.343419	0.0264206	-0.343419	-0.343419	-0.0136761	-0.343419	-0.343419	-0.343419	-0.343419	-0.343419
Pou2f1	2.76152	1.58179	-0.457102	-5.80761	-4.0149	4.63139	-6.97187	-6.97187	Pou2f1	7.01421	7.09978	7.174	7.01176	6.76936	6.54895	6.30781	6.00565	6.88984	4.42291	6.3751
Pou2f2	1.52964	0.729437	0.191453	-3.81665	-4.07054	4.20999	-6.21514	-6.21514	Pou2f2	4.1713	4.92524	4.70815	5.65758	6.39419	7.02946	7.21198	7.04215	6.87895	7.52726	-0.343419
Pou2f3	2.43299	0.757399	-0.195255	-4.6001	-4.16628	4.48183	-5.77358	-5.77358	Pou2f3
Pou3f1	2.78453	1.78557	-0.430347	-5.97	-4.62664	3.84423	-7.29273	-7.29273	Pou3f1	5.52968	5.43042	7.49188	7.157	7.59482	7.08183	4.31659	3.66391	5.59694	-0.343419	-0.343419
Pou3f2	3.54642	2.10129	-0.914368	-6.8075	-4.0567	4.02988	-8.36619	-8.36619	Pou3f2	7.46525	7.34039	7.65818	7.43353	7.40192	6.09382	4.80048	4.61349	4.47611	-0.343419	4.50896
Pou3f3	2.69096	1.93514	-0.577574	-6.03456	-2.87194	4.33652	-7.03527	-7.03527	Pou3f3	7.75521	7.53752	7.86499	7.63933	7.85109	7.03522	5.43836	6.25508	7.63142	-0.343419	5.90876
Pou3f4	2.90307	1.37408	-0.472838	-5.57299	-4.47535	3.96339	-7.0356	-7.0356	Pou3f4	5.71699	5.74775	5.05218	5.3752	4.83127	4.5918	3.30813	4.33065	5.97055	-0.343419	-0.343419
Pou4f1	0.645792	1.8012	-0.132375	-3.53677	0.75174	2.42994	-4.88384	-4.88384	Pou4f1	1.21554	0.693767	1.78358	2.53117	1.31288	1.63815	1.54967	-0.343419	3.43255	-0.343419	-0.343419
Pou4f2	1.32912	1.81709	-0.521354	-3.916	0.876878	2.50737	-6.51673	-6.51673	Pou4f2
Pou4f3	0.525828	1.97847	-0.104198	-3.63866	1.22707	2.44193	-5.4657	-5.4657	Pou4f3
Pou5f1	2.81409	0.851701	-0.570995	-4.67127	-3.9333	4.23747	-5.65557	-5.65557	Pou5f1	1.26981	1.62877	1.56895	2.0092	1.92693	2.0377	2.84921	-0.343419	0.76356	-0.343419	-0.343419
Pou5f1b	3.51555	1.52466	-0.812463	-6.20468	-4.54392	4.44253	-7.04172	-7.04172	Pou5f1b
Pou6f1.var.2.	4.41084	2.68339	-2.47237	-5.92162	1.14356	-2.28791	-7.67671	-7.67671	Pou6f1	5.60602	5.64225	6.2014	6.27267	6.64733	6.73088	6.42115	6.04036	6.3707	5.17514	4.36135
Pou6f1	4.46343	4.01655	-3.45994	-6.32857	5.95726	-3.04351	-7.83336	-7.83336	Pou6f1	5.60602	5.64225	6.2014	6.27267	6.64733	6.73088	6.42115	6.04036	6.3707	5.17514	4.36135
Pou6f2	5.93695	3.95813	-3.75633	-8.13657	3.06649	-2.68707	-10.1279	-10.1279	Pou6f2	-0.343419	-0.343419	-0.343419	0.286687	0.577559	1.96788	2.34107	-0.343419	-0.343419	-0.343419	-0.343419
Ppara..rxra	1.31722	0.65953	-0.714392	-1.455	-3.68413	-1.94023	5.24135	5.24135	Ppara	1.99512	1.11676	1.12174	0.443786	-0.343419	0.211776	-0.343419	-0.343419	-0.343419	-0.343419	4.25412
Ppard	1.28126	0.631139	-0.807597	-1.38862	-4.46102	-0.967709	7.26288	7.26288	Ppard	4.70178	4.77372	4.30657	3.72689	3.65292	3.87118	3.64496	3.73107	1.18941	6.77569	6.71542
Pparg	0.70449	0.566498	-0.346703	-1.05233	-1.90335	-1.44927	0.889043	0.889043	Pparg
Prdm1	2.07492	-0.0368771	-1.02909	-1.15878	-1.20727	-0.847055	-2.17865	-2.17865	Prdm1	-0.343419	-0.343419	-0.343419	-0.343419	0.0311142	-0.343419	-0.343419	-0.343419	-0.343419	-0.343419	4.33636
Prdm4	-1.61698	-0.0980382	0.764634	1.18322	0.0985987	-0.208123	2.24269	2.24269	Prdm4	6.00623	5.9467	5.98285	6.24373	6.1922	6.19866	5.89027	6.62743	5.83082	-0.343419	5.88667
Prop1	1.46105	2.03459	-1.10417	-3.25337	4.3014	-0.70415	-4.40337	-4.40337	Prop1
Prox1	-0.254744	-0.333314	0.143273	0.562353	-0.442641	0.102311	0.864911	0.864911	Prox1	3.39746	3.06066	5.457	4.46938	3.09938	1.07157	-0.343419	5.39241	2.97696	6.19614	4.25412
Prrx1	4.8189	4.89698	-3.80629	-7.59857	6.85678	-4.03931	-10.4293	-10.4293	Prrx1	6.05071	6.53846	4.93409	5.0067	2.15306	1.67608	2.38514	-0.343419	3.32082	-0.343419	6.74125
Prrx2	5.50629	4.91537	-4.0265	-8.26557	4.40962	-3.64505	-10.3017	-10.3017	Prrx2	5.34807	4.77319	1.84294	1.33993	0.577559	-0.343419	-0.343419	-0.343419	-0.343419	-0.343419	6.33912
Rara..rxra	0.96407	0.750857	-0.526677	-1.42364	-3.50964	-1.26303	2.88134	2.88134	Rara	4.67808	4.42226	2.29305	2.76775	2.82492	5.06354	4.52542	4.68987	7.01398	-0.343419	6.47236
Rara.var.2.	1.40957	1.03203	-0.80536	-2.09678	-3.61971	-1.37967	4.15097	4.15097	Rara	4.67808	4.42226	2.29305	2.76775	2.82492	5.06354	4.52542	4.68987	7.01398	-0.343419	6.47236
Rara	0.976868	0.876547	-0.66308	-1.28237	-3.53774	-2.06877	4.58	4.58	Rara	4.67808	4.42226	2.29305	2.76775	2.82492	5.06354	4.52542	4.68987	7.01398	-0.343419	6.47236
Rara..rxrg	1.42676	1.03633	-0.943406	-1.9189	-4.1318	-1.04944	4.79965	4.79965	Rara	4.67808	4.42226	2.29305	2.76775	2.82492	5.06354	4.52542	4.68987	7.01398	-0.343419	6.47236
Rarb.var.3.	0.723766	0.314884	-0.338074	-0.751206	-3.04868	-1.37041	3.39306	3.39306	Rarb	0.954937	1.6241	0.201691	-0.343419	0.0311142	-0.343419	-0.343419	-0.343419	0.76356	-0.343419	4.3466
Rarg.var.3.	0.881005	0.402547	-0.431002	-0.980514	-2.66918	-1.40688	3.15066	3.15066	Rarg	3.084	1.92248	0.571531	2.12976	3.46202	4.39711	4.17935	2.49305	1.87777	-0.343419	4.50175
Rax	4.35319	4.66857	-3.54649	-7.0013	7.38639	-4.18956	-9.37752	-9.37752	Rax
Rax2	5.48483	4.76477	-3.99763	-7.83636	4.99604	-4.75466	-10.6828	-10.6828	Rax2
Rbpj	3.12618	-0.474654	-1.60834	-1.04929	0.812396	-1.65116	3.6558	3.6558	Rbpj	7.46417	7.34347	7.8021	7.53776	7.65287	7.2635	7.24129	6.82977	7.16674	7.26999	6.92474
Rel	2.09658	-0.511444	-1.05215	-0.6507	0.977721	-0.920165	6.70203	6.70203	Rel	3.10501	3.7914	1.67228	1.57257	2.4432	2.38246	2.78196	2.67999	0.76356	6.85101	-0.343419
Rela	1.69598	-0.636555	-0.738922	-0.469423	1.06977	-0.904437	6.95954	6.95954	Rela	6.54238	6.37949	5.92622	5.83084	5.85073	5.88622	5.21315	5.43171	5.31233	6.85101	4.24535
Relb	1.03553	-0.869018	-0.428409	0.340552	2.04014	0.118697	0.287995	0.287995	Relb	1.70116	2.17613	2.28279	1.83794	1.94067	1.68301	0.595946	3.30523	2.29639	-0.343419	5.40295
Rest	0.711231	0.945094	-0.526923	-1.5388	0.251932	-0.676633	-1.15136	-1.15136	Rest	7.31212	7.34528	4.33324	5.43795	3.9706	5.17021	5.63828	4.00768	5.88536	6.32778	7.31839
Rfx1	3.78457	-1.64903	-2.25063	0.53281	0.410179	2.16075	-3.53069	-3.53069	Rfx1	5.4618	5.40055	5.10859	4.88278	4.21494	4.62509	4.88994	4.44101	5.26518	6.83303	5.82414
Rfx2	3.8618	-1.87427	-2.25721	0.481896	0.430382	4.29227	-2.99994	-2.99994	Rfx2	3.94989	4.91983	2.24686	2.65675	0.747463	1.11572	0.595946	2.67999	1.87777	-0.343419	4.24535
Rfx3	3.7749	-1.55098	-2.10905	0.229822	0.363937	1.88917	-3.88394	-3.88394	Rfx3	6.17367	6.43673	6.6562	6.59771	6.77952	6.57153	6.49557	6.27515	6.34996	-0.343419	4.24535
Rfx4	4.08557	-1.68273	-2.31186	0.071532	0.143315	3.84773	-2.89576	-2.89576	Rfx4	6.38229	6.81129	3.63112	3.86328	1.24555	0.883474	0.610304	-0.343419	0.76356	-0.343419	-0.343419
Rfx5	3.75404	-1.77533	-2.23362	0.559283	0.381216	3.61568	-3.27409	-3.27409	Rfx5	4.5581	4.66167	5.29096	4.36187	4.29834	4.51035	4.9707	4.21187	4.46068	-0.343419	4.25412
Rfx7	0.651546	-0.767816	-0.471217	0.721357	-0.0261599	1.9562	-0.0555021	-0.0555021	Rfx7	7.15691	7.10095	7.34381	7.20757	6.71966	6.60816	7.08119	7.30836	7.48707	7.18521	5.43073
Rhoxf1	0.404149	0.402722	-0.390286	-0.485526	1.03847	-0.589595	-2.25496	-2.25496	Rhoxf1
Rora.var.2.	1.85981	1.10441	-1.16454	-2.22752	-1.35807	-1.12209	1.57846	1.57846	Rora	4.22279	4.19795	3.26252	2.92458	2.50728	1.60701	1.24415	5.38516	5.44998	-0.343419	6.75804
Rora	1.2078	1.18644	-0.795736	-1.96892	-3.38506	-1.46668	4.66158	4.66158	Rora	4.22279	4.19795	3.26252	2.92458	2.50728	1.60701	1.24415	5.38516	5.44998	-0.343419	6.75804
Rorb	2.23264	1.33697	-1.41408	-2.66873	-3.14231	-1.19145	2.18096	2.18096	Rorb	5.47834	5.75074	5.61437	5.07315	4.62861	5.12263	6.37179	-0.343419	3.7764	-0.343419	4.63003
Rorc	1.56131	1.09941	-1.02741	-2.03512	-2.02106	-1.1049	1.4702	1.4702	Rorc	3.27993	2.59267	3.74832	3.18269	3.33274	0.64751	-0.343419	-0.343419	-0.343419	-0.343419	-0.343419
Rreb1	0.175202	-0.255263	0.33312	-0.12387	-3.90086	-0.119305	1.42518	1.42518	Rreb1	3.53933	3.26008	0.716927	0.650643	-0.343419	1.18294	0.610304	3.30619	-0.343419	6.83303	5.27279
Runx2	0.741383	0.11094	-0.531169	-0.586098	0.590655	0.675244	2.75137	2.75137	Runx2	0.559223	0.166527	-0.343419	-0.343419	-0.343419	-0.343419	-0.343419	-0.343419	0.770794	-0.343419	-0.343419
Runx3	0.973562	0.276628	-0.634307	-0.798521	-0.486496	-0.498408	2.06877	2.06877	Runx3
Rxra..vdr	1.23285	0.519435	-0.75324	-1.14585	-2.33394	-1.27321	2.21862	2.21862	Rxra	4.94928	5.19012	4.44867	4.56562	3.4281	3.1909	1.94425	6.01565	4.74256	5.30736	5.17851
Rxrb.var.2.	0.641265	0.347624	-0.301355	-0.801783	-2.97748	-0.953907	3.54313	3.54313	Rxrb	6.84845	6.81884	6.82274	6.93167	6.94545	6.94033	6.78847	6.97658	6.88984	7.63331	7.19699
Rxrb	1.05131	0.683757	-0.679377	-1.31865	-4.64934	-1.01098	7.03453	7.03453	Rxrb	6.84845	6.81884	6.82274	6.93167	6.94545	6.94033	6.78847	6.97658	6.88984	7.63331	7.19699
Rxrg.var.2.	0.761655	0.516888	-0.418224	-1.0925	-3.37959	-0.838908	4.70914	4.70914	Rxrg	1.07777	0.693767	-0.343419	-0.343419	-0.343419	-0.343419	-0.343419	-0.343419	-0.343419	-0.343419	-0.343419
Rxrg	1.19961	0.622781	-0.734819	-1.36518	-4.63291	-0.948219	7.70155	7.70155	Rxrg	1.07777	0.693767	-0.343419	-0.343419	-0.343419	-0.343419	-0.343419	-0.343419	-0.343419	-0.343419	-0.343419
Scrt1	1.21981	1.93503	-1.12986	-2.19856	-1.5839	-2.89539	0.0674419	0.0674419	Scrt1	3.68191	3.313	6.16714	6.55976	7.55234	7.58446	7.62569	7.5216	7.99332	-0.343419	4.50175
Scrt2	1.9043	2.05161	-1.60623	-2.59552	-1.54857	-2.9089	0.358043	0.358043	Scrt2	4.23657	3.61298	7.50474	7.37011	7.80871	7.37654	6.6456	6.87518	6.88123	-0.343419	-0.343419
Shox	5.8037	5.33792	-4.37347	-8.50716	7.00255	-5.30711	-11.8313	-11.8313	Shox
Six1	0.761475	0.262815	-0.505774	-0.514573	-0.29236	-1.64629	0.955246	0.955246	Six1
Six2	0.254266	0.0153909	-0.0954809	-0.122206	-0.250059	-1.45202	0.327165	0.327165	Six2	-0.0319065	-0.343419	-0.343419	0.617798	-0.343419	-0.343419	-0.343419	-0.343419	-0.343419	-0.343419	-0.343419
Smad2..smad3..smad4	-4.18674	1.63667	2.17217	0.673247	1.44585	-3.52385	-6.75242	-6.75242	Smad2	6.95863	7.01187	7.01668	7.05479	7.10287	7.11302	6.76575	7.01028	7.12142	7.26999	7.03813
Smad3	0.0268715	0.0939726	0.00695161	-0.199909	0.572598	-0.319914	0.836389	0.836389	Smad3	5.50716	5.5078	3.26252	3.09338	0.992755	2.25913	0.99053	-0.343419	4.48502	6.62082	5.37172
Smad5	0.175433	0.134452	-0.135973	-0.30238	1.08043	-0.345484	1.0139	1.0139	Smad5	7.12991	7.1014	7.00868	6.93853	6.80978	6.9569	6.92617	6.89551	6.88597	6.82825	5.12978
Snai1	-4.97546	3.42686	2.61357	-1.92549	0.268391	0.26305	-7.61078	-7.61078	Snai1	0.322588	0.261798	0.371348	0.152627	0.510346	0.890265	-0.343419	-0.343419	-0.343419	-0.343419	5.43073
Snai2	-3.9309	3.34167	1.93099	-2.03835	-1.07389	-0.778521	-6.17858	-6.17858	Snai2	0.184943	1.76301	-0.343419	0.286687	-0.343419	-0.343419	-0.343419	2.24216	-0.343419	-0.343419	5.91786
Snai3	-4.48369	3.29419	2.3638	-1.95611	-0.230883	-0.125102	-6.65014	-6.65014	Snai3
Sohlh2	-1.6648	-0.456815	0.980133	1.19532	-0.107515	2.19505	-0.136187	-0.136187	Sohlh2
Sox10	6.11411	1.69791	-2.84799	-6.89353	-2.82278	1.40175	2.09568	2.09568	Sox10
Sox12	3.073	0.679659	-1.59912	-2.95306	-0.479252	0.311736	1.08434	1.08434	Sox12	7.46521	7.38233	7.17755	7.33417	7.65497	7.61002	7.68009	7.19529	7.5689	6.19614	5.94678
Sox13	6.4363	1.45702	-3.03044	-6.5863	-1.4475	-0.114113	0.547664	0.547664	Sox13	5.78628	5.8296	2.43096	2.99737	1.57968	1.21634	1.94425	2.29206	0.76356	-0.343419	5.24572
Sox14	5.40272	0.878133	-2.47771	-5.18246	-0.431123	0.568087	0.964664	0.964664	Sox14
Sox15	5.82803	1.54411	-2.84564	-6.45707	-1.62544	1.17325	8.23878	8.23878	Sox15
Sox18	3.92751	0.735268	-1.61084	-4.28268	0.256414	0.982621	-1.49357	-1.49357	Sox18	0.24771	-0.343419	0.349287	-0.343419	-0.343419	-0.0508151	-0.343419	2.67999	-0.343419	-0.343419	5.24572
Sox2	5.71921	1.31834	-2.54826	-6.00553	-1.13435	-0.0854349	0.772841	0.772841	Sox2	7.77197	7.55559	7.11035	7.1158	4.06649	3.72709	4.24356	4.38662	8.03316	-0.343419	5.02537
Sox21	1.21813	0.143807	-0.489045	-1.18123	0.00365845	-0.180502	-0.284702	-0.284702	Sox21	7.56062	7.45667	6.62301	6.27362	3.06244	2.61849	3.03698	0.955705	3.86878	-0.343419	-0.343419
Sox4	7.23236	2.15906	-3.50185	-8.1198	-3.18098	1.27502	1.05261	1.05261	Sox4	7.83761	7.55704	7.92554	7.67391	7.93965	7.73456	7.74628	7.62885	8.17731	7.90326	7.93806
Sox8	6.07792	1.37786	-2.80863	-6.44712	-0.501096	0.269432	2.52417	2.52417	Sox8	6.02074	6.48584	2.44179	3.15608	-0.0196453	-0.0508151	0.595946	-0.343419	0.76356	-0.343419	4.33636
Sox9	5.00881	1.14512	-2.26062	-5.33831	-0.332856	0.251129	1.57044	1.57044	Sox9	7.78723	7.55559	6.99181	7.02825	5.63225	4.60531	4.86693	7.44511	4.38566	6.2685	5.40363
Sp1	2.23233	-0.298274	-0.850368	-1.28172	-4.07917	-0.554535	10.741	10.741	Sp1	6.45475	6.79289	6.26993	6.52202	5.95775	5.80483	5.08451	5.92707	5.52895	6.30911	6.4635
Sp2	2.38717	-0.0934848	-0.742827	-1.91296	-4.31994	0.0480078	5.00621	5.00621	Sp2	5.51961	5.96979	5.62629	5.98325	5.42006	5.11743	4.31675	6.01773	3.90163	6.69329	4.24535
Sp3	1.80679	-0.449722	-0.583978	-0.969355	-4.23522	-0.0366641	8.87171	8.87171	Sp3	7.20822	7.33153	7.26276	7.29152	7.23697	7.23562	7.17096	6.99728	7.53548	6.20749	7.20338
Sp4	2.43684	-0.314583	-0.939202	-1.38136	-3.86359	-0.522955	9.76835	9.76835	Sp4	6.10272	6.42591	6.02714	6.38646	6.29649	6.0808	6.4919	5.58987	6.58794	-0.343419	4.05618
Sp8	1.75465	-0.209903	-0.489489	-1.22747	-4.06088	-0.401711	6.19346	6.19346	Sp8	5.48694	6.03541	3.95912	4.74673	3.27544	1.29703	-0.343419	-0.343419	3.24014	-0.343419	-0.343419
Sp9	2.24932	-0.46506	-0.744769	-1.31206	-4.55603	0.403906	8.38485	8.38485	Sp9	1.99512	1.35993	1.87631	1.33993	1.39942	2.30793	3.30915	1.66405	8.1185	-0.343419	4.25412
Spdef	-0.45887	-0.668622	0.0686196	0.954387	0.234175	2.03225	9.91782	9.91782	Spdef	0.486636	-0.343419	-0.343419	-0.343419	0.625727	0.883474	0.610304	-0.343419	-0.343419	-0.343419	-0.343419
Spi1	0.569665	-0.478765	-0.186006	-0.148067	-2.26839	0.136658	12.7629	12.7629	Spi1	-0.343419	-0.343419	-0.0205534	-0.343419	-0.0196453	-0.343419	-0.343419	-0.343419	-0.343419	8.53459	-0.343419
Spib	-0.314278	-0.580859	0.327903	0.503709	-2.12842	-0.429273	14.3807	14.3807	Spib
Spic	0.468345	-0.458275	-0.141338	-0.101693	-1.92209	0.298467	11.8878	11.8878	Spic
Srebf1.var.2.	-0.947967	0.0104187	0.513699	0.388438	0.433525	0.53326	0.909532	0.909532	Srebf1	6.41616	6.48979	6.30459	6.24292	5.78364	5.1292	4.22473	5.01484	2.01989	6.22488	5.48127
Srebf1	-0.372202	0.63099	0.111457	-0.360756	-0.56787	-1.13666	-1.67312	-1.67312	Srebf1	6.41616	6.48979	6.30459	6.24292	5.78364	5.1292	4.22473	5.01484	2.01989	6.22488	5.48127
Srebf2.var.2.	-0.537195	-0.274978	0.253598	0.477107	-0.130892	1.36382	3.35316	3.35316	Srebf2	7.32701	7.3162	7.30031	7.16818	7.1239	7.3278	7.20255	7.26275	6.70979	6.22488	6.98934
Srebf2	-0.749996	0.744098	0.378089	-0.390683	-0.30489	-1.20325	-2.25122	-2.25122	Srebf2	7.32701	7.3162	7.30031	7.16818	7.1239	7.3278	7.20255	7.26275	6.70979	6.22488	6.98934
Srf	-0.249417	-0.220248	0.261468	0.406605	-1.00984	-1.11976	1.72826	1.72826	Srf	6.09284	6.40046	6.24886	6.23466	6.29852	6.38987	5.89558	5.90523	6.09789	6.82825	5.79316
Sry	2.58289	0.71018	-1.03186	-3.49386	0.601714	1.37304	4.37569	4.37569	Sry
Stat1..stat2	2.42315	-0.29654	-1.28494	-1.3085	-1.28807	-0.000373084	10.6492	10.6492	Stat1	3.79089	4.65962	3.85098	4.43499	4.49407	4.32308	4.66493	1.46447	1.87777	5.86485	5.23704
Stat1	1.00234	-1.11762	-0.68145	1.2264	1.27848	-1.21021	4.72127	4.72127	Stat1	3.79089	4.65962	3.85098	4.43499	4.49407	4.32308	4.66493	1.46447	1.87777	5.86485	5.23704
Stat3	0.501423	-1.26136	-0.430076	1.73238	2.09746	-1.37524	4.10682	4.10682	Stat3	5.26633	4.63819	6.69746	5.65785	5.47225	4.03575	4.75502	6.04036	5.02432	7.18521	7.05304
Tal1..tcf3	-17.5576	4.15272	9.78033	3.71593	-3.76428	-0.00217917	-7.10551	-7.10551	Tal1	-0.343419	-0.343419	-0.343419	-0.343419	-0.343419	-0.343419	-0.343419	-0.343419	-0.343419	6.22488	4.36135
Tbr1	-5.57371	3.92925	1.52859	0.523844	2.86606	-4.50053	-5.10565	-5.10565	Tbr1	5.01993	4.99965	6.92305	7.08725	7.78213	7.66371	7.74628	7.592	4.60141	-0.343419	4.50175
Tbx1	-4.80229	4.05865	1.21249	-0.255567	1.95359	-4.49504	-4.09888	-4.09888	Tbx1
Tbx15	-4.42037	3.57729	1.30506	-0.361282	1.48493	-4.10401	-3.53911	-3.53911	Tbx15	-0.343419	-0.343419	0.0264206	0.286687	-0.343419	0.38329	-0.343419	-0.343419	-0.343419	-0.343419	6.33912
Tbx18	-4.32427	3.45076	1.05519	0.0769036	1.42327	-4.03733	-3.96808	-3.96808	Tbx18	0.559223	0.261798	-0.343419	-0.343419	-0.343419	-0.343419	-0.343419	-0.343419	-0.343419	-0.343419	6.67566
Tbx19	-1.77841	0.368383	0.824775	0.906342	0.148086	-0.630122	-2.40529	-2.40529	Tbx19
Tbx2	-4.83858	4.04425	1.15502	-0.12096	3.12392	-4.69937	-4.56632	-4.56632	Tbx2	0.184943	-0.343419	1.31105	0.286687	1.17547	0.872962	1.54967	1.52733	0.76356	-0.343419	7.67446
Tbx20	-4.50745	3.30142	1.11634	0.589162	2.3136	-4.22631	-3.8362	-3.8362	Tbx20
Tbx21	-5.36565	4.09083	1.28635	0.386971	2.83217	-4.6666	-4.85553	-4.85553	Tbx21
Tbx3	-4.46935	3.64918	1.30566	-0.398461	1.55538	-4.12092	-4.37442	-4.37442	Tbx3
Tbx4	-5.01374	4.02856	1.69426	-0.798156	1.25876	-3.83039	-4.13881	-4.13881	Tbx4
Tbx5	-5.01374	4.02856	1.69426	-0.798156	1.25876	-3.83039	-4.13881	-4.13881	Tbx5
Tbx6	-4.9925	4.0283	1.41926	-0.379451	2.08677	-4.28651	-4.36923	-4.36923	Tbx6	1.48416	1.39191	1.67228	1.33993	2.31115	1.63815	-0.343419	-0.343419	-0.343419	4.99374	-0.343419
Tbxt	-2.38474	0.394001	1.28981	1.04139	-0.241183	-0.776516	-2.38286	-2.38286	Tbxt
Tbxt.1	-2.38474	0.394001	1.28981	1.04139	-0.241183	-0.776516	-2.38286	-2.38286	Tbxt
Tcf12.var.2.	-5.06311	3.34351	2.71564	-1.94311	1.14814	0.425005	-7.50145	-7.50145	Tcf12	7.46716	7.42648	7.71056	7.54786	7.75355	7.21305	5.42258	7.3863	8.00154	7.28687	7.38369
Tcf21.var.2.	-14.3979	1.45943	9.05704	5.20993	-5.80571	-7.24889	-5.9827	-5.9827	Tcf21
Tcf3	-5.08699	3.33529	2.72947	-1.91504	1.12466	0.410947	-7.56902	-7.56902	Tcf3	7.72052	7.53311	7.78809	7.57247	7.67258	7.27995	6.73652	7.25048	6.90893	7.18521	7.4852
Tcf4	-5.52308	3.52241	2.90961	-1.87702	1.14447	0.594632	-7.97682	-7.97682	Tcf4	7.84343	7.56061	7.92554	7.67391	7.93965	7.73169	7.50365	7.5923	8.17731	7.19817	7.5808
Tcf7	2.36222	0.00886304	-1.23017	-1.40048	-2.39348	-0.775591	4.32514	4.32514	Tcf7	3.10501	2.6987	0.814825	1.07389	0.747463	1.97552	-0.343419	-0.343419	-0.343419	-0.343419	5.75674
Tcf7l1	1.88525	0.169638	-1.02289	-1.26118	-2.44762	-1.34209	3.83137	3.83137	Tcf7l1	7.22706	7.34172	4.73021	5.87405	3.40372	2.70349	0.610304	2.43992	1.18941	5.30736	6.6022
Tcf7l2	3.36599	0.124145	-1.8069	-2.07303	-2.72435	-0.831143	6.08084	6.08084	Tcf7l2	6.61999	6.96746	3.73595	5.29148	4.23557	2.36793	2.34107	2.56256	-0.343419	6.886	5.40295
Tcfl5	-0.914042	-1.44672	0.559007	2.00824	0.0896639	3.20097	-0.136362	-0.136362	Tcfl5	1.82318	2.65382	0.774188	1.405	0.82285	0.449308	0.595946	3.73107	3.16919	-0.343419	-0.343419
Tead1	4.27476	-2.52997	-1.46721	0.137833	-2.73065	-0.834372	4.57213	4.57213	Tead1	7.22775	7.20794	7.30249	7.06617	5.59629	6.39599	6.31879	7.33371	6.26996	-0.343419	6.79283
Tead2	5.08189	-2.66703	-1.70109	-0.266084	-3.22387	-1.37376	5.0077	5.0077	Tead2	7.75775	7.53148	7.78625	7.58397	7.0059	5.41885	4.15182	5.17232	4.90919	-0.343419	7.57165
Tead3	5.67165	-2.79924	-1.95426	-0.483017	-3.41664	-1.40314	4.6926	4.6926	Tead3	5.27382	5.34228	4.95424	4.15063	3.2426	3.1456	-0.343419	5.66738	0.76356	-0.343419	5.23704
Tead4	5.45369	-2.82857	-1.86819	-0.384286	-3.28662	-1.00502	4.72551	4.72551	Tead4	-0.343419	-0.343419	0.0264206	0.152627	-0.343419	-0.343419	-0.343419	-0.343419	-0.343419	-0.343419	5.37172
Tef	0.506939	-0.120592	-0.230307	-0.239011	0.265099	0.378231	1.04663	1.04663	Tef	6.06391	6.01251	6.15436	6.11173	5.95585	5.52662	5.81368	5.28979	5.48245	4.99374	4.05618
Tfap2a.var.3.	1.22427	0.896491	-0.840429	-1.62477	-0.317002	-1.12507	1.1819	1.1819	Tfap2a	0.0110753	0.166527	0.269715	0.286687	-0.0196453	-0.343419	0.595946	-0.343419	-0.343419	-0.343419	4.63003
Tfap2a	1.48911	2.15961	-1.27003	-2.92871	-0.396523	-2.6099	0.647324	0.647324	Tfap2a	0.0110753	0.166527	0.269715	0.286687	-0.0196453	-0.343419	0.595946	-0.343419	-0.343419	-0.343419	4.63003
Tfap2a.var.2.	1.57177	1.37405	-1.16562	-2.18854	-1.06618	-1.69857	0.694112	0.694112	Tfap2a	0.0110753	0.166527	0.269715	0.286687	-0.0196453	-0.343419	0.595946	-0.343419	-0.343419	-0.343419	4.63003
Tfap2b.var.3.	1.10323	1.00721	-0.85673	-1.56393	-0.580786	-1.19418	1.33745	1.33745	Tfap2b
Tfap2b	1.36378	1.50615	-1.13187	-2.10394	-0.880638	-2.10009	-0.0731952	-0.0731952	Tfap2b
Tfap2b.var.2.	1.3568	1.26531	-1.15832	-1.71839	-1.00652	-1.64506	-0.309276	-0.309276	Tfap2b
Tfap2c.var.2.	1.41024	1.7108	-1.20945	-2.40297	-0.773273	-1.79918	1.4743	1.4743	Tfap2c	7.28829	7.26554	7.17625	6.88153	4.05951	2.18193	3.18502	-0.343419	2.01989	-0.343419	-0.343419
Tfap2c.var.3.	1.19998	0.934464	-0.849445	-1.62862	-0.670681	-1.18852	1.45281	1.45281	Tfap2c	7.28829	7.26554	7.17625	6.88153	4.05951	2.18193	3.18502	-0.343419	2.01989	-0.343419	-0.343419
Tfap2c	1.48196	1.52654	-1.2061	-2.18799	-0.791368	-2.06035	0.0205284	0.0205284	Tfap2c	7.28829	7.26554	7.17625	6.88153	4.05951	2.18193	3.18502	-0.343419	2.01989	-0.343419	-0.343419
Tfap2e	1.03955	1.41439	-1.0335	-1.73995	-0.589657	-1.48683	0.560881	0.560881	Tfap2e
Tfap4.var.2.	-8.48902	0.755892	5.11289	3.52219	-2.67733	-2.33847	-2.01841	-2.01841	Tfap4	6.38041	6.32428	4.66845	6.13304	5.3525	5.78568	4.70651	3.26454	5.74718	-0.343419	5.55989
Tfap4	-5.60198	1.94179	2.40592	0.191888	5.98621	6.97186	-2.08972	-2.08972	Tfap4	6.38041	6.32428	4.66845	6.13304	5.3525	5.78568	4.70651	3.26454	5.74718	-0.343419	5.55989
Tfcp2	0.342885	-0.20929	-0.313792	0.175797	-0.337054	0.44437	2.2743	2.2743	Tfcp2	5.97556	6.13112	6.50239	5.86129	5.91407	5.67743	5.3553	6.11566	4.81642	-0.343419	4.25412
Tfdp1	1.52422	-0.871871	-0.740113	-0.021067	-0.445664	1.42038	5.2774	5.2774	Tfdp1	7.39216	7.44999	6.80598	7.22144	6.70924	7.02581	6.641	6.95307	6.62377	7.18521	7.01365
Tfe3	-0.936217	-0.595084	0.734442	0.792169	-1.18934	1.39202	4.16379	4.16379	Tfe3	5.71955	5.76277	6.31385	5.98178	5.85087	5.27913	4.93842	6.40125	5.54297	6.66352	6.30555
Tfeb	-1.16371	-0.477703	0.640888	0.975395	-1.01734	1.99223	4.14564	4.14564	Tfeb	2.01865	2.47406	0.508603	0.617798	-0.0196453	-0.343419	-0.343419	-0.343419	-0.343419	4.99374	-0.343419
Tfec	-0.755042	-0.563327	0.476239	0.778122	-0.690381	1.84099	4.19624	4.19624	Tfec
Tgif1	-6.40222	1.51232	3.80766	1.11768	-1.37473	-0.219878	-4.4352	-4.4352	Tgif1	6.46215	6.6677	5.73138	6.14641	5.23082	3.76072	2.84921	6.56844	3.32082	7.52726	6.36556
Tgif2	-6.63493	1.39875	4.01391	1.36375	-1.55829	-1.04068	-5.11398	-5.11398	Tgif2	7.36359	7.3083	7.36514	7.39114	6.88792	6.39361	3.923	4.13414	4.47611	4.99374	5.35893
Tgif2lx	-6.44569	1.36988	3.86757	1.06621	-1.67947	0.218674	-3.80074	-3.80074	Tgif2lx
Tgif2ly	-6.28592	1.15984	3.84263	1.31435	-1.83193	-0.503649	-3.80115	-3.80115	Tgif2ly
Thap1	0.283634	0.930631	-0.289752	-1.13065	0.370322	-1.66793	-1.66514	-1.66514	Thap1	6.06584	6.21462	5.90547	6.16278	5.59533	5.88854	6.13426	6.41731	5.60017	6.32778	5.23704
Thap11	0.163158	-0.961274	-0.0181394	0.970027	0.21877	0.724923	4.61027	4.61027	Thap11	6.99268	7.10921	6.84823	7.09172	6.88655	7.16399	6.91991	7.25157	6.58514	5.30736	7.0662
Thrb.var.3.	0.570918	0.690423	-0.104308	-1.44148	-2.73483	-1.27858	3.3096	3.3096	Thrb	0.0110753	-0.0442917	4.82311	4.3402	3.75602	0.449308	0.610304	-0.343419	1.18941	-0.343419	-0.343419
Thrb.var.2.	0.751986	0.7464	-0.467739	-1.30363	-1.52831	-1.06468	1.92715	1.92715	Thrb	0.0110753	-0.0442917	4.82311	4.3402	3.75602	0.449308	0.610304	-0.343419	1.18941	-0.343419	-0.343419
Thrb	1.32955	0.687902	-0.802605	-1.50043	-4.86673	-1.0505	7.43026	7.43026	Thrb	0.0110753	-0.0442917	4.82311	4.3402	3.75602	0.449308	0.610304	-0.343419	1.18941	-0.343419	-0.343419
Tlx2	5.50629	4.91537	-4.0265	-8.26557	4.40962	-3.64505	-10.3017	-10.3017	Tlx2
Tp53	-0.848047	-0.614719	0.64894	0.959531	11.9174	-2.16287	-4.39143	-4.39143	Tp53
Tp63	-0.409821	-0.363178	0.221209	0.592341	11.0833	-1.98312	-2.70994	-2.70994	Tp63
Tp73	-0.896638	-0.524689	0.559461	0.942971	11.9529	-1.53114	-3.7905	-3.7905	Tp73
Twist1	-10.8888	2.7515	5.62342	1.70393	1.14044	6.74316	-3.61033	-3.61033	Twist1	0.953958	1.06751	0.269715	0.152627	-0.343419	-0.343419	-0.343419	-0.343419	-0.343419	-0.343419	7.23387
Uncx	4.8189	4.89698	-3.80629	-7.59857	6.85678	-4.03931	-10.4293	-10.4293	Uncx	-0.343419	-0.343419	2.39852	1.77243	-0.0196453	-0.343419	-0.343419	3.73107	-0.343419	-0.343419	-0.343419
Usf1	-1.62622	0.0256574	1.07476	0.645936	-1.55329	-0.215619	1.40598	1.40598	Usf1	7.07656	6.96707	7.53109	7.41884	7.55836	7.44756	7.39847	7.17681	7.75238	7.19817	7.09228
Usf2	-1.60971	-0.112648	1.07182	0.756122	-1.25022	-0.00783326	1.95966	1.95966	Usf2	7.44629	7.35215	7.45562	7.45143	7.3611	7.24188	7.31374	7.29797	7.39773	7.52726	7.54347
Vax1	4.30293	3.33621	-3.26014	-6.10754	3.4591	2.789	-7.63638	-7.63638	Vax1
Vax2	4.94895	3.87253	-3.72628	-7.15041	4.00909	3.43657	-8.63232	-8.63232	Vax2	-0.343419	-0.343419	0.571531	0.443786	0.0311142	-0.343419	-0.343419	-0.343419	-0.343419	-0.343419	-0.343419
Vdr	1.14995	0.414973	-0.570626	-0.856196	-3.5783	-2.10731	2.8517	2.8517	Vdr
Ventx	2.78399	1.92595	-2.0118	-3.46744	2.04588	-1.23651	-3.21966	-3.21966	Ventx
Vezf1	1.13807	0.0563992	-0.0628104	-1.30666	-3.23054	0.331624	-1.6226	-1.6226	Vezf1	7.5945	7.49802	7.80001	7.59356	7.75804	7.4366	7.24416	7.27767	7.74428	7.17906	6.36556
Vsx1	4.65461	3.6923	-3.36874	-6.68113	2.41554	0.676708	-6.99933	-6.99933	Vsx1	0.0110753	-0.343419	0.716927	0.443786	-0.343419	-0.343419	-0.343419	-0.343419	-0.343419	-0.343419	-0.343419
Vsx2	4.65461	3.6923	-3.36874	-6.68113	2.41554	0.676708	-6.99933	-6.99933	Vsx2
Xbp1	-0.615001	-0.58189	0.391909	0.909721	0.522259	0.874147	1.84965	1.84965	Xbp1	6.72481	6.4686	6.61704	6.58438	7.35341	7.45054	7.24387	7.32608	6.76259	7.52726	7.38369
Yy1	-1.90948	-1.09183	1.26677	2.17821	0.25688	0.626948	-1.33846	-1.33846	Yy1	7.60419	7.49824	7.60387	7.52746	7.57767	7.48403	7.50406	7.437	7.70366	7.79787	7.23919
Yy2	-1.04312	-0.555558	0.484989	1.20178	0.00850179	1.87556	1.84951	1.84951	Yy2
Zbed1	-0.799407	-0.420357	0.421008	0.933987	0.137015	0.717002	0.749428	0.749428	Zbed1
Zbtb12	-0.101266	-0.0872442	0.170256	0.240574	-1.6645	-1.8332	2.88683	2.88683	Zbtb12	7.39533	7.3493	7.07034	7.20965	7.2834	7.27773	7.18175	7.23461	7.36908	5.16859	5.66924
Zbtb14	0.147073	-1.01133	-0.0698527	0.915039	-0.203612	2.45506	2.16619	2.16619	Zbtb14	6.00886	6.45029	5.88638	6.44889	6.27318	6.15423	5.99262	5.58681	6.19496	-0.343419	6.05766
Zbtb18	-2.86581	1.4308	0.325161	-1.12551	7.10282	16.845	0.244404	0.244404	Zbtb18	7.32566	7.24505	7.88763	7.65149	7.93821	7.73024	7.73176	7.04313	5.93408	7.1033	6.36556
Zbtb26	-0.564645	-0.869673	0.319888	1.56732	1.55537	-1.06192	0.0315798	0.0315798	Zbtb26	5.66162	5.84759	6.01941	5.84334	5.54703	5.08941	4.68183	4.65875	5.36117	-0.343419	-0.343419
Zbtb32	-0.395554	-0.52356	0.346625	0.645958	-0.527162	0.601012	0.706529	0.706529	Zbtb32	-0.343419	0.320011	0.201691	-0.343419	0.577559	-0.0136761	-0.343419	-0.343419	0.770794	-0.343419	-0.343419
Zbtb33	-0.0261078	-0.67084	-0.116552	0.905927	0.327103	1.44385	2.96073	2.96073	Zbtb33	5.9072	5.81347	6.43572	6.27367	6.47445	6.29426	6.17883	5.95119	6.35087	4.42291	6.08195
Zbtb6	0.72913	0.308707	-0.490029	-0.596535	0.821657	-1.5484	-0.198333	-0.198333	Zbtb6	6.03195	5.76799	6.50789	6.3394	6.50438	6.46057	6.2605	6.69046	5.89562	-0.343419	4.3466
Zbtb7a	-0.34831	-0.9261	0.0727275	0.916715	-0.615676	1.98302	20.1451	20.1451	Zbtb7a	6.56643	6.84348	7.01168	6.84609	6.52648	6.55911	6.23225	6.84713	6.54177	6.75535	6.68648
Zbtb7b	0.663885	-0.00852104	-0.308514	-0.463392	-0.990605	0.264412	0.46272	0.46272	Zbtb7b	2.00043	1.6241	0.741188	0.286687	0.354888	0.930478	0.610304	2.93089	-0.343419	7.03867	4.05618
Zbtb7c	0.280066	-0.0316999	-0.147939	-0.214831	-0.755232	0.563392	0.790838	0.790838	Zbtb7c	1.90733	2.66507	-0.343419	0.782734	-0.343419	1.98919	3.18502	2.28909	3.44605	-0.343419	-0.343419
Zeb1	-4.24071	2.87976	2.27191	-1.72645	0.348953	-0.140076	-6.40495	-6.40495	Zeb1	7.10565	7.17305	7.23198	6.81729	5.80072	4.36454	4.32493	6.89253	4.25313	6.75535	7.14504
Zfp42	-2.36441	-0.64542	1.4316	1.97688	0.683718	0.258829	-2.14494	-2.14494	Zfp42
Zfp57	-1.08202	-0.380311	0.465783	0.998804	0.787601	2.0776	-0.413579	-0.413579	Zfp57	6.20206	6.03496	7.06852	6.96498	7.5855	7.43835	7.47761	7.25301	7.92641	-0.343419	6.09882
Zic1	0.391157	0.588454	-0.204884	-1.34873	3.03475	-0.232588	3.99927	3.99927	Zic1	4.53373	4.83567	4.02599	4.52451	2.35525	1.54455	0.595946	7.54755	0.76356	-0.343419	7.0321
Zic3	0.672721	0.312284	-0.303464	-1.10953	2.18521	-0.428378	3.5815	3.5815	Zic3	2.37068	2.11814	1.03979	0.650643	0.928553	0.156765	-0.343419	6.13823	-0.343419	-0.343419	4.36135
Zic4	0.706437	0.480182	-0.370158	-1.38275	2.43709	-0.0526743	4.4567	4.4567	Zic4	1.55831	1.36217	0.451322	0.782734	0.60018	-0.343419	-0.343419	6.66183	-0.343419	-0.343419	5.91786
Zic5	0.72748	0.291144	-0.314615	-1.18373	1.34019	0.202698	3.98102	3.98102	Zic5	6.0346	6.47356	3.56773	3.82199	0.459119	1.04448	0.595946	7.37586	-0.343419	-0.343419	5.97765
Zkscan1	-0.531388	0.183586	0.310972	0.00732896	0.536162	-0.730067	1.45367	1.45367	Zkscan1	7.11069	7.00855	7.53107	7.29544	7.42582	7.20507	7.28404	6.53066	6.99787	5.36907	6.80747
Zkscan5	-1.12597	0.14911	0.736721	0.269068	-1.32914	-0.909546	3.44985	3.44985	Zkscan5	5.31718	5.04059	5.41262	5.48264	5.10326	5.07751	5.18291	4.26979	3.90163	-0.343419	5.35893
Znf135	0.689061	0.113287	-0.323166	-0.54746	-3.13176	-0.430638	4.93697	4.93697	Znf135
Znf136	0.476633	-0.744934	-0.214612	0.786529	0.267321	-0.618245	0.412608	0.412608	Znf136
Znf140	0.558189	-0.407949	-0.439188	0.378233	1.01127	0.572727	-0.100389	-0.100389	Znf140
Znf143	0.249022	-0.487541	0.0364784	0.270021	0.349524	0.509912	-1.08454	-1.08454	Znf143
Znf148	2.24472	-0.175769	-0.698744	-1.88321	-4.05581	1.2282	3.21465	3.21465	Znf148
Znf16	0.509254	0.0935911	-0.19167	-0.350217	0.943465	-1.69101	-2.48671	-2.48671	Znf16
Znf24	2.81992	0.20351	-1.14357	-2.46399	-0.991359	0.476799	-2.85489	-2.85489	Znf24
Znf263	0.43017	-0.463929	0.067378	-0.263353	-0.62069	0.995387	1.94116	1.94116	Znf263
Znf274	0.0232463	-0.237542	0.0405752	0.341126	0.294264	-1.0277	-0.695494	-0.695494	Znf274
Znf282	0.371262	-0.350146	-0.0479821	0.0412202	-0.125026	-0.395599	1.33894	1.33894	Znf282
Znf317	-4.08533	0.0361731	2.36899	1.78381	1.16728	1.40657	-2.42043	-2.42043	Znf317
Znf341	-2.1139	0.149595	1.04566	1.01756	2.06717	0.419194	-1.90264	-1.90264	Znf341
Znf354c	-1.1837	-0.302657	0.593185	1.09179	1.17781	0.180269	-3.24785	-3.24785	Znf354c
Znf382	-0.388872	0.0358061	0.168803	0.235235	0.617152	-0.484925	0.233811	0.233811	Znf382
Znf384	-0.110605	-0.496495	-0.0995902	0.48308	-0.935905	2.86409	12.3335	12.3335	Znf384
Znf410	-0.485044	-0.295389	0.364043	0.496243	0.178993	0.180004	-1.90929	-1.90929	Znf410
Znf449	1.13422	0.739252	-0.697154	-1.38409	0.248997	-1.73407	-0.323363	-0.323363	Znf449
Znf460	0.419957	-0.0968048	-0.203367	-0.293319	-1.37517	0.725249	2.74512	2.74512	Znf460
Znf528	0.050136	-0.544958	0.119733	0.467489	1.23488	-0.641996	1.49253	1.49253	Znf528
Znf652	1.31603	0.221222	-0.876052	-0.887144	0.0283748	0.173526	0.491896	0.491896	Znf652
Znf682	2.16603	0.894907	-1.23852	-2.06291	-0.532629	-2.97486	1.01588	1.01588	Znf682
Znf684	0.78493	0.385466	-0.28684	-1.06625	-0.969128	-1.02456	0.391402	0.391402	Znf684
Znf740	1.38706	-0.00916249	-0.190967	-1.47377	-4.7101	0.709127	1.36992	1.36992	Znf740
Znf75d	1.46389	-0.152214	-0.703396	-0.600438	0.412509	-1.52932	0.82827	0.82827	Znf75d
Zscan29	-0.189895	0.0189414	0.23766	-0.112357	-0.694727	-0.292438	0.318496	0.318496	Zscan29	5.63732	5.77776	6.29835	6.05134	5.85073	5.23271	4.65449	5.25721	3.90163	6.20749	4.24535
Zscan4	-2.77825	-0.914271	1.80804	2.75497	-1.91351	-0.376103	-3.64003	-3.64003	Zscan4
