# Supplementary material for: Multimodal profiling of the transcriptional regulatory landscape of the developing mouse cortex identifies Neurog2 as a key epigenome remodeler
Source: Nat Neurosci. 2022 Feb 7;25(2):154–67. doi: 10.1038/s41593-021-01002-4 (PMC8825286; doi:10.1038/s41593-021-01002-4)
Supplement: Supplementary file 6 — Cell-type-specific accessibility levels and annotation of the union peakset. Related to Fig. 2g. [file 41593_2021_1002_MOESM6_ESM.xlsx]

## Sheet: Sheet1
NSC_accessibility	IPC_accessibility	PN1_accessibility	PN2_accessibility	CR_accessibility	IN_accessibility	MG+Mural_accessibility	coordinates	nearestGene	distance	location
4.68116	4.49405	4.01362	3.5158	3.9728	2.30176	1.05362	chr1-5022820-5023320	Atp6v1h	-46948	distal
2.6377	2.66231	1.89106	0.635193	1.3076	-0.811849	0.377649	chr1-5070171-5070671	Rgs20	-136	promoter
2.93263	2.82295	1.86839	1.83696	1.74009	1.34734	0.840924	chr1-6359081-6359581	Alkal1	113	promoter
0.87691	1.18307	0.182108	0.142068	-1.46548	-1.46548	-1.46548	chr1-6759319-6759819	St18	272338	distal
0.896543	0.856517	0.246547	0.411962	-1.46548	0.230349	-1.46548	chr1-8938782-8939282	Sntg1	360846	distal
2.38511	2.64118	1.03003	0.124197	-1.46548	-1.46548	1.22407	chr1-9583167-9583667	3110035E14Rik	-17782	distal
2.4356	2.5833	1.4084	0.843723	-0.593887	0.463781	0.377649	chr1-9629257-9629757	Gm29520	11075	distal
0.42454	0.329089	-0.399875	-0.179412	-1.46548	-0.770558	-1.46548	chr1-10477417-10477917	Cpa6	242278	distal
2.64733	2.85764	1.26672	0.238541	-0.593887	-1.46548	-1.46548	chr1-12710571-12711071	Sulf1	18544	distal
1.07373	0.785532	-0.0954321	-0.159248	-0.0989812	-1.46548	-1.46548	chr1-12806245-12806745	Sulf1	114218	distal
0.51522	0.0672174	-0.311816	-0.981927	-1.46548	-1.46548	-1.46548	chr1-13184882-13185382	Prdm14	-57969	distal
0.932282	0.65903	-0.183366	-0.344866	-1.46548	-1.46548	-1.46548	chr1-13934966-13935466	Xkr9	266445	distal
4.03084	3.97268	2.19873	1.33067	2.10948	0.879372	-1.46548	chr1-13935910-13936410	Xkr9	267389	distal
2.99487	3.06326	2.00453	0.764286	-1.46548	0.969895	0.626558	chr1-14181854-14182354	Eya1	128131	distal
1.06769	0.84775	0.182108	-0.273694	-1.46548	-1.46548	-1.46548	chr1-14509571-14510071	Eya1	-199586	distal
0.683735	0.491744	0.149465	-0.428054	-1.46548	-1.46548	-1.46548	chr1-15482323-15482823	Kcnb2	195319	distal
1.0695	1.25261	-0.354948	-0.842333	-1.46548	-0.811849	-1.46548	chr1-16100728-16101228	Rpl7	3684
1.03692	1.31462	-0.233949	-0.731348	-1.46548	-0.811849	-1.46548	chr1-19245633-19246133	Gm28340	3158
0.561798	0.65903	0.16367	-0.174931	-1.46548	-1.46548	-1.46548	chr1-20306100-20306600	4930486I03Rik	-50102	distal
0.194967	0.15151	-0.556246	-0.325073	-1.46548	-1.46548	-1.46548	chr1-20670696-20671196	Gm28653	1064
2.30579	1.66027	0.290914	-0.388157	-1.46548	-0.474659	-1.46548	chr1-21414638-21415138	Khdc1b	31332	distal
1.99516	1.61216	0.468998	-0.263946	-1.46548	-1.46548	-1.46548	chr1-21434786-21435286	Khdc1b	51480	distal
2.60521	2.49106	0.835851	0.677919	0.638538	0.977048	-1.46548	chr1-24245929-24246429	Col9a1	68569	distal
2.35811	2.12611	0.84374	0.900543	-1.46548	-1.46548	-1.46548	chr1-25894128-25894628	Adgrb3	-64671	distal
2.50755	2.71976	1.25964	0.892046	1.39284	-0.811849	-1.46548	chr1-28640772-28641272	Gm597	139230	distal
3.36158	3.58279	1.08766	0.00410095	0.421714	-0.245784	-1.46548	chr1-30008881-30009381	Gm9898	710831	distal
2.97481	2.86216	2.19963	0.974913	2.56925	0.127651	-1.46548	chr1-33362965-33363465	Gm37591	-147740	distal
0.482809	0.257651	0.00558163	-0.238218	-0.394908	-1.46548	-1.46548	chr1-34013475-34013975	Dst	105500	distal
1.62409	1.46109	0.790072	0.102864	-1.46548	-1.46548	-1.46548	chr1-34233443-34233943	Gm37958	96614	distal
4.07929	4.0693	2.96671	3.28232	2.83119	-1.46548	-1.46548	chr1-34298593-34299093	Gm37958	31464	distal
1.36799	1.29937	0.984112	-0.010564	-1.46548	-0.423278	-1.46548	chr1-34399987-34400487	Gm37233	33027	distal
2.43009	2.49863	1.44323	1.73159	1.55657	0.449134	-1.46548	chr1-35874913-35875413	1110002O04Rik	-4682
1.9554	1.70083	0.478875	0.623858	-0.394908	-0.245784	-1.46548	chr1-35958213-35958713	Gm37146	27910	distal
1.62733	1.75863	1.22224	0.607917	0.421714	-0.770558	-1.46548	chr1-37096184-37096684	Gm37020	36830	distal
-0.350302	-0.419663	-0.836444	-0.864251	-1.46548	-1.46548	-1.46548	chr1-37508918-37509418	Mgat4a	31848	distal
3.48182	3.25477	2.39355	1.966	2.79213	1.20592	-1.46548	chr1-38308091-38308591	Gm16151	439	promoter
3.42694	3.55122	2.46898	1.64454	-0.593887	2.35391	0.752051	chr1-39946994-39947494	Map4k4	46331	distal
1.13173	1.15832	0.825673	0.690779	-1.46548	-1.46548	-1.46548	chr1-40115229-40115729	Gm16894	-29628	distal
0.140769	0.17697	-0.821925	-0.613672	-1.46548	-1.46548	-1.46548	chr1-40549889-40550389	Slc9a4	-29942	distal
4.0217	3.39849	2.4752	2.39861	2.01028	2.63997	-1.46548	chr1-40789766-40790266	Mfsd9	671
1.2041	0.8089	-0.45142	-0.149483	-1.46548	-0.811849	-1.46548	chr1-41269817-41270317	4930448I06Rik	-88815	distal
0.49657	0.523261	-0.755552	-0.845811	-0.0834486	-1.46548	-1.46548	chr1-41273266-41273766	4930448I06Rik	-92264	distal
4.19543	3.9935	2.46745	1.15832	0.805028	-0.0723028	-1.46548	chr1-41326990-41327490	4930448I06Rik	-145988	distal
1.14467	1.33469	0.0710953	-0.0817359	-1.46548	-1.46548	-1.46548	chr1-41554918-41555418	Gm28634	-25625	distal
4.30779	4.23412	3.2605	2.28247	0.421714	0.0674398	-1.46548	chr1-41605696-41606196	Gm28634	-76403	distal
0.50168	0.823946	-0.0500016	-1.12262	-1.46548	-1.46548	-1.46548	chr1-41741264-41741764	Gm29260	-40294	distal
2.7398	2.74946	1.77849	0.690779	0.805028	-0.811849	-1.46548	chr1-41744461-41744961	Gm29260	-37097	distal
1.92571	1.49974	0.483738	-0.524273	-1.46548	-1.46548	-1.46548	chr1-41747249-41747749	Gm29260	-34309	distal
3.87067	4.08176	2.49622	1.41201	3.53856	0.449134	-1.46548	chr1-41812000-41812500	Gm29260	30442	distal
1.35227	1.32445	0.141681	-0.413764	-1.46548	0.220259	-1.46548	chr1-41813419-41813919	Gm29260	31861	distal
4.3217	3.58051	1.45255	0.665038	0.0526927	-0.811849	-1.46548	chr1-41935912-41936412	Gm29260	154354	distal
4.23079	4.08221	3.30603	2.54081	3.13659	-0.474659	0.840924	chr1-42230583-42231083	Gm9915	1107
2.33808	2.2944	1.58199	0.586168	0.805028	-0.0723028	-1.46548	chr1-42256848-42257348	Gm28175	-4757
1.59891	1.706	0.960006	-0.400061	-1.46548	0.230349	-1.46548	chr1-42262584-42263084	Gm28175	979
3.21376	3.12607	2.46666	1.63262	0.940206	2.81894	0.314457	chr1-42491561-42492061	Gm28140	-135874	distal
0.754743	0.75257	0.0539253	-0.428054	-1.46548	-1.46548	-1.46548	chr1-42588375-42588875	Pantr1	106217	distal
2.89518	2.89286	2.39504	1.62312	0.967021	1.97473	2.14583	chr1-42697089-42697589	Pou3f3	1571
3.62276	3.50713	2.69017	1.24961	1.76224	2.81894	-1.46548	chr1-42703712-42704212	Pou3f3	8194	distal
2.18333	1.98088	1.12958	0.238541	0.638538	-1.46548	1.05362	chr1-42779718-42780218	Dalir	29256	distal
1.16695	0.921622	-0.102066	-0.595445	-1.46548	0.230349	-1.46548	chr1-43499383-43499883	Nck2	55054	distal
0.740158	0.244491	-1.06714	-0.674415	-1.46548	-1.46548	-1.46548	chr1-45503861-45504361	Col5a2	-829
0.815185	0.359824	-0.755552	-0.514909	-1.46548	-1.46548	-1.46548	chr1-46290977-46291477	Dnah7c	-134365	distal
4.48822	4.25495	1.95898	0.830991	3.46496	1.56074	-1.46548	chr1-46830040-46830540	Gm28151	20189	distal
3.36132	3.45201	2.33205	1.42062	0.940206	-0.474659	-1.46548	chr1-47103420-47103920	Gm28826	-49791	distal
0.22546	0.502074	0.00558163	-0.088076	-0.394908	-1.46548	-1.46548	chr1-47491513-47492013	Gm28826	338302	distal
1.11339	0.968383	0.253053	0.337216	-1.46548	-0.811849	-1.46548	chr1-50898278-50898778	Tmeff2	-2119
0.0439103	0.21091	-0.56626	-0.981927	-1.46548	-1.46548	-1.46548	chr1-51090152-51090652	Gm28319	50820	distal
1.86488	1.98652	0.984112	0.189719	-0.287883	-0.811849	-1.46548	chr1-51643588-51644088	Gm17767	-47120	distal
3.96788	4.10169	3.37654	2.58095	2.85852	1.77758	-1.46548	chr1-52597236-52597736	Gm28178	-17195	distal
2.29483	2.29545	1.53693	0.811696	0.421714	-0.474659	1.22407	chr1-52598023-52598523	Gm28178	-17982	distal
2.51006	2.31774	1.09978	-0.238218	-1.46548	-0.811849	-1.46548	chr1-54522202-54522702	Pgap1	35232	distal
3.10385	3.07078	2.39154	1.73293	1.65484	0.977048	1.22407	chr1-54853463-54853963	Ankrd44	72674	distal
0.53809	0.21091	-0.439681	-0.160706	-1.46548	-1.46548	-1.46548	chr1-55511833-55512333	Plcl1	106162	distal
0.740158	0.970043	-0.117	-0.674415	-1.46548	-1.46548	-1.46548	chr1-55623084-55623584	Plcl1	217413	distal
3.41534	3.59572	2.62777	2.29834	2.30361	1.56705	-1.46548	chr1-55666284-55666784	Plcl1	260613	distal
2.14278	2.02889	1.10892	-0.010564	1.39284	-0.116931	-1.46548	chr1-55848753-55849253	9130227L01Rik	-82238	distal
1.19366	1.23493	0.0710953	-0.613672	-1.46548	-1.46548	0.752051	chr1-55974198-55974698	9130227L01Rik	43207	distal
2.77629	2.77244	0.906896	-0.149483	0.272247	-0.811849	-1.46548	chr1-57009127-57009627	Satb2	-30727	distal
4.1123	3.94607	1.30893	0.678058	-0.593887	0.220259	-1.46548	chr1-57218393-57218893	BC055402	-3650
0.443659	0.262914	-0.143651	-0.62699	-1.46548	-1.46548	-1.46548	chr1-59271923-59272423	Cdk15	15267	distal
0.803978	0.763202	0.00558163	-0.54573	-0.0989812	-1.46548	-1.46548	chr1-59328201-59328701	Gm29016	-50479	distal
1.64519	1.16474	0.502073	0.0552126	-1.46548	-1.46548	-1.46548	chr1-59375907-59376407	Gm29016	-2773
2.8316	2.93258	1.62242	1.75744	0.924282	-1.46548	0.91848	chr1-59484832-59485332	Fzd7	2658
2.44572	2.25485	0.726478	0.659676	0.421714	-1.46548	-1.46548	chr1-59485340-59485840	Fzd7	3166
2.65075	2.51653	1.93738	1.25979	0.583706	1.88027	0.53533	chr1-59584589-59585089	Gm28411	-35318	distal
1.15336	1.24688	-0.299409	-0.413764	-1.46548	-1.46548	-1.46548	chr1-59625370-59625870	Sumo1	45214	distal
1.67633	1.64916	0.380026	0.30603	-1.46548	0.220259	0.840924	chr1-61142478-61142978	Gm28083	128786	distal
4.23085	4.27645	2.79396	1.45901	3.68523	-0.245784	-1.46548	chr1-61146190-61146690	Gm28083	125074	distal
2.37783	2.45775	1.42594	0.678058	-1.46548	-0.811849	-1.46548	chr1-61198997-61199497	Gm28083	72267	distal
1.86159	1.71178	0.614507	-0.174931	1.3482	0.622615	-1.46548	chr1-61303137-61303637	Gm11587	1478
2.22192	2.096	0.104592	-0.632585	-0.593887	-1.46548	-1.46548	chr1-61336291-61336791	Gm11587	34632	distal
1.87139	1.67548	1.31903	1.3677	-1.46548	0.230349	-1.46548	chr1-62214842-62215342	Pard3bos2	-78983	distal
1.785	1.84539	0.970781	0.688983	-0.593887	-1.46548	-1.46548	chr1-63422926-63423426	Adam23	-22715	distal
2.00666	1.96926	1.45206	0.504311	-1.46548	0.977048	-1.46548	chr1-64003847-64004347	Gm26649	-25366	distal
3.99749	4.01632	3.83413	2.66337	2.51706	2.90157	3.63598	chr1-64020570-64021070	Gm26649	-8643	distal
1.54126	1.60254	0.253053	-0.413764	-1.46548	-0.811849	-1.46548	chr1-64854713-64855213	Plekhm3	101861	distal
1.02414	0.958159	-0.500415	-1.03217	-1.46548	-1.46548	-1.46548	chr1-67794975-67795475	Gm15669	2744
2.47195	2.51831	0.111344	-0.0656644	-1.46548	0.230349	-1.46548	chr1-68275790-68276290	Gm15671	251797	distal
2.24084	2.39196	1.64218	1.07574	0.421714	-0.811849	-1.46548	chr1-69498668-69499168	Gm29113	-5130	distal
1.28931	1.45358	-0.0551833	-0.149483	-1.46548	-1.46548	-1.46548	chr1-69534836-69535336	Gm29114	21154	distal
3.49522	3.65674	2.21698	1.65353	1.2344	1.73682	-1.46548	chr1-69535357-69535857	Gm29114	21675	distal
3.56135	3.42656	0.667466	0.311929	0.805028	-0.811849	-1.46548	chr1-70265928-70266428	Spag16	439208	distal
1.12134	1.08569	-0.500197	-0.728135	-1.46548	-0.811849	-1.46548	chr1-70266439-70266939	Spag16	439719	distal
0.482809	0.243254	-0.836444	-0.632585	-1.46548	-1.46548	-1.46548	chr1-71239959-71240459	Bard1	-137063	distal
0.323777	0.218236	-0.556246	-0.981927	-1.46548	-0.811849	-1.46548	chr1-71318361-71318861	Abca12	96299	distal
3.08823	3.16843	2.17186	1.66297	0.805028	2.50404	-1.46548	chr1-71614490-71614990	Apol7d	-38097	distal
0.709357	0.387279	-0.439681	-0.459329	-1.46548	-1.46548	-1.46548	chr1-71685686-71686186	Fn1	-32736	distal
-0.256282	0.104145	-0.821925	-0.872036	-1.46548	-1.46548	-1.46548	chr1-72033538-72034038	4930556G22Rik	4943
2.72077	2.79667	1.91967	1.7902	1.27549	0.796414	-1.46548	chr1-72433368-72433868	March4	103312	distal
3.43577	3.6589	2.68771	2.69552	2.2258	2.35444	2.88992	chr1-73862653-73863153	6030407O03Rik	1563
2.52802	2.45645	1.77737	1.57688	0.421714	0.879372	1.91951	chr1-74067955-74068455	Tns1	56244	distal
4.10325	4.04077	3.25577	2.59512	2.3429	1.41562	2.30541	chr1-74068657-74069157	Tns1	55542	distal
1.41856	1.61234	0.978977	0.102864	-1.46548	-1.46548	0.91848	chr1-74069413-74069913	Tns1	54786	distal
0.55594	0.483509	-0.400254	-0.325073	-1.46548	-1.46548	-1.46548	chr1-74109525-74110025	Tns1	14674	distal
1.2548	1.47775	0.424067	0.187989	-0.394908	-1.46548	-1.46548	chr1-74110606-74111106	Tns1	13593	distal
3.67019	3.57268	1.73909	1.36183	1.22635	1.82513	2.85461	chr1-74111332-74111832	Tns1	12867	distal
3.63402	3.55347	3.34996	2.99729	2.38954	3.28276	3.39051	chr1-74125054-74125554	Rufy4	-237	promoter
2.43255	2.53533	1.66957	0.337216	0.943039	-0.811849	0.531177	chr1-74964419-74964919	Ihh	-12997	distal
2.65148	2.76277	1.74963	1.14732	0.774299	0.622615	1.78522	chr1-75456946-75457446	Asic4	6760	distal
4.66994	4.62206	3.29434	1.69274	3.4473	0.184454	-1.46548	chr1-75693071-75693571	Slc4a3	147055	distal
1.81709	1.63563	0.0284673	0.123213	-0.394908	-1.46548	-1.46548	chr1-75724519-75725019	Slc4a3	178503	distal
4.02193	4.22086	2.68476	2.38361	1.64239	1.34734	-1.46548	chr1-75725248-75725748	Slc4a3	179232	distal
3.11152	2.90666	-0.0954321	-0.763106	1.46907	-1.46548	-1.46548	chr1-75738568-75739068	Slc4a3	192552	distal
0.550625	0.621574	0.16367	0.247424	-1.46548	-0.116931	-1.46548	chr1-75946288-75946788	Gm29065	72218	distal
4.17943	4.18427	2.19873	1.17296	1.73611	-0.0723028	-1.46548	chr1-76705442-76705942	Gm17751	216559	distal
1.58206	1.589	-0.272071	-0.728135	-0.0834486	-1.46548	-1.46548	chr1-76710111-76710611	Gm17751	221228	distal
0.683735	0.75257	0.0709966	-0.731348	-1.46548	-0.811849	-1.46548	chr1-77140801-77141301	Gm816	-113259	distal
0.495561	0.247394	-0.638988	-1.12262	-1.46548	-1.46548	-1.46548	chr1-77220084-77220584	Gm816	-192542	distal
1.67771	1.41294	0.434692	0.247424	1.09922	-0.811849	-1.46548	chr1-77245751-77246251	Gm816	-218209	distal
0.371751	0.427715	-0.339358	-0.088076	-1.46548	-1.46548	-1.46548	chr1-77365809-77366309	Epha4	149029	distal
0.967904	0.806414	-0.383851	0.0594212	-0.593887	-1.46548	-1.46548	chr1-77370888-77371388	Epha4	143950	distal
0.803978	0.754029	0.220149	0.247424	-1.46548	-1.46548	-1.46548	chr1-77446213-77446713	Epha4	68625	distal
1.24493	1.09971	-0.695346	-0.512527	-1.46548	-1.46548	-1.46548	chr1-78127439-78127939	Pax3	69445	distal
0.744805	0.69438	-0.0168389	0.168556	-1.46548	-0.770558	-1.46548	chr1-78146715-78147215	Pax3	50169	distal
3.38215	3.43063	2.61053	2.12826	0.967021	-0.0723028	2.88992	chr1-78203624-78204124	Pax3	-6740	distal
3.76829	1.92227	0.053622	-0.110155	-1.46548	-0.474659	-1.46548	chr1-81231986-81232486	Nyap2	155286	distal
0.797958	0.387279	-0.354948	-0.216765	-1.46548	-0.770558	-1.46548	chr1-82136054-82136554	Gm9747	-96808	distal
0.972367	1.11995	-0.117	-0.010564	-0.0989812	-1.46548	-1.46548	chr1-82608809-82609309	Col4a3	22138	distal
3.06828	3.07014	1.20322	0.353963	1.60093	-1.46548	0.626558	chr1-82634464-82634964	Col4a3	47793	distal
3.57828	3.92471	2.68025	1.67904	1.95185	2.48942	-1.46548	chr1-84889960-84890460	Slc16a14	44924	distal
3.43204	3.5077	2.3381	0.845526	2.4691	0.463781	-1.46548	chr1-84961737-84962237	Slc16a14	-26853	distal
1.78412	1.51362	0.246547	-0.325073	-0.394908	-1.46548	1.22407	chr1-85742868-85743368	9930111H07Rik	-32153	distal
1.31883	1.25946	0.620461	0.189719	-0.593887	-1.46548	-1.46548	chr1-86054197-86054697	2810459M11Rik	8584	distal
1.54529	1.64874	0.323817	0.333546	0.932732	-0.811849	-1.46548	chr1-86236346-86236846	Gm16341	64779	distal
1.32405	1.21737	0.411177	0.651011	-1.46548	-0.474659	-1.46548	chr1-86471347-86471847	Tex44	45268	distal
0.373966	-0.0781807	-0.755863	-0.514909	-1.46548	-1.46548	-1.46548	chr1-87149415-87149915	Gm29374	-2682
0.316737	0.296469	-0.0651826	-0.0907211	-1.46548	-0.770558	-1.46548	chr1-87568336-87568836	Ngef	5284	distal
3.59093	3.51649	2.62924	1.79877	2.29474	0.0674398	-1.46548	chr1-87574783-87575283	Ngef	-1163
0.219624	-0.0781807	-1.06667	-0.872036	-1.46548	-1.46548	-1.46548	chr1-87772607-87773107	Atg16l1	16987	distal
2.61359	2.61896	1.85397	0.656039	1.47795	-0.245784	1.42929	chr1-88562300-88562800	Gm19589	11033	distal
3.40166	3.11895	2.58302	0.586168	1.39284	1.89577	-1.46548	chr1-88708581-88709081	Arl4c	-6610	distal
1.33714	1.2329	0.644891	0.00418933	0.133375	0.567539	-1.46548	chr1-88923541-88924041	Gm29337	-48381	distal
0.431872	0.316787	-0.23171	-0.986499	-1.46548	-1.46548	-1.46548	chr1-89344503-89345003	Gm28342	13391	distal
1.14145	1.14161	0.54452	-0.538299	-0.394908	-1.46548	-1.46548	chr1-89468518-89469018	Agap1	13962	distal
1.9611	1.81446	1.20342	0.7957	0.421714	-0.116931	-1.46548	chr1-89670616-89671116	Agap1	216060	distal
4.30208	4.54125	2.69479	2.35862	3.11031	3.42161	-1.46548	chr1-89671302-89671802	Agap1	216746	distal
3.57788	3.78072	2.53529	2.06914	2.60942	2.26612	-1.46548	chr1-89739648-89740148	Gbx2	191281	distal
3.10849	3.33392	1.79856	1.7065	2.14609	0.879372	2.28358	chr1-91414745-91415245	Hes6	-957
2.27804	2.1844	1.51904	0.775585	0.715908	-1.46548	-1.46548	chr1-91464433-91464933	Per2	-5359	distal
0.414771	0.45233	0.00558163	-0.273694	-1.46548	-1.46548	-1.46548	chr1-91464972-91465472	Per2	-5898	distal
2.97715	2.79272	1.70104	0.936696	-1.46548	1.51915	-1.46548	chr1-91758508-91759008	Twist2	-42703	distal
2.0108	1.92309	0.284521	-0.238218	0.800531	-0.811849	-1.46548	chr1-91833820-91834320	Gm29100	-31133	distal
2.49152	2.79885	0.831881	1.04341	0.805028	1.82513	-1.46548	chr1-92224839-92225339	Hdac4	-29390	distal
3.63989	3.82242	2.28217	1.57688	2.27609	0.373425	-1.46548	chr1-92436935-92437435	Ndufa10	36675	distal
3.58912	3.42698	2.71036	2.16604	2.91031	1.10964	-1.46548	chr1-92744726-92745226	Gm29482	15504	distal
3.74441	3.61401	3.35854	2.22719	2.19596	2.35818	0.724806	chr1-92791007-92791507	Gm29482	-30777	distal
1.72762	1.73822	0.906896	0.487794	-0.287883	-1.46548	-1.46548	chr1-92837261-92837761	Gm29481	385	promoter
1.29722	1.43055	0.469169	0.466162	-0.0834486	0.230349	-1.46548	chr1-93068517-93069017	Kif1a	33184	distal
2.70958	2.94063	1.35726	-0.0945737	-1.46548	-1.46548	-1.46548	chr1-94532921-94533421	4930440C22Rik	-263912	distal
0.431872	0.0156536	-1.23916	-1.46548	-1.46548	-1.46548	-1.46548	chr1-94995196-94995696	4930440C22Rik	198363	distal
1.42077	1.0419	0.0710953	-0.613672	-1.46548	-1.46548	-1.46548	chr1-95990713-95991213	1700063A18Rik	30795	distal
2.87825	2.66075	0.796272	-0.246103	-0.905346	-0.811849	-1.46548	chr1-96049258-96049758	1700063A18Rik	-27750	distal
0.804856	0.666251	0.22023	-0.423836	-1.46548	-1.46548	-1.46548	chr1-97625213-97625713	D1Ertd622e	36611	distal
0.54731	0.49212	-0.556246	-0.62699	-1.46548	-1.46548	-1.46548	chr1-97713535-97714035	D1Ertd622e	-51711	distal
0.239024	0.247394	-0.638988	-0.159248	-1.46548	-1.46548	-1.46548	chr1-97901005-97901505	Ppip5k2	-130844	distal
2.12108	2.15189	1.37404	0.656039	-1.46548	0.969895	-1.46548	chr1-98180419-98180919	Gm29461	7021	distal
1.04259	0.980617	-0.283689	-0.845811	-1.46548	-1.46548	-1.46548	chr1-98924826-98925326	Gm7967	335559	distal
1.35594	1.24111	-0.821925	-0.62699	-1.46548	-1.46548	-1.46548	chr1-100644846-100645346	Gm20268	-510713	distal
0.793858	0.423794	-0.238383	-0.538299	-1.46548	-1.46548	-1.46548	chr1-104771883-104772383	Cdh20	3604
0.501344	0.272999	-0.23171	-0.413764	-1.46548	-0.770558	-1.46548	chr1-104803288-104803788	Cdh20	35009	distal
0.617575	0.51503	0.00558163	-0.344866	-1.46548	-0.770558	-1.46548	chr1-105358718-105359218	Rnf152	-2258
-0.115961	0.231927	-1.06667	-0.62699	-1.46548	-1.46548	-1.46548	chr1-105519264-105519764	Pign	144163	distal
3.2519	3.17392	1.46004	0.501416	0.346028	0.449134	-1.46548	chr1-106176822-106177322	Phlpp1	5320	distal
2.90193	2.76315	1.68813	0.623858	2.03709	-0.0723028	-1.46548	chr1-106186026-106186526	Phlpp1	14524	distal
0.0522242	0.211649	-0.377878	-0.981927	-1.46548	-1.46548	-1.46548	chr1-109387005-109387505	Cdh7	-595176	distal
0.54731	1.0831	-0.13806	-0.514909	-1.46548	-1.46548	-1.46548	chr1-109971465-109971965	Cdh7	-10716	distal
2.46696	2.36509	1.56932	0.854201	1.45988	-1.46548	-1.46548	chr1-113456812-113457312	Gm28189	167722	distal
0.16568	0.298133	-0.500197	-0.62699	-1.46548	-1.46548	-1.46548	chr1-118908958-118909458	Gli2	144411	distal
0.49657	0.530583	-0.354948	-0.326909	-1.46548	-1.46548	-1.46548	chr1-118909690-118910190	Gli2	143679	distal
2.75695	2.79094	1.66256	1.18457	2.38954	0.796414	1.92193	chr1-118981858-118982358	Gli2	71511	distal
3.71422	3.52752	2.5958	2.28309	2.61589	1.63616	2.04151	chr1-118982888-118983388	Gli2	70481	distal
3.30446	3.26211	2.6094	1.8513	2.9558	0.969895	0.811262	chr1-119052934-119053434	Gli2	435	promoter
1.30358	1.14161	0.64336	-0.174931	-1.46548	-0.811849	-1.46548	chr1-119054766-119055266	Gli2	-1397
3.24237	3.23024	0.64336	0.487794	0.924282	-0.474659	-1.46548	chr1-119256746-119257246	Gm29456	69837	distal
4.68177	4.57346	3.49963	2.54448	3.33837	1.56074	-1.46548	chr1-119328856-119329356	Gm29455	-94	promoter
2.01016	1.78215	1.1636	0.0475964	-1.46548	1.20592	-1.46548	chr1-119345333-119345833	Gm29455	16383	distal
3.4333	3.59129	3.21465	3.13396	2.56639	3.12804	1.77259	chr1-119420918-119421418	Inhbb	1080
1.47051	1.27505	0.772945	0.276506	-0.593887	0.796414	-1.46548	chr1-119453103-119453603	Inhbb	-31105	distal
3.5079	3.27587	2.71428	1.94122	2.51897	-0.245784	-1.46548	chr1-119453672-119454172	Inhbb	-31674	distal
2.88057	2.94783	1.94935	0.504311	1.81852	-0.811849	1.22248	chr1-119642358-119642858	Epb41l5	6392	distal
0.572708	0.414703	-0.0953078	-0.0817359	-1.46548	-0.811849	-1.46548	chr1-119643240-119643740	Epb41l5	5510	distal
0.771053	0.9017	0.174584	-0.249397	-1.46548	-1.46548	-1.46548	chr1-121084578-121085078	Celrr	-2577
3.46808	3.43905	1.94535	0.878108	2.94576	1.32731	-1.46548	chr1-121085258-121085758	Celrr	-1897
3.66628	3.56756	1.87108	1.12781	2.87303	0.449134	-1.46548	chr1-125639574-125640074	Gpr39	-37171	distal
1.26907	1.11686	0.0284673	0.267231	-1.46548	-0.811849	-1.46548	chr1-125729023-125729523	Gpr39	52278	distal
2.46931	2.54385	1.75985	2.10217	0.932732	-0.116931	-1.46548	chr1-125759811-125760311	Gpr39	83066	distal
2.19367	2.37014	-0.399875	-0.273694	-1.46548	1.46008	-1.46548	chr1-126011800-126012300	Lypd1	-98949	distal
1.87739	2.39524	-0.332033	0.0361354	1.44277	-0.811849	-1.46548	chr1-126105647-126106147	Lypd1	-192796	distal
0.746271	0.300424	-0.377878	-0.273694	-1.46548	-1.46548	-1.46548	chr1-126123069-126123569	Lypd1	-210218	distal
0.834153	0.999547	-0.354948	-0.54573	-1.46548	-1.46548	-1.46548	chr1-126508501-126509001	Nckap5	322048	distal
1.90277	1.71282	0.75656	1.0034	-1.46548	-1.46548	-1.46548	chr1-126926097-126926597	4930599A14Rik	-49732	distal
2.46502	2.3187	1.59436	0.539186	-1.46548	0.639858	0.626558	chr1-127425165-127425665	Mgat5	220400	distal
1.66528	1.26579	0.722132	0.300795	-0.593887	-0.474659	-1.46548	chr1-128015222-128015722	Gm28800	55956	distal
1.51043	1.28713	-0.195469	-0.160706	-0.0989812	-1.46548	-1.46548	chr1-128285100-128285600	Ubxn4	41386	distal
0.572708	0.457397	-0.695346	-0.512527	-1.46548	-1.46548	-1.46548	chr1-128582585-128583085	Cxcr4	9458	distal
0.00351135	-0.431136	-1.06667	-0.986499	-1.46548	-1.46548	-1.46548	chr1-128908086-128908586	Gm26686	-133915	distal
1.23863	0.674522	-0.755863	-0.62699	-1.46548	-1.46548	-1.46548	chr1-129461371-129461871	Thsd7b	188319	distal
4.2815	4.22559	3.15459	2.76729	2.98482	-0.0723028	-1.46548	chr1-129644474-129644974	Thsd7b	371422	distal
1.93413	1.9332	0.540943	-0.459329	-0.593887	-0.423278	-1.46548	chr1-129678830-129679330	Thsd7b	405778	distal
1.46245	1.5684	0.84374	1.07627	0.429303	-1.46548	-1.46548	chr1-131769805-131770305	Slc26a9	26033	distal
2.9598	3.0089	1.23564	0.775585	-1.46548	1.56705	-1.46548	chr1-131971033-131971533	Slc45a3	8316	distal
1.63456	1.49778	0.86204	0.187989	-1.46548	-0.770558	-1.46548	chr1-131971568-131972068	Slc45a3	8851	distal
2.46664	2.43693	1.97814	0.85563	1.60093	1.46008	1.05764	chr1-132197682-132198182	1700037F24Rik	5871	distal
1.83232	1.8426	1.32243	1.04369	0.967021	0.977048	0.840924	chr1-132306137-132306637	Klhdc8a	7761	distal
4.38669	4.39855	3.42275	2.19823	1.31596	3.21478	3.95313	chr1-132322730-132323230	Nuak2	6854	distal
4.14752	4.17776	2.91122	1.73293	2.03709	2.68265	0.91848	chr1-133080215-133080715	Gm28609	-12060	distal
2.11419	2.02062	0.854616	0.757522	-1.46548	0.796414	0.91848	chr1-133080809-133081309	Gm28609	-12654	distal
4.66565	4.74267	3.92893	3.26014	3.47286	2.65751	0.377649	chr1-133182691-133183191	Plekha6	18731	distal
2.45034	2.56454	1.93738	1.12074	1.47795	1.20333	-1.46548	chr1-133222648-133223148	Gm19461	46910	distal
1.06487	0.823946	0.277487	0.189719	-1.46548	-0.116931	-1.46548	chr1-133417601-133418101	Sox13	6526	distal
0.438728	0.35877	-0.0953078	-0.538299	-1.46548	-1.46548	-1.46548	chr1-133491055-133491555	Sox13	-66928	distal
0.715211	0.612407	-0.164207	-0.459329	-1.46548	-0.811849	-1.46548	chr1-133710666-133711166	Lax1	-20808	distal
2.42555	2.31628	1.13227	1.27967	0.800531	-0.474659	-1.46548	chr1-134061937-134062437	Btg2	16933	distal
4.54456	4.42931	3.06634	3.09797	2.36676	2.48942	3.26374	chr1-134062492-134062992	Btg2	16378	distal
4.61218	4.6736	3.30149	2.44251	3.09072	2.85377	3.69131	chr1-134063357-134063857	Btg2	15513	distal
2.90897	3.01782	1.52584	1.77448	-0.0834486	0.449134	1.27814	chr1-134071670-134072170	Btg2	7200	distal
1.68974	1.47346	0.232181	1.0076	-1.46548	-1.46548	-1.46548	chr1-134232385-134232885	Adora1	2796
2.86226	2.66731	0.946537	1.33676	1.72183	-0.811849	0.724806	chr1-134232957-134233457	Adora1	2224
2.27013	2.44818	1.61633	0.993413	-1.46548	0.449134	0.840924	chr1-134698372-134698872	Syt2	51945	distal
3.70439	3.50823	2.86217	1.78124	2.66289	0.762357	1.77259	chr1-135258342-135258842	Elf3	-24	promoter
3.55695	3.54675	2.82247	1.77078	1.74009	1.56522	-1.46548	chr1-135603078-135603578	Nav1	3967
3.17022	2.99105	2.24212	2.13446	1.84991	2.50404	1.52517	chr1-136948861-136949361	Nr5a2	11337	distal
0.806205	0.622724	-0.0376282	-0.159248	-1.46548	-0.811849	-1.46548	chr1-137223171-137223671	Nr5a2	-262973	distal
0.397208	0.244491	-0.23171	-0.538299	-1.46548	-0.811849	-1.46548	chr1-137260957-137261457	Nr5a2	-300759	distal
2.26363	2.13608	0.494831	-0.323381	-0.593887	-1.46548	-1.46548	chr1-137373205-137373705	Nr5a2	-413007	distal
2.30171	2.43743	1.27321	0.747999	1.60425	1.02985	-1.46548	chr1-137903295-137903795	Gm26979	17767	distal
2.36996	2.29339	0.14186	-0.174931	-1.46548	-0.116931	-1.46548	chr1-138158200-138158700	Ptprc	17258	distal
1.83011	2.03175	1.43763	0.655568	0.272247	1.02985	-1.46548	chr1-138500695-138501195	Gm28501	-14670	distal
3.03925	3.11379	1.96644	0.784026	0.940206	-0.116931	-1.46548	chr1-138547613-138548113	Gm28501	32248	distal
0.234913	0.257651	-0.538665	-0.763106	-1.46548	-1.46548	-1.46548	chr1-138576755-138577255	Nek7	43136	distal
1.45326	0.97992	-0.0551833	-0.514909	-1.46548	-1.46548	-1.46548	chr1-138587902-138588402	Nek7	31989	distal
0.431872	0.663424	-0.238383	-0.632585	-1.46548	-0.811849	-1.46548	chr1-138785644-138786144	Lhx9	62683	distal
2.74108	2.73137	2.21714	1.81487	1.55657	0.449134	1.77259	chr1-138838198-138838698	Lhx9	10129	distal
2.13796	2.27027	1.27327	0.603983	-0.955038	0.463781	-1.46548	chr1-139090671-139091171	Dennd1b	127486	distal
0.0537007	0.265789	-0.500415	-0.728135	-1.46548	-1.46548	-1.46548	chr1-139100302-139100802	Dennd1b	137117	distal
1.04054	0.993086	-0.339358	-0.388157	-1.46548	-0.811849	-1.46548	chr1-139152296-139152796	Dennd1b	189111	distal
1.06487	1.36435	0.053622	0.351205	0.421714	-0.770558	-1.46548	chr1-139425634-139426134	Zbtb41	3596
1.35032	1.32899	0.174584	-0.613672	-1.46548	-1.46548	-1.46548	chr1-143265152-143265652	B3galt2	-375262	distal
1.98014	2.18704	0.355352	0.142068	-1.46548	-0.811849	-1.46548	chr1-143338728-143339228	B3galt2	-301686	distal
0.281939	0.104145	-0.251299	-0.845811	-1.46548	-1.46548	-1.46548	chr1-143788787-143789287	Uchl5	11765	distal
1.63147	1.42429	0.104592	-0.010564	-1.46548	-0.811849	-1.46548	chr1-143989750-143990250	Rgs2	14161	distal
0.900658	0.848652	-0.695346	-1.12262	-1.46548	-1.46548	-1.46548	chr1-149185600-149186100	Gm29020	79735	distal
0.803293	0.886328	-0.0500016	-0.0117507	-0.394908	-1.46548	-1.46548	chr1-150610445-150610945	Gm20631	-14571	distal
1.8203	1.51362	0.442206	0.337216	0.800531	-1.46548	-1.46548	chr1-151311388-151311888	Ivns1abp	-32839	distal
0.0690227	0.170607	-0.339358	-0.686418	-1.46548	-1.46548	-1.46548	chr1-151335176-151335676	Ivns1abp	-9051	distal
1.71136	1.47843	-0.583663	0.124197	-1.46548	-1.46548	-1.46548	chr1-151349341-151349841	Gm10138	-4360
0.972779	1.03708	-0.251299	-1.29053	-1.46548	-1.46548	-1.46548	chr1-152201512-152202012	1700025G04Rik	-111637	distal
2.28627	2.35453	1.39116	1.02506	0.421714	-0.811849	1.77407	chr1-153073837-153074337	Gm28960	15420	distal
0.965824	0.754029	0.277487	-0.0233	-1.46548	-0.770558	-1.46548	chr1-153669024-153669524	Rgs8	16249	distal
4.61941	3.12207	1.77475	1.89241	1.74132	-0.0723028	-1.46548	chr1-154156641-154157141	A830008E24Rik	-38940	distal
3.7219	3.71769	1.91045	1.03993	2.46492	1.02985	-1.46548	chr1-155111538-155112038	Ier5	-12152	distal
3.36384	3.39019	2.96303	2.72827	2.45495	2.56537	2.7988	chr1-155742008-155742508	Lhx4	9426	distal
1.2536	1.34191	0.611988	0.124197	-1.46548	0.449134	-1.46548	chr1-156288703-156289203	4930518J20Rik	-14536	distal
0.643925	0.457055	-0.283689	-0.398233	-0.394908	-1.46548	-1.46548	chr1-156686185-156686685	Tor3a	-12079	distal
4.2745	4.06706	2.21713	1.27967	3.01861	2.29892	-1.46548	chr1-157969529-157970029	Brinp2	386547	distal
0.549884	0.639831	-0.383851	-0.423836	-0.0834486	-1.46548	-1.46548	chr1-158187590-158188090	Brinp2	168486	distal
3.27953	3.43676	2.69492	1.72592	2.74861	-0.811849	-1.46548	chr1-158573120-158573620	Gm37679	-19071	distal
0.863747	0.663424	-0.23171	-0.608906	-1.46548	-0.811849	-1.46548	chr1-158599446-158599946	Gm37679	-45397	distal
2.33795	2.35879	0.385438	-0.325073	0.421714	0.781277	-1.46548	chr1-159538010-159538510	Tnr	14491	distal
0.776429	0.767439	0.14186	-0.62699	-1.46548	-0.116931	-1.46548	chr1-159749248-159749748	Gm38039	182228	distal
0.190959	0.218236	-0.682824	-0.249397	-1.46548	-0.811849	-1.46548	chr1-160096403-160096903	4930562F07Rik	-18668	distal
2.24485	2.12907	0.805226	0.0910443	-1.46548	0.639858	-1.46548	chr1-160290335-160290835	Gm36975	26261	distal
-0.10874	-0.0973453	-0.616762	-0.981927	-1.46548	-1.46548	-1.46548	chr1-160519991-160520491	Gm36975	255917	distal
1.48191	1.34482	0.58325	0.0542119	-1.46548	-0.770558	-1.46548	chr1-160566424-160566924	Rabgap1l	226537	distal
0.239024	-0.0537394	-0.821925	-0.423836	-1.46548	-1.46548	-1.46548	chr1-162286890-162287390	Dnm3os	69517	distal
2.02844	1.95347	-0.339358	-0.459329	-1.46548	-1.46548	-1.46548	chr1-163356535-163357035	Prrx1	-43075	distal
0.93623	1.09786	0.0992315	-0.773273	-0.0989812	-0.811849	-1.46548	chr1-164470905-164471405	Gm32391	8713	distal
0.728805	0.45233	-0.439681	-0.62699	-1.46548	-1.46548	-1.46548	chr1-164532051-164532551	Gm26685	28992	distal
0.181274	0.219041	-0.162583	-0.010564	-1.46548	-0.811849	-1.46548	chr1-164757573-164758073	Dpt	-38821	distal
0.907455	0.722151	-0.0389937	-0.238218	-1.46548	-1.46548	-1.46548	chr1-165160328-165160828	Tbx19	195	promoter
-0.158999	-0.145348	-0.811001	-0.981927	-1.46548	-1.46548	-1.46548	chr1-167422492-167422992	Mgst3	-28901	distal
3.28149	3.17317	1.01437	0.246595	0.429303	-1.46548	-1.46548	chr1-167466749-167467249	Lrrc52	-219	promoter
1.84727	1.64302	-0.399875	-0.345153	-1.46548	0.796414	-1.46548	chr1-167606171-167606671	Rxrg	8037	distal
4.2097	4.25008	3.51724	2.15794	2.35766	1.99642	-1.46548	chr1-168216131-168216631	Gm20711	212242	distal
3.75135	3.61359	2.92215	1.02203	1.22635	0.622615	-1.46548	chr1-168473589-168474089	Pbx1	-41569	distal
4.3041	4.19033	3.50737	3.25729	2.79567	3.64173	1.05764	chr1-168549970-168550470	Pbx1	-117950	distal
3.39036	3.61105	2.72017	2.54721	2.586	-0.245784	-1.46548	chr1-168552286-168552786	Pbx1	-120266	distal
3.73767	3.61394	1.0254	0.764286	2.35662	0.977048	-1.46548	chr1-168907881-168908381	Gm37839	439501	distal
3.30574	3.27754	1.47883	0.603983	1.64182	0.969895	-1.46548	chr1-169051429-169051929	Gm37839	295953	distal
0.316737	0.538074	-0.616762	-0.088076	-1.46548	-1.46548	-1.46548	chr1-169086771-169087271	Gm37839	260611	distal
0.636719	0.863064	-0.682824	-0.731348	-1.46548	-1.46548	-1.46548	chr1-169329917-169330417	Gm37839	17465	distal
3.14142	2.92559	1.35939	0.463771	2.05962	0.220259	-1.46548	chr1-170366598-170367098	Spata46	58045	distal
1.33794	1.16264	0.256437	-0.159248	-0.905346	-1.46548	-1.46548	chr1-170436470-170436970	Spata46	127917	distal
3.54905	3.39086	3.09596	3.05743	3.04151	2.69989	2.54381	chr1-171412401-171412901	Usf1	1338
1.45298	0.980617	0.111344	-0.512527	-1.46548	0.567539	-1.46548	chr1-171970849-171971349	Gm37065	-51743	distal
2.58043	2.43636	1.61994	1.00957	1.53801	1.11847	0.724806	chr1-172000602-172001102	Vangl2	27592	distal
3.23706	3.14827	2.70659	2.278	2.04894	1.88027	2.70382	chr1-172011998-172012498	Vangl2	16196	distal
2.91646	3.00497	2.49536	1.10793	1.53294	1.11847	1.22248	chr1-172028222-172028722	Vangl2	-28	promoter
3.54009	3.68041	3.0934	1.3079	0.346028	1.46008	-1.46548	chr1-172028819-172029319	Vangl2	-625
4.23342	4.46008	3.50115	3.13148	3.01361	2.46385	2.49353	chr1-172048398-172048898	Nhlh1	8925	distal
3.07012	2.8454	2.39504	1.75405	1.34609	1.51915	1.91951	chr1-172204686-172205186	Pea15a	1868
1.76242	1.55446	0.994779	0.811403	-0.0989812	1.02985	-1.46548	chr1-172307812-172308312	Atp1a2	-9998	distal
2.18837	1.78717	1.09386	0.586168	-1.46548	-0.245784	-1.46548	chr1-172350701-172351201	Kcnj10	9741	distal
3.22637	3.05972	2.21208	1.81055	2.27316	-0.770558	-1.46548	chr1-172391952-172392452	Pigm	15656	distal
-0.166151	-0.127758	-0.836444	-0.845811	-1.46548	-1.46548	-1.46548	chr1-173197362-173197862	Olfr218	-196	promoter
0.677067	0.441437	-0.616762	-0.763106	-1.46548	-1.46548	-1.46548	chr1-175764511-175765011	Wdr64	66168	distal
1.92266	1.87714	-0.283689	-0.0117507	0.421714	-1.46548	0.840924	chr1-176379949-176380449	Gm38101	103986	distal
1.11102	0.668196	-0.465937	-1.03217	-1.46548	-1.46548	-1.46548	chr1-176511459-176511959	Gm36536	15564	distal
1.8894	1.83489	0.697409	0.698948	-1.46548	-1.46548	-1.46548	chr1-176880115-176880615	Gm15423	52346	distal
2.56168	2.38858	0.994779	0.870302	-1.46548	0.449134	-1.46548	chr1-176944780-176945280	Gm15423	-12319	distal
1.74148	1.87328	1.13345	0.970819	0.638538	-0.811849	-1.46548	chr1-176947358-176947858	Gm15423	-14897	distal
2.16099	2.32125	1.71371	1.44292	-0.0834486	0.781277	0.724806	chr1-176998184-176998684	Gm15423	-65723	distal
1.91118	1.98033	1.48187	0.728469	-1.46548	-1.46548	-1.46548	chr1-177478601-177479101	Gm37306	11473	distal
2.17335	2.12874	1.86628	1.40354	-1.46548	-0.811849	-1.46548	chr1-177495051-177495551	Gm37306	27923	distal
1.51158	1.26764	0.533437	-0.0507195	0.800531	-0.811849	-1.46548	chr1-178749764-178750264	Gm16564	167600	distal
4.56057	4.52189	2.63556	1.90173	3.33809	0.0674398	-1.46548	chr1-178820985-178821485	Gm16564	96379	distal
1.49239	1.79496	0.698067	0.187989	-1.46548	-1.46548	-1.46548	chr1-178821677-178822177	Gm16564	95687	distal
2.56209	2.74611	1.06023	-0.0233	-0.210572	-0.811849	-1.46548	chr1-178876869-178877369	Gm16564	40495	distal
0.148044	-0.0639214	-1.46548	-0.512527	-1.46548	-1.46548	-1.46548	chr1-178934178-178934678	Gm16564	-16814	distal
0.202094	-0.013479	-0.439681	-0.731348	-1.46548	-1.46548	-1.46548	chr1-179100982-179101482	Gm16564	-183618	distal
4.15121	4.05784	3.1152	2.2114	2.55464	3.31682	-1.46548	chr1-179458826-179459326	Smyd3	58965	distal
1.29869	1.33494	0.496767	0.466162	0.595793	-1.46548	-1.46548	chr1-179734374-179734874	Kif28	10647	distal
3.62688	3.85548	1.74995	1.2322	3.28015	0.796414	1.77407	chr1-179957394-179957894	Cdc42bpa	-2828
0.800582	0.596741	-0.726939	-0.0117507	-1.46548	-0.811849	-1.46548	chr1-181147888-181148388	Cnih4	3445
3.46192	3.48719	2.53948	2.20509	2.18226	2.74649	3.19612	chr1-181256270-181256770	A430110L20Rik	30534	distal
2.1055	2.2277	1.08756	0.823794	-1.46548	-0.811849	0.626558	chr1-181393191-181393691	Cnih3	40813	distal
3.0244	2.9104	1.93262	1.88213	1.53801	0.796414	-1.46548	chr1-181393757-181394257	Cnih3	41379	distal
3.23602	3.35363	2.14441	1.9271	2.11186	0.0674398	-1.46548	chr1-181561993-181562493	Dnah14	-14316	distal
0.776429	0.990612	0.282994	0.289565	-1.46548	-0.811849	-1.46548	chr1-181562745-181563245	Dnah14	-13564	distal
1.43645	1.65917	0.519982	0.0542119	-1.46548	-1.46548	-1.46548	chr1-181603629-181604129	Dnah14	27320	distal
-0.0600269	-0.21647	-0.719879	-1.12262	-1.46548	-1.46548	-1.46548	chr1-181871532-181872032	Gm5533	-18593	distal
2.1076	2.096	1.29287	0.219579	0.924282	-0.245784	-1.46548	chr1-182268110-182268610	Degs1	14444	distal
-0.104479	0.296469	-0.821925	-0.512527	-0.905346	-1.46548	-1.46548	chr1-182439785-182440285	Trp53bp2	30863	distal
3.33919	3.36609	1.83252	1.62288	1.44277	1.51915	-1.46548	chr1-182964770-182965270	Tlr5	10232	distal
1.29549	1.18657	0.718743	0.246595	-0.394908	-0.811849	-1.46548	chr1-183045993-183046493	Gm38079	69967	distal
0.394946	0.677507	0.0992315	-0.160706	-1.46548	-1.46548	-1.46548	chr1-184776959-184777459	Marc1	34104	distal
1.18975	0.800588	-0.400254	-0.208918	-1.46548	-1.46548	-1.46548	chr1-185038125-185038625	Mark1	-38805	distal
1.16808	1.0998	0.592636	0.651011	-1.46548	-0.423278	-1.46548	chr1-186183537-186184037	Gm37134	6449	distal
0.355401	0.210022	-0.538665	-0.160706	-1.46548	-0.116931	-1.46548	chr1-186188138-186188638	Gm37134	11050	distal
2.30774	2.35879	1.57715	0.512667	-1.46548	-1.46548	-1.46548	chr1-186425370-186425870	A730004F24Rik	133061	distal
0.582958	0.558007	-0.439681	-0.686418	-1.46548	-1.46548	-1.46548	chr1-186880350-186880850	1700023G09Rik	-46333	distal
0.0361151	0.409093	-0.377878	-1.14984	-1.46548	-1.46548	-1.46548	chr1-187180474-187180974	Spata17	34741	distal
0.426189	0.530583	-0.399875	-0.872036	-1.46548	-1.46548	-1.46548	chr1-187376109-187376609	Gm38155	1110
2.16271	2.14777	0.543876	-0.238218	0.421714	-0.770558	1.77407	chr1-187888137-187888637	9330162B11Rik	120603	distal
1.25563	1.31188	0.107204	-0.512527	-1.46548	-0.474659	-1.46548	chr1-187920730-187921230	9330162B11Rik	88010	distal
2.47174	2.51653	1.18635	0.693731	0.421714	-1.46548	-1.46548	chr1-187931075-187931575	9330162B11Rik	77665	distal
3.15786	3.10324	1.38707	0.69724	1.61015	-0.770558	-1.46548	chr1-188041421-188041921	9330162B11Rik	-32681	distal
2.93584	3.10666	0.76328	0.0910443	2.11332	0.230349	0.53533	chr1-188046734-188047234	9330162B11Rik	-37994	distal
3.94243	3.78965	2.91149	2.44919	3.11031	1.51915	-1.46548	chr1-188118076-188118576	9330162B11Rik	-109336	distal
1.0196	1.17283	0.370928	-0.325073	-0.0834486	0.230349	-1.46548	chr1-188151019-188151519	Gm38064	-94871	distal
2.57993	2.79723	1.77475	1.47297	1.09922	1.56705	-1.46548	chr1-188186761-188187261	Gm38064	-59129	distal
2.60521	2.24035	-0.195755	-0.249397	-1.46548	0.567539	-1.46548	chr1-188269019-188269519	Ush2a	7246	distal
0.340892	0.141517	-0.339358	-0.986499	-1.46548	-1.46548	-1.46548	chr1-188430663-188431163	Ush2a	168890	distal
1.71253	1.59446	0.7239	0.311929	-0.593887	-0.811849	-1.46548	chr1-188527794-188528294	Ush2a	266021	distal
1.94461	2.19473	0.718743	1.0076	1.31427	0.796414	-1.46548	chr1-188576246-188576746	Ush2a	314473	distal
1.29062	1.04725	-0.162583	0.410641	-1.46548	0.230349	-1.46548	chr1-188937260-188937760	Kctd3	70331	distal
2.36806	2.16098	0.882694	0.775585	0.421714	0.796414	0.626558	chr1-189791120-189791620	Gm26574	45250	distal
4.47145	4.54578	3.0836	2.21494	1.43444	0.879372	-1.46548	chr1-189791747-189792247	Gm26574	44623	distal
1.18535	0.866939	0.320115	0.113647	-1.46548	-0.770558	-1.46548	chr1-190076594-190077094	Gm28172	-91826	distal
1.26814	1.03985	0.343616	-0.160706	-1.46548	-1.46548	-1.46548	chr1-190366687-190367187	Gm29678	-36708	distal
0.584373	0.409093	-0.143651	-0.845811	-1.46548	-1.46548	-1.46548	chr1-190444146-190444646	Gm30725	459	promoter
1.47268	1.2945	0.584354	0.504311	-1.46548	-0.474659	-1.46548	chr1-190665956-190666456	Gm30932	71880	distal
0.823896	0.686939	-0.0953078	-0.326909	-1.46548	-1.46548	0.314457	chr1-190669104-190669604	Gm30932	75028	distal
4.49343	4.3126	3.46133	1.99661	0.805028	3.84957	-1.46548	chr1-190728015-190728515	Gm30932	133939	distal
0.412799	0.330553	-0.13806	-0.246103	-0.0989812	-0.770558	-1.46548	chr1-191002156-191002656	Gm31373	9714	distal
1.49351	1.52152	0.449876	0.900543	-1.46548	0.220259	-1.46548	chr1-191024681-191025181	A230020J21Rik	-419	promoter
3.18015	3.05805	2.23508	1.75403	1.44277	0.622615	0.724806	chr1-191977124-191977624	Rd3	4	promoter
1.18535	1.02802	0.478875	0.381914	-0.0989812	-0.474659	-1.46548	chr1-192521023-192521523	Hhat	249950	distal
2.71535	2.91044	1.85638	1.26725	2.09252	0.220259	0.811262	chr1-192822499-192822999	1700065J18Rik	-18912	distal
0.862502	0.739732	0.246547	-0.0233	-1.46548	-0.811849	-1.46548	chr1-192882551-192883051	Sertad4	-27045	distal
0.93883	0.906197	-0.23171	-0.388157	-0.0834486	-1.46548	-1.46548	chr1-193429528-193430028	Camk1g	-59480	distal
1.28786	1.12155	0.118363	0.504311	-1.46548	0.220259	-1.46548	chr1-193540079-193540579	4631405K08Rik	-30155	distal
4.06043	3.89362	2.33575	1.62312	3.18371	0.800971	-1.46548	chr1-193868872-193869372	4930503O07Rik	353637	distal
1.55405	1.49065	0.718305	0.742355	-0.593887	0.220259	-1.46548	chr1-194034083-194034583	4930503O07Rik	188426	distal
3.27404	3.50602	1.4084	0.565252	1.67319	-0.0723028	0.531177	chr1-194587491-194587991	Plxna2	-30477	distal
4.20021	3.96391	1.81146	0.938233	1.90377	1.32731	-1.46548	chr1-194746805-194747305	Plxna2	128837	distal
0.912033	0.700406	0.206298	-0.632585	-1.46548	-1.46548	-1.46548	chr1-194836181-194836681	Cd34	-102388	distal
3.94198	4.07315	2.62777	0.78058	3.06712	-0.0723028	-1.46548	chr2-3700307-3700807	Gm13185	54620	distal
2.95182	2.71406	2.20712	1.57879	0.272247	-1.46548	1.21973	chr2-4593370-4593870	Gm13179	-6333	distal
0.469104	0.375231	0.00558163	-0.512527	-1.46548	-0.770558	-1.46548	chr2-5025106-5025606	4930551O13Rik	-11924	distal
0.891576	0.466609	0.111344	0.183633	-1.46548	-0.811849	-1.46548	chr2-6726101-6726601	Gm13389	-157919	distal
1.69091	1.93064	0.722132	0.353356	-1.46548	-0.811849	-1.46548	chr2-9516537-9517037	Gm13218	81056	distal
1.16031	1.05919	0.253053	0.651011	-0.955038	-1.46548	-1.46548	chr2-9906126-9906626	Gm13262	198	promoter
-0.050433	-0.0199896	-0.616762	-0.981927	-1.46548	-1.46548	-1.46548	chr2-10069580-10070080	Atp5c1	10680	distal
0.691573	0.729413	-0.448598	-0.538299	-1.46548	-1.46548	-1.46548	chr2-10293491-10293991	Sfmbt2	-76769	distal
0.262693	0.380086	-0.616762	-0.459329	-1.46548	-0.811849	-1.46548	chr2-11253882-11254382	Gm38171	65742	distal
1.04636	1.00839	0.149465	-0.334441	-1.46548	-1.46548	-1.46548	chr2-11853530-11854030	Ankrd16	75904	distal
-0.10874	-0.118158	-0.619556	-0.981927	-1.46548	-1.46548	-1.46548	chr2-13532884-13533384	Trdmt1	11534	distal
1.88955	2.11841	0.659098	0.487659	0.932732	-1.46548	-1.46548	chr2-17839565-17840065	Nebl	-108351	distal
3.33204	3.25012	2.87498	1.59213	1.52802	0.796414	-1.46548	chr2-17841461-17841961	Nebl	-110247	distal
1.19036	0.780189	-0.812007	-0.249397	-1.46548	-1.46548	-1.46548	chr2-17873209-17873709	H2al2a	123499	distal
2.13424	2.03977	1.44634	0.757553	-1.46548	-0.116931	-1.46548	chr2-18054953-18055453	Mllt10	-34	promoter
0.740158	0.491226	-0.251299	-0.174931	-1.46548	-1.46548	-1.46548	chr2-18115044-18115544	Mllt10	60057	distal
3.5815	3.63851	0.631641	0.0487987	1.52802	-0.0723028	0.085172	chr2-18310629-18311129	Dnajc1	81951	distal
0.611059	0.9017	-0.143651	-0.613672	-1.46548	-1.46548	-1.46548	chr2-18594970-18595470	Commd3	-77164	distal
0.881173	0.700406	0.0328753	-0.0507195	-1.46548	-0.770558	-1.46548	chr2-18861263-18861763	Carlr	-59695	distal
2.8369	2.78966	0.559269	-0.0233	0.0526927	-0.474659	-1.46548	chr2-18906577-18907077	Pip4k2a	91299	distal
2.14931	2.30829	1.79903	1.53831	-1.46548	0.977048	-1.46548	chr2-19431028-19431528	Gm13344	705
2.66023	2.43238	1.73673	1.57751	1.02951	1.73682	0.531177	chr2-19447963-19448463	Ptf1aos	-1539
1.51529	1.37769	0.563693	0.60107	-1.46548	-0.474659	-1.46548	chr2-19448821-19449321	Ptf1aos	-2397
1.56033	1.77372	-0.538665	-0.0507195	0.110254	-0.474659	-1.46548	chr2-20486081-20486581	Gm13335	-53397	distal
0.93623	0.956859	-0.383851	-0.512527	-1.46548	-0.770558	-1.46548	chr2-20558988-20559488	Gm13335	-126304	distal
3.22088	3.10642	2.2932	1.29074	-1.46548	-0.474659	-1.46548	chr2-20609154-20609654	Gm13362	103830	distal
0.12733	-0.12581	-0.439681	-0.864251	-1.46548	-1.46548	-1.46548	chr2-20619850-20620350	Gm13362	93134	distal
4.57839	4.32904	3.77637	2.80046	3.77446	3.20938	0.811262	chr2-21010313-21010813	Gm13375	41509	distal
1.10747	0.917554	0.509027	0.381914	-1.46548	-0.811849	-1.46548	chr2-21187523-21188023	Enkur	17592	distal
0.0690227	-0.068358	-0.619556	-1.29053	-1.46548	-1.46548	-1.46548	chr2-21810380-21810880	Myo3a	-416873	distal
1.71283	1.4691	1.16919	0.052041	-0.0834486	-0.116931	-1.46548	chr2-25850327-25850827	Sohlh1	-3329
0.92879	1.27816	0.277487	-0.0269294	-1.46548	-1.46548	-1.46548	chr2-26193942-26194442	Gm13553	-2514
3.78819	3.74504	1.28583	0.623858	-0.593887	-0.474659	-1.46548	chr2-26194596-26195096	Gm13553	-3168
4.70261	4.64915	3.21465	1.79294	2.66289	3.83082	2.88992	chr2-26500693-26501193	Notch1	15720	distal
1.31682	1.15257	0.256437	0.187989	-1.46548	-0.811849	-1.46548	chr2-26533959-26534459	Notch1	-17546	distal
0.566736	0.627697	-0.465937	-0.731348	-1.46548	-1.46548	-1.46548	chr2-26536361-26536861	Notch1	-19948	distal
2.43396	1.97086	1.03003	0.854201	1.44647	-0.116931	-1.46548	chr2-27375092-27375592	AA645442	48638	distal
2.25817	2.23856	1.36932	1.26412	-0.0989812	1.77875	-1.46548	chr2-28205859-28206359	Olfm1	13117	distal
1.59704	1.35612	-0.162583	-0.334441	-0.593887	-0.423278	-1.46548	chr2-28213160-28213660	Olfm1	20418	distal
2.75695	2.73743	2.09784	1.54924	2.29474	-0.811849	-1.46548	chr2-28415376-28415876	Ppp1r26	-31174	distal
0.526866	0.171897	-0.619556	-0.861361	-1.46548	-1.46548	-1.46548	chr2-28618349-28618849	Gfi1b	3383
4.59883	4.76965	4.29166	2.80779	3.09072	3.30418	0.53533	chr2-28797559-28798059	Gtf3c4	42551	distal
3.83461	3.72472	3.32442	1.66602	1.10672	1.02985	-1.46548	chr2-28798231-28798731	Gtf3c4	41879	distal
3.40345	3.23024	1.03673	0.393785	0.299866	1.3794	-1.46548	chr2-28907670-28908170	Barhl1	8748	distal
2.22019	2.08132	0.398485	0.690779	0.299866	-0.811849	-1.46548	chr2-28943299-28943799	Barhl1	-26881	distal
2.06061	1.88373	0.537969	0.46555	1.55815	0.220259	-1.46548	chr2-28944431-28944931	Barhl1	-28013	distal
1.49239	1.45202	0.320115	0.459614	-1.46548	0.220259	-1.46548	chr2-28966524-28967024	Barhl1	-50106	distal
2.77262	2.76012	1.22224	0.513814	1.30258	0.980028	-1.46548	chr2-28978443-28978943	Barhl1	-62025	distal
1.20806	1.05008	0.206298	0.246595	-0.593887	-1.46548	0.314457	chr2-29032636-29033136	Cfap77	22180	distal
1.59543	1.22308	0.284668	0.181819	-1.46548	-0.474659	-1.46548	chr2-29033785-29034285	Cfap77	21031	distal
2.45289	2.49192	0.314674	0.556894	1.22635	-0.811849	1.35921	chr2-29402628-29403128	Gm13402	-6419	distal
3.11506	3.22057	2.20663	1.68905	1.2344	2.27524	-1.46548	chr2-29488078-29488578	Gm13402	-91869	distal
2.39737	2.30956	1.37404	1.15952	0.421714	0.879372	1.17254	chr2-29542010-29542510	Rapgef1	-77460	distal
1.50837	1.5981	0.661975	0.30603	-1.46548	-0.770558	-1.46548	chr2-29631504-29632004	Rapgef1	12034	distal
1.46863	1.46713	0.183837	0.113647	-1.46548	-1.46548	0.92091	chr2-30063571-30064071	Set	6443	distal
2.48199	2.53532	0.796308	0.410641	-1.46548	-0.245784	1.05362	chr2-30823249-30823749	Asb6	6834	distal
1.43466	1.49367	1.01776	0.89629	0.638538	-0.474659	0.377649	chr2-30829261-30829761	Asb6	822
3.91502	3.80958	2.56825	1.87797	2.56925	1.56074	1.55146	chr2-30836507-30837007	Prrx2	1785
1.19036	1.18252	-0.448598	-0.512527	-0.394908	-1.46548	-1.46548	chr2-31667279-31667779	Exosc2	-3186
2.38558	2.30073	1.36987	0.782123	-0.0834486	-0.474659	-1.46548	chr2-31963364-31963864	Gm13442	-1067
3.11702	2.93951	1.72999	0.845526	2.30361	1.56074	1.27814	chr2-32750733-32751233	Tor2a	-6251	distal
3.39018	3.49504	2.1888	1.17296	1.88826	2.69989	1.27814	chr2-32751262-32751762	Tor2a	-5722	distal
1.75757	1.8174	1.13227	1.34891	0.967021	-0.811849	0.314457	chr2-33347529-33348029	Ralgps1	23707	distal
4.19257	4.302	3.20847	2.65086	3.67743	2.82569	1.35921	chr2-33580573-33581073	Lmx1b	59688	distal
2.65938	2.74802	0.831881	0.513814	-1.46548	1.66057	-1.46548	chr2-33700719-33701219	9430024E24Rik	17930	distal
2.67924	2.72429	1.27327	0.811403	1.22635	-0.474659	-1.46548	chr2-33705916-33706416	9430024E24Rik	12733	distal
0.550625	0.3324	0.00558163	-0.010564	-1.46548	-1.46548	-1.46548	chr2-33776969-33777469	Nron	-28597	distal
1.61537	1.58246	-0.017062	0.737896	-1.46548	-0.770558	-1.46548	chr2-33784246-33784746	Nron	-21320	distal
2.91092	2.877	0.478818	0.168556	-1.46548	-1.46548	-1.46548	chr2-33784783-33785283	Nron	-20783	distal
2.06452	1.84545	0.768054	-0.110155	-1.46548	-0.116931	-1.46548	chr2-33803179-33803679	Nron	-2387
2.54555	2.46208	1.28892	1.06446	1.67319	1.10964	-1.46548	chr2-33812250-33812750	Nron	6684	distal
4.31776	4.09154	2.7252	1.742	1.78699	0.796414	-1.46548	chr2-33812889-33813389	Nron	7323	distal
2.44222	2.24127	0.698067	0.775585	0.421714	0.220259	-1.46548	chr2-33813440-33813940	Nron	7874	distal
2.20852	2.15189	1.20672	0.845526	0.421714	1.20333	-1.46548	chr2-34017033-34017533	Gm13404	39037	distal
4.15499	4.13273	2.6511	2.30049	3.47264	1.87824	1.35921	chr2-34129577-34130077	Gm38389	-18383	distal
3.74535	3.98835	1.3698	0.909281	0.0526927	-0.0723028	0.840924	chr2-34194056-34194556	Gm38389	-82862	distal
0.360794	0.417302	-0.0462362	-1.12262	-1.46548	-0.811849	-1.46548	chr2-34242833-34243333	C79798	-44688	distal
2.71292	2.83142	1.25716	0.909281	0.435043	0.977048	-1.46548	chr2-34355859-34356359	Pbx3	17033	distal
3.57915	3.58142	2.51151	0.626041	1.1547	1.97473	-1.46548	chr2-34363695-34364195	Pbx3	9197	distal
3.18457	3.26767	2.30943	1.40112	2.14958	0.567539	-1.46548	chr2-34526906-34527406	Mapkap1	120385	distal
0.572708	0.121454	-0.0168389	-0.62699	-1.46548	-0.811849	-1.46548	chr2-34549921-34550421	Mapkap1	143400	distal
1.68756	1.87636	1.31564	1.16602	0.595793	0.230349	-1.46548	chr2-34600678-34601178	Gapvd1	154304	distal
3.24266	3.17355	2.52436	1.64222	1.08576	0.622615	0.377649	chr2-35676033-35676533	Dab2ip	118017	distal
0.959642	0.65903	-0.439681	-0.763362	-1.46548	-1.46548	-1.46548	chr2-38006457-38006957	Crb2	230458	distal
1.16031	1.2882	-0.0389937	0.360939	-1.46548	-0.770558	-1.46548	chr2-38095775-38096275	Gm13556	-189282	distal
2.81608	2.89457	0.909049	0.512667	0.612822	-1.46548	-1.46548	chr2-38096359-38096859	Gm13556	-188698	distal
0.280544	0.128914	-0.811001	-0.728135	-1.46548	-1.46548	-1.46548	chr2-38113716-38114216	Gm13556	-171341	distal
1.83621	1.79806	1.1525	1.11012	0.110254	1.02985	-1.46548	chr2-38139495-38139995	Gm13556	-145562	distal
0.547959	0.15151	-0.682824	-0.514909	-1.46548	-0.116931	-1.46548	chr2-38164466-38164966	Gm13556	-120591	distal
0.705494	0.560936	-0.928354	-0.842333	-1.46548	-1.46548	-1.46548	chr2-38186373-38186873	Gm13556	-98684	distal
3.29203	3.14256	2.05976	1.06446	2.36361	-0.245784	-1.46548	chr2-38359737-38360237	Gm13584	3993
0.971296	1.00141	0.659098	0.0910443	-1.46548	-1.46548	-1.46548	chr2-38364746-38365246	Gm13584	-1016
0.856152	0.789834	0.502073	-0.110155	-1.46548	-1.46548	-1.46548	chr2-38365344-38365844	Gm13584	-1614
1.52479	1.63611	0.854616	0.512667	0.421714	-0.811849	-1.46548	chr2-38365918-38366418	Gm13584	-2188
3.44882	3.58096	2.76022	2.20162	2.9088	2.68265	1.05362	chr2-38423829-38424329	Gm13589	77	promoter
1.68954	1.66934	1.35224	0.50146	0.421714	-1.46548	-1.46548	chr2-38433703-38434203	Gm13589	9951	distal
2.5005	2.37266	2.09899	1.62563	0.715908	0.796414	-1.46548	chr2-40479188-40479688	Ppp6c	-1252987	distal
2.8176	3.12342	1.54732	0.187989	-1.46548	0.220259	-1.46548	chr2-41089069-41089569	Lrp1b	1564305	distal
0.319803	0.262914	-0.616762	-0.413764	-1.46548	-1.46548	-1.46548	chr2-41247617-41248117	Lrp1b	1405757	distal
1.58325	1.72973	-0.195755	-0.174931	-0.955038	-0.770558	-1.46548	chr2-41264148-41264648	Lrp1b	1389226	distal
4.35675	4.25311	2.43233	1.02506	-0.593887	3.49509	-1.46548	chr2-41498163-41498663	Lrp1b	1155211	distal
2.12369	1.97593	0.654237	0.267231	0.421714	-0.116931	-1.46548	chr2-41499147-41499647	Lrp1b	1154227	distal
1.86668	1.98878	-0.0168389	-0.325073	-1.46548	0.220259	-1.46548	chr2-44397848-44398348	Arhgap15os	-332774	distal
1.96693	2.02889	1.32617	0.78058	-1.46548	-0.811849	-1.46548	chr2-44462232-44462732	Arhgap15os	-397158	distal
0.892174	1.00839	0.111344	0.124197	-0.905346	-1.46548	-1.46548	chr2-44693866-44694366	Gtdc1	233541	distal
3.82447	3.74504	1.82951	1.67905	1.81852	2.43311	-1.46548	chr2-45024517-45025017	Zeb2os	-85940	distal
0.550625	0.380086	-0.00737356	-0.238218	-1.46548	-1.46548	-1.46548	chr2-45068102-45068602	Zeb2os	-42355	distal
3.11239	2.82134	1.6863	1.08135	0.638538	1.56074	-1.46548	chr2-45158943-45159443	Gm28643	2268
3.66236	3.87062	2.98988	2.00433	1.1547	2.11981	-1.46548	chr2-45225358-45225858	Gm28643	68683	distal
1.04054	1.5162	0.41438	0.504311	-1.46548	0.567539	-1.46548	chr2-45288237-45288737	Gm13479	-68778	distal
1.47051	1.34191	0.468998	0.466162	-0.394908	-1.46548	-1.46548	chr2-45389827-45390327	Gm13479	32812	distal
1.6888	1.48285	-0.162583	-0.514909	-1.46548	-0.770558	-1.46548	chr2-48477832-48478332	Gm13481	-20837	distal
1.80505	2.20376	1.35939	1.03457	0.595793	0.230349	-1.46548	chr2-48612215-48612715	Gm13481	-155220	distal
1.64338	1.72542	1.16919	-0.159248	-1.46548	-0.474659	-1.46548	chr2-48623972-48624472	Gm13481	-166977	distal
2.43952	1.92227	0.768054	0.764286	-1.46548	0.567539	-1.46548	chr2-49626886-49627386	Kif5c	7838	distal
0.771053	0.968383	0.174584	0.187989	-1.46548	-0.811849	-1.46548	chr2-49675903-49676403	Kif5c	56855	distal
2.23849	2.0409	1.41685	0.889753	0.133375	-0.770558	0.531177	chr2-49812000-49812500	Gm13480	698
3.98443	3.86923	2.03854	1.40273	2.56639	3.49509	-1.46548	chr2-49837683-49838183	Gm13480	-24985	distal
0.280544	0.514464	-0.399875	-0.179412	-1.46548	-1.46548	-1.46548	chr2-49912319-49912819	Gm13480	-99621	distal
0.144681	0.196396	-0.450606	-0.632585	-1.46548	-0.811849	-1.46548	chr2-50018645-50019145	Lypd6	-47534	distal
1.49091	1.82198	0.745536	0.922335	0.583706	-0.770558	0.91848	chr2-50100368-50100868	Lypd6	34189	distal
3.39688	2.57814	0.676146	1.19987	1.71805	-0.245784	-1.46548	chr2-50368955-50369455	Gm48908	-11195	distal
1.18535	1.15056	0.690917	0.728469	0.421714	-0.116931	-1.46548	chr2-50915844-50916344	Rnd3	233017	distal
2.25708	2.29588	0.469169	0.189651	0.805028	-0.474659	-1.46548	chr2-50965386-50965886	Rnd3	183475	distal
1.92704	1.74433	0.722132	0.456485	-1.46548	-0.423278	1.22407	chr2-50972177-50972677	Rnd3	176684	distal
0.0776351	0.247394	-0.821925	-1.29053	-1.46548	-1.46548	-1.46548	chr2-51036974-51037474	Rnd3	111887	distal
3.35699	3.50918	2.12303	0.189651	0.133375	2.26612	-1.46548	chr2-51038626-51039126	Rnd3	110235	distal
1.43559	1.14878	0.565795	-0.514909	-1.46548	-0.770558	-1.46548	chr2-51039132-51039632	Rnd3	109729	distal
2.04686	2.19131	0.946537	0.862164	1.34609	1.34307	-1.46548	chr2-51610839-51611339	Tas2r134	-16422	distal
1.37983	1.93937	-0.00737356	-0.54573	-1.46548	-0.474659	-1.46548	chr2-51649554-51650054	Tas2r134	22293	distal
1.57779	1.41434	0.314674	-0.246103	-0.593887	-0.116931	-1.46548	chr2-52039366-52039866	Tnfaip6	1607
2.33746	2.14878	1.50298	1.2035	1.64463	1.20333	0.840924	chr2-52674839-52675339	Cacnb4	1742
3.26592	3.04725	2.38511	2.16277	1.21091	1.51915	1.47298	chr2-52675392-52675892	Cacnb4	1189
0.477987	0.396759	0.00558163	-0.864251	-1.46548	-0.811849	-1.46548	chr2-53567936-53568436	Arl6ip6	376460	distal
1.7503	1.81329	0.910872	-0.158014	-0.0989812	-0.474659	-1.46548	chr2-55469110-55469610	Gm26794	-31500	distal
2.63426	2.51418	0.94133	-0.459497	-1.46548	-0.474659	-1.46548	chr2-56662864-56663364	Nr4a2	460889	distal
4.07575	3.89596	2.76311	1.67904	2.05962	2.93905	-1.46548	chr2-57283770-57284270	Gpd2	46385	distal
4.4652	3.76792	1.49151	1.27967	1.60425	1.06834	-1.46548	chr2-57378327-57378827	Gpd2	140942	distal
3.45776	3.64678	3.17775	1.60621	1.45988	0.800971	-1.46548	chr2-57820901-57821401	Gm33594	164866	distal
2.07115	1.86739	1.42225	0.811403	-1.46548	-1.46548	-1.46548	chr2-57860568-57861068	Gm33594	125199	distal
-0.0249813	-0.013479	-0.638988	-0.62699	-1.46548	-1.46548	-1.46548	chr2-58527037-58527537	Acvr1	39870	distal
2.62136	2.43137	0.995991	0.558511	0.805028	-0.811849	2.10664	chr2-58529966-58530466	Acvr1	36941	distal
2.19983	1.34688	0.0992315	-0.010564	-1.46548	-0.811849	-1.46548	chr2-59639683-59640183	Tanc1	27891	distal
1.25195	1.43026	-0.13806	-0.326909	-1.46548	-0.811849	-1.46548	chr2-59685139-59685639	Tanc1	73347	distal
1.61037	1.38466	0.434692	0.0594212	-1.46548	-0.116931	-1.46548	chr2-59852869-59853369	Wdsub1	29472	distal
1.74398	1.67162	0.647254	0.0552126	0.110254	-1.46548	0.840924	chr2-59979457-59979957	Gm13572	-57434	distal
3.81602	3.84945	3.1055	1.41686	2.61625	2.35391	1.22407	chr2-60126744-60127244	Gm13620	1898
0.480317	0.457397	-0.283528	-0.388157	-1.46548	-1.46548	-1.46548	chr2-60143790-60144290	Gm13620	18944	distal
1.64617	1.5788	1.38707	0.995451	0.940206	0.567539	1.47298	chr2-60200609-60201109	Baz2b	8980	distal
3.36501	2.2616	1.2117	0.953508	1.08576	-0.811849	-1.46548	chr2-60613297-60613797	Pla2r1	-60239	distal
0.331846	0.651985	-0.332033	-0.763106	-1.46548	-1.46548	-1.46548	chr2-62087569-62088069	Slc4a10	41357	distal
4.01153	4.05205	2.67625	1.78197	2.2426	-0.474659	-1.46548	chr2-62089267-62089767	Slc4a10	43055	distal
0.42454	0.380086	-0.311816	-0.350542	-1.46548	-1.46548	-1.46548	chr2-62149369-62149869	Slc4a10	103157	distal
2.13092	1.92443	0.713388	-0.459329	0.595793	-1.46548	-1.46548	chr2-62496925-62497425	Gcg	-13525	distal
4.33747	4.58035	3.26416	1.49823	2.18226	2.09858	-1.46548	chr2-62497485-62497985	Gcg	-14085	distal
1.39708	1.28883	-0.017062	0.0594212	-1.46548	-1.46548	-1.46548	chr2-62633773-62634273	Ifih1	12232	distal
3.59428	3.48719	1.91086	1.28216	2.06822	1.34734	2.52688	chr2-62645881-62646381	Ifih1	124	promoter
2.553	2.76818	1.64465	0.819812	1.53294	1.96925	-1.46548	chr2-63116762-63117262	Kcnh7	67275	distal
4.34835	4.4913	3.04872	1.83216	2.57998	3.81262	-1.46548	chr2-63117281-63117781	Kcnh7	66756	distal
3.1527	3.15872	1.62751	0.353356	1.1547	1.77875	-1.46548	chr2-63118031-63118531	Kcnh7	66006	distal
3.13571	3.34542	2.56959	1.26367	-0.0989812	-0.474659	-1.46548	chr2-63856657-63857157	Fign	241131	distal
4.55432	4.69835	3.01183	1.58193	1.61015	3.03554	1.22407	chr2-63963095-63963595	Fign	134693	distal
3.88387	4.06825	2.49031	0.897924	0.421714	2.18626	-1.46548	chr2-63963765-63964265	Fign	134023	distal
0.440455	0.196396	-0.23171	-0.731348	-1.46548	-0.811849	-1.46548	chr2-64603452-64603952	Gm13575	-209842	distal
0.616613	0.414703	-0.339358	-0.350542	-1.46548	-1.46548	-1.46548	chr2-64863508-64864008	Grb14	161229	distal
1.80695	1.52394	-0.400254	-0.423836	-1.46548	-0.474659	-1.46548	chr2-65267803-65268303	Cobll1	-28650	distal
4.48773	4.27127	1.94472	2.39555	2.83119	0.0674398	-1.46548	chr2-65275422-65275922	Cobll1	-36269	distal
0.373966	0.490917	-0.0462362	-1.12262	-1.46548	-1.46548	-1.46548	chr2-66814530-66815030	Scn7a	-29866	distal
0.364086	0.11961	-0.719879	-0.981927	-1.46548	-1.46548	-1.46548	chr2-67533718-67534218	Gm13601	-17443	distal
1.02414	0.946238	-0.0500016	-0.0507195	-0.0834486	-1.46548	-1.46548	chr2-68222586-68223086	Stk39	249432	distal
0.63073	0.516065	-0.867837	-0.613672	-0.394908	-0.811849	-1.46548	chr2-68486311-68486811	Gm13596	10479	distal
1.77385	1.76806	0.0328753	-0.0570145	-0.905346	-0.811849	-1.46548	chr2-69087852-69088352	Nostrin	-47698	distal
0.323459	0.295022	-0.183366	-0.160706	-1.46548	-0.811849	-1.46548	chr2-70816848-70817348	Tlk1	8630	distal
2.2943	2.15095	1.48249	0.124197	1.2344	-1.46548	1.22407	chr2-71304757-71305257	Slc25a12	62742	distal
2.16271	2.05652	1.76292	1.21031	0.421714	0.622615	-1.46548	chr2-71483447-71483947	Metap1d	30421	distal
0.982318	0.82822	0.220149	-0.238218	-1.46548	-0.811849	-1.46548	chr2-71609236-71609736	Dlx2	-62732	distal
0.577349	0.121454	-0.143651	-0.861361	-1.46548	-1.46548	-1.46548	chr2-71965415-71965915	Gm13746	9612	distal
2.06801	1.98088	0.897491	-0.0117507	-0.593887	-1.46548	1.17254	chr2-72107064-72107564	Rapgef4os1	41482	distal
3.79467	3.62904	1.79787	1.19526	2.45313	-0.245784	1.94765	chr2-72107717-72108217	Rapgef4os1	40829	distal
0.357036	0.584427	-0.172831	-1.29053	-0.0989812	-0.770558	-1.46548	chr2-72269570-72270070	Map3k20	-15817	distal
0.193394	0.359824	-0.195469	-0.246103	-1.46548	-1.46548	-1.46548	chr2-72429466-72429966	Cdca7	-46443	distal
0.278387	0.077917	-0.377878	-0.872036	-1.46548	-1.46548	-1.46548	chr2-72770537-72771037	6430710C18Rik	42930	distal
3.77547	3.62436	1.86228	1.06446	1.47795	0.800971	-1.46548	chr2-72832743-72833243	6430710C18Rik	-19276	distal
0.269814	0.483509	-0.821925	-0.54573	-1.46548	-1.46548	-1.46548	chr2-72903026-72903526	Sp3os	-76148	distal
1.06066	1.31535	0.284668	0.183633	0.421714	-0.811849	-1.46548	chr2-72912049-72912549	Sp3os	-67125	distal
3.32321	3.48537	1.79515	0.939163	2.05962	1.87824	0.377649	chr2-73085823-73086323	Gm11084	-99357	distal
0.440455	0.564398	0.305698	-0.208918	-1.46548	-1.46548	-1.46548	chr2-74137332-74137832	Gm13667	1825
-0.0349193	0.303045	-0.755863	-0.731348	-1.46548	-1.46548	-1.46548	chr2-74570291-74570791	4930445N08Rik	-8535	distal
0.506466	0.298133	-0.383851	-0.864251	-1.46548	-1.46548	-1.46548	chr2-74622198-74622698	Evx2	37109	distal
1.95041	1.81537	1.4239	0.920739	-1.46548	0.567539	0.91848	chr2-74705342-74705842	Hoxd8	977
1.27154	1.38637	0.882791	0.556894	0.421714	-0.116931	-1.46548	chr2-74732672-74733172	Gm28230	6194	distal
0.611059	0.542223	0.149465	-0.11562	-1.46548	-1.46548	-1.46548	chr2-75183245-75183745	A330043C09Rik	-5837	distal
1.26907	1.44967	0.64336	-0.344866	-0.0989812	-1.46548	-1.46548	chr2-75585846-75586346	Hnrnpa3	-73165	distal
3.00633	2.91415	2.30346	2.38337	1.71805	2.5754	1.77259	chr2-76028969-76029469	Ttc30a1	-47252	distal
1.88938	1.64074	1.11188	0.995451	-0.955038	0.567539	-1.46548	chr2-77172181-77172681	Ccdc141	-1795
0.514211	0.491744	-0.143651	-0.459497	-1.46548	-1.46548	-1.46548	chr2-77753609-77754109	Zfp385b	65780	distal
1.5297	1.43976	0.0709966	-0.238218	-1.46548	-1.46548	-1.46548	chr2-78586424-78586924	Ube2e3	-281450	distal
0.715975	0.925044	-0.238383	-0.986499	-1.46548	-0.811849	-1.46548	chr2-78834240-78834740	Ube2e3	-33634	distal
0.469104	0.700406	-0.23171	-0.613672	-1.46548	-1.46548	-1.46548	chr2-79148167-79148667	Itga4	-107009	distal
2.62093	2.25633	1.63604	-0.249397	-1.46548	-1.46548	-1.46548	chr2-79397045-79397545	Gm26755	-56690	distal
0.402314	0.344738	0.0539253	-0.0907211	-1.46548	-1.46548	-1.46548	chr2-80562653-80563153	Nckap1	18477	distal
2.02274	2.11478	0.902774	0.659676	1.2344	-0.474659	-1.46548	chr2-82080611-82081111	Zfp804a	27639	distal
0.941627	0.975781	-0.450606	-0.62699	-1.46548	-1.46548	-1.46548	chr2-83801331-83801831	Fam171b	-11055	distal
3.72956	3.47226	2.68931	2.3421	3.18735	2.18626	2.43978	chr2-84840623-84841123	Slc43a1	2023
0.0930311	-0.068358	-0.695346	-0.325073	-1.46548	-1.46548	-1.46548	chr2-84848494-84848994	Slc43a1	9894	distal
1.70816	1.6367	0.960006	0.623858	0.110254	0.796414	-1.46548	chr2-91065482-91065982	Slc39a13	4685
2.97519	2.82967	1.34427	0.889753	0.730971	-0.0723028	0.840924	chr2-91329714-91330214	Arfgap2	64990	distal
2.94926	2.76315	1.72486	1.29074	1.53294	0.980028	2.49408	chr2-91929954-91930454	Mdk	2093
4.19602	4.09162	3.58786	3.28847	3.77423	3.7252	3.44469	chr2-91931496-91931996	Mdk	551
3.32243	3.18162	2.55408	2.55843	2.92506	1.96925	2.70732	chr2-91932051-91932551	Mdk	-4	promoter
0.509609	0.600079	-0.928354	-1.14984	-1.46548	-1.46548	-1.46548	chr2-92262793-92263293	Pex16	-111633	distal
3.05291	3.17525	2.0707	0.247424	2.61435	-1.46548	-1.46548	chr2-92372700-92373200	Pex16	-1726
3.77936	3.90441	2.35705	0.870328	1.49231	-0.0723028	0.840924	chr2-93089641-93090141	Gm13802	8353	distal
3.68623	3.49637	3.02715	2.96688	1.94818	2.15334	1.43645	chr2-93226796-93227296	Trp53i11	39498	distal
4.59277	4.41111	3.67595	3.64975	2.76207	1.97473	-1.46548	chr2-93227750-93228250	Trp53i11	40452	distal
2.90769	3.07481	2.26725	1.4063	1.216	0.28511	2.55225	chr2-93439806-93440306	Gm10804	-12763	distal
1.71582	1.15832	0.41438	0.136287	-1.46548	0.220259	0.531177	chr2-93457428-93457928	Gm10804	4859
1.02414	0.766829	0.411177	0.113647	0.421714	-1.46548	-1.46548	chr2-93485379-93485879	Cd82	-22489	distal
1.72888	1.58551	-0.233949	-0.763106	-0.593887	-1.46548	-1.46548	chr2-96499454-96499954	Lrrc4c	181535	distal
3.17048	3.17972	2.68298	1.98143	1.68619	-0.245784	-1.46548	chr2-97524207-97524707	4930445B16Rik	-440896	distal
4.5904	4.47873	2.58997	1.73283	3.08499	-0.0723028	1.91951	chr2-97543533-97544033	4930445B16Rik	-460222	distal
3.27593	3.2023	1.77393	0.98339	0.595793	-0.474659	1.42929	chr2-97544222-97544722	4930445B16Rik	-460911	distal
1.27903	1.03708	0.053622	0.113647	-1.46548	-0.811849	-1.46548	chr2-97608872-97609372	4930445B16Rik	-525561	distal
1.87829	1.94013	0.468998	-0.323381	-0.0989812	-1.46548	-1.46548	chr2-97609442-97609942	4930445B16Rik	-526131	distal
2.10074	2.39652	0.825673	0.219579	0.800531	-0.474659	-1.46548	chr2-100399713-100400213	Gm29235	-1042234	distal
0.647473	0.799329	0.222821	-0.160706	-0.593887	-1.46548	-1.46548	chr2-101949671-101950171	Commd9	63674	distal
4.46046	4.5397	4.19481	3.18521	3.30292	2.59799	2.45846	chr2-102003346-102003846	Gm13919	-36033	distal
-0.341839	-0.178201	-0.719879	-1.14984	-1.46548	-1.46548	-1.46548	chr2-102357211-102357711	Trim44	50367	distal
3.30119	3.49481	2.71247	0.909281	2.10166	0.184454	1.05362	chr2-102406311-102406811	Trim44	1267
0.856136	0.841031	0.290914	-0.728135	-1.46548	-1.46548	-1.46548	chr2-102465859-102466359	Fjx1	-13610	distal
0.619037	0.650082	-0.383851	-1.16144	-1.46548	-1.46548	-1.46548	chr2-102675205-102675705	Slc1a2	16796	distal
1.84595	1.66151	0.922431	0.389781	-1.46548	0.220259	-1.46548	chr2-103021018-103021518	Pdhx	52245	distal
0.683735	0.811158	-0.0953078	-0.931024	-0.905346	-1.46548	-1.46548	chr2-103304472-103304972	Ehf	-1444
1.75482	1.5292	0.866336	0.60107	-0.394908	0.969895	-1.46548	chr2-104741610-104742110	Depdc7	1018
0.360794	0.247394	-0.616762	-1.14984	-1.46548	-1.46548	-1.46548	chr2-105003573-105004073	Eif3m	13257	distal
3.9387	3.74991	2.51438	1.57739	2.99993	0.762357	0.626558	chr2-105108743-105109243	Gm11060	16975	distal
4.51855	4.48265	3.24118	1.66307	2.29303	4.22496	-1.46548	chr2-105516262-105516762	4930527A07Rik	40011	distal
4.08242	4.05111	2.10253	1.74896	1.43444	2.4258	0.840924	chr2-105611920-105612420	Paupar	49173	distal
2.16593	1.983	1.01123	1.10793	0.932732	1.10964	-1.46548	chr2-105612670-105613170	Paupar	48423	distal
4.15182	3.90499	2.98629	2.06946	3.36641	2.26612	1.45419	chr2-105616327-105616827	Paupar	44766	distal
2.93482	2.72429	1.97675	0.83733	1.53294	0.796414	1.56259	chr2-105659892-105660392	Paupar	1201
3.10048	3.06497	1.78542	0.721326	1.21762	1.10964	0.531177	chr2-105660461-105660961	Paupar	632
3.09342	3.1309	1.01123	0.900879	1.1547	-0.245784	2.18383	chr2-105662353-105662853	Paupar	-1260
2.70086	2.6799	1.80398	0.970819	-0.0989812	1.46008	-1.46548	chr2-105671707-105672207	Pax6os1	-1627
3.27087	3.21631	2.06835	1.28637	2.03709	1.63616	1.49901	chr2-105672238-105672738	Pax6os1	-2158
3.21352	2.99916	2.22995	1.35063	2.16973	1.77758	-1.46548	chr2-105674250-105674750	Pax6os1	-4170
1.76834	1.73216	0.641497	0.667774	1.3482	-0.811849	-1.46548	chr2-105678219-105678719	Pax6os1	-8139	distal
4.43615	4.25697	2.90012	1.61266	2.56561	1.32731	1.05362	chr2-105686710-105687210	Pax6os1	-16630	distal
1.45605	1.3324	0.795521	0.337216	0.583706	-0.116931	-1.46548	chr2-105698394-105698894	Gm13954	-10355	distal
3.33719	3.42712	2.52996	0.527562	2.21907	0.567539	-1.46548	chr2-105753459-105753959	Gm13954	44710	distal
4.26797	4.22865	3.82553	2.86941	3.64233	2.29476	0.91848	chr2-106083754-106084254	Gm29053	-43508	distal
0.55594	0.214809	-0.894653	-1.14984	-1.46548	-1.46548	-1.46548	chr2-106428854-106429354	Gm14015	93999	distal
1.83997	1.912	0.969778	0.537278	-1.46548	0.969895	-1.46548	chr2-106700100-106700600	Mpped2	7081	distal
0.967904	0.841031	0.343819	-0.524273	-1.46548	-1.46548	-1.46548	chr2-106729076-106729576	Mpped2	36057	distal
0.322443	0.465701	-0.23171	-0.459329	-1.46548	-1.46548	-1.46548	chr2-106839495-106839995	Arl14ep	134679	distal
2.70086	2.82181	0.0865256	-0.323381	0.906157	-1.46548	0.531177	chr2-109743555-109744055	Gm45346	-67214	distal
1.87551	1.76911	0.667466	0.635156	1.3482	-0.811849	-1.46548	chr2-109943641-109944141	Lgr4	26244	distal
0.256038	0.0447448	-0.283528	-0.238218	-1.46548	-1.46548	-1.46548	chr2-109951029-109951529	Lgr4	33632	distal
2.75293	3.00391	2.42191	1.312	-0.593887	-0.474659	-1.46548	chr2-113428190-113428690	Gm13963	12654	distal
1.17459	1.12624	0.246547	0.0594212	-1.46548	-1.46548	0.752051	chr2-113538015-113538515	Gm13964	-34231	distal
3.62154	3.61759	1.66163	1.39573	-1.46548	-0.770558	-1.46548	chr2-113818042-113818542	Scg5	10829	distal
0.7019	0.523261	-1.34348	-1.16144	-1.46548	-1.46548	-1.46548	chr2-113846227-113846727	Arhgap11a	2184
0.991652	1.11774	0.41438	-0.0945737	0.421714	-0.811849	-1.46548	chr2-114734111-114734611	Dph6	-79397	distal
4.01754	3.94941	2.36168	2.05386	3.53927	0.220259	-1.46548	chr2-114735153-114735653	Dph6	-80439	distal
3.6009	3.67117	3.09301	1.9839	1.40074	2.70189	-1.46548	chr2-115056651-115057151	Gm28493	-78649	distal
1.09178	0.589071	0.0284673	-0.0817359	-1.46548	-1.46548	-1.46548	chr2-115094746-115095246	Gm28493	-40554	distal
3.16629	3.03423	0.988799	0.389781	-1.46548	-0.811849	-1.46548	chr2-115131470-115131970	Gm28493	-3830
4.6829	4.69893	2.2498	1.14196	2.3198	1.51915	-1.46548	chr2-115132059-115132559	Gm28493	-3241
0.51522	0.0479975	-0.894653	-1.04698	-1.46548	-1.46548	-1.46548	chr2-115328504-115329004	4930528P14Rik	15526	distal
1.09646	1.04985	0.0328753	-0.595445	-1.46548	-1.46548	-1.46548	chr2-115466114-115466614	3110099E03Rik	61380	distal
0.403223	0.409768	-0.164207	-0.62699	-1.46548	-0.811849	-1.46548	chr2-115466860-115467360	3110099E03Rik	60634	distal
3.18721	3.10858	0.053622	-0.0945737	0.924282	-0.474659	0.531177	chr2-115499804-115500304	3110099E03Rik	27690	distal
1.10997	0.883016	-0.283689	-0.62699	-1.46548	-1.46548	0.531177	chr2-115500367-115500867	3110099E03Rik	27127	distal
1.79038	1.70201	0.053622	-0.728135	-1.46548	-0.811849	-1.46548	chr2-115520632-115521132	3110099E03Rik	6862	distal
0.69643	0.436347	-0.0651826	-0.845811	-1.46548	-1.46548	-1.46548	chr2-115521449-115521949	3110099E03Rik	6045	distal
3.33581	3.36431	2.54073	1.43739	2.11461	2.50404	-1.46548	chr2-115538313-115538813	3110099E03Rik	-10819	distal
1.41813	1.42478	0.888277	0.459614	0.421714	-1.46548	-1.46548	chr2-115538903-115539403	3110099E03Rik	-11409	distal
1.78885	1.97928	1.37315	0.0542119	-1.46548	-0.474659	-1.46548	chr2-115602051-115602551	BC052040	20585	distal
3.85247	3.97142	3.14733	2.02103	1.46907	1.56074	1.77407	chr2-115852559-115853059	Meis2	213030	distal
3.60823	3.60395	2.79909	1.5091	0.774299	0.463781	1.05362	chr2-115856598-115857098	Meis2	208991	distal
0.186201	0.35877	-0.448598	-0.428054	-1.46548	-1.46548	-1.46548	chr2-115952256-115952756	Meis2	113333	distal
2.51828	2.54207	0.419724	0.463771	1.43444	-1.46548	-1.46548	chr2-115998375-115998875	Meis2	67214	distal
2.13563	1.95138	1.62242	1.14732	0.932732	-1.46548	-1.46548	chr2-116052581-116053081	Meis2	13008	distal
2.65823	2.91777	2.15343	1.26725	1.53801	-0.245784	-1.46548	chr2-116055290-116055790	Meis2	10299	distal
2.98061	2.96609	1.91284	1.45479	1.78699	-0.811849	-1.46548	chr2-116059615-116060115	Meis2	5974	distal
1.22197	1.07536	0.292973	0.0542119	-1.46548	-0.770558	-1.46548	chr2-116068471-116068971	2700033N17Rik	-1277
2.69623	2.91317	1.92926	1.45735	0.421714	0.567539	-1.46548	chr2-116075306-116075806	2700033N17Rik	-8112	distal
3.7557	3.61932	3.10955	2.84184	1.71805	1.34307	-1.46548	chr2-116075888-116076388	2700033N17Rik	-8694	distal
2.81711	2.62047	1.75087	0.811696	-0.593887	0.567539	-1.46548	chr2-116321995-116322495	2700033N17Rik	-254801	distal
2.28644	2.10471	0.974728	0.183633	-0.593887	-0.474659	-1.46548	chr2-116606407-116606907	Gm13990	270511	distal
1.72857	1.56753	0.537969	0.424003	-0.593887	-0.245784	-1.46548	chr2-117455813-117456313	Gm13982	-38366	distal
-0.10874	-0.295529	-0.616762	-0.728135	-1.46548	-1.46548	-1.46548	chr2-117637381-117637881	Gm28183	166033	distal
1.23502	1.09786	-0.494048	-0.728135	-1.46548	0.567539	-1.46548	chr2-117924894-117925394	4930412B13Rik	103216	distal
2.23239	2.00628	0.830925	0.484221	0.212479	0.220259	-1.46548	chr2-117943648-117944148	4930412B13Rik	121970	distal
0.743105	0.650082	0.0700198	-0.0269294	-0.0989812	-1.46548	-1.46548	chr2-118389907-118390407	Eif2ak4	1539
4.05822	4.24035	2.4521	1.57879	3.10081	1.10964	3.04406	chr2-118510320-118510820	Srp14	-30859	distal
4.34185	4.55029	3.42165	2.6182	3.76795	2.69924	1.05362	chr2-118544191-118544691	Bmf	5246	distal
2.3458	2.57778	1.37407	1.01208	-0.593887	1.63616	-1.46548	chr2-119262951-119263451	Rhov	8071	distal
4.31068	4.49214	3.59557	2.49716	3.30963	3.65841	0.752051	chr2-122351814-122352314	Shf	17098	distal
0.709357	0.49212	-0.183366	-0.326909	-1.46548	-1.46548	-1.46548	chr2-123153056-123153556	Sqor	388069	distal
1.49371	1.45068	0.284668	0.189719	-0.287883	-0.811849	-1.46548	chr2-125620360-125620860	Cep152	4503
0.373966	0.15151	-1.34348	-1.29756	-1.46548	-0.116931	-1.46548	chr2-128565715-128566215	Spdye4c	-25244	distal
0.234913	-0.0594039	-0.755863	-0.413764	-1.46548	-1.46548	-1.46548	chr2-128881172-128881672	Fbln7	18441	distal
1.71927	1.47346	0.620461	0.0594212	-1.46548	-1.46548	1.05362	chr2-129947693-129948193	Gm28196	-625
3.43935	3.40249	2.87956	1.76787	2.40382	1.87824	-1.46548	chr2-130495937-130496437	Ptpra	45909	distal
2.28665	2.10465	1.35977	0.46555	0.435043	-0.474659	-1.46548	chr2-130749613-130750113	Slc4a11	-52344	distal
3.19584	3.21177	2.64333	1.69025	1.21091	2.40044	0.626558	chr2-131506400-131506900	Smox	15154	distal
2.05728	1.93404	1.20654	0.6006	-1.46548	-0.474659	-1.46548	chr2-131993130-131993630	Rassf2	36878	distal
3.34126	3.18767	2.20646	2.10168	1.45988	0.969895	0.91848	chr2-131993633-131994133	Rassf2	36375	distal
0.776429	0.841031	-0.336843	0.164847	-1.46548	-0.116931	0.314457	chr2-132305968-132306468	Cds2	43070	distal
1.71136	1.93404	1.20316	0.809504	1.21091	0.230349	-1.46548	chr2-132389508-132390008	Prokr2	-4311
0.346811	0.104145	-0.500197	-0.981927	-1.46548	-1.46548	-1.46548	chr2-132406171-132406671	4921508D12Rik	-18320	distal
1.02414	0.949502	0.388256	-0.773273	-1.46548	-0.811849	-1.46548	chr2-132443895-132444395	4921508D12Rik	19404	distal
3.9477	4.13205	3.34996	1.36803	2.82778	2.29892	-1.46548	chr2-132444684-132445184	4921508D12Rik	20193	distal
2.78701	2.69727	0.107204	-0.0507195	0.421714	-0.0723028	-1.46548	chr2-132445971-132446471	4921508D12Rik	21480	distal
-0.123465	0.0647309	-0.719879	-0.62699	-1.46548	-1.46548	-1.46548	chr2-134968484-134968984	Plcb1	182667	distal
0.237882	0.104145	-0.311816	-0.459329	-1.46548	-1.46548	-1.46548	chr2-135419340-135419840	9630028H03Rik	163994	distal
0.862502	0.542223	0.22023	0.113647	-0.0989812	-0.811849	-1.46548	chr2-138446396-138446896	Gm14061	-142746	distal
1.3509	1.28379	0.447407	-0.632585	-1.46548	-1.46548	-1.46548	chr2-138648442-138648942	Gm14061	59300	distal
3.60747	3.57106	2.40466	1.53033	-0.287883	-0.474659	0.626558	chr2-138897095-138897595	Gm14061	307953	distal
2.42555	2.59827	0.414503	0.0487987	0.647112	-0.811849	0.626558	chr2-140703327-140703827	Flrt3	-32108	distal
0.435356	0.316787	-0.894653	-0.931024	-1.46548	-1.46548	-1.46548	chr2-141164660-141165160	Macrod2os2	70516	distal
0.514211	0.676602	0.0709966	-0.0117507	-0.955038	-0.770558	-1.46548	chr2-142162540-142163040	Kif16b	738741	distal
2.52955	2.30088	0.800498	0.142068	-0.593887	-1.46548	-1.46548	chr2-142303030-142303530	Kif16b	598251	distal
0.584373	0.539749	-0.639516	0.0594212	-1.46548	-0.811849	-1.46548	chr2-142735660-142736160	Kif16b	165621	distal
0.274173	0.132292	-0.821925	-0.763106	-1.46548	-1.46548	-1.46548	chr2-144660815-144661315	Dtd1	61168	distal
2.77626	2.65823	1.43244	0.60107	0.0526927	1.00099	-1.46548	chr2-145955970-145956470	Crnkl1	-21206	distal
1.20955	1.17819	-0.117385	-0.413764	0.421714	-0.811849	-1.46548	chr2-146073247-146073747	Crnkl1	-138483	distal
1.11569	1.13173	0.442206	0.0316764	-1.46548	-0.811849	-1.46548	chr2-146087993-146088493	Insm1	-133678	distal
1.85764	1.93898	1.24244	-0.160706	-0.0834486	-0.116931	-1.46548	chr2-146172024-146172524	Insm1	-49647	distal
3.97497	3.80644	3.46747	2.11036	2.74861	0.449134	-1.46548	chr2-146256980-146257480	A930019D19Rik	-2056
3.71515	3.7898	1.57991	0.456485	2.97867	1.51915	-1.46548	chr2-146262090-146262590	A930019D19Rik	3054
4.44954	4.31225	2.64016	1.57879	2.36361	-0.0723028	-1.46548	chr2-146330724-146331224	A930019D19Rik	71688	distal
1.46893	1.69801	0.745536	0.236019	1.09922	0.220259	-1.46548	chr2-146400725-146401225	Ralgapa2	111369	distal
1.82796	1.81992	0.654237	1.07193	-0.394908	1.20333	-1.46548	chr2-146693872-146694372	Gm14114	145610	distal
0.149337	-0.0309112	-0.821925	-0.538299	-1.46548	-1.46548	-1.46548	chr2-147052366-147052866	Nkx2-4	32829	distal
4.06255	3.84942	2.84073	1.36189	3.30963	0.449134	2.9711	chr2-147298397-147298897	Gm14110	26440	distal
1.43801	1.22847	0.895417	0.811403	-0.0989812	-1.46548	-1.46548	chr2-148082215-148082715	Foxa2	-35496	distal
1.90292	1.60611	-0.638988	-0.731348	-0.287883	0.969895	-1.46548	chr2-148242194-148242694	Sstr4	-152900	distal
2.70921	2.3325	0.811226	0.565252	-1.46548	-0.116931	0.91848	chr2-150772416-150772916	Pygb	-14069	distal
1.28853	0.74202	-0.017062	-0.0817359	-1.46548	-0.811849	-1.46548	chr2-150854779-150855279	Abhd12	49712	distal
3.41034	3.54324	3.16756	3.00261	2.77711	3.15826	2.9315	chr2-150903968-150904468	Abhd12	523
1.55108	1.57367	0.7239	0.564224	0.595793	-0.811849	-1.46548	chr2-152459031-152459531	Defb23	5339	distal
0.387815	0.381772	-0.383851	-0.763106	-1.46548	-1.46548	-1.46548	chr2-152749613-152750113	Cox4i2	-4310
0.281939	0.34913	-0.682824	-0.931024	-1.46548	-1.46548	-1.46548	chr2-152850877-152851377	Tpx2	3163
2.62389	2.46254	0.661975	0.445705	0.421714	0.622615	-1.46548	chr2-153425481-153425981	4930404H24Rik	-67059	distal
3.76213	3.73219	1.1961	0.920739	0.880529	1.9225	1.35921	chr2-153496870-153497370	4930404H24Rik	4330
3.01171	3.12916	2.31842	1.81589	-0.394908	1.64906	2.14583	chr2-153600291-153600791	Commd7	32240	distal
1.69727	1.82052	0.992459	1.03318	0.715908	0.220259	1.22407	chr2-154551623-154552123	Actl10	97	promoter
1.86674	1.63077	1.14965	0.50146	-1.46548	-0.116931	-1.46548	chr2-154703419-154703919	Gm14216	34782	distal
0.975842	1.35521	0.375769	0.512667	-0.593887	-1.46548	0.531177	chr2-155481969-155482469	Ncoa6	-8325	distal
0.526866	0.330553	-0.538665	-0.986499	-1.46548	-1.46548	-1.46548	chr2-155569120-155569620	Acss2os	-12440	distal
3.8908	3.94368	2.85245	2.71391	2.18159	1.73682	2.50085	chr2-155863236-155863736	Fam83c	-28632	distal
3.4064	3.34327	1.1525	1.07193	1.90279	0.449134	2.52819	chr2-157432453-157432953	Src	14259	distal
1.91699	1.78544	1.49533	1.00817	-1.46548	-0.474659	-1.46548	chr2-157512053-157512553	Gm14286	33166	distal
-0.0639741	0.258793	-0.500197	-1.14984	-1.46548	-1.46548	-1.46548	chr2-157570081-157570581	Blcap	943
1.87365	1.88613	0.958665	0.773989	1.04442	-1.46548	-1.46548	chr2-157696206-157696706	Ctnnbl1	-40945	distal
2.28572	2.11984	0.811226	0.775585	1.14111	-0.811849	0.626558	chr2-157750103-157750603	Ctnnbl1	12952	distal
4.42769	4.39648	2.91375	2.42515	3.75193	2.7049	0.724806	chr2-157751636-157752136	Ctnnbl1	14485	distal
2.02146	1.79051	1.00481	1.2035	-0.377062	0.969895	-1.46548	chr2-158711644-158712144	Ppp1r16b	46496	distal
2.06521	2.38989	0.567451	-0.088076	-1.46548	0.463781	-1.46548	chr2-158972117-158972617	Dhx35	177560	distal
3.88755	4.07848	3.14093	2.56965	3.21979	3.45923	1.77407	chr2-159002780-159003280	Dhx35	208223	distal
3.36441	3.11933	1.86804	2.00072	0.133375	-0.811849	0.908483	chr2-159414532-159415032	Gm14223	532594	distal
0.797958	0.63453	-0.556246	-0.249397	-1.46548	-1.46548	-1.46548	chr2-159437619-159438119	Gm14223	509507	distal
1.33395	1.5046	0.00558163	-0.524273	-1.46548	-1.46548	-1.46548	chr2-159438425-159438925	Gm14223	508701	distal
2.90193	2.88801	0.469169	0.219579	-1.46548	-1.46548	-1.46548	chr2-159438934-159439434	Gm14223	508192	distal
1.04034	1.043	0.284668	0.219579	-1.46548	-0.770558	-1.46548	chr2-160374164-160374664	Mafb	-7349	distal
0.919079	1.09637	0.496767	0.0361354	-1.46548	-1.46548	0.314457	chr2-160378194-160378694	Mafb	-11379	distal
1.05045	0.903365	0.0700198	-0.249397	-1.46548	-0.811849	-1.46548	chr2-160415818-160416318	Mafb	-49003	distal
1.95717	2.10487	0.647254	-0.512527	1.2344	-0.811849	-1.46548	chr2-160925111-160925611	Gm14228	1287
2.17132	2.15248	0.882791	1.04766	-0.0989812	-0.811849	-1.46548	chr2-161332549-161333049	Gm14241	1485
2.95583	1.66308	0.0148192	-0.088076	-1.46548	-0.116931	-1.46548	chr2-162131417-162131917	Ptprtos	-259146	distal
1.52166	1.43976	0.718305	-0.159248	0.272247	0.567539	-1.46548	chr2-162792114-162792614	Gm14255	75830	distal
1.20806	1.16416	0.76328	0.564224	-1.46548	-0.811849	-1.46548	chr2-164184296-164184796	Wfdc5	-1804
1.52901	1.50397	1.06575	0.238541	0.429303	-1.46548	1.05362	chr2-164386888-164387388	Slpi	1957
4.22269	4.05183	2.26104	2.01544	1.2344	2.69952	-1.46548	chr2-165076901-165077401	1700025C18Rik	13599	distal
1.30921	1.35352	0.619457	-0.0233	-0.394908	0.220259	-1.46548	chr2-165131348-165131848	Gm14397	-27814	distal
3.34268	3.11326	2.15896	1.03993	0.595793	2.76447	1.22248	chr2-165183906-165184406	Gm14397	24744	distal
2.29161	2.32132	0.764053	0.393785	-1.46548	-0.474659	-1.46548	chr2-165248921-165249421	Cdh22	-14318	distal
2.04797	2.06116	0.930223	0.289565	0.940206	0.230349	-1.46548	chr2-165606917-165607417	Gm28163	-5380	distal
0.650988	1.00839	-0.399875	-0.423836	-1.46548	-0.770558	-1.46548	chr2-165803862-165804362	Gm11465	-75913	distal
3.55543	3.58894	2.63069	2.18196	1.40074	2.7049	2.49821	chr2-165880419-165880919	Gm11465	644
1.33714	1.17904	0.545128	-0.350542	-0.593887	-1.46548	-1.46548	chr2-166279616-166280116	Gm11468	5958	distal
2.46352	2.50885	0.620461	0.897301	0.136674	-1.46548	1.87167	chr2-166471630-166472130	5031425F14Rik	24429	distal
3.64733	3.91725	2.67744	1.87299	-0.287883	1.34307	-1.46548	chr2-166679200-166679700	Prex1	34382	distal
2.16406	2.06072	1.12827	0.598565	1.39284	-0.0723028	-1.46548	chr2-168125209-168125709	Gm14235	28074	distal
2.21306	1.92443	1.55339	1.2035	-0.593887	-1.46548	-1.46548	chr2-168761949-168762449	Sall4	5744	distal
0.665321	0.755225	-0.439681	-0.325073	-1.46548	-0.811849	-1.46548	chr2-169134731-169135231	Gm14258	28528	distal
1.08366	1.27454	0.206298	0.136287	0.421714	-0.811849	-1.46548	chr2-169357262-169357762	Gm14250	-31569	distal
4.00968	4.16391	3.26485	2.81816	2.89296	1.88027	1.84978	chr2-169961636-169962136	Gm26883	-73383	distal
2.91429	2.93179	2.51438	1.13733	2.35662	0.463781	1.95003	chr2-169962172-169962672	Gm26883	-73919	distal
0.93883	1.04983	0.563693	-0.0507195	-0.0989812	-0.474659	0.752051	chr2-170221692-170222192	Gm17619	-27889	distal
0.744805	0.565236	0.22023	-0.159248	-1.46548	-1.46548	-1.46548	chr2-170237882-170238382	Gm17619	-44079	distal
1.18915	1.01542	0.76328	0.00418933	-1.46548	-1.46548	0.531177	chr2-170288677-170289177	Bcas1os2	-67434	distal
1.41346	1.19753	0.745536	0.640368	-1.46548	-1.46548	0.53533	chr2-170345308-170345808	Bcas1os2	-10803	distal
0.861058	0.867451	0.0773531	-0.981927	-0.0989812	-1.46548	-1.46548	chr2-170547383-170547883	Gm14637	-28421	distal
1.93397	1.68703	0.952185	0.863189	0.429303	0.230349	-1.46548	chr2-170549671-170550171	Gm14637	-26133	distal
2.77686	2.8263	1.3628	0.102864	1.17646	1.72773	-1.46548	chr2-170659253-170659753	Gm14264	2962
4.20813	4.28896	2.23508	1.3046	3.16353	1.20592	0.908483	chr2-170836891-170837391	Dok5	105334	distal
0.715211	0.35233	-1.17099	-0.731348	-1.46548	-1.46548	-1.46548	chr2-171192734-171193234	Gm14266	-285	promoter
2.83691	2.73497	0.927116	0.168556	0.595793	-1.46548	-1.46548	chr2-171196947-171197447	Gm14266	3928
2.73715	2.8997	0.735297	0.183633	-1.46548	-1.46548	-1.46548	chr2-171285657-171286157	1700007M16Rik	51898	distal
0.478806	0.472393	-0.439681	-0.273694	-1.46548	-0.811849	-1.46548	chr2-172058959-172059459	Gm14271	12683	distal
3.43945	3.47568	3.07988	2.68191	2.10948	1.80659	0.752051	chr2-172215748-172216248	Mc3r	-32494	distal
3.57054	3.7713	2.80688	1.52062	3.21963	0.622615	-1.46548	chr2-172282250-172282750	Gm14275	-5633	distal
3.2886	3.21391	2.94192	2.42946	2.79567	2.8785	2.70732	chr2-172345975-172346475	Fam210b	660
0.585289	0.658254	-0.354948	-0.864251	-1.46548	-1.46548	-1.46548	chr2-172356494-172356994	Fam210b	11179	distal
4.06669	3.92531	2.75013	2.04844	1.1547	2.4258	3.3866	chr2-172549248-172549748	Tfap2c	-95	promoter
1.95458	2.19113	1.63786	1.10744	-0.287883	0.969895	-1.46548	chr2-172583307-172583807	Tfap2c	33964	distal
1.59543	1.41068	0.543876	0.353356	-1.46548	-1.46548	-1.46548	chr2-172698400-172698900	Tfap2c	149057	distal
0.399951	0.316787	-0.283528	-0.674415	-1.46548	-1.46548	-1.46548	chr2-172725754-172726254	Tfap2c	176411	distal
2.10659	1.93122	1.40653	1.09315	0.924282	0.463781	0.840924	chr2-173413407-173413907	Gm14642	19091	distal
3.85584	3.749	1.98319	0.953508	1.53801	0.762357	-1.46548	chr2-173642214-173642714	Rab22a	-17296	distal
3.13382	3.08223	2.04886	1.07574	2.09252	-0.245784	-1.46548	chr2-173642766-173643266	Rab22a	-16744	distal
2.46349	2.40767	1.92698	1.82087	1.74009	1.46008	1.87167	chr2-177464705-177465205	Zfp970	222	promoter
2.5751	2.57885	1.22481	0.187989	0.595793	0.449134	-1.46548	chr2-178587146-178587646	Cdh26	156865	distal
1.77412	1.79174	0.398485	-0.110155	-1.46548	-0.811849	-1.46548	chr2-178948347-178948847	4930591A17Rik	-466339	distal
1.09404	1.19029	0.398485	0.124197	-1.46548	-1.46548	-1.46548	chr2-179070299-179070799	4930591A17Rik	-344387	distal
1.01191	1.21636	0.0284673	-0.413764	-1.46548	-1.46548	-1.46548	chr2-179264648-179265148	4930591A17Rik	-150038	distal
3.17934	3.25736	2.15343	1.77377	2.05962	1.46553	-1.46548	chr2-179265365-179265865	4930591A17Rik	-149321	distal
1.35227	1.58278	-0.251299	-0.344866	-1.46548	-1.46548	-1.46548	chr2-179334570-179335070	4930591A17Rik	-80116	distal
1.43748	1.41258	-0.00737356	-0.864251	0.805028	-1.46548	-1.46548	chr2-179428859-179429359	Cdh4	-13322	distal
4.1798	3.93967	3.42768	2.90681	3.08499	3.0813	2.29191	chr2-179442124-179442624	Cdh4	-57	promoter
3.5804	3.33375	1.35726	0.773989	0.698069	1.08997	-1.46548	chr2-179535139-179535639	Cdh4	92958	distal
4.56836	4.33301	3.88335	2.98784	3.89	2.98464	1.87232	chr2-179537208-179537708	Cdh4	95027	distal
2.45445	2.41975	1.96644	1.35152	0.800531	-0.245784	-1.46548	chr2-179800360-179800860	Taf4	176036	distal
3.44525	3.22529	2.52745	1.69532	1.52802	2.26493	2.57248	chr2-180225066-180225566	Lama5	543
1.11771	1.12599	0.374999	0.189719	-1.46548	-0.811849	-1.46548	chr2-181153820-181154320	Eef1a2	2944
0.919079	0.978518	-0.556246	-0.981927	-1.46548	-0.770558	-1.46548	chr3-4593891-4594391	1110015O18Rik	-203417	distal
4.13416	4.08512	3.56926	2.65034	3.67491	2.4258	2.43949	chr3-5218203-5218703	Zfhx4	-73	promoter
2.31726	2.4879	2.03737	0.837622	1.34609	-0.474659	0.724806	chr3-5220734-5221234	2700069I18Rik	-143	promoter
1.47536	1.63611	0.0709966	-0.524273	-1.46548	-1.46548	-1.46548	chr3-5233348-5233848	2700069I18Rik	-12757	distal
4.1257	3.88313	1.43931	1.17296	2.35259	-0.245784	-1.46548	chr3-5349620-5350120	2700069I18Rik	-129029	distal
0.647473	0.591892	0.320875	-0.280557	-1.46548	-1.46548	-1.46548	chr3-8035056-8035556	1700010I02Rik	-80417	distal
0.619037	0.34072	-0.450606	-0.246103	-0.905346	-1.46548	-1.46548	chr3-8546748-8547248	Stmn2	37638	distal
2.76534	2.88026	1.46744	0.620405	1.97173	-0.474659	-1.46548	chr3-8736235-8736735	C230057A21Rik	-125	promoter
1.93826	2.14141	0.910872	-0.728135	-1.46548	-1.46548	-1.46548	chr3-9170240-9170740	Zbtb10	-80112	distal
1.3585	1.31036	0.818867	0.123213	-1.46548	0.449134	-1.46548	chr3-9718957-9719457	Gm16337	-38400	distal
-0.105054	-0.263614	-0.682824	-0.864251	-1.46548	-1.46548	-1.46548	chr3-9841740-9842240	Pag1	-8311	distal
1.41871	1.19073	-0.0389937	-0.931024	-1.46548	-0.811849	-1.46548	chr3-10702319-10702819	Snx16	-262467	distal
0.68443	0.530583	0.0700198	-1.03217	-1.46548	-1.46548	-1.46548	chr3-10782095-10782595	Snx16	-342243	distal
0.193394	0.243254	-0.332033	-0.326909	-1.46548	-1.46548	-1.46548	chr3-17613429-17613929	Mir124-2hg	-176242	distal
1.16699	0.954363	-0.283528	0.0361354	-1.46548	-1.46548	-1.46548	chr3-18189205-18189705	Cyp7b1	53883	distal
3.77406	3.60119	0.660029	0.463771	0.583706	-0.0723028	-1.46548	chr3-18189791-18190291	Cyp7b1	53297	distal
3.63017	3.62013	2.95682	1.70735	0.967021	0.800971	-1.46548	chr3-18453939-18454439	Gm30667	7065	distal
1.54529	1.33599	0.722132	-0.280557	-1.46548	-1.46548	-1.46548	chr3-18455484-18455984	Gm30667	5520	distal
4.54082	4.57814	3.67623	2.17715	3.98912	0.0674398	-1.46548	chr3-18456148-18456648	Gm30667	4856
0.402314	0.312212	-1.06667	-0.986499	-1.46548	-1.46548	-1.46548	chr3-20353537-20354037	Agtr1b	13390	distal
2.74533	2.91585	2.45308	1.50066	0.595793	-0.811849	0.314457	chr3-21296557-21297057	Gm29137	-27717	distal
2.01153	2.14141	1.20674	-0.216765	0.595793	-1.46548	-1.46548	chr3-23114584-23115084	Gm37021	28859	distal
3.35575	3.33859	0.848131	0.052041	1.53801	2.04522	-1.46548	chr3-25884768-25885268	A830092H15Rik	-446132	distal
3.15329	2.69089	1.77741	0.713876	1.22635	-1.46548	-1.46548	chr3-25903104-25903604	A830092H15Rik	-427796	distal
1.25168	1.33587	0.14186	0.168556	-1.46548	-0.811849	-1.46548	chr3-26011019-26011519	A830092H15Rik	-319881	distal
1.58078	1.4065	0.796308	0.411962	0.272247	-0.116931	-1.46548	chr3-27059394-27059894	Ect2	94234	distal
0.584373	0.3324	-0.682824	-0.54573	-1.46548	-1.46548	-1.46548	chr3-27063289-27063789	Ect2	90339	distal
0.677067	0.676602	-0.0953078	-0.159248	-1.46548	-1.46548	-1.46548	chr3-27423739-27424239	Ghsr	52638	distal
1.33714	1.43192	-0.0953078	-0.0233	-1.46548	-0.474659	-1.46548	chr3-28380185-28380685	Tnik	117221	distal
3.33637	3.11933	1.69165	1.10669	1.89741	-0.474659	-1.46548	chr3-28383434-28383934	Tnik	120470	distal
0.728805	0.754029	-0.311816	-0.413764	-1.46548	-1.46548	-1.46548	chr3-29045554-29046054	Egfem1	-36219	distal
1.83308	1.706	0.835851	1.07193	0.429303	1.20333	-1.46548	chr3-29135510-29136010	Egfem1	53737	distal
3.79045	3.58329	1.74987	1.44475	-1.46548	-0.0723028	-1.46548	chr3-30153941-30154441	Mecomos	141812	distal
0.998201	1.0004	0.541304	-0.246103	-1.46548	0.220259	-1.46548	chr3-31053554-31054054	Skil	-41254	distal
2.32475	2.34086	1.1636	-0.174931	0.272247	-1.46548	-1.46548	chr3-31054204-31054704	Skil	-40604	distal
1.14769	0.956244	-0.162583	-0.238218	-0.593887	-0.116931	-1.46548	chr3-33151516-33152016	Pex5l	-8519	distal
4.07807	4.22896	2.97861	2.46245	3.30469	0.879372	-1.46548	chr3-34331434-34331934	Gm38505	20028	distal
3.40977	3.16407	1.89997	0.974051	2.06433	0.622615	-1.46548	chr3-34577879-34578379	Gm42695	-5927	distal
3.85115	3.71609	2.07722	1.66602	1.98	2.60345	1.22248	chr3-34662732-34663232	Sox2	12577	distal
3.3422	3.42899	2.94647	2.531	1.00953	2.56537	1.49901	chr3-34663605-34664105	Sox2	13450	distal
2.37714	2.45645	1.64653	1.68818	1.64182	-0.245784	-1.46548	chr3-34837240-34837740	Gm21388	10821	distal
2.61746	2.55993	0.748839	0.607917	-1.46548	-0.0723028	-1.46548	chr3-34956065-34956565	Gm21388	129646	distal
0.12733	0.304986	-0.233347	-0.413764	-1.46548	-1.46548	-1.46548	chr3-35076631-35077131	1700017M07Rik	199250	distal
1.69727	1.52243	-0.233347	-0.325073	-1.46548	-0.116931	-1.46548	chr3-35105401-35105901	1700017M07Rik	170480	distal
2.11919	2.03332	0.519034	0.234417	0.800531	-0.474659	-1.46548	chr3-35244983-35245483	1700017M07Rik	30898	distal
3.03313	2.99755	2.25093	1.73303	0.612822	1.11847	-1.46548	chr3-35323620-35324120	1700017M07Rik	-47739	distal
1.91221	1.94131	0.866336	0.533997	-1.46548	-0.811849	-1.46548	chr3-35332103-35332603	1700017M07Rik	-56222	distal
4.07826	3.86934	1.74835	1.37397	2.38954	1.9038	-1.46548	chr3-35332851-35333351	1700017M07Rik	-56970	distal
3.11581	3.32418	2.7394	1.9271	2.2426	-0.0723028	-1.46548	chr3-35334457-35334957	1700017M07Rik	-58576	distal
4.59324	4.64375	3.73928	3.19073	3.61386	3.27434	2.28358	chr3-35340944-35341444	1700017M07Rik	-65063	distal
0.616613	0.457055	-0.377878	-0.238218	-1.46548	-1.46548	-1.46548	chr3-35354882-35355382	1700017M07Rik	-79001	distal
4.34835	4.24006	2.07731	1.31124	3.05712	2.26493	-1.46548	chr3-35405687-35406187	1700017M07Rik	-129806	distal
0.610793	0.3324	-0.383851	-0.728135	-1.46548	-1.46548	-1.46548	chr3-37354564-37355064	Fgf2os	-5074	distal
0.914273	0.841031	0.282994	0.123213	-1.46548	-1.46548	-1.46548	chr3-37815752-37816252	Gm42921	54965	distal
4.07763	4.13762	3.60491	2.87865	2.55536	1.3794	-1.46548	chr3-37816740-37817240	Gm42921	55953	distal
2.13843	1.92264	1.03334	0.229419	-0.0753945	1.20592	-1.46548	chr3-38553387-38553887	Gm43538	-60610	distal
1.09847	0.954363	0.290914	0.445705	-1.46548	-0.474659	-1.46548	chr3-39011057-39011557	Gm43539	-1626
1.79392	1.39416	0.844867	1.07627	-1.46548	-0.811849	-1.46548	chr3-39043560-39044060	Gm43539	-34129	distal
0.440455	0.265789	-0.821925	0.0594212	-1.46548	-0.811849	-1.46548	chr3-40167881-40168381	1700017G19Rik	354781	distal
3.9581	3.96499	2.66922	2.29515	2.97867	-0.245784	-1.46548	chr3-40666802-40667302	Slc25a31	-41803	distal
2.71065	2.25022	1.48069	1.45479	1.52802	-0.811849	1.05764	chr3-40672915-40673415	Slc25a31	-35690	distal
1.36799	1.2918	-0.0953078	0.302333	-1.46548	-1.46548	-1.46548	chr3-41353451-41353951	1700052H01Rik	-446	promoter
1.12376	1.0246	0.320115	-0.0507195	-1.46548	-1.46548	-1.46548	chr3-45231940-45232440	Pcdh10	-146208	distal
1.64882	1.39638	-0.639516	-0.864251	-1.46548	-1.46548	-1.46548	chr3-46205082-46205582	Pabpc4l	242887	distal
2.92858	2.79171	-0.272071	-0.512527	0.421714	0.230349	-1.46548	chr3-46205616-46206116	Pabpc4l	242353	distal
3.89049	3.8612	3.33297	3.25387	1.14111	3.22019	2.47988	chr3-49642228-49642728	Pcdh18	114847	distal
1.69355	1.7527	1.22481	0.466162	0.800531	-0.474659	-1.46548	chr3-49642789-49643289	Pcdh18	114286	distal
3.38572	3.28897	1.75569	0.861484	0.715908	0.0674398	-1.46548	chr3-49886528-49887028	Gm37854	-115194	distal
3.55029	3.77861	2.41296	1.09315	2.63572	1.73682	-1.46548	chr3-50923280-50923780	Gm29230	151326	distal
0.864226	0.75257	-0.755863	0.187989	-1.46548	-1.46548	-1.46548	chr3-51387804-51388304	Mgarp	8684	distal
0.512651	0.564647	0.16367	0.0542119	-1.46548	-1.46548	-1.46548	chr3-51486442-51486942	Rab33b	2772
2.09537	2.11903	0.352507	-0.174931	-1.46548	-1.46548	-1.46548	chr3-51568269-51568769	Setd7	-7640	distal
3.7793	3.54507	1.32463	0.757553	1.55657	2.3932	-1.46548	chr3-52605182-52605682	Gm30173	88468	distal
3.80889	3.98788	2.21704	0.798409	2.51897	1.20592	1.80816	chr3-52766848-52767348	Gm2447	27382	distal
1.10518	1.34482	0.840844	0.564224	-1.46548	-1.46548	-1.46548	chr3-53195104-53195604	Gm43803	-81943	distal
0.231463	0.084663	-0.975545	-0.864251	-1.46548	-1.46548	-1.46548	chr3-53664829-53665329	Frem2	-7724	distal
0.85591	0.414703	-0.332033	-0.538299	-1.46548	-1.46548	-1.46548	chr3-54354098-54354598	Postn	-6761	distal
2.25296	2.05543	0.533437	0.939163	1.05401	-0.116931	-1.46548	chr3-55460819-55461319	Gm21954	11141	distal
3.89114	3.78829	2.7924	1.56572	2.65071	-0.474659	-1.46548	chr3-55751273-55751773	Mab21l1	-30987	distal
2.66519	2.43332	1.8631	1.29281	0.800531	0.622615	0.811262	chr3-56436979-56437479	Nbea	-253528	distal
4.24835	4.27193	2.38334	1.87797	3.6494	0.28511	-1.46548	chr3-56471086-56471586	Nbea	-287635	distal
2.70342	2.47023	1.01276	0.445705	0.800531	-0.811849	-1.46548	chr3-56471726-56472226	Nbea	-288275	distal
2.33668	2.34482	1.15418	0.0910443	1.84991	-1.46548	-1.46548	chr3-58168446-58168946	1700007F19Rik	-4889
1.44084	1.61234	0.9747	0.238541	-0.593887	-0.770558	-1.46548	chr3-58377521-58378021	Tsc22d2	-36944	distal
0.53809	0.329089	-0.928354	-0.428054	-1.46548	-1.46548	-1.46548	chr3-60499038-60499538	Mbnl1	26458	distal
2.18727	2.1052	0.619457	0.168556	1.53294	1.51915	-1.46548	chr3-60564188-60564688	Mbnl1	91608	distal
-0.0548648	-0.0212135	-0.311816	-0.514909	-1.46548	-1.46548	-1.46548	chr3-61850502-61851002	B430305J03Rik	-484801	distal
2.64384	2.49954	1.38909	0.698128	1.43444	0.781277	0.91848	chr3-63905202-63905702	Plch1	-5980	distal
3.48036	3.38662	1.74233	0.516573	2.2426	-0.811849	-1.46548	chr3-64113280-64113780	Vmn2r2	27013	distal
4.08733	3.92752	2.71083	1.94758	1.39284	0.969895	2.49821	chr3-65455759-65456259	Ssr3	-63386	distal
0.477987	0.613656	-0.311816	-0.174931	-1.46548	-0.770558	-1.46548	chr3-65561582-65562082	Tiparp	33422	distal
1.14595	1.48142	0.449876	-0.246103	-1.46548	-1.46548	-1.46548	chr3-66169801-66170301	Ptx3	-49859	distal
0.81928	0.716354	-0.195469	-0.524273	-1.46548	-0.770558	-1.46548	chr3-66976170-66976670	Rsrc1	-4970
3.9313	3.81673	1.18368	0.72638	-0.593887	-0.811849	-1.46548	chr3-67036597-67037097	Shox2	-55076	distal
2.11504	2.065	0.478818	-0.159248	-1.46548	-0.811849	-1.46548	chr3-67037124-67037624	Shox2	-55603	distal
4.45261	4.22047	3.55054	2.2997	3.15408	0.523027	-1.46548	chr3-68071288-68071788	Schip1	6736	distal
0.00145848	0.128914	-0.755863	-1.46548	-1.46548	-1.46548	-1.46548	chr3-69622637-69623137	B3galnt1	-23927	distal
3.66298	3.83923	2.43082	2.24087	2.51897	0.184454	-1.46548	chr3-69709492-69709992	Nmd3	-12243	distal
2.32947	2.24673	-0.283528	-0.613672	-0.593887	-0.245784	-1.46548	chr3-70248555-70249055	Otol1	241192	distal
0.186201	0.303891	-0.616762	-0.595445	-1.46548	-1.46548	-1.46548	chr3-76077427-76077927	Fstl5	3407
2.16099	1.8958	0.533541	0.238541	1.44277	-0.811849	-1.46548	chr3-77587185-77587685	Fstl5	1513165	distal
1.59142	1.62316	0.584209	0.487794	-1.46548	-0.474659	1.05362	chr3-78581044-78581544	4921511C10Rik	-631625	distal
2.05764	1.84495	0.478818	0.782123	0.421714	-1.46548	-1.46548	chr3-78698888-78699388	4921511C10Rik	-513781	distal
3.79957	3.75047	2.18594	1.4063	2.04894	1.02985	0.908483	chr3-78792386-78792886	4921511C10Rik	-420283	distal
1.53244	1.79268	0.909508	0.410641	-1.46548	-0.245784	-1.46548	chr3-78793025-78793525	4921511C10Rik	-419644	distal
0.478806	0.34913	0.0284673	-0.010564	-1.46548	-1.46548	-1.46548	chr3-79563163-79563663	Fnip2	4383
1.72403	1.82486	0.671275	-0.246103	-1.46548	-0.811849	-1.46548	chr3-79745086-79745586	Rxfp1	-7456	distal
0.678251	0.382413	-0.372137	-0.216765	-1.46548	-0.770558	-1.46548	chr3-80566160-80566660	Gm37971	-231815	distal
0.647473	0.41173	-0.867837	-1.14984	-1.46548	-0.116931	-1.46548	chr3-80870397-80870897	Glrb	43013	distal
1.54238	1.46109	-0.639516	-0.931024	-1.46548	-1.46548	-1.46548	chr3-80870912-80871412	Glrb	42498	distal
4.01444	3.81648	0.944742	0.0161924	1.21762	-0.474659	-1.46548	chr3-80871611-80872111	Glrb	41799	distal
0.677067	0.303891	-0.811001	-0.273694	-1.46548	-0.811849	-1.46548	chr3-83028132-83028632	Fga	2306
0.981011	0.970043	-0.0651826	0.360939	0.421714	-0.811849	-1.46548	chr3-83112232-83112732	Dchs2	-15466	distal
2.84003	2.89396	2.32908	1.53033	2.38954	2.26493	0.724806	chr3-83978373-83978873	Tmem131l	61552	distal
3.29343	3.08432	2.16236	1.72592	2.51282	1.20333	0.626558	chr3-83994114-83994614	Tmem131l	45811	distal
1.9484	1.9772	0.449876	0.236019	-1.46548	-0.811849	-1.46548	chr3-84020500-84021000	Tmem131l	19425	distal
2.652	2.58035	1.71704	1.02203	2.03709	1.22665	0.724806	chr3-84218138-84218638	Gm6525	44284	distal
1.54603	1.51712	0.790072	0.0361354	0.940206	-0.116931	-1.46548	chr3-84294422-84294922	Trim2	12205	distal
3.75297	3.7097	2.26887	1.37397	0.638538	1.64906	-1.46548	chr3-84302185-84302685	Trim2	4442
0.0537007	0.132292	-0.695346	-0.538299	-1.46548	-1.46548	-1.46548	chr3-84915409-84915909	Fbxw7	100391	distal
4.05522	4.1015	3.02296	2.59441	2.11332	1.96655	-1.46548	chr3-85764279-85764779	Fam160a1	52762	distal
2.47364	2.27171	1.70104	1.67106	1.82656	0.567539	1.05362	chr3-86550347-86550847	Mab21l2	-1968
0.57466	0.330553	-0.0376282	-0.344866	-1.46548	-0.770558	-1.46548	chr3-86635881-86636381	Mab21l2	-87502	distal
4.00711	3.88579	3.31481	2.89381	2.10166	1.3794	-1.46548	chr3-86786924-86787424	Gm37876	-8521	distal
1.83266	1.91906	0.370928	0.236019	-1.46548	-0.474659	-1.46548	chr3-88164062-88164562	1700113A16Rik	13473	distal
3.05445	3.06509	2.59492	2.25792	0.429303	-0.245784	-1.46548	chr3-88224675-88225175	Gm3764	18112	distal
4.66494	4.546	2.65718	2.44656	3.45826	0.184454	-1.46548	chr3-88232177-88232677	Rhbg	22282	distal
4.01754	3.8118	2.91062	1.96288	2.28792	0.762357	3.22818	chr3-88436781-88437281	Slc25a44	-11892	distal
1.98052	1.95715	0.994779	0.46555	1.21091	0.449134	0.377649	chr3-88484831-88485331	Sema4a	-23899	distal
0.480317	0.409093	-0.383851	-0.763106	-1.46548	-0.811849	-1.46548	chr3-88518239-88518739	Lmna	-8533	distal
3.05187	2.98636	2.37048	1.0724	2.45313	1.63616	1.68613	chr3-88615937-88616437	Gm20652	4874
2.45487	2.50028	1.14965	0.675314	0.212479	1.87824	-1.46548	chr3-88762251-88762751	Syt11	12663	distal
1.53567	1.35125	0.757946	0.337216	-0.593887	0.796414	-1.46548	chr3-89223171-89223671	Mtx1	3667
3.08812	3.02869	2.05459	1.4148	1.71805	1.34734	-1.46548	chr3-89224716-89225216	Mtx1	2122
4.42421	4.23721	4.00111	3.73634	3.26488	3.91941	3.76352	chr3-89227246-89227746	Mtx1	-408	promoter
4.1755	4.12099	3.87366	3.50877	3.22134	3.58481	3.5465	chr3-89337536-89338036	4731419I09Rik	-64	promoter
2.51407	2.60038	2.20646	1.42587	1.74009	0.969895	-1.46548	chr3-89511476-89511976	Kcnn3	-8438	distal
3.90293	3.87984	3.28715	2.20552	2.6597	-1.46548	-1.46548	chr3-89534729-89535229	Kcnn3	14815	distal
0.7019	0.382976	-0.450606	-0.249397	-0.0989812	-1.46548	-1.46548	chr3-94345018-94345518	Them5	3169
2.67894	2.53533	1.01665	0.189719	1.09922	-1.46548	1.85179	chr3-95903747-95904247	Car14	694
4.63461	4.51759	3.93505	3.52082	2.25432	2.54918	2.84727	chr3-95972861-95973361	Plekho1	22890	distal
4.15986	4.30527	3.60164	3.35299	2.45495	3.08327	3.12495	chr3-95985565-95986065	Plekho1	10186	distal
4.23676	4.36794	3.96193	2.51705	2.78706	0.980028	-1.46548	chr3-97308371-97308871	Bcl9	-10704	distal
0.478806	0.304986	-0.500197	-0.728135	-1.46548	-0.116931	-1.46548	chr3-97336179-97336679	Bcl9	-38512	distal
0.864226	0.950294	0.449298	-0.11562	-1.46548	-0.811849	-1.46548	chr3-98044967-98045467	Notch2	31690	distal
1.05045	0.964401	0.533541	0.219579	-1.46548	0.567539	-1.46548	chr3-98064628-98065128	Notch2	51351	distal
1.93807	2.20659	1.03334	0.728469	-0.593887	-1.46548	-1.46548	chr3-99156888-99157388	Wars2	16070	distal
2.55368	2.57158	0.290914	-0.845811	-0.955038	0.220259	-1.46548	chr3-99644899-99645399	Spag17	-240257	distal
1.13173	1.3358	0.76328	0.401008	-0.0834486	0.230349	-1.46548	chr3-100462301-100462801	Gm43121	24717	distal
2.97552	3.20596	2.66511	1.29015	-0.593887	0.230349	-1.46548	chr3-101106307-101106807	Ptgfrn	3721
0.482809	0.700406	-0.556246	-0.325073	-1.46548	-0.811849	-1.46548	chr3-101209582-101210082	Cd2	78107	distal
0.863747	0.773843	0.177515	0.110647	-1.46548	-1.46548	-1.46548	chr3-101410633-101411133	Gm42538	16053	distal
1.88406	2.08046	1.16352	1.12074	1.05401	-0.811849	-1.46548	chr3-101700180-101700680	Gm43135	8641	distal
3.47684	3.28774	1.53974	1.76327	1.67319	1.10964	0.811262	chr3-101859690-101860190	Mab21l3	-10981	distal
0.47586	0.0793828	-0.195469	-0.423836	-1.46548	-1.46548	-1.46548	chr3-104353917-104354417	Gm5546	12446	distal
0.607645	0.598509	-0.0651826	-0.428054	-1.46548	-0.811849	-1.46548	chr3-105106628-105107128	4930564D02Rik	40034	distal
2.82427	2.67632	2.22655	1.24481	-0.0834486	0.622615	-1.46548	chr3-105529819-105530319	Kcnd3os	-77114	distal
1.91684	2.12125	0.974728	0.98339	1.55815	0.567539	1.17254	chr3-105570642-105571142	Ddx20	116682	distal
3.3416	3.11888	2.28217	1.70213	-0.0989812	0.220259	0.626558	chr3-107241669-107242169	Prok1	-2212
2.70086	2.68773	2.28637	1.742	0.698069	0.969895	0.724806	chr3-107502115-107502615	Slc6a17	15653	distal
2.1423	2.00834	1.40488	1.03457	-1.46548	-1.46548	-1.46548	chr3-107739905-107740405	Csf1	20314	distal
3.73651	3.70036	2.60494	2.14264	3.04151	0.762357	1.35209	chr3-107807977-107808477	Gm36211	25312	distal
2.35787	2.26295	1.26681	0.728469	0.924282	-0.474659	1.58788	chr3-108070248-108070748	Gm12500	-15086	distal
2.31726	2.16521	0.930163	1.07627	0.110254	-0.245784	-1.46548	chr3-108100910-108101410	Gnat2	8371	distal
4.55831	4.4458	3.12723	3.35923	2.47464	2.16341	0.840924	chr3-108101586-108102086	Gnat2	9047	distal
0.357036	0.247394	-0.812007	-0.632585	-1.46548	-1.46548	-1.46548	chr3-108137797-108138297	Gnai3	8099	distal
3.49026	3.26802	2.28519	1.7119	1.74132	2.18474	2.35946	chr3-108226451-108226951	Sypl2	-53	promoter
1.46245	1.67053	0.577511	0.431475	-0.394908	-0.474659	-1.46548	chr3-108402413-108402913	Celsr2	12889	distal
2.97003	2.96447	2.12503	1.92553	0.13794	1.97473	0.626558	chr3-108410977-108411477	Celsr2	4325
3.99405	3.92582	2.71909	1.18225	2.36361	-0.0723028	-1.46548	chr3-109731514-109732014	Vav3	391111	distal
3.98794	4.23348	3.23401	2.31588	3.16589	3.30189	1.77407	chr3-109732200-109732700	Vav3	391797	distal
-0.0778342	-0.178201	-0.465937	-0.981927	-1.46548	-1.46548	-1.46548	chr3-114028145-114028645	Col11a1	-2145
0.412799	0.779994	-0.102066	-0.208918	-1.46548	-1.46548	-1.46548	chr3-114381004-114381504	Col11a1	350714	distal
1.02276	0.921622	0.14186	0.459614	-1.46548	-0.811849	0.531177	chr3-115822392-115822892	Dph5	-65195	distal
4.49596	3.59732	1.64732	1.24481	0.435043	1.22665	-1.46548	chr3-115856512-115857012	Dph5	-31075	distal
2.34513	2.38468	0.506644	-0.326909	0.133375	-0.811849	-1.46548	chr3-115857431-115857931	Dph5	-30156	distal
1.51225	1.6002	0.533437	-0.0507195	-1.46548	-0.811849	0.531177	chr3-115948900-115949400	Slc30a7	58256	distal
2.56774	1.79849	0.41438	0.181819	0.800531	-0.474659	1.22248	chr3-116024626-116025126	Extl2	17414	distal
1.45605	1.36074	-0.0953078	-0.344866	-0.905346	-0.474659	-1.46548	chr3-116350520-116351020	Gm29151	667
1.25636	1.22847	-0.238383	-0.388157	-1.46548	-0.423278	-1.46548	chr3-116405189-116405689	Cdc14a	18593	distal
1.71345	1.51905	0.141681	-0.459497	0.272247	-0.811849	1.22248	chr3-116964342-116964842	4930455H04Rik	-3675
1.67324	1.67162	0.256437	-0.632585	1.09922	-0.474659	-1.46548	chr3-118537633-118538133	Dpyd	-24246	distal
1.18535	1.07957	0.0865256	-0.595445	-1.46548	-0.811849	-1.46548	chr3-119376066-119376566	Ptbp2	408150	distal
0.946429	0.765218	0.185673	0.459614	-1.46548	-0.811849	-1.46548	chr3-119537822-119538322	Ptbp2	246394	distal
2.22114	2.48805	-0.017062	-0.538299	-0.0834486	0.220259	-1.46548	chr3-120511590-120512090	6530403H02Rik	374893	distal
2.51264	2.74875	1.55007	-0.0945737	0.421714	0.781277	-1.46548	chr3-121035873-121036373	Rwdd3	135572	distal
0.399951	0.572654	-0.994416	-1.03217	-1.46548	-1.46548	-1.46548	chr3-121212825-121213325	Rwdd3	-41380	distal
1.21197	1.01998	0.748458	0.607917	-1.46548	-0.770558	-1.46548	chr3-121550352-121550852	Slc44a3	-18198	distal
-0.102675	0.117647	-0.894653	-0.845811	-1.46548	-1.46548	-1.46548	chr3-121791287-121791787	Abcd3	23765	distal
1.52366	1.44584	0.494831	0.30603	-1.46548	-0.770558	1.05362	chr3-122377147-122377647	Gm4610	14414	distal
2.96936	2.99485	2.5342	2.08235	1.79157	1.99642	2.24699	chr3-122730662-122731162	Pde5a	1965
-0.306472	-0.145348	-0.821925	-1.16144	-1.46548	-1.46548	-1.46548	chr3-123628721-123629221	Ndst3	61882	distal
1.94263	1.46562	-0.556246	-0.731348	-0.287883	-1.46548	-1.46548	chr3-124622955-124623455	1700003H04Rik	-42104	distal
0.392441	0.465701	-0.710678	-0.632585	-1.46548	-1.46548	-1.46548	chr3-124623535-124624035	1700003H04Rik	-42684	distal
2.08009	1.70248	0.183837	-0.010564	0.421714	-1.46548	-1.46548	chr3-125874307-125874807	Ugt8a	64062	distal
1.80695	1.58995	1.02975	0.782123	-1.46548	0.449134	-1.46548	chr3-126402783-126403283	Gm17225	36236	distal
4.62987	4.61323	3.95429	3.56743	3.89	1.73682	2.47988	chr3-127625359-127625859	Neurog2	-7526	distal
4.51468	4.50384	3.36147	2.13886	3.22632	1.56074	1.92661	chr3-127625989-127626489	Neurog2	-6896	distal
1.12168	1.09762	-0.102066	-0.246103	-1.46548	-1.46548	-1.46548	chr3-127635140-127635640	Neurog2	2255
4.34414	4.11823	2.25093	1.12074	2.87303	-0.811849	-1.46548	chr3-127651730-127652230	Neurog2	18845	distal
0.677067	0.813606	0.14186	-0.632585	-1.46548	-1.46548	-1.46548	chr3-127653164-127653664	Neurog2	20279	distal
2.55642	2.71456	1.42963	1.12074	1.09922	0.230349	1.05362	chr3-127661543-127662043	Neurog2	28658	distal
3.18914	3.30702	2.68535	1.55896	2.04894	-0.0723028	0.314457	chr3-127707046-127707546	Alpk1	73231	distal
2.25452	2.03721	1.20322	0.564224	1.39284	0.463781	-1.46548	chr3-127712572-127713072	Alpk1	67705	distal
1.88575	1.77372	0.969863	0.922335	-0.0989812	-0.474659	-1.46548	chr3-127791131-127791631	Tifa	1576
0.526866	0.528593	-0.0981447	-0.110155	-1.46548	-1.46548	-1.46548	chr3-128884528-128885028	4933424H11Rik	-183228	distal
3.16973	3.41842	1.29651	0.501416	-0.593887	-1.46548	0.840924	chr3-129392118-129392618	Enpep	-59648	distal
1.59704	1.82389	0.442206	-0.459497	0.133375	-1.46548	-1.46548	chr3-129392803-129393303	Enpep	-60333	distal
1.52649	1.45722	-0.500415	-0.514909	-1.46548	-1.46548	-1.46548	chr3-129396997-129397497	Enpep	-64527	distal
1.11569	1.27505	0.671275	0.168556	-1.46548	-0.474659	-1.46548	chr3-129580987-129581487	Gm35986	-48849	distal
1.11771	0.917554	0.220149	-0.249397	-1.46548	-1.46548	0.531177	chr3-129730381-129730881	Gm42697	1786
2.89806	2.98837	1.38707	1.259	1.23875	-0.474659	-1.46548	chr3-129738371-129738871	Gm42650	-6719	distal
3.22456	3.30384	2.15415	1.58863	2.16973	1.20333	0.811262	chr3-130310653-130311153	Col25a1	179402	distal
1.45432	1.31535	-0.00737356	0.36023	-1.46548	-1.46548	-1.46548	chr3-133032649-133033149	Ints12	-58941	distal
3.4722	3.35274	1.58503	1.29451	0.212479	-0.474659	-1.46548	chr3-133033275-133033775	Ints12	-58315	distal
1.01631	1.04983	0.141681	-0.179412	-1.46548	-0.811849	-1.46548	chr3-133355250-133355750	Ppa2	45390	distal
3.94119	3.8362	2.48928	1.89431	0.774299	1.87824	-1.46548	chr3-134303329-134303829	Gm26691	-62938	distal
1.24493	1.30655	0.840844	0.360939	-1.46548	-0.811849	-1.46548	chr3-135567871-135568371	Manba	82510	distal
1.12047	1.00839	0.0539253	0.289565	-1.46548	-0.811849	-1.46548	chr3-135692978-135693478	Nfkb1	-1681
0.512651	0.409093	-0.0954321	-0.632585	-1.46548	-1.46548	-1.46548	chr3-135992247-135992747	Gm31243	88153	distal
0.403223	0.359824	0.018202	-0.674415	-1.46548	-0.770558	-1.46548	chr3-136777081-136777581	Ppp3ca	107207	distal
0.746271	0.108635	-0.450606	-1.46548	-1.46548	-1.46548	-1.46548	chr3-137067279-137067779	Gm43356	-112436	distal
1.30618	1.50318	-0.0981447	-0.62699	0.421714	-1.46548	-1.46548	chr3-137147361-137147861	Gm567	-142028	distal
0.684351	0.529116	-1.14804	-1.29756	-1.46548	-0.811849	-1.46548	chr3-137577968-137578468	Gm4861	-25596	distal
2.99157	2.95874	2.49314	1.76463	-0.593887	-0.811849	-1.46548	chr3-138077895-138078395	Gm5105	-10757	distal
0.362718	0.211649	-0.299409	-0.981927	-0.394908	-1.46548	-1.46548	chr3-138623223-138623723	Eif4e	97294	distal
4.01241	4.06862	2.9357	2.40696	3.64389	1.20333	0.626558	chr3-138803409-138803909	Tspan5	61464	distal
1.92226	2.14777	1.11188	1.17339	1.09922	-1.46548	-1.46548	chr3-138894287-138894787	Tspan5	152342	distal
0.47586	0.694588	-0.639516	-0.981927	-1.46548	-1.46548	-1.46548	chr3-139246479-139246979	Stpg2	41035	distal
2.90941	3.14812	0.63446	-0.62699	1.31427	-0.811849	-1.46548	chr3-139796598-139797098	Gm43678	15916	distal
1.20364	0.611401	-0.639516	-0.613672	-1.46548	-1.46548	-1.46548	chr3-139797330-139797830	Gm43678	15184	distal
4.7248	4.60275	3.73955	2.76433	2.4691	2.18073	-1.46548	chr3-139886178-139886678	Gm43678	-73664	distal
3.35601	3.77975	2.50104	2.06914	2.35766	2.20424	-1.46548	chr3-141338335-141338835	Pdha2	-126230	distal
3.48193	3.58686	1.79787	1.31731	1.1547	-1.46548	-1.46548	chr3-141691750-141692250	Gm15689	-9100	distal
1.58094	1.73341	0.932782	0.741937	-0.394908	-0.116931	-1.46548	chr3-141819826-141820326	Gm15689	-137176	distal
4.09021	3.93052	2.08821	0.747904	2.00605	-0.245784	-1.46548	chr3-141943397-141943897	Bmpr1b	225778	distal
1.31515	0.906691	0.185673	0.238541	0.429303	-0.811849	-1.46548	chr3-142209635-142210135	Bmpr1b	-40460	distal
3.72138	3.68616	2.37048	2.99618	2.78706	1.20592	-1.46548	chr3-142238264-142238764	Bmpr1b	-69089	distal
2.44079	2.44818	1.44634	2.02822	-0.593887	-0.811849	-1.46548	chr3-142238919-142239419	Bmpr1b	-69744	distal
1.09543	1.09637	0.343819	0.0594212	-1.46548	-1.46548	-1.46548	chr3-142256388-142256888	Bmpr1b	-87213	distal
1.35941	1.26504	0.41438	-0.344866	-0.593887	-1.46548	-1.46548	chr3-142546611-142547111	Gbp3	-13165	distal
0.714031	0.523261	-0.975545	-0.783849	-1.46548	-1.46548	-1.46548	chr3-143389784-143390284	1700001N15Rik	-19367	distal
1.54737	1.09482	-0.0954321	-0.208918	0.212479	-0.474659	-1.46548	chr3-143913868-143914368	Gm42708	16071	distal
2.87265	2.82399	1.75569	0.920689	1.31427	-1.46548	-1.46548	chr3-144011667-144012167	Gm42707	-57143	distal
1.51529	1.35852	0.174584	-0.423836	-0.394908	-1.46548	-1.46548	chr3-144110635-144111135	Gm34078	24869	distal
1.06487	0.8319	0.206298	-0.149483	-0.0834486	-1.46548	-1.46548	chr3-144165382-144165882	Gm34078	-29878	distal
0.683735	0.502074	0.0992315	-0.323381	-1.46548	-1.46548	-1.46548	chr3-145828289-145828789	Ddah1	69864	distal
4.0439	3.9322	3.27973	3.04645	3.02941	2.50447	0.840924	chr3-146318985-146319485	Gm10636	59709	distal
2.47902	2.62233	1.55007	1.67752	-1.46548	0.463781	-1.46548	chr3-146319528-146320028	Gm10636	59166	distal
0.353151	0.263293	-0.755552	-0.872036	-1.46548	-0.811849	-1.46548	chr3-146641963-146642463	Gm16325	281	promoter
2.60992	2.45842	1.59537	1.59906	-0.593887	-0.770558	-1.46548	chr3-148424605-148425105	Gm43573	-564297	distal
3.36102	3.59688	2.30898	1.05365	-0.287883	-0.245784	-1.46548	chr3-148838837-148839337	Gm43573	-150065	distal
1.33843	1.33093	0.41438	0.445705	-1.46548	-0.474659	-1.46548	chr3-149076609-149077109	Adgrl2	-86304	distal
4.18445	3.57203	2.17024	1.48042	2.91209	1.66057	-1.46548	chr3-149295814-149296314	Gm5149	-8765	distal
0.732844	0.544146	-0.439681	-0.0117507	-0.0834486	-1.46548	-1.46548	chr3-149826685-149827185	Gm31121	-166539	distal
0.618363	0.211649	-0.233347	-0.423836	-1.46548	-1.46548	-1.46548	chr3-149827246-149827746	Gm31121	-167100	distal
0.57466	0.409768	-0.311816	-0.325073	-1.46548	-1.46548	-1.46548	chr3-151135195-151135695	Gm43468	64058	distal
0.545725	0.544146	0.277487	-0.459329	-1.46548	-0.116931	-1.46548	chr3-152231339-152231839	Fubp1	21167	distal
0.452513	0.34913	-0.0651826	-0.159248	-1.46548	-0.770558	-1.46548	chr3-152929172-152929672	Gm16213	9182	distal
1.29722	1.16264	0.447407	0.247424	-1.46548	0.220259	-1.46548	chr3-153662894-153663394	St6galnac3	62030	distal
1.56617	1.71444	0.619457	-0.0507195	-1.46548	0.449134	-1.46548	chr3-153675790-153676290	St6galnac3	49134	distal
2.68269	2.67653	1.4084	1.10054	-1.46548	-0.474659	-1.46548	chr3-153734845-153735345	St6galnac3	-9921	distal
1.75294	1.77889	0.935067	0.737896	-0.593887	0.969895	-1.46548	chr3-153968497-153968997	Slc44a5	-4689
2.64733	2.87175	1.5236	0.892046	0.805028	1.74053	-1.46548	chr3-154780713-154781213	Gm20389	-69620	distal
0.616613	0.800588	-0.383851	-0.428054	-0.905346	-0.811849	-1.46548	chr3-156581229-156581729	Negr1	19685	distal
1.39559	1.43232	0.99572	-0.110155	-0.593887	-0.423278	-1.46548	chr3-156643899-156644399	Negr1	82355	distal
0.290702	0.282924	-0.117	-0.326909	-1.46548	-1.46548	-1.46548	chr3-157083363-157083863	Gm15577	-162833	distal
3.68676	3.76948	1.56296	1.06446	2.6521	1.22665	-1.46548	chr3-157732499-157732999	Gm33466	-6341	distal
2.21042	2.30829	0.584354	-0.413764	-1.46548	-1.46548	-1.46548	chr3-158207814-158208314	B230334C09Rik	-131952	distal
1.74082	2.06687	0.927116	-0.149483	-1.46548	-1.46548	-1.46548	chr4-3993930-3994430	Gm11808	-20585	distal
3.34594	3.14242	1.76228	1.26956	1.71237	-0.245784	2.04151	chr4-5700262-5700762	Fam110b	56422	distal
2.69241	2.75172	1.98753	1.3677	0.421714	-0.811849	-1.46548	chr4-5805546-5806046	Fam110b	161706	distal
3.29064	3.12207	2.72662	1.67752	1.47795	2.16341	-1.46548	chr4-6912631-6913131	Tox	78676	distal
1.04869	0.925044	-0.0811774	-0.0233	-1.46548	-0.770558	-1.46548	chr4-6957924-6958424	Tox	33383	distal
4.24848	4.15419	1.76282	1.23445	1.46907	0.781277	-1.46548	chr4-8098049-8098549	Car8	140742	distal
0.740158	0.755416	-0.143651	-0.728135	-1.46548	-1.46548	-1.46548	chr4-8099289-8099789	Car8	139502	distal
0.0776351	0.023038	-1.06667	-1.29756	-1.46548	-1.46548	-1.46548	chr4-8674858-8675358	Chd7	-15298	distal
3.34713	3.37343	1.9019	1.27967	0.435043	-0.0723028	2.14283	chr4-8853922-8854422	Chd7	163766	distal
0.49657	0.418218	-0.755863	-0.088076	-1.46548	-0.811849	-1.46548	chr4-8869525-8870025	Chd7	179369	distal
2.52749	2.39344	0.882694	0.909281	1.88526	0.220259	0.840924	chr4-8922700-8923200	Chd7	232544	distal
1.19036	1.00839	0.177515	-0.54573	-1.46548	-1.46548	-1.46548	chr4-10943229-10943729	Plekhf2	64448	distal
0.759194	0.823946	0.414503	-0.0945737	-1.46548	-1.46548	-1.46548	chr4-10972274-10972774	Plekhf2	35403	distal
4.50443	4.55358	3.95774	2.35957	1.81632	0.0674398	0.840924	chr4-10975925-10976425	Plekhf2	31752	distal
3.92582	3.69878	2.83221	1.76463	1.46907	0.220259	1.22248	chr4-10976547-10977047	Plekhf2	31130	distal
1.4809	1.5046	0.815905	0.513814	-1.46548	-0.811849	0.91848	chr4-11193008-11193508	Ccne2	1907
2.33489	2.36985	0.0709966	-0.0435505	0.0526927	-0.811849	-1.46548	chr4-11495466-11495966	Gm11831	7123	distal
1.49135	1.31188	0.257539	-0.010564	0.421714	-1.46548	-1.46548	chr4-11580555-11581055	Fsbp	1140
2.39661	2.8945	0.995991	0.381914	1.216	1.10964	0.085172	chr4-11705257-11705757	Gem	1050
2.47847	2.43065	1.03334	0.219579	1.53294	-0.245784	-1.46548	chr4-11761554-11762054	Cdh17	3657
4.51874	4.46695	3.06214	1.75872	3.32401	2.23434	-1.46548	chr4-11762128-11762628	Cdh17	4231
3.66822	3.8024	2.79782	1.21031	1.89741	1.82513	-1.46548	chr4-11762693-11763193	Cdh17	4796
1.60607	1.70846	0.552886	0.183633	0.421714	-0.245784	-1.46548	chr4-11929338-11929838	Pdp1	36864	distal
0.51522	0.591892	0.0700198	-0.246103	-0.0989812	-0.770558	-1.46548	chr4-12425406-12425906	Gm11846	154257	distal
2.44079	2.56243	0.87245	0.142068	-0.394908	0.230349	-1.46548	chr4-12663113-12663613	Triqk	-243475	distal
-0.102675	-0.295529	-0.994416	-1.12262	-1.46548	-1.46548	-1.46548	chr4-14551477-14551977	Slc26a7	70078	distal
1.29585	1.21788	0.494831	0.860775	-0.593887	-0.474659	-1.46548	chr4-14880875-14881375	Tmem55a	17049	distal
0.00145848	0.141517	-0.616762	-0.948216	-1.46548	-1.46548	-1.46548	chr4-17156611-17157111	Gm11851	501102	distal
2.64585	2.54247	0.94133	-0.325073	-0.593887	-0.116931	-1.46548	chr4-17502360-17502860	Gm11851	155353	distal
0.362718	0.0173822	-0.695346	-0.986499	-1.46548	-1.46548	-1.46548	chr4-19639129-19639629	Gm12353	33928	distal
1.7104	1.90145	1.01431	0.513814	0.805028	-1.46548	-1.46548	chr4-20260839-20261339	Gm11872	-82617	distal
1.02015	1.4594	0.265449	-0.174931	-1.46548	-1.46548	-1.46548	chr4-20839314-20839814	Nkain3	-60698	distal
1.8427	1.58142	0.314674	-0.344866	-1.46548	0.230349	-1.46548	chr4-21464417-21464917	Prdm13	221296	distal
1.27154	1.36682	0.284668	0.0552126	0.429303	-1.46548	-1.46548	chr4-21665278-21665778	Prdm13	20435	distal
3.67848	3.53305	1.61633	1.22164	1.3076	0.230349	-1.46548	chr4-21665832-21666332	Prdm13	19881	distal
0.972367	0.746396	0.16367	-1.16144	-0.0989812	-1.46548	-1.46548	chr4-21666510-21667010	Prdm13	19203	distal
3.59689	3.43479	1.84527	1.68818	1.59575	2.09794	1.92661	chr4-21688853-21689353	Prdm13	-3140
4.32587	4.15747	2.54626	1.93395	2.19596	0.969895	2.28358	chr4-21689441-21689941	Prdm13	-3728
2.36821	2.35624	1.74243	1.02203	1.46907	-0.474659	-1.46548	chr4-21695861-21696361	Prdm13	-10148	distal
1.47513	1.62668	0.718064	0.302333	0.110254	-1.46548	-1.46548	chr4-22486206-22486706	Pou3f2	1910
3.30685	3.2919	2.56891	1.69643	1.89741	1.87824	0.840924	chr4-22490290-22490790	Gm30731	-8	promoter
3.04819	2.84281	2.01419	1.83696	1.74009	0.567539	0.811262	chr4-22497689-22498189	Gm30731	7391	distal
-0.050433	-0.291086	-1.06667	-1.29053	-1.46548	-1.46548	-1.46548	chr4-22806124-22806624	1700025O08Rik	132061	distal
0.66908	0.565236	-0.616762	-0.613672	-0.955038	-1.46548	-1.46548	chr4-22880372-22880872	1700025O08Rik	57813	distal
2.63852	2.35749	1.14671	0.00418933	0.0526927	-1.46548	-1.46548	chr4-22946077-22946577	1700025O08Rik	-7892	distal
2.38733	2.30807	0.329911	0.393785	0.0526927	-1.46548	-1.46548	chr4-22972155-22972655	1700025O08Rik	-33970	distal
4.41089	4.31582	2.52334	1.87207	1.14111	-0.116931	-1.46548	chr4-22973481-22973981	1700025O08Rik	-35296	distal
1.25335	0.582064	-0.399875	-0.763106	-1.46548	-0.811849	-1.46548	chr4-23147325-23147825	Gm11884	-113209	distal
4.53699	4.40725	1.19243	1.0253	0.805028	1.4943	-1.46548	chr4-23173244-23173744	Gm11884	-87290	distal
1.92054	1.78334	0.0191455	-0.459329	-1.46548	-1.46548	-1.46548	chr4-23174256-23174756	Gm11884	-86278	distal
3.03475	2.82492	1.16915	0.189719	0.272247	-0.811849	-1.46548	chr4-23510794-23511294	Gm11884	250260	distal
4.16377	3.96312	1.8394	1.09189	2.586	1.82513	-1.46548	chr4-23511965-23512465	Gm11884	251431	distal
3.15426	3.16309	2.26725	2.07319	2.83173	-1.46548	-1.46548	chr4-23513822-23514322	Gm11884	253288	distal
3.95574	3.71297	2.8915	1.5091	2.23946	-0.811849	-1.46548	chr4-23843562-23844062	Gm28448	90142	distal
1.61294	1.14949	-0.37305	-0.538299	-1.46548	-0.474659	-1.46548	chr4-23985897-23986397	Gm28448	-52193	distal
2.34888	2.46445	0.698026	0.635193	-0.0834486	-1.46548	-1.46548	chr4-23993688-23994188	Gm28448	-59984	distal
1.14275	0.603534	-0.117385	-0.54573	-1.46548	-1.46548	-1.46548	chr4-24241607-24242107	Gm27243	189033	distal
0.945874	0.725368	0.290914	-0.413764	-1.46548	-1.46548	-1.46548	chr4-24242265-24242765	Gm27243	188375	distal
2.63086	2.58604	0.563693	-0.0233	0.0526927	0.220259	-1.46548	chr4-24247656-24248156	Gm27243	182984	distal
4.54351	4.46467	2.87287	1.4235	1.76224	-0.811849	-1.46548	chr4-24248336-24248836	Gm27243	182304	distal
3.41373	3.28752	2.45484	2.26952	2.36361	1.51915	-1.46548	chr4-24544538-24545038	Mms22l	48337	distal
3.26323	3.1646	1.58304	1.5006	2.11186	1.64906	-1.46548	chr4-28300065-28300565	Epha7	-512816	distal
2.27374	2.0388	-0.163266	0.123823	0.421714	-0.811849	-1.46548	chr4-28754929-28755429	Epha7	-57952	distal
4.05991	4.0937	3.6313	3.38721	3.89505	3.33117	3.73975	chr4-28815284-28815784	Gm11915	-458	promoter
2.97562	2.7541	1.99625	1.85164	0.595793	-0.245784	-1.46548	chr4-28824605-28825105	Gm11915	-9779	distal
2.22655	2.19923	0.345598	-0.0233	1.34609	-0.811849	-1.46548	chr4-28881309-28881809	Gm11915	-66483	distal
0.863747	0.626499	-0.311816	0.124197	-0.394908	-1.46548	-1.46548	chr4-28882428-28882928	Gm11915	-67602	distal
3.75874	3.08148	0.494831	0.147562	1.67319	-0.245784	-1.46548	chr4-28967552-28968052	Gm11917	-100277	distal
2.7639	2.54892	1.85553	-0.246103	0.940206	2.09794	-1.46548	chr4-30855283-30855783	4930556G01Rik	190937	distal
3.19316	2.96281	1.61237	0.183633	-0.287883	-1.46548	-1.46548	chr4-31492538-31493038	Map3k7	-471309	distal
4.1201	3.97247	2.72693	1.45735	2.36361	-1.46548	-1.46548	chr4-31493055-31493555	Map3k7	-470792	distal
1.46454	1.39915	0.246547	0.889753	0.272247	-0.811849	-1.46548	chr4-31678971-31679471	Map3k7	-284876	distal
2.00743	2.08148	1.34001	0.56369	0.421714	-1.46548	-1.46548	chr4-31932813-31933313	Map3k7	-31034	distal
2.36662	2.44983	0.835851	1.24583	0.0526927	0.800971	0.531177	chr4-31936286-31936786	Map3k7	-27561	distal
3.34752	3.12888	1.68814	1.66481	-1.46548	1.73682	0.811262	chr4-32241013-32241513	Bach2	2459
3.05066	3.18595	1.94179	2.22776	-0.905346	1.64906	-1.46548	chr4-32242163-32242663	Bach2	3609
2.43961	2.41975	1.84557	1.52911	-1.46548	-0.245784	-1.46548	chr4-32325009-32325509	Bach2	86455	distal
3.09826	3.0443	1.78225	1.18468	2.34502	-0.811849	-1.46548	chr4-32509274-32509774	Bach2os	62184	distal
0.514211	0.438276	-0.31232	-0.0269294	-1.46548	-0.116931	-1.46548	chr4-32680788-32681288	Mdn1	23919	distal
3.29065	3.43596	2.82559	1.55883	-0.287883	0.762357	-1.46548	chr4-32922814-32923314	Ankrd6	27777	distal
4.47187	4.55488	4.11688	2.6704	3.701	2.86983	1.05362	chr4-32923342-32923842	Ankrd6	27249	distal
3.70113	3.64973	2.6633	1.55372	1.72183	1.56522	0.724806	chr4-32923952-32924452	Ankrd6	26639	distal
0.0537007	0.198882	-0.616762	-0.864251	-1.46548	-1.46548	-1.46548	chr4-33428897-33429397	Rngtt	118836	distal
0.477987	0.262914	-0.0651826	-0.423836	-1.46548	-1.46548	-1.46548	chr4-34275333-34275833	Gm12753	144729	distal
0.732844	0.859012	0.320115	0.168556	-1.46548	-1.46548	-1.46548	chr4-34615948-34616448	Rars2	1241
1.44625	1.27816	0.107204	0.0361354	-0.593887	-0.811849	-1.46548	chr4-35362811-35363311	3110043O21Rik	-136886	distal
0.469104	0.330553	-0.0651826	-1.12262	-1.46548	-0.770558	-1.46548	chr4-35971508-35972008	3110043O21Rik	-745583	distal
0.40559	0.466609	-0.0500016	-0.160706	-1.46548	-0.770558	-1.46548	chr4-40953467-40953967	Chmp5	5310	distal
0.355401	0.247394	-0.399875	-0.608906	-1.46548	-1.46548	-1.46548	chr4-41083413-41083913	Aqp3	14520	distal
3.22642	3.02311	2.02338	1.64673	-0.0834486	1.51915	2.38106	chr4-41502391-41502891	AI464131	435	promoter
4.69334	4.53746	3.24464	2.42872	2.9666	2.03931	-1.46548	chr4-41612122-41612622	Gm12406	-27006	distal
1.88872	1.8032	0.686837	0.818687	-1.46548	-0.811849	-1.46548	chr4-41659480-41659980	Gm12405	17545	distal
3.69317	3.50291	2.6094	2.50141	2.03465	2.18693	-1.46548	chr4-41660803-41661303	Gm12405	18868	distal
0.47586	0.663424	-0.821925	-0.413764	-1.46548	-0.811849	-1.46548	chr4-41667836-41668336	Gm12405	25901	distal
4.20152	4.40836	3.38192	2.65218	3.39379	2.09794	2.54381	chr4-41672054-41672554	Cntfr	24785	distal
2.75785	2.7824	1.88017	1.04076	1.60093	2.18693	0.724806	chr4-41672569-41673069	Cntfr	24270	distal
3.89437	3.706	3.11319	2.99729	3.44561	2.24	1.05362	chr4-41677255-41677755	Cntfr	19584	distal
3.01488	3.05458	2.3623	2.0829	1.46907	1.77758	-1.46548	chr4-41698562-41699062	Il11ra1	-1177
2.76511	2.85773	2.28634	2.11755	1.55815	2.23434	1.87232	chr4-42933589-42934089	Dnajb5	-15975	distal
3.73601	3.68576	2.22559	2.44656	1.97351	2.5694	1.77407	chr4-42953401-42953901	Dnajb5	3837
0.0557983	0.495005	-0.682824	-1.29053	-1.46548	-1.46548	-1.46548	chr4-44324371-44324871	Melk	23745	distal
0.55594	0.410637	-0.556246	-0.216765	-0.394908	-1.46548	-1.46548	chr4-44445431-44445931	Melk	144805	distal
2.50957	2.25971	1.27708	1.03457	1.90279	1.10964	1.43806	chr4-44564493-44564993	Gm12462	-99672	distal
0.355401	0.418218	-1.06667	-0.54573	-1.46548	-1.46548	-1.46548	chr4-44778196-44778696	Zcchc7	22569	distal
3.57862	3.82453	2.77619	2.28586	3.12319	1.3794	-1.46548	chr4-44905931-44906431	Gm12678	-37572	distal
0.790148	0.779994	0.631823	-0.11562	-0.593887	0.230349	-1.46548	chr4-45497225-45497725	Shb	34995	distal
3.26224	3.475	1.7711	1.03457	1.90377	1.77875	-1.46548	chr4-45653701-45654201	Gm12408	14207	distal
1.87139	1.84989	1.22481	0.487794	0.924282	-1.46548	-1.46548	chr4-45655368-45655868	Gm12408	15874	distal
0.949511	1.20294	-0.695346	-0.54573	-1.46548	-1.46548	-1.46548	chr4-46151015-46151515	Tstd2	-12571	distal
1.96542	1.73241	0.76328	0.238541	-0.0834486	-1.46548	-1.46548	chr4-47648712-47649212	Sec61b	174304	distal
3.19651	3.12426	1.4157	-0.149483	0.715908	-1.46548	-1.46548	chr4-47653093-47653593	Sec61b	178685	distal
4.06895	3.94368	2.80015	1.45901	3.22943	-0.474659	-1.46548	chr4-48581105-48581605	Tmeff1	-3819
3.96623	4.03659	2.89469	1.95297	1.60425	0.622615	-1.46548	chr4-48692782-48693282	Cavin4	29518	distal
1.91112	2.16134	1.56932	0.69724	-0.593887	-0.811849	-1.46548	chr4-48693317-48693817	Cavin4	30053	distal
3.03821	2.92283	0.7239	1.41348	-0.593887	1.66057	-1.46548	chr4-48924525-48925025	Gm12436	26182	distal
3.80542	3.64169	1.76311	1.0076	1.46907	1.63616	-1.46548	chr4-53722474-53722974	Fktn	8726	distal
2.27476	2.09241	0.592636	0.302333	-0.593887	0.800971	-1.46548	chr4-53723033-53723533	Fktn	9285	distal
1.16278	0.980172	0.284668	-0.088076	-1.46548	-1.46548	-1.46548	chr4-54126732-54127232	Gm12484	36696	distal
1.9702	2.05419	1.57991	1.63814	0.421714	0.230349	-1.46548	chr4-54333524-54334024	Gm12484	-170096	distal
2.24375	2.42257	0.882694	0.289565	1.82656	0.969895	0.626558	chr4-55276465-55276965	Gm12514	2764
1.6256	1.86722	0.64336	1.23156	1.3482	-0.474659	-1.46548	chr4-55645377-55645877	Gm12506	40478	distal
4.02897	4.14097	3.05892	1.41686	3.63975	-0.0723028	-1.46548	chr4-56128057-56128557	2310081O03Rik	96214	distal
3.34831	3.50231	1.57224	0.939163	1.1547	-0.811849	-1.46548	chr4-56161126-56161626	2310081O03Rik	63145	distal
0.140769	0.210022	-0.233347	-0.763106	-1.46548	-1.46548	-1.46548	chr4-57021219-57021719	Frrs1l	-31078	distal
1.11371	1.07458	0.485506	0.227631	0.212479	-0.474659	-1.46548	chr4-57064599-57065099	Frrs1l	-74458	distal
1.10438	0.921622	0.478875	0.459614	-1.46548	-1.46548	-1.46548	chr4-57156477-57156977	Epb41l4b	-13290	distal
2.3976	2.18439	1.10951	0.811403	-0.0834486	-0.811849	-1.46548	chr4-57379788-57380288	1700042G15Rik	-15746	distal
3.18199	3.05627	1.27321	0.85563	2.40649	-0.770558	-1.46548	chr4-57380333-57380833	1700042G15Rik	-16291	distal
2.2165	1.82775	0.713388	0.909281	1.3482	-0.474659	-1.46548	chr4-57829701-57830201	D630039A03Rik	86346	distal
4.39853	4.22875	3.81513	3.31163	1.98786	1.20333	-1.46548	chr4-58508719-58509219	Lpar1	44929	distal
3.36037	3.39951	1.35029	0.811403	0.924282	-0.245784	-1.46548	chr4-58677672-58678172	Gm12580	-19330	distal
1.77278	1.92232	0.592588	0.246595	0.133375	-1.46548	-1.46548	chr4-58724942-58725442	Olfr267	62524	distal
4.10544	3.86083	3.47222	1.17117	1.3076	-0.0723028	0.724806	chr4-59273261-59273761	Gm12596	13460	distal
0.994252	1.0985	0.419724	-0.423836	-1.46548	-0.770558	-1.46548	chr4-59275835-59276335	Gm12596	16034	distal
1.31883	1.4977	0.918156	0.337216	0.212479	-1.46548	-1.46548	chr4-59285733-59286233	Gm12596	25932	distal
1.56311	1.31412	0.236205	0.189719	0.421714	-1.46548	-1.46548	chr4-59401015-59401515	Susd1	37368	distal
0.278387	0.128914	-0.465937	-0.872036	-1.46548	-0.811849	-1.46548	chr4-62379032-62379532	Slc31a1	18555	distal
2.71148	2.76146	1.68633	0.764286	0.583706	2.27524	2.04151	chr4-62679219-62679719	Gm11210	-26512	distal
1.21108	1.36874	0.222821	0.0947131	-1.46548	0.230349	-1.46548	chr4-62697942-62698442	Gm11210	-7789	distal
2.54011	2.62511	1.11394	0.85563	1.82656	-0.474659	-1.46548	chr4-63290019-63290519	Orm1	-54291	distal
0.431872	0.330553	-0.56626	-0.326909	-1.46548	-0.116931	-1.46548	chr4-63440233-63440733	Akna	-37129	distal
-0.0917352	0.258793	-0.836444	-0.632585	-1.46548	-1.46548	-1.46548	chr4-63659055-63659555	Gm11214	4074
3.1181	3.35518	2.62786	1.571	1.64463	0.977048	-1.46548	chr4-64200076-64200576	Gm11217	76277	distal
0.971108	0.880321	-0.500197	-0.246103	-1.46548	-0.811849	-1.46548	chr4-64200787-64201287	Gm11217	75566	distal
1.70523	1.58142	1.16337	1.19987	-0.0989812	0.567539	-1.46548	chr4-65127463-65127963	Pappa	3539
2.55214	2.73003	0.398485	0.565171	-1.46548	-0.189846	-1.46548	chr4-65743227-65743727	Trim32	138491	distal
2.6142	2.50309	0.256437	-0.459329	1.60425	-0.811849	-1.46548	chr4-66542806-66543306	Astn2	-138445	distal
0.458429	0.211649	-0.836444	-0.981927	-1.46548	-1.46548	-1.46548	chr4-67047252-67047752	Tlr4	219918	distal
1.41631	1.17453	-0.0389937	-0.110155	-0.905346	-1.46548	0.91848	chr4-71306999-71307499	Gm11228	-176116	distal
1.97402	2.08402	0.871659	0.487794	-0.593887	-0.770558	-1.46548	chr4-72158349-72158849	Gm11250	-10169	distal
3.33955	3.23765	2.02342	1.63141	2.83371	1.56522	0.377649	chr4-72160013-72160513	Gm11250	-8505	distal
4.7106	4.60115	3.99348	3.63602	3.13659	1.82513	0.811262	chr4-72384650-72385150	Tle1	-183981	distal
1.49953	1.5877	0.0992315	0.00418933	-0.0989812	-0.770558	-1.46548	chr4-75700896-75701396	Dmac1	-422841	distal
1.2548	1.40316	0.76328	-0.238218	-1.46548	-1.46548	-1.46548	chr4-75991519-75992019	Gm42303	-459462	distal
1.21274	1.1887	-0.383851	-0.731348	-1.46548	-1.46548	-1.46548	chr4-76003529-76004029	Gm42303	-447452	distal
3.43019	3.35721	2.54658	0.456485	0.906157	-0.811849	-1.46548	chr4-76144310-76144810	Gm42303	-306671	distal
3.11424	3.1948	1.59277	0.72638	-1.46548	0.796414	-1.46548	chr4-76144875-76145375	Gm42303	-306106	distal
0.994252	0.903365	0.414503	0.0858765	-0.905346	-1.46548	-1.46548	chr4-76439283-76439783	Gm42303	-11698	distal
0.912033	0.998525	0.236205	-0.512527	-1.46548	-1.46548	-1.46548	chr4-78083166-78083666	Ptprd	128545	distal
0.355401	0.27421	-0.332033	-0.459329	-1.46548	-1.46548	-1.46548	chr4-80442679-80443179	Tyrp1	-391194	distal
0.100624	-0.013479	-0.836444	-0.981927	-1.46548	-1.46548	-1.46548	chr4-81021774-81022274	Lurap1l	111378	distal
3.20946	3.25288	2.14053	1.80427	1.54768	2.43311	1.92193	chr4-81762480-81762980	Gm11412	19584	distal
1.96934	1.74805	1.03731	0.5464	1.09922	-1.46548	-1.46548	chr4-82220785-82221285	Gm11264	-155145	distal
2.48337	2.17312	1.16352	0.700266	0.967021	-0.474659	-1.46548	chr4-82383261-82383761	Gm11266	-124505	distal
3.05156	2.93775	0.748839	0.623858	1.81852	0.28511	-1.46548	chr4-82765714-82766214	Nfib	-60214	distal
1.39963	1.61614	0.14186	0.487794	0.429303	-1.46548	-1.46548	chr4-83393266-83393766	Gm11413	-2848
0.12733	0.376525	-0.453029	-0.613672	-1.46548	-1.46548	-1.46548	chr4-83956972-83957472	Gm11415	-68364	distal
1.19055	1.05053	-0.283689	-0.674415	-1.46548	-1.46548	-1.46548	chr4-84528271-84528771	Bnc2	146754	distal
4.14939	4.11722	3.88255	3.6971	3.42104	3.69317	3.85422	chr4-84884092-84884592	Cntln	33	promoter
3.64254	3.55063	2.90106	2.90453	2.40649	3.29474	2.78953	chr4-84884627-84885127	Cntln	568
3.66104	3.64384	1.92363	0.7957	-0.593887	-0.474659	-1.46548	chr4-84995454-84995954	Cntln	111395	distal
1.27602	1.16704	0.76328	0.124197	-1.46548	-0.770558	-1.46548	chr4-86289352-86289852	Saxo1	268726	distal
0.387815	0.141517	-0.183366	-0.54573	-1.46548	-1.46548	-1.46548	chr4-87658436-87658936	Gm12600	360324	distal
1.65512	1.69801	0.932782	-0.0117507	0.595793	-0.770558	-1.46548	chr4-88028523-88029023	Mllt3	4591
1.65279	1.77644	0.825673	0.651011	0.800531	-0.474659	-1.46548	chr4-88337529-88338029	Hacd4	101149	distal
0.469104	0.502074	-0.0651826	-0.325073	-1.46548	-0.811849	-1.46548	chr4-88863203-88863703	4930553M12Rik	4926
1.08366	0.391091	-0.500415	-0.613672	-1.46548	-1.46548	-1.46548	chr4-88888224-88888724	Ifne	-8273	distal
1.59617	1.5245	0.992459	0.381914	-0.593887	0.567539	-1.46548	chr4-89303501-89304001	Cdkn2b	7281	distal
0.804856	0.719999	-0.383851	-1.04698	-1.46548	-1.46548	-1.46548	chr4-89360237-89360737	Cdkn2b	-49455	distal
0.835799	0.925044	0.107204	0.353356	-1.46548	-0.811849	-1.46548	chr4-90860787-90861287	Elavl2	539748	distal
0.805519	0.82822	-0.299409	-0.246103	-1.46548	-1.46548	-1.46548	chr4-92242174-92242674	Gm12666	-50675	distal
1.90199	2.00461	0.61842	0.564224	-1.46548	-1.46548	-1.46548	chr4-95078013-95078513	4930551L18Rik	13156	distal
3.32455	3.37918	1.51904	0.513814	1.22635	-0.811849	-1.46548	chr4-95083140-95083640	4930551L18Rik	8029	distal
2.58442	2.54576	1.16919	0.30603	1.53801	-1.46548	-1.46548	chr4-95184081-95184581	Gm12708	-8982	distal
3.69123	2.99671	1.27132	0.168345	2.09252	-0.245784	-1.46548	chr4-95184801-95185301	Gm12708	-8262	distal
1.08739	0.589071	-0.448598	-0.595445	-1.46548	-1.46548	-1.46548	chr4-95303122-95303622	Gm29064	99418	distal
0.47586	0.472393	0.00558163	-0.674415	-1.46548	-1.46548	-1.46548	chr4-95609060-95609560	Fggy	51803	distal
3.94192	3.92965	2.65585	0.889753	-1.46548	-0.245784	-1.46548	chr4-95752475-95752975	Fggy	195218	distal
1.43773	1.34688	0.592636	-0.158159	0.595793	-0.811849	-1.46548	chr4-95753202-95753702	Fggy	195945	distal
1.93717	2.11038	1.3269	0.302926	-1.46548	-0.811849	-1.46548	chr4-95858732-95859232	Hook1	-108258	distal
0.464946	0.302329	-0.556246	-0.62699	-1.46548	-1.46548	-1.46548	chr4-96350791-96351291	Cyp2j11	-2379
2.00273	1.88578	0.730793	-0.179412	-1.46548	-0.811849	-1.46548	chr4-96718541-96719041	Cyp2j5	-54637	distal
2.72711	2.40386	1.29938	1.27967	1.1022	-0.245784	1.22248	chr4-96797576-96798076	Gm12695	-12640	distal
0.584373	0.298133	-0.622619	-0.981927	-1.46548	-0.811849	-1.46548	chr4-97022328-97022828	Gm10192	160588	distal
4.53459	4.32268	3.58272	2.7474	3.3613	2.96816	2.30541	chr4-97649184-97649684	Nfia	-123300	distal
1.49953	1.42113	1.05194	0.713876	-1.46548	-0.811849	-1.46548	chr4-97803728-97804228	E130114P18Rik	-25900	distal
2.81438	2.60447	1.29367	1.17117	0.429303	0.639858	-1.46548	chr4-97924995-97925495	E130114P18Rik	-147167	distal
4.2153	4.43844	3.65429	2.61865	3.53927	1.46008	0.811262	chr4-97926893-97927393	E130114P18Rik	-149065	distal
1.1632	1.4528	0.647254	0.300795	0.429303	-0.474659	-1.46548	chr4-97936283-97936783	E130114P18Rik	-158455	distal
1.61537	1.41072	0.718743	0.360939	-0.287883	-1.46548	-1.46548	chr4-98223189-98223689	0610025J13Rik	-97959	distal
1.27318	0.998177	0.388256	0.187989	-0.955038	-1.46548	-1.46548	chr4-98254793-98255293	0610025J13Rik	-66355	distal
1.40955	1.58836	0.323817	-0.159248	0.272247	-0.811849	-1.46548	chr4-98559555-98560055	Patj	164020	distal
1.88765	1.93018	0.748458	0.5464	0.800531	-1.46548	-1.46548	chr4-98560653-98561153	Patj	165118	distal
0.0868251	0.177048	-0.639516	-1.12262	-1.46548	-1.46548	-1.46548	chr4-99263702-99264202	Gm12689	-31948	distal
3.6071	3.74671	2.58925	2.4796	2.88952	1.46008	-1.46548	chr4-99377052-99377552	Gm12689	81402	distal
2.3162	2.08642	1.53474	1.72104	0.800531	-0.474659	-1.46548	chr4-99572356-99572856	Gm12690	3106
2.31004	2.22254	2.04168	1.61761	1.09922	1.73682	1.5732	chr4-99655778-99656278	Foxd3	-271	promoter
4.24081	4.21278	2.49756	1.68654	2.05962	0.0674398	-1.46548	chr4-100857352-100857852	Cachd1	80927	distal
1.0216	0.973826	0.671275	0.0910443	-0.394908	-0.770558	-1.46548	chr4-100953361-100953861	Gm10577	67085	distal
3.72931	3.93885	1.90377	1.89586	2.44397	2.35444	-1.46548	chr4-103314562-103315062	Oma1	1000
1.72501	1.37075	0.355352	0.0361354	-0.593887	-0.811849	-1.46548	chr4-103486484-103486984	Gm12718	104234	distal
1.69712	1.39638	0.820414	-0.344866	-1.46548	-0.811849	-1.46548	chr4-103661378-103661878	Dab1	42269	distal
1.21758	1.60728	-0.0500016	0.183633	-1.46548	-0.474659	-1.46548	chr4-103703423-103703923	Dab1	84314	distal
2.21873	2.18918	1.07703	-0.010564	-1.46548	-0.474659	-1.46548	chr4-103985892-103986392	Dab1	366783	distal
0.107373	-0.172219	-0.339358	-0.428054	-1.46548	-1.46548	-1.46548	chr4-104187738-104188238	Dab1	568629	distal
0.178451	0.132292	-0.682824	-1.14984	-1.46548	-0.811849	-1.46548	chr4-104605645-104606145	C8b	-160422	distal
1.13933	1.05077	-0.183366	-0.11562	-1.46548	0.567539	-1.46548	chr4-105122407-105122907	Prkaa2	-12767	distal
4.73139	4.69136	3.63732	2.03142	3.96553	2.64033	1.22248	chr4-105181108-105181608	Plpp3	24011	distal
0.392441	0.381772	-0.0954321	-0.459329	-1.46548	-1.46548	-1.46548	chr4-105330307-105330807	Plpp3	173210	distal
2.15822	1.51046	-0.017062	0.656039	-0.0989812	-0.811849	-1.46548	chr4-105648956-105649456	Gm12728	-140663	distal
2.9753	3.23207	1.92291	0.920739	1.98786	1.34307	-1.46548	chr4-106102346-106102846	Gm12729	2472
3.37207	3.13494	2.25222	2.36475	2.23946	2.42484	1.22248	chr4-106464011-106464511	Pcsk9	68	promoter
0.912033	0.837578	0.320115	0.36023	-0.955038	-1.46548	-1.46548	chr4-106783186-106783686	Acot11	21562	distal
1.61192	1.85858	0.16367	-0.872036	1.21091	-1.46548	-1.46548	chr4-107063354-107063854	Mrpl37	3264
2.11419	2.01712	1.07637	1.24583	-0.593887	-0.811849	-1.46548	chr4-107138286-107138786	Gm12802	11923	distal
0.577349	0.409093	-0.399875	-0.731348	-1.46548	-1.46548	-1.46548	chr4-107582647-107583147	Dmrtb1	101333	distal
2.95448	2.91415	2.23503	1.97673	0.346028	1.10964	-1.46548	chr4-107718676-107719176	1700047F07Rik	29225	distal
2.42389	2.2157	1.3628	0.823794	1.30258	1.52082	-1.46548	chr4-107730393-107730893	Gm12907	-34437	distal
1.53756	1.32899	-0.377878	0.142068	-0.0989812	-1.46548	-1.46548	chr4-107743644-107744144	Gm12907	-21186	distal
3.00131	3.15902	1.7236	0.967856	1.95185	1.02985	0.626558	chr4-107828267-107828767	Lrp8os1	2327
3.98438	4.08015	2.91256	2.25349	2.60942	2.7049	1.35209	chr4-107828775-107829275	Lrp8os1	1819
2.71179	2.83249	1.39049	1.32637	0.638538	1.20592	-1.46548	chr4-107830635-107831135	Lrp8os1	-41	promoter
2.96505	2.9582	0.857851	-0.110362	1.21091	-0.811849	-1.46548	chr4-109761799-109762299	Faf1	85461	distal
2.44396	2.37937	0.952818	-0.326909	1.08576	-0.474659	-1.46548	chr4-109763343-109763843	Faf1	87005	distal
2.06452	2.1501	-0.0551833	-0.246103	0.595793	-0.811849	-1.46548	chr4-109814918-109815418	Faf1	138580	distal
3.53603	3.55926	1.89556	1.18468	3.06712	1.73682	0.840924	chr4-109977031-109977531	Dmrta2os	532
4.71618	4.74647	3.66069	2.55487	4.43002	2.69952	3.61491	chr4-109977534-109978034	Dmrta2os	29	promoter
0.237882	0.35877	-0.283689	-0.423836	-1.46548	-0.811849	-1.46548	chr4-110244842-110245342	Elavl4	106817	distal
-0.220095	-0.145348	-0.836444	-1.12262	-1.46548	-1.46548	-1.46548	chr4-110747568-110748068	Agbl4	350157	distal
2.04302	1.92232	-0.494048	-0.088076	0.924282	-0.811849	-1.46548	chr4-111545895-111546395	Bend5	131139	distal
2.24084	2.07671	1.22708	0.311929	0.133375	0.622615	-1.46548	chr4-111685317-111685817	Spata6	-34417	distal
4.00243	3.83789	2.47834	0.895935	2.15612	0.373425	-1.46548	chr4-111685952-111686452	Spata6	-33782	distal
1.88575	1.34688	0.442206	-0.0117507	-1.46548	-0.811849	-1.46548	chr4-114680335-114680835	Gm12829	-219	promoter
3.51054	3.47235	2.23753	1.07193	1.15227	1.9038	3.12472	chr4-115079484-115079984	Pdzk1ip1	-8974	distal
1.14145	1.20972	0.0710953	-0.538299	-1.46548	-1.46548	-1.46548	chr4-115761144-115761644	Tex38	19624	distal
1.79866	2.00015	1.29134	1.0034	1.09922	0.449134	0.531177	chr4-115936578-115937078	Dmbx1	3098
-0.050433	0.128914	-0.619556	-0.731348	-1.46548	-1.46548	-1.46548	chr4-116679103-116679603	Prdx1	-6191	distal
0.890652	0.964401	0.374999	0.442549	-1.46548	0.567539	-1.46548	chr4-117234253-117234753	Tmem53	-17448	distal
2.00902	1.99512	1.47813	1.32669	1.2344	-0.811849	-1.46548	chr4-117240895-117241395	Tmem53	-10806	distal
3.65718	3.43134	1.07238	0.889753	1.84991	0.0674398	-1.46548	chr4-117651574-117652074	Dmap1	30449	distal
2.40916	2.34129	1.52004	1.36665	0.0526927	-0.811849	-1.46548	chr4-117658590-117659090	Dmap1	23433	distal
1.26367	1.2918	0.256437	0.973748	0.133375	-0.811849	-1.46548	chr4-117849558-117850058	Slc6a9	15302	distal
3.6408	3.77689	2.00431	1.57419	3.05712	0.220259	-1.46548	chr4-118259778-118260278	Ptprf	31377	distal
2.80857	2.76666	1.16337	1.07193	2.30361	-0.474659	-1.46548	chr4-118274412-118274912	Ptprf	16743	distal
0.991652	0.811158	-0.195469	-0.413764	-0.593887	-1.46548	-1.46548	chr4-119004116-119004616	Gm12862	-3881
4.14604	3.43117	1.40653	0.459614	0.13794	-0.811849	0.908483	chr4-119014990-119015490	Gm12862	-14755	distal
2.70577	2.59091	1.98355	0.698128	1.96135	-1.46548	-1.46548	chr4-120120204-120120704	Edn2	-40752	distal
1.45161	1.13173	0.469169	0.0910443	-1.46548	-1.46548	-1.46548	chr4-120131972-120132472	Edn2	-28984	distal
0.190959	0.409093	-0.233347	-0.325073	-1.46548	-1.46548	-1.46548	chr4-120372737-120373237	Scmh1	-32294	distal
0.234913	0.159024	-0.975545	-0.845811	-1.46548	-1.46548	-1.46548	chr4-120639888-120640388	Gm45579	7999	distal
3.92509	3.74059	3.31138	3.17772	2.83395	3.25757	3.25908	chr4-120730942-120731442	Kcnq4	17420	distal
3.27818	1.92227	0.757679	0.504311	-1.46548	-0.474659	-1.46548	chr4-122831843-122832343	Ppt1	-4149
0.893385	0.789834	0.343819	0.0316764	-1.46548	-0.811849	-1.46548	chr4-123529773-123530273	Gm12925	-135858	distal
2.62001	2.60085	2.09995	1.76787	1.47795	0.980028	2.11368	chr4-123663269-123663769	Gm12925	-2362
0.685965	0.870794	0.380026	-0.344866	-1.46548	-0.811849	-1.46548	chr4-124033745-124034245	4930535I16Rik	-115973	distal
4.39164	4.27597	2.62034	2.09569	2.50477	1.28252	-1.46548	chr4-124048345-124048845	4930535I16Rik	-130573	distal
2.20546	2.58645	0.284521	-0.0907211	-0.0834486	-0.811849	-1.46548	chr4-124063862-124064362	4930535I16Rik	-146090	distal
4.20394	3.97652	1.73841	0.678058	-0.593887	3.38048	-1.46548	chr4-124360125-124360625	4933435F18Rik	-27867	distal
1.28786	1.53642	0.854616	0.354018	-1.46548	-1.46548	-1.46548	chr4-124484325-124484825	1700057H15Rik	1384
1.49471	1.79276	0.748839	1.19898	-0.0834486	-1.46548	-1.46548	chr4-125444317-125444817	Grik3	-46133	distal
2.61156	2.62746	1.45938	0.537278	1.90778	2.04522	-1.46548	chr4-125716253-125716753	2610028E06Rik	205914	distal
3.1521	3.44661	1.82252	1.05375	0.924282	1.72773	2.74852	chr4-126627066-126627566	5730409E04Rik	17498	distal
2.7782	2.80089	1.06225	1.49541	0.924282	0.220259	-1.46548	chr4-126781766-126782266	AU040320	28472	distal
2.72625	2.97347	1.96643	1.2035	0.516133	-1.46548	-1.46548	chr4-126803235-126803735	AU040320	49941	distal
1.79866	1.34688	0.355352	-0.326909	-1.46548	-0.116931	-1.46548	chr4-127216982-127217482	Smim12	-26552	distal
2.30269	2.30521	1.68486	1.59213	-0.955038	0.762357	-1.46548	chr4-127375714-127376214	Gjb5	-17783	distal
0.269814	0.296469	-0.682824	-0.845811	-1.46548	-0.770558	-1.46548	chr4-128317883-128318383	Hmgb4os	57089	distal
2.70824	2.65475	2.34955	1.83483	0.730971	0.977048	1.78522	chr4-128733198-128733698	A3galt2	-21916	distal
1.60962	1.69813	-0.500197	-0.512527	-1.46548	-1.46548	0.91848	chr4-128853383-128853883	Gm12968	7436	distal
-0.350302	-0.431136	-0.682824	-0.731348	-1.46548	-1.46548	-1.46548	chr4-128942317-128942817	Gm15904	6562	distal
3.93794	3.91802	3.03494	2.94358	2.77551	3.52426	2.25356	chr4-129986053-129986553	Adgrb2	1433
3.70558	3.56385	3.11201	2.75825	3.23862	1.02985	1.35921	chr4-130081654-130082154	Pef1	-20654	distal
0.547959	0.529116	-0.233347	-0.216765	-1.46548	-0.811849	-1.46548	chr4-130295251-130295751	Fabp3	-13094	distal
0.55594	0.382413	0.0539253	0.124197	-1.46548	-1.46548	-1.46548	chr4-130784099-130784599	Gm12972	-1720
2.00598	1.93094	0.944948	0.723278	-0.0989812	0.969895	-1.46548	chr4-130865256-130865756	Gm26716	-39193	distal
3.329	3.11168	2.30986	1.59648	-1.46548	2.5754	-1.46548	chr4-131066094-131066594	A930031H19Rik	-55870	distal
3.25204	3.11107	-0.354948	-0.174931	1.05401	-1.46548	-1.46548	chr4-131083353-131083853	A930031H19Rik	-73129	distal
1.76984	1.72563	0.930223	1.07627	-0.955038	-0.474659	-1.46548	chr4-131107662-131108162	A930031H19Rik	-97438	distal
4.39419	4.38015	3.72342	1.79877	3.44527	1.02985	-1.46548	chr4-131206740-131207240	A930031H19Rik	-196516	distal
3.89427	3.8025	2.66216	1.50066	2.18226	-0.0723028	-1.46548	chr4-131207268-131207768	A930031H19Rik	-197044	distal
4.61314	4.44963	2.21713	1.56972	2.09252	1.06834	-1.46548	chr4-131236505-131237005	A930031H19Rik	-226281	distal
0.777131	0.725543	-0.383851	0.0316764	-1.46548	-0.770558	-1.46548	chr4-131251928-131252428	Gm831	-235019	distal
4.13228	4.12452	1.95403	1.18618	0.924282	0.184454	1.22248	chr4-131461589-131462089	Gm831	-25358	distal
1.4566	1.35896	0.58325	-0.0269294	-1.46548	-1.46548	-1.46548	chr4-131825749-131826249	Ptpru	12289	distal
0.473253	0.427715	-0.228645	-0.413764	-1.46548	-1.46548	-1.46548	chr4-132108968-132109468	Epb41	-33897	distal
4.47187	4.30406	2.99202	1.94757	3.80498	2.35444	-1.46548	chr4-132129034-132129534	Oprd1	15202	distal
2.33801	2.65348	1.46498	1.07627	0.638538	-0.811849	-1.46548	chr4-132131879-132132379	Oprd1	12357	distal
1.13477	1.44481	0.355352	-0.246103	-0.593887	-1.46548	-1.46548	chr4-133563020-133563520	Nr0b2	9894	distal
2.25177	2.24085	1.91045	1.38231	1.23875	0.230349	0.626558	chr4-133609676-133610176	Sfn	-7758	distal
0.512651	0.3397	-0.301373	-0.632585	-1.46548	-1.46548	-1.46548	chr4-133962086-133962586	Hmgn2	6314	distal
2.17335	2.1601	0.86495	0.360939	0.805028	1.77758	-1.46548	chr4-135523937-135524437	Nipal3	-29149	distal
1.80094	1.65545	1.07528	0.854201	-0.0989812	0.463781	-1.46548	chr4-135547647-135548147	Grhl3	25733	distal
0.773573	0.755225	-0.143651	-0.010564	-1.46548	-0.811849	-1.46548	chr4-135884535-135885035	Cnr2	-10609	distal
0.00351135	0.128914	-0.836444	-0.981927	-1.46548	-1.46548	-1.46548	chr4-136444574-136445074	6030445D17Rik	-17426	distal
4.39544	4.26903	2.27407	1.50363	3.68057	2.18626	-1.46548	chr4-136773057-136773557	Ephb2	62681	distal
0.673952	0.724461	-0.155506	-0.842333	0.421714	-1.46548	-1.46548	chr4-136847660-136848160	Ephb2	-11922	distal
2.94687	2.88526	1.45255	0.688983	1.94818	1.11847	-1.46548	chr4-137301508-137302008	Wnt4	24269	distal
0.715211	0.897303	0.284668	-0.325073	-1.46548	-0.811849	-1.46548	chr4-137302097-137302597	Wnt4	24858	distal
0.970054	0.755416	0.485506	-0.0507195	-1.46548	-1.46548	-1.46548	chr4-137794252-137794752	Alpl	1882
3.31636	3.45391	2.73728	1.59894	2.30361	1.41562	-1.46548	chr4-139042567-139043067	Htr6	32753	distal
3.78191	3.63099	1.55462	1.26274	3.12283	1.34307	-1.46548	chr4-139055319-139055819	Htr6	20001	distal
1.06487	0.986732	-0.283528	0.236019	-1.46548	-1.46548	-1.46548	chr4-139113798-139114298	Minos1	17065	distal
0.568385	0.514464	-0.143651	-0.0269294	-1.46548	-0.811849	-1.46548	chr4-139819684-139820184	Pax7	13594	distal
2.44292	2.52831	1.03563	0.267231	0.638538	0.969895	-1.46548	chr4-139899913-139900413	Gm1667	-10325	distal
0.649987	0.765218	-0.117	-0.0117507	-1.46548	-1.46548	-1.46548	chr4-140091650-140092150	Gm13027	-39977	distal
0.482809	0.630853	-0.616762	-0.160706	-1.46548	-0.811849	-1.46548	chr4-140096233-140096733	Gm13027	-35394	distal
4.13981	4.10018	2.6134	1.28902	3.23862	3.49498	-1.46548	chr4-140330116-140330616	Gm13016	-50264	distal
1.32184	1.37187	0.132019	-0.216765	0.805028	-1.46548	-1.46548	chr4-140452278-140452778	Gm13026	14565	distal
3.67338	3.47722	3.20499	1.55029	1.45988	1.21794	1.22407	chr4-140505584-140506084	Gm13026	67871	distal
1.66424	1.21322	0.671275	0.607917	-0.0834486	-1.46548	-1.46548	chr4-140605195-140605695	Arhgef10l	60567	distal
2.34981	1.94915	0.282479	0.0910443	1.216	1.02985	-1.46548	chr4-140657187-140657687	Arhgef10l	8575	distal
4.64232	4.4277	3.52636	2.79002	3.23862	3.56492	3.15134	chr4-140657938-140658438	Arhgef10l	7824	distal
1.11569	1.20294	0.282119	0.302333	-0.593887	-1.46548	-1.46548	chr4-140658851-140659351	Arhgef10l	6911	distal
3.30927	3.11921	1.78493	1.48042	2.51897	1.46008	2.571	chr4-140703611-140704111	Rcc2	3320
1.35369	1.09637	0.246547	0.0475964	-1.46548	-0.811849	-1.46548	chr4-140758186-140758686	Padi6	-15793	distal
0.965824	0.880321	-0.0954321	0.168556	-1.46548	-0.811849	-1.46548	chr4-140758842-140759342	Padi4	15144	distal
2.635	2.71256	1.69339	1.32003	1.97173	2.04522	1.78522	chr4-141048763-141049263	Crocc	11537	distal
0.438728	0.330553	-0.0168389	-0.423836	-1.46548	-0.116931	-1.46548	chr4-141504417-141504917	Spen	33930	distal
4.40652	4.22061	2.96586	2.47001	1.84991	3.41032	0.840924	chr4-141901819-141902319	Fhad1os2	16415	distal
0.231463	0.214809	-0.23171	-0.350542	-1.46548	-1.46548	-1.46548	chr4-142175116-142175616	Gm13062	-5236	distal
3.02057	3.15929	1.87839	2.38337	2.2426	1.51915	-1.46548	chr4-142390701-142391201	Gm13052	-44476	distal
1.38004	1.14533	0.690917	0.113647	-1.46548	-1.46548	-1.46548	chr4-142450191-142450691	Gm13052	-103966	distal
1.72687	1.72542	0.620461	0.565252	0.429303	0.977048	1.05362	chr4-142475694-142476194	Gm13052	-129469	distal
0.767508	0.523261	-0.812007	-0.249397	-1.46548	-1.46548	-1.46548	chr4-143151821-143152321	Prdm2	60924	distal
0.87691	0.799329	0.22023	-0.208918	-1.46548	0.220259	-1.46548	chr4-145105367-145105867	Vps13d	89388	distal
1.2041	0.717814	-0.332033	-0.459329	-1.46548	-1.46548	-1.46548	chr4-145150081-145150581	Vps13d	44674	distal
2.61758	2.40895	0.995991	0.936058	1.23875	0.639858	0.53533	chr4-148306610-148307110	Gm13206	7	promoter
2.07849	1.84873	1.00481	0.700266	-1.46548	-0.811849	-1.46548	chr4-148377309-148377809	Gm13200	-18099	distal
3.07046	3.04208	2.64879	1.96607	1.43444	-1.46548	-1.46548	chr4-148781459-148781959	Casz1	-22720	distal
1.2282	1.224	0.537969	0.655568	-0.0834486	-1.46548	-1.46548	chr4-148781969-148782469	Casz1	-22210	distal
1.37609	0.993911	0.537969	0.512667	0.421714	-1.46548	-1.46548	chr4-148793086-148793586	Casz1	-11093	distal
2.00792	1.86207	0.696179	0.381914	1.3482	-1.46548	-1.46548	chr4-148843669-148844169	Casz1	39490	distal
3.25932	3.03017	0.735454	0.608922	1.84991	-0.0723028	-1.46548	chr4-148867061-148867561	Gm15969	47013	distal
2.07133	1.92721	1.32614	0.401008	-1.46548	0.220259	-1.46548	chr4-149711901-149712401	Pik3cd	-9580	distal
3.75172	3.63154	2.81236	2.35651	1.71237	0.879372	-1.46548	chr4-150606745-150607245	Gm13091	-38451	distal
0.181274	0.170607	-0.836444	-0.632585	-0.955038	-1.46548	-1.46548	chr4-150709766-150710266	Gm16079	-31224	distal
1.19036	1.10612	-0.155506	-0.0269294	-0.394908	0.567539	-1.46548	chr4-151155539-151156039	Gm13090	66219	distal
0.193394	0.265789	-0.311816	-0.179412	-1.46548	-0.811849	-1.46548	chr4-151374160-151374660	4930589P08Rik	-2060
3.50271	3.65907	1.86804	1.29281	0.638538	2.56862	-1.46548	chr4-151694522-151695022	Camta1	167104	distal
3.98794	3.85008	2.95042	2.26172	3.58104	2.73355	3.66314	chr4-152130900-152131400	Tnfrsf25	15216	distal
3.17156	3.08931	1.78493	0.906626	0.612822	-0.811849	0.811262	chr4-152192512-152193012	Acot7	14628	distal
2.06672	2.04519	1.27708	0.860775	1.64463	-0.0723028	0.53533	chr4-152287871-152288371	Hes3	3541
1.58147	1.54081	0.950242	0.860775	-1.46548	0.230349	-1.46548	chr4-152647553-152648053	Gm833	-49737	distal
1.61571	1.37517	0.14186	-0.0945737	-1.46548	-1.46548	-1.46548	chr4-152725205-152725705	Gm833	27915	distal
1.0929	0.97425	-1.23916	-0.845811	-1.46548	-0.474659	-1.46548	chr4-153090908-153091408	Gm13173	55785	distal
1.72614	1.81705	1.3628	1.10054	1.09922	-0.811849	-1.46548	chr4-153175591-153176091	Gm13173	-28898	distal
1.53975	1.487	0.284668	0.360939	-1.46548	0.449134	-1.46548	chr4-153771427-153771927	Gm13115	-135709	distal
0.49657	0.366386	-0.164207	-0.0269294	-1.46548	-0.811849	-1.46548	chr4-153827975-153828475	Gm13115	-79161	distal
0.545725	0.528593	-0.283528	-0.413764	-1.46548	-1.46548	-1.46548	chr4-154360811-154361311	B230104I21Rik	24934	distal
1.80305	1.6561	1.04315	0.393785	-1.46548	0.800971	-1.46548	chr4-154456444-154456944	Gm13133	-93588	distal
1.11101	0.911485	0.380026	-0.110155	-1.46548	-1.46548	-1.46548	chr4-154456971-154457471	Gm13133	-93061	distal
1.40753	1.4676	0.559269	-0.345153	-1.46548	0.220259	-1.46548	chr4-154459901-154460401	Gm13133	-90131	distal
0.360794	0.211649	-0.682824	-0.538299	-1.46548	-1.46548	-1.46548	chr4-154488940-154489440	Gm13133	-61092	distal
2.53448	2.71042	1.57634	1.15645	1.45988	0.0674398	-1.46548	chr4-154498941-154499441	Gm13133	-51091	distal
4.56268	4.3511	3.31611	2.94903	2.53823	2.04522	-1.46548	chr4-154499638-154500138	Gm13133	-50394	distal
2.02827	1.94361	1.1525	1.14129	-1.46548	1.20592	-1.46548	chr4-154530790-154531290	Gm13133	-19242	distal
1.26631	0.848652	0.174584	-0.010564	-1.46548	-0.770558	-1.46548	chr4-154531316-154531816	Gm13133	-18716	distal
0.290702	0.302329	-0.283689	-0.468218	-1.46548	-0.811849	-1.46548	chr4-154538676-154539176	Gm13133	-11356	distal
2.27374	2.2023	1.69961	1.00817	1.05401	-0.474659	-1.46548	chr4-154543816-154544316	Gm13133	-6216	distal
2.57171	2.57377	1.40383	0.897924	1.21762	0.969895	-1.46548	chr4-154550481-154550981	Gm13133	449	promoter
2.64494	2.45151	1.97068	1.07754	0.800531	1.3794	-1.46548	chr4-154570644-154571144	Gm13133	20612	distal
1.74062	1.46742	0.882442	0.970819	-1.46548	-0.474659	-1.46548	chr4-154581420-154581920	Gm13134	-19527	distal
4.64829	4.44247	2.61688	1.56441	3.5235	1.6298	-1.46548	chr4-154582802-154583302	Gm13134	-18145	distal
1.47513	1.4361	0.676359	0.234417	-0.287883	-0.116931	-1.46548	chr4-154584746-154585246	Gm13134	-16201	distal
0.547959	0.438276	0.00558163	0.110647	-1.46548	-1.46548	-1.46548	chr4-154622112-154622612	Prdm16	14511	distal
2.66071	2.66834	1.70582	0.737896	1.64182	0.969895	0.314457	chr4-154633067-154633567	Prdm16	3556
1.13465	1.32594	0.844867	-0.0233	0.421714	-0.811849	-1.46548	chr4-154633736-154634236	Prdm16	2887
3.90122	3.71421	2.7924	1.75744	2.14958	1.82951	3.32999	chr4-154635987-154636487	Prdm16	636
1.29062	1.09124	-0.177784	-0.632585	-1.46548	-0.811849	-1.46548	chr4-154696053-154696553	Actrt2	-28436	distal
1.21197	0.999547	0.458646	-0.344866	-1.46548	-1.46548	-1.46548	chr4-154944736-154945236	Hes5	-15937	distal
0.673952	0.421828	-0.117	-0.238218	-1.46548	-1.46548	-1.46548	chr4-154947012-154947512	Hes5	-13661	distal
4.48424	4.41248	2.84579	1.55896	1.22635	1.41562	-1.46548	chr4-154952623-154953123	Hes5	-8050	distal
4.44142	4.39648	3.60721	3.07971	2.2233	3.29474	-1.46548	chr4-154958192-154958692	Hes5	-2481
4.76385	4.60296	3.0489	2.27093	3.8763	4.09385	3.28916	chr4-154960456-154960956	Hes5	-217	promoter
2.88558	2.87825	1.06225	0.527562	-1.46548	0.796414	-1.46548	chr4-154962332-154962832	Pank4	-1541
2.36009	2.01255	1.2218	0.843352	0.84477	0.639858	1.47298	chr4-154967115-154967615	Pank4	3242
3.62598	3.72513	2.80985	1.34295	1.37892	3.00398	-1.46548	chr4-155024664-155025164	Gm10564	-17132	distal
4.55977	4.58388	4.28798	3.18124	3.81326	1.97473	1.78522	chr4-155213342-155213842	Ski	9000	distal
1.91221	2.06898	1.38535	0.387668	-1.46548	0.230349	-1.46548	chr4-155473234-155473734	Tmem52	4370
2.83464	2.64867	2.2251	2.16498	1.55815	1.20592	1.92193	chr4-155564308-155564808	Nadk	2180
2.94525	2.70165	0.343616	0.0161924	1.60425	-0.474659	-1.46548	chr4-155739802-155740302	Tmem240	5252	distal
0.862502	0.566027	-0.117	-0.459329	-1.46548	-1.46548	-1.46548	chr5-3396853-3397353	Cdk6	55618	distal
3.56965	3.36506	1.41828	1.20541	-0.905346	0.567539	-1.46548	chr5-3404473-3404973	Cdk6	63238	distal
4.18722	4.4259	2.40767	1.50363	2.47464	1.63901	-1.46548	chr5-3405147-3405647	Cdk6	63912	distal
0.237882	0.0336655	-1.46548	-1.14984	-1.46548	-1.46548	-1.46548	chr5-3625532-3626032	Gm43825	-419	promoter
0.506466	0.69438	0.0539253	-0.538299	-0.0989812	-1.46548	-1.46548	chr5-3633912-3634412	4833413G10Rik	-2440
2.14278	2.34636	0.468998	0.234417	-1.46548	-0.811849	-1.46548	chr5-4527139-4527639	Fzd1	230646	distal
2.38005	2.3015	1.30893	0.655568	1.1022	1.20333	-1.46548	chr5-4868373-4868873	Gm42744	-69529	distal
3.1521	3.0136	1.43633	0.97489	0.583706	2.09794	-1.46548	chr5-4877945-4878445	Gm42744	-79101	distal
0.526866	0.49212	-0.556246	-0.62699	-1.46548	-1.46548	-1.46548	chr5-9287776-9288276	9330182L06Rik	21908	distal
2.25907	2.2649	0.107204	0.219579	-1.46548	-1.46548	1.22407	chr5-9702427-9702927	Grm3	22493	distal
3.64578	3.59577	0.797294	0.0552126	1.53801	-0.811849	-1.46548	chr5-9702963-9703463	Grm3	21957	distal
3.94865	3.74644	3.41219	3.05277	2.56561	3.33991	2.33604	chr5-12383235-12383735	Sema3d	100	promoter
1.35094	1.76619	0.61842	-0.323381	0.595793	-1.46548	-1.46548	chr5-12474850-12475350	Sema3d	91715	distal
2.05858	2.21229	0.643449	-0.459329	-1.46548	-0.811849	0.53533	chr5-12498736-12499236	Sema3d	115601	distal
0.148044	0.117647	-0.821925	-0.731348	-1.46548	-1.46548	-1.46548	chr5-13262180-13262680	Sema3a	137016	distal
2.44563	2.52397	1.11492	0.311929	0.429303	-0.423278	-1.46548	chr5-13313951-13314451	Sema3a	188787	distal
1.5748	1.40024	0.22023	0.713876	0.133375	0.220259	-1.46548	chr5-14026150-14026650	Sema3e	1124
2.16583	2.07671	1.36527	1.11664	0.583706	-0.811849	-1.46548	chr5-14135965-14136465	Gm4128	-62058	distal
0.57466	0.49212	-0.894653	-0.731348	-1.46548	-0.811849	-1.46548	chr5-15834798-15835298	4930519H02Rik	48781	distal
0.440455	0.49212	-0.821925	-1.12262	-1.46548	-1.46548	-1.46548	chr5-15861072-15861572	4930519H02Rik	22507	distal
0.743105	0.789834	0.183837	0.113647	-1.46548	-1.46548	-1.46548	chr5-16105339-16105839	Gm43000	-107750	distal
0.714031	0.82822	0.706512	0.459614	-1.46548	-1.46548	-1.46548	chr5-16131826-16132326	Gm43000	-134237	distal
1.48552	1.73822	1.1525	0.693799	0.800531	-1.46548	-1.46548	chr5-16133119-16133619	Gm43000	-135530	distal
4.33756	4.1947	2.67337	1.72104	3.12451	0.449134	-1.46548	chr5-16166185-16166685	Gm43000	-168596	distal
1.05524	0.896136	-0.0467008	-0.512527	-1.46548	-1.46548	-1.46548	chr5-16211325-16211825	Gm43000	-213736	distal
4.08773	3.90316	3.53689	3.59086	3.64397	3.59745	2.60655	chr5-17574427-17574927	Sema3c	396	promoter
2.34888	2.55648	0.789963	0.0361354	0.0526927	0.220259	-1.46548	chr5-17581978-17582478	Sema3c	7947	distal
3.72986	3.70576	1.88872	0.219579	-0.593887	2.0757	-1.46548	chr5-18135758-18136258	Gnat3	173459	distal
3.62511	3.45598	1.7711	0.930138	1.3076	1.86323	-1.46548	chr5-18136263-18136763	Gnat3	173964	distal
1.45432	1.27328	0.788098	0.445705	-1.46548	-0.116931	-1.46548	chr5-18136879-18137379	Gnat3	174580	distal
1.11771	1.09841	-0.439681	-0.763106	-1.46548	-1.46548	-1.46548	chr5-20611477-20611977	Phtf2	270397	distal
1.27154	1.34482	0.447407	0.234417	-1.46548	0.567539	-1.46548	chr5-20752542-20753042	Phtf2	129332	distal
1.10997	0.998081	-0.233949	0.0542119	-1.46548	-0.474659	-1.46548	chr5-21436440-21436940	Fam185a	11732	distal
1.87521	1.86787	0.844867	0.854201	0.715908	-0.245784	-1.46548	chr5-23414703-23415203	5031425E22Rik	19316	distal
0.501344	0.329089	-0.332033	-1.12262	-1.46548	-1.46548	-1.46548	chr5-23958415-23958915	Fam126a	72025	distal
0.832919	0.84775	0.343819	-0.538299	0.421714	0.220259	-1.46548	chr5-24552611-24553111	4931409K22Rik	3948
3.05482	2.82847	2.52472	2.25732	0.730971	0.449134	-1.46548	chr5-24774602-24775102	Crygn	-16844	distal
1.61681	1.65529	1.05386	0.445705	1.2344	-0.811849	-1.46548	chr5-25612294-25612794	Gm43972	-47265	distal
2.16029	2.16521	1.47883	1.09315	1.22635	1.63616	0.531177	chr5-30125527-30126027	3110082J24Rik	-19691	distal
2.36615	2.32028	1.41685	-0.110155	1.44647	-1.46548	-1.46548	chr5-33541517-33542017	Fam53a	87868	distal
4.61639	4.76148	3.39018	1.73947	4.36636	1.56074	0.811262	chr5-33542045-33542545	Fam53a	87340	distal
4.14582	4.28988	1.96275	1.45479	3.85029	1.34734	1.45419	chr5-33542663-33543163	Fam53a	86722	distal
0.256038	0.221221	-1.29298	-0.423836	-1.46548	-1.46548	-1.46548	chr5-33588051-33588551	Fam53a	41334	distal
1.2416	1.18947	0.290914	0.187989	0.110254	-0.811849	-1.46548	chr5-33681437-33681937	Tmem129	-23271	distal
1.12168	1.2462	0.611988	-0.159248	-1.46548	-0.423278	-1.46548	chr5-33701731-33702231	Fgfr3	-19693	distal
3.04063	3.15906	1.07238	0.936696	-1.46548	0.184454	1.22248	chr5-33726130-33726630	Fgfr3	4706
1.07432	0.542837	0.018202	-0.686418	-1.46548	-1.46548	-1.46548	chr5-33728921-33729421	Fgfr3	7497	distal
0.673952	0.753145	0.0215228	-0.845811	0.421714	-0.811849	-1.46548	chr5-33737078-33737578	Fgfr3	15654	distal
1.02276	0.946238	0.434692	-0.110155	-1.46548	-0.811849	-1.46548	chr5-34191802-34192302	Mxd4	-4332
1.04795	0.767439	0.0539253	0.516573	-1.46548	-0.811849	-1.46548	chr5-34590064-34590564	Add1	16650	distal
4.26757	4.19907	3.61792	2.88788	2.67278	3.95203	3.93725	chr5-34949161-34949661	Rgs12	-34	promoter
3.0193	2.89094	2.10713	1.61713	0.774299	1.10964	-1.46548	chr5-35189028-35189528	Lrpap1	-83512	distal
3.46804	3.3938	2.6071	2.19747	2.56561	1.41562	-1.46548	chr5-35267434-35267934	Adra2c	-10635	distal
1.86144	1.89105	1.37545	0.784026	-1.46548	1.51915	-1.46548	chr5-35334344-35334844	4930478P22Rik	-26947	distal
1.14145	1.0004	0.232181	-0.238218	0.212479	-1.46548	-1.46548	chr5-35455576-35456076	Hmx1	66718	distal
2.34642	2.16631	0.745536	0.46555	1.45988	0.230349	-1.46548	chr5-36174160-36174660	Psapl1	-29611	distal
3.64805	3.55201	1.56033	1.41686	2.41505	2.23683	0.840924	chr5-36174726-36175226	Psapl1	-29045	distal
0.607645	0.119119	-0.975545	-0.728135	-1.46548	-1.46548	-1.46548	chr5-36205327-36205827	Psapl1	1556
3.24273	3.13	2.2918	2.06978	2.24069	2.16341	2.09888	chr5-36989342-36989842	Wfs1	-387	promoter
3.60747	3.44803	2.44617	1.259	2.51939	-0.0723028	-1.46548	chr5-37395086-37395586	Evc2	56837	distal
0.412799	0.441123	-0.172831	-0.981927	-1.46548	-0.811849	-1.46548	chr5-37869087-37869587	Gm20052	-24435	distal
2.51892	2.64759	0.647254	-1.03217	-1.46548	-0.811849	-1.46548	chr5-38651494-38651994	Zfp518b	33082	distal
2.9196	2.94263	2.15415	1.86493	2.18159	-0.811849	-1.46548	chr5-38812326-38812826	Clnk	64236	distal
1.76797	2.10545	0.994779	0.939163	-1.46548	-1.46548	-1.46548	chr5-41391657-41392157	Rab28	316250	distal
0.290702	0.561687	-0.183366	-0.174931	-1.46548	-1.46548	-1.46548	chr5-43403023-43403523	Gm43699	26826	distal
2.59362	2.68645	1.83797	1.7319	0.429303	1.20592	2.18383	chr5-43947927-43948427	Fgfbp1	33602	distal
1.04869	0.848652	0.14186	0.267231	-1.46548	-0.811849	-1.46548	chr5-43990271-43990771	Fgfbp1	-8742	distal
0.514211	0.529116	-0.755863	-0.872036	-1.46548	-1.46548	-1.46548	chr5-44008521-44009021	Fgfbp1	-26992	distal
4.0753	3.83612	2.91482	2.7292	2.38954	2.8785	3.27976	chr5-44101523-44102023	Prom1	259	promoter
1.50152	1.37562	1.09386	0.513814	0.932732	-0.474659	-1.46548	chr5-44675643-44676143	Gm43507	34409	distal
3.60021	3.46382	2.28637	2.35022	3.15356	0.762357	-1.46548	chr5-44713181-44713681	Gm43507	71947	distal
1.16808	1.07854	0.537969	0.401008	-1.46548	-0.811849	-1.46548	chr5-44713758-44714258	Gm43507	72524	distal
1.64663	1.95701	0.831881	0.656039	-0.287883	-0.474659	-1.46548	chr5-45173705-45174205	Gm43303	77974	distal
2.76515	2.69917	1.69154	1.70735	2.11332	0.449134	-1.46548	chr5-45473475-45473975	Lap3	-19649	distal
0.186201	0.132292	-0.91532	-1.29053	-1.46548	-1.46548	-1.46548	chr5-45629457-45629957	9630001P10Rik	-8992	distal
1.22324	1.21788	0.449876	0.410641	-1.46548	-1.46548	0.314457	chr5-45932945-45933445	4930405L22Rik	-786
0.715975	0.944367	-0.0954321	-0.423836	-1.46548	-1.46548	-1.46548	chr5-46046996-46047496	4930405L22Rik	-114837	distal
2.30065	2.34016	0.969778	0.246595	-1.46548	-1.46548	-1.46548	chr5-46830777-46831277	4930405L22Rik	-898618	distal
3.63813	3.67391	2.81232	2.79707	2.91098	3.23164	1.91951	chr5-47985877-47986377	Slit2	2989
0.995852	1.21636	0.592636	-0.326909	-1.46548	-1.46548	-1.46548	chr5-50002221-50002721	Adgra3	56535	distal
0.102414	0.262914	-1.06714	-0.512527	-0.955038	-1.46548	-1.46548	chr5-50309422-50309922	4930448I18Rik	158339	distal
1.67864	1.38637	0.909508	0.337216	-1.46548	-0.423278	-1.46548	chr5-51991206-51991706	Gm43177	-125856	distal
0.402314	0.257651	-0.894653	-0.981927	-1.46548	-0.811849	-1.46548	chr5-53133947-53134447	Sel1l3	79730	distal
2.8237	2.59498	1.09386	0.693799	-0.0834486	-0.474659	-1.46548	chr5-53193570-53194070	Sel1l3	20107	distal
1.4566	1.2329	-0.195469	-0.246103	-1.46548	-1.46548	-1.46548	chr5-53320308-53320808	Gm45495	38748	distal
4.25103	4.04881	3.63092	2.56029	2.45313	0.762357	-1.46548	chr5-53523036-53523536	Gm10441	-555
1.66139	1.79174	0.643449	0.649588	-0.905346	-1.46548	-1.46548	chr5-53523741-53524241	Gm10441	-1260
4.2097	4.42277	3.36787	2.66243	1.81632	0.587602	0.724806	chr5-53707659-53708159	Cckar	-204	promoter
3.57194	3.473	2.23201	1.49541	1.05401	0.969895	0.724806	chr5-53708163-53708663	Cckar	-708
1.29722	1.35157	0.129171	-1.29756	0.212479	-0.811849	-1.46548	chr5-61351313-61351813	1700014F14Rik	-405914	distal
1.03377	0.911485	0.0191455	-0.345153	-1.46548	-1.46548	-1.46548	chr5-64477745-64478245	C030018K13Rik	987
1.60284	1.51712	0.930223	0.764286	-1.46548	0.796414	0.752051	chr5-64578930-64579430	Gm3716	31520	distal
3.9086	3.7353	2.0975	2.16626	2.36361	1.3794	2.59176	chr5-64579644-64580144	Gm3716	30806	distal
0.501344	0.572654	0.018202	-0.174931	-1.46548	-0.770558	-1.46548	chr5-64749695-64750195	Gm26761	-51424	distal
3.52568	3.50918	2.97721	2.23802	2.11186	-0.245784	-1.46548	chr5-65019709-65020209	Fam114a1	49888	distal
3.74412	3.77035	2.81186	1.43724	2.45313	1.52082	-1.46548	chr5-65036466-65036966	Tmem156	55416	distal
3.10333	2.8701	2.34897	1.64616	2.60942	-0.116931	0.724806	chr5-66338509-66339009	Nsun7	78862	distal
1.85231	1.82389	1.20674	1.11876	0.583706	0.622615	-1.46548	chr5-66391282-66391782	Nsun7	131635	distal
1.52105	1.706	0.647254	-0.0117507	-1.46548	-1.46548	1.22248	chr5-66393135-66393635	Nsun7	133488	distal
2.30774	2.09921	0.485506	0.267231	-1.46548	0.622615	-1.46548	chr5-66635506-66636006	Apbb2	-16972	distal
4.063	3.81334	3.35155	3.00454	3.49712	3.07656	3.44994	chr5-66745545-66746045	Limch1	-32	promoter
0.691573	0.544146	-0.00737356	-0.413764	-1.46548	-0.811849	-1.46548	chr5-66761958-66762458	Limch1	16381	distal
2.78381	2.90023	2.0707	1.21031	2.04974	-0.811849	-1.46548	chr5-66948726-66949226	Gm15949	36665	distal
3.96404	4.06821	3.21407	1.33067	1.96135	0.0674398	-1.46548	chr5-66949240-66949740	Gm15949	36151	distal
1.1835	1.35896	0.796308	-0.350542	-1.46548	-1.46548	-1.46548	chr5-66949910-66950410	Gm15949	35481	distal
0.66908	1.0242	0.220149	0.0594212	-1.46548	-1.46548	-1.46548	chr5-67213221-67213721	Tmem33	-47094	distal
1.14402	0.993086	0.686837	0.688983	0.429303	-1.46548	-1.46548	chr5-67214993-67215493	Tmem33	-45322	distal
0.12733	0.121454	-0.682824	-0.632585	-1.46548	-1.46548	-1.46548	chr5-67247825-67248325	Tmem33	-12490	distal
0.464946	0.3397	0.0710953	-0.0117507	-1.46548	-1.46548	-1.46548	chr5-67254544-67255044	Tmem33	-5771	distal
3.14526	3.11852	1.66981	1.4498	-0.377062	-0.474659	-1.46548	chr5-67399982-67400482	Gm26756	-27448	distal
3.24974	2.76066	1.98511	0.967856	0.932732	0.969895	-1.46548	chr5-67634315-67634815	Gm15478	-7836	distal
4.36722	2.59498	1.10951	0.843723	0.429303	1.20333	-1.46548	chr5-67753012-67753512	Gm15477	-93803	distal
2.13661	2.1008	1.34006	0.586168	-1.46548	-0.0723028	-1.46548	chr5-67841761-67842261	Gm15477	-5054	distal
0.431872	0.35877	-0.332033	-0.595445	-1.46548	-1.46548	-1.46548	chr5-67850755-67851255	Atp8a1	-3571
1.23465	1.35075	0.611988	0.598565	-1.46548	0.796414	0.531177	chr5-73008224-73008724	Slc10a4	1591
2.33795	2.11038	1.18368	0.30603	-0.0834486	-0.245784	-1.46548	chr5-73171164-73171664	1700071G01Rik	14400	distal
0.360794	0.457055	0.0700198	-0.0817359	-1.46548	-1.46548	-1.46548	chr5-73348375-73348875	Ociad2	-7597	distal
0.440455	0.10697	-0.531498	-0.350542	-1.46548	-1.46548	-1.46548	chr5-74163123-74163623	Rasl11b	-31913	distal
3.33092	3.08376	2.32818	1.46691	-1.46548	0.796414	-1.46548	chr5-74175433-74175933	Rasl11b	-19603	distal
2.42439	2.24218	1.56784	1.45329	1.64182	0.796414	0.724806	chr5-75699390-75699890	Gm43101	-27965	distal
3.62186	3.84932	3.02616	1.47297	1.2344	1.02985	-1.46548	chr5-75756027-75756527	Gm43100	2609
0.458429	0.218236	-0.587698	-0.246103	-1.46548	-0.116931	-1.46548	chr5-76195058-76195558	Tmem165	11428	distal
1.16808	0.935812	-0.143651	-0.54573	-1.46548	-1.46548	-1.46548	chr5-76351462-76351962	Nmu	12076	distal
0.344402	0.968383	-0.465937	-0.459329	-1.46548	-1.46548	-1.46548	chr5-76492214-76492714	Gm7271	8424	distal
2.94817	3.13688	2.6544	2.5356	0.932732	0.762357	-1.46548	chr5-76763321-76763821	C530008M17Rik	107059	distal
3.46531	3.32897	1.12951	0.931425	-0.905346	0.449134	-1.46548	chr5-77575731-77576231	Gm42761	90254	distal
2.05728	1.76589	1.07703	1.17117	1.3482	0.230349	-1.46548	chr5-77803478-77803978	Gm42761	318001	distal
3.91134	3.66786	3.28263	1.73227	1.96135	2.65435	-1.46548	chr5-77806721-77807221	Gm42761	321244	distal
0.771053	0.681378	0.0710953	0.00418933	-1.46548	-0.116931	-1.46548	chr5-78621276-78621776	Gm42761	1135799	distal
3.23715	3.07488	1.69429	1.38799	0.421714	-1.46548	-1.46548	chr5-81320967-81321467	Adgrl3	301079	distal
-0.0256236	-0.242935	-0.821925	-0.845811	-1.46548	-1.46548	-1.46548	chr5-83327076-83327576	Tecrl	27869	distal
1.74352	1.55026	1.23635	0.5464	-1.46548	-0.811849	-1.46548	chr5-84153588-84154088	Epha5	263544	distal
4.5917	4.51557	3.81564	2.5888	4.00234	1.64906	-1.46548	chr5-84848597-84849097	Gm43532	420042	distal
4.63904	4.49197	3.60475	2.33559	1.43444	-0.0723028	-1.46548	chr5-85239590-85240090	Gm43567	-480934	distal
0.636719	0.0483209	-0.251299	-0.514909	-1.46548	-1.46548	-1.46548	chr5-85792619-85793119	Gm43567	72095	distal
1.18975	1.18891	0.0924286	0.36023	-1.46548	-0.474659	-1.46548	chr5-86227112-86227612	Gnrhr	-29461	distal
0.478806	0.554216	-0.0651826	-0.273694	0.212479	-0.811849	-1.46548	chr5-89980137-89980637	Adamts3	-97053	distal
2.96187	2.84813	1.56674	1.16374	-1.46548	-0.474659	-1.46548	chr5-90987090-90987590	Epgn	-40124	distal
4.3856	4.45352	2.4983	1.90957	0.805028	0.184454	-1.46548	chr5-90987595-90988095	Epgn	-39619	distal
0.116895	0.627697	-0.195469	-0.512527	-1.46548	-1.46548	-1.46548	chr5-91509779-91510279	Parm1	-7586	distal
3.48867	3.25314	2.27807	1.16602	2.11186	0.220259	1.5732	chr5-91653193-91653693	1700063O14Rik	113857	distal
0.740158	0.725543	0.411177	0.516573	-1.46548	-1.46548	-1.46548	chr5-92810199-92810699	4932430I15Rik	-961
0.636731	0.739732	-0.0953078	-0.845811	-0.394908	-0.811849	-1.46548	chr5-92916036-92916536	4932430I15Rik	-106798	distal
-0.160982	0.0821166	-0.439681	-0.238218	-1.46548	-1.46548	-1.46548	chr5-96164682-96165182	Cnot6l	-761
2.16179	2.26714	0.473112	0.360939	-0.287883	-1.46548	-1.46548	chr5-96363995-96364495	Fras1	-9710	distal
0.884374	1.25003	-0.31232	-0.0507195	-1.46548	-0.770558	-1.46548	chr5-96364584-96365084	Fras1	-9121	distal
3.72978	3.6907	3.41532	3.34326	2.98482	2.89705	2.96438	chr5-96374479-96374979	Fras1	774
0.71751	0.597218	-0.236935	-0.350542	0.212479	-1.46548	-1.46548	chr5-96910808-96911308	Gm8013	-10214	distal
3.60536	3.37586	1.93424	1.85564	1.90377	1.99642	-1.46548	chr5-96954105-96954605	Gm33370	-32180	distal
0.773232	0.326844	-0.448598	-0.872036	-1.46548	-1.46548	-1.46548	chr5-97379929-97380429	Naa11	12200	distal
4.18637	4.42409	3.59383	1.1305	1.78699	-0.811849	-1.46548	chr5-97537731-97538231	Gk2	-80960	distal
2.25438	2.40767	1.54454	-0.208918	-1.46548	-1.46548	-1.46548	chr5-97538259-97538759	Gk2	-81488	distal
0.919219	0.975781	0.206052	0.381914	0.421714	-1.46548	-1.46548	chr5-97696276-97696776	Gk2	-239505	distal
1.19076	1.28339	-0.236935	-1.16144	-1.46548	-0.811849	-1.46548	chr5-98922295-98922795	Bmp3	68130	distal
2.04578	2.15563	1.05626	0.900543	-1.46548	0.230349	-1.46548	chr5-98985717-98986217	Prkg2	51384	distal
3.65292	3.60307	2.66643	2.09202	1.79398	0.899464	-1.46548	chr5-98986412-98986912	Prkg2	50689	distal
3.42569	3.26368	1.4203	1.07242	-0.593887	2.60345	1.77407	chr5-98995667-98996167	Prkg2	41434	distal
2.51264	2.36985	1.1891	1.0253	-1.46548	-0.474659	0.92091	chr5-99246833-99247333	Gm35394	-27012	distal
2.60593	2.56867	0.532974	0.337216	-1.46548	-0.474659	-1.46548	chr5-99552581-99553081	Gm35172	44442	distal
4.12041	4.14251	3.55304	2.60637	3.31247	0.220259	-1.46548	chr5-99787291-99787791	Gm38413	-33568	distal
3.58615	3.73231	3.2518	1.71138	1.94405	0.449134	-1.46548	chr5-100259215-100259715	2310034O05Rik	48773	distal
3.08847	2.98233	2.60232	2.75967	2.748	2.18693	2.25356	chr5-100719425-100719925	Hpse	41	promoter
4.03586	4.01756	2.85233	3.23831	1.89741	0.622615	1.98308	chr5-101425953-101426453	Gm20484	-173111	distal
2.09537	2.0668	1.5959	0.728469	-0.593887	-0.116931	-1.46548	chr5-101437418-101437918	Gm20484	-161646	distal
-0.0349193	-0.192493	-0.821925	-0.845811	-1.46548	-1.46548	-1.46548	chr5-102515244-102515744	1700013M08Rik	-32205	distal
2.75034	2.75278	1.14965	0.640368	1.98	0.184454	-1.46548	chr5-103341354-103341854	1700021F02Rik	-4990
4.5356	4.43703	4.12489	3.57695	3.30292	3.52926	3.55883	chr5-103424837-103425337	Ptpn13	-105	promoter
4.18815	3.77533	2.96324	2.42286	0.800531	1.32731	2.03367	chr5-103778496-103778996	Aff1	86372	distal
4.19694	4.0953	1.96275	1.42522	3.62012	1.46008	0.085172	chr5-103938700-103939200	Klhl8	-27691	distal
3.01842	2.96538	1.20654	0.737896	1.34609	-0.770558	-1.46548	chr5-103939208-103939708	Klhl8	-28199	distal
4.31641	4.24829	2.26098	1.16372	1.81632	1.79866	-1.46548	chr5-105492725-105493225	Lrrc8c	-26413	distal
1.13904	1.63611	0.58325	0.353356	-1.46548	-0.811849	-1.46548	chr5-105739818-105740318	Lrrc8d	40099	distal
3.89207	3.84497	2.66984	2.24274	2.97955	2.33586	-1.46548	chr5-105740377-105740877	Lrrc8d	40658	distal
0.988526	0.613656	-0.399875	-0.514909	-1.46548	-1.46548	-1.46548	chr5-105906348-105906848	Zfp326	30033	distal
0.896543	0.657379	-0.332033	-0.344866	-1.46548	-1.46548	-1.46548	chr5-105917293-105917793	Zfp326	40978	distal
0.806205	0.701718	-0.233347	-0.159248	-0.0989812	-0.811849	-1.46548	chr5-106199682-106200182	Gm32736	104841	distal
3.34364	3.48445	2.56158	1.85564	2.47464	-1.46548	-1.46548	chr5-106376744-106377244	Gm42916	7982	distal
1.95648	1.28554	0.796308	0.690779	-0.593887	0.230349	-1.46548	chr5-106377383-106377883	Gm42916	8621	distal
0.991652	1.11226	0.370928	0.168556	-1.46548	-0.811849	-1.46548	chr5-106384617-106385117	Gm42916	15855	distal
2.58011	2.33793	1.20654	0.878108	-0.394908	1.20592	0.724806	chr5-106468863-106469363	Gm26872	1894
3.24956	3.13686	2.77561	1.67905	2.11186	-0.0723028	-1.46548	chr5-106470751-106471251	Gm26872	6	promoter
3.13004	3.05734	1.68143	0.623745	0.84477	1.02985	-1.46548	chr5-106576897-106577397	Gm29464	2272
4.35868	4.24932	2.61066	1.89397	2.65071	2.42484	1.94887	chr5-107251736-107252236	Tgfbr3	37643	distal
0.998717	0.767439	0.485506	0.415139	-1.46548	-0.811849	-1.46548	chr5-107891453-107891953	Rpl5	-8799	distal
2.17355	2.36104	1.69154	1.10987	1.1022	-0.474659	-1.46548	chr5-110354633-110355133	Lrcol1	10153	distal
0.362718	0.231927	-0.251299	-0.088076	-1.46548	-1.46548	-1.46548	chr5-110558290-110558790	Galnt9	14185	distal
2.9118	2.80234	0.988799	1.16602	-0.0989812	1.52082	-1.46548	chr5-111175803-111176303	Pitpnb	-154710	distal
1.65719	1.4234	0.647254	0.337216	-1.46548	-0.474659	-1.46548	chr5-111518459-111518959	C130026L21Rik	-62713	distal
2.32142	2.38059	0.565795	0.56097	-0.955038	-0.770558	-1.46548	chr5-111570809-111571309	C130026L21Rik	-10363	distal
4.16033	4.02233	3.52755	3.09419	3.21979	2.8677	0.840924	chr5-111725180-111725680	Gm26897	-8494	distal
4.22486	4.0205	3.4151	1.84413	2.05962	1.32731	0.085172	chr5-111740375-111740875	Gm16019	-2224
4.39218	4.43841	4.06745	2.55088	2.75083	2.03931	-1.46548	chr5-111740886-111741386	Gm16019	-1713
3.369	3.53825	3.06327	2.12826	-0.0989812	2.65435	-1.46548	chr5-111741457-111741957	Gm16019	-1142
4.34983	4.26666	3.0404	1.69643	2.2864	3.08619	-1.46548	chr5-111836598-111837098	Gm36535	45293	distal
3.08153	2.92809	1.80638	0.823794	1.73611	1.32731	0.377649	chr5-111837120-111837620	Gm36535	45815	distal
2.51905	2.59207	1.55327	0.113647	-1.46548	1.3794	-1.46548	chr5-111923652-111924152	Gm42488	20333	distal
3.27003	3.27613	1.67487	1.46691	1.00953	2.18073	0.724806	chr5-112001321-112001821	Gm42488	-57336	distal
2.32142	2.46348	0.805226	0.247424	1.1022	0.220259	-1.46548	chr5-112035361-112035861	Gm42488	-91376	distal
2.47042	2.57778	1.51897	1.44447	1.04442	2.18693	-1.46548	chr5-112049778-112050278	Gm42488	-105793	distal
4.66058	4.54219	2.78809	1.84113	1.84755	2.04195	-1.46548	chr5-112110240-112110740	1700016B01Rik	-45747	distal
3.713	3.58909	2.27628	0.798409	1.60425	2.18073	-1.46548	chr5-112110902-112111402	1700016B01Rik	-45085	distal
4.54312	4.3957	3.55828	2.3279	3.6879	2.78109	-1.46548	chr5-112133757-112134257	1700016B01Rik	-22230	distal
0.435886	0.119119	-0.500415	-0.159248	-1.46548	-1.46548	-1.46548	chr5-112171225-112171725	1700016B01Rik	15238	distal
1.74001	1.70513	0.343819	0.360939	-1.46548	0.977048	-1.46548	chr5-113349250-113349750	Aym1	-7794	distal
3.12427	3.25695	1.26498	0.863189	1.37152	1.99729	-1.46548	chr5-113349757-113350257	Aym1	-7287	distal
2.00826	2.20636	1.56084	0.900879	0.429303	-0.245784	-1.46548	chr5-113548233-113548733	Wscd2	58150	distal
3.7776	3.73454	2.04865	1.13733	1.55815	2.33586	0.314457	chr5-113855635-113856135	Gm17122	13284	distal
3.95374	3.78921	1.83898	1.55372	0.967021	1.46553	-1.46548	chr5-114285109-114285609	Myo1h	-3807
2.62136	3.14244	1.69376	1.60495	1.81632	1.20592	1.22248	chr5-114605510-114606010	Fam222a	37744	distal
0.144681	0.265789	-0.251299	-0.179412	-1.46548	-0.811849	-1.46548	chr5-115024643-115025143	Sppl3	13756	distal
1.74062	1.94215	0.928855	-0.512527	-1.46548	-0.811849	-1.46548	chr5-115168561-115169061	Mlec	-10632	distal
3.2525	3.03345	2.59617	1.88681	1.22635	0.980028	0.92091	chr5-115358809-115359309	Gm13832	-19	promoter
0.431872	0.421524	-0.399875	-0.613672	-1.46548	-0.811849	-1.46548	chr5-115360144-115360644	4930401G09Rik	-271	promoter
2.95695	2.80323	2.07733	1.63729	1.78699	2.33748	0.531177	chr5-115405189-115405689	Msi1	-24160	distal
3.9996	3.82664	2.18147	1.39573	1.216	2.18626	1.78522	chr5-115436950-115437450	4930430O22Rik	-556
2.80125	2.84377	1.48069	1.52883	1.64463	-0.474659	0.626558	chr5-115437909-115438409	4930430O22Rik	-1515
1.31515	1.31036	0.805226	0.333546	-1.46548	-0.116931	-1.46548	chr5-115455746-115456246	Pla2g1b	-10266	distal
0.759194	0.703926	0.0700198	-0.0817359	-1.46548	-1.46548	-1.46548	chr5-115465531-115466031	Pla2g1b	-481	promoter
3.17884	2.96086	1.6655	1.32637	1.55815	1.10964	0.626558	chr5-116274193-116274693	Ccdc60	14542	distal
3.15956	3.07259	1.5757	1.38301	2.3429	-0.0723028	0.626558	chr5-116274752-116275252	Ccdc60	13983	distal
4.51717	4.34898	3.46555	3.26824	2.55076	1.72773	-1.46548	chr5-116278250-116278750	Ccdc60	10485	distal
2.99767	3.06653	1.69909	1.19771	-0.0834486	0.977048	-1.46548	chr5-116963998-116964498	Gm43122	-133694	distal
1.83459	1.7391	0.355285	-0.0435505	-1.46548	-1.46548	-1.46548	chr5-116964546-116965046	Gm43122	-134242	distal
3.74692	3.73082	1.74243	0.757553	1.98	0.463781	-1.46548	chr5-117706633-117707133	Nos1	-74149	distal
2.65935	2.39869	1.87192	1.37514	0.421714	0.567539	-1.46548	chr5-118077469-118077969	Gm9754	12359	distal
4.26917	4.05593	2.40395	1.49438	1.98786	3.36456	-1.46548	chr5-118089102-118089602	Gm9754	23992	distal
1.82189	1.86323	0.960006	0.351205	0.595793	0.449134	0.53533	chr5-118273811-118274311	2410131K14Rik	28834	distal
3.67872	3.9093	3.08635	2.51619	1.44647	1.34734	-1.46548	chr5-118294637-118295137	2410131K14Rik	49660	distal
1.21269	1.13658	0.185673	-0.238218	-0.955038	0.230349	-1.46548	chr5-118679229-118679729	Med13l	118800	distal
1.14145	0.941358	0.532974	0.123213	-0.394908	-0.811849	-1.46548	chr5-118814008-118814508	Gm43782	63207	distal
2.80827	2.79976	1.35939	0.189719	0.136674	-0.811849	-1.46548	chr5-118856946-118857446	Gm43782	20269	distal
1.99301	1.89466	0.992459	0.728469	-0.593887	-0.811849	-1.46548	chr5-118877314-118877814	Gm43782	-99	promoter
0.262693	0.472393	-0.755552	-1.12262	-1.46548	-1.46548	-1.46548	chr5-119122856-119123356	1700081H04Rik	14872	distal
2.0523	2.08512	0.75656	0.678058	0.272247	1.51915	-1.46548	chr5-119626621-119627121	Gm16063	929
-0.00172008	-0.0594039	-0.538665	-0.686418	-1.46548	-1.46548	-1.46548	chr5-120413420-120413920	Lhx5	-18029	distal
1.33917	1.23055	0.0710953	0.052041	-0.593887	-0.116931	-1.46548	chr5-120476212-120476712	Sds	-64	promoter
4.31587	4.26021	2.81157	1.68654	3.29867	0.184454	3.16037	chr5-120566039-120566539	Tpcn1	22384	distal
3.09646	3.26574	2.55538	2.18742	2.36148	2.4597	0.53533	chr5-120568420-120568920	Tpcn1	20003	distal
1.50719	1.06553	0.0700198	0.236019	-0.955038	-0.423278	-1.46548	chr5-120570890-120571390	Tpcn1	17533	distal
0.917926	1.00067	-0.117385	-0.845811	-0.955038	-1.46548	-1.46548	chr5-120584909-120585409	Tpcn1	3514
0.477987	0.243254	-0.172831	-0.160706	-1.46548	-0.811849	-1.46548	chr5-120815875-120816375	Oas1c	-3611
-0.0548648	-0.012924	-0.894653	-0.54573	-1.46548	-1.46548	-1.46548	chr5-121599893-121600393	Aldh2	-6319	distal
3.54428	3.36377	1.71263	0.564224	2.38954	1.86323	-1.46548	chr5-121903242-121903742	Fam109a	54508	distal
2.07908	2.10171	0.954045	0.333546	-0.593887	1.34307	-1.46548	chr5-121966846-121967346	Gm3970	-58234	distal
1.44599	1.44967	0.888277	0.690779	0.932732	-1.46548	-1.46548	chr5-123313097-123313597	Gm15857	-3023
4.03227	4.23011	3.19787	1.55227	2.21907	0.184454	1.52095	chr5-123993252-123993752	Hip1r	19874	distal
4.36066	4.33623	4.05305	3.12765	3.30963	1.4943	0.811262	chr5-124078962-124079462	Abcb9	16586	distal
2.54174	2.38936	1.08766	0.46555	0.212479	-0.811849	-1.46548	chr5-124173371-124173871	Pitpnm2os2	-21286	distal
-0.160982	-0.0911112	-0.719879	-0.731348	-1.46548	-1.46548	-1.46548	chr5-124235503-124236003	Gm42425	-1971
1.85231	1.79656	0.92231	1.16486	-1.46548	-0.423278	-1.46548	chr5-124724852-124725352	4930404A12Rik	-23	promoter
3.95273	3.82342	2.97259	2.67363	3.43534	2.08627	3.23156	chr5-125140003-125140503	Ncor2	38966	distal
2.33562	2.45997	1.12169	0.860775	1.04442	1.89577	-1.46548	chr5-125154060-125154560	Ncor2	24909	distal
1.50837	1.37404	0.541304	0.753043	-1.46548	-0.811849	-1.46548	chr5-125163138-125163638	Ncor2	15831	distal
3.24655	3.25106	2.5733	2.66794	2.00605	2.29476	2.09555	chr5-125176801-125177301	Ncor2	2168
2.47734	2.61333	1.32243	1.07574	0.299866	-0.811849	-1.46548	chr5-125191567-125192067	Ncor2	-12598	distal
1.07244	1.207	0.22023	-0.249397	-1.46548	-0.811849	-1.46548	chr5-125572395-125572895	Tmem132b	40871	distal
3.2202	3.38309	1.38087	0.900879	1.1022	-0.811849	-1.46548	chr5-125612416-125612916	Tmem132b	80892	distal
1.60901	1.47602	0.690917	1.00957	0.272247	-1.46548	-1.46548	chr5-125612999-125613499	Tmem132b	81475	distal
2.2377	2.19526	1.07637	0.5464	1.44277	1.34307	-1.46548	chr5-125692482-125692982	Tmem132b	160958	distal
2.47421	2.35051	0.611708	0.513814	1.61015	1.77875	-1.46548	chr5-125757010-125757510	1700048F04Rik	-171510	distal
1.72614	1.9226	-0.0467008	0.227631	-1.46548	0.220259	1.22248	chr5-126036742-126037242	Gm42945	-71147	distal
2.78023	2.68244	0.882694	0.247424	1.81852	0.567539	-1.46548	chr5-126723765-126724265	Gm33347	3269
4.0998	4.06177	3.46485	2.75394	3.38718	3.0813	3.3866	chr5-127241514-127242014	Tmem132c	-44	promoter
3.73508	3.5786	1.63605	1.01208	1.60425	0.220259	-1.46548	chr5-127300797-127301297	Tmem132cos	-19413	distal
0.886996	0.466609	-0.439681	-0.864251	-1.46548	-0.811849	-1.46548	chr5-127341101-127341601	Tmem132cos	-59717	distal
2.88065	2.84826	1.61994	1.17339	-1.46548	1.9038	-1.46548	chr5-127499221-127499721	Gm42980	-79279	distal
1.47513	1.50925	-0.682824	-0.864251	-0.593887	-1.46548	-1.46548	chr5-127891910-127892410	Slc15a4	-259263	distal
0.886996	1.043	0.00558163	0.219579	-0.0834486	-0.770558	-1.46548	chr5-127975852-127976352	Slc15a4	-343205	distal
1.04501	1.25392	0.745536	-0.538299	-1.46548	-1.46548	-1.46548	chr5-128141291-128141791	Gm42817	-195236	distal
0.373966	0.692117	-0.0462362	-0.613672	-0.0989812	-0.811849	-1.46548	chr5-130724406-130724906	A330070K13Rik	-340025	distal
3.31493	3.41619	2.75267	2.14204	2.79241	0.449134	1.98065	chr5-130938191-130938691	Galnt17	370056	distal
3.89114	4.08124	3.32018	2.1351	1.1547	2.3932	0.626558	chr5-131459921-131460421	Gm29681	-45453	distal
0.143787	0.330553	-0.117	-0.0117507	-1.46548	-0.811849	-1.46548	chr5-131520007-131520507	2810432F15Rik	-95181	distal
3.64226	3.67289	3.23178	3.09862	2.24069	2.69989	3.12667	chr5-131537217-131537717	2810432F15Rik	-77971	distal
0.727485	1.15356	0.0992315	0.415139	-1.46548	-1.46548	-1.46548	chr5-131584271-131584771	2810432F15Rik	-30917	distal
2.817	2.95325	0.748839	0.6006	1.55657	-0.474659	-1.46548	chr5-131594346-131594846	2810432F15Rik	-20842	distal
2.7077	2.72366	1.71263	1.15826	1.1022	0.980028	1.22407	chr5-131596468-131596968	2810432F15Rik	-18720	distal
4.48359	4.26165	3.50269	2.67188	4.00651	1.63616	2.30541	chr5-131600347-131600847	2810432F15Rik	-14841	distal
4.67861	4.75611	3.46993	2.46009	4.26633	1.41562	-1.46548	chr5-131643035-131643535	2810432F15Rik	27847	distal
4.67989	4.50913	2.75554	1.68271	3.25477	0.980028	-1.46548	chr5-131645715-131646215	2810432F15Rik	30527	distal
1.91243	2.12523	1.37407	1.14245	1.45988	-1.46548	-1.46548	chr5-131718302-131718802	2810432F15Rik	103114	distal
0.91659	0.947355	0.222821	0.236019	-1.46548	-0.116931	-1.46548	chr5-131949399-131949899	Gm42439	-5343	distal
3.35126	3.57203	1.4203	0.393785	1.21091	0.230349	-1.46548	chr5-131956913-131957413	Gm42439	2171
3.80169	3.75631	2.90046	1.87712	0.299866	0.980028	-1.46548	chr5-132229589-132230089	Gm42439	274847	distal
0.715211	0.34072	-0.399875	-0.773273	-1.46548	-1.46548	-1.46548	chr5-132283669-132284169	Auts2	259425	distal
4.24641	4.23264	3.24684	2.51816	1.44647	3.41254	0.626558	chr5-132291024-132291524	Auts2	252070	distal
2.92903	2.81701	1.54031	0.353356	1.88826	-0.811849	-1.46548	chr5-132435364-132435864	Auts2	107730	distal
2.97495	2.75558	1.49606	1.90173	1.88826	1.02985	1.49901	chr5-132544568-132545068	Gm28616	383	promoter
0.0776351	0.0173822	-0.195469	-0.423836	-1.46548	-1.46548	-1.46548	chr5-132652078-132652578	Gm42626	106272	distal
1.70951	1.6075	0.00558163	-0.413764	-1.46548	-0.474659	-1.46548	chr5-132908272-132908772	Gm42626	362466	distal
3.04573	3.20261	1.61994	1.90392	2.24069	1.87824	-1.46548	chr5-133814358-133814858	Gm36667	-216202	distal
4.22697	4.39634	3.80784	2.8868	3.05009	1.3794	-1.46548	chr5-133821231-133821731	Gm36667	-223075	distal
4.12314	4.05853	3.71404	2.35322	3.08083	1.72773	1.87232	chr5-133884958-133885458	Gm15627	214000	distal
3.87811	4.06519	1.84557	0.533997	2.02916	2.55712	-1.46548	chr5-133937974-133938474	Gm15627	160984	distal
0.90537	0.716354	0.0773531	-0.54573	-1.46548	-1.46548	-1.46548	chr5-133986138-133986638	Gm15627	112820	distal
0.95081	1.32445	0.206298	0.142068	-1.46548	-0.811849	-1.46548	chr5-134332571-134333071	Gtf2i	-18061	distal
4.11707	3.91253	3.39802	3.54041	3.60137	3.45195	2.571	chr5-134747405-134747905	Eln	-332	promoter
0.673952	0.418218	0.16367	-0.468218	-1.46548	-1.46548	-1.46548	chr5-135243009-135243509	Fzd9	7971	distal
2.3976	2.40614	1.63873	0.688983	-0.155681	0.567539	-1.46548	chr5-135249331-135249831	Fzd9	1649
2.77862	3.00822	1.68599	1.10054	0.595793	-0.811849	0.724806	chr5-135252729-135253229	Fzd9	-1749
4.33092	4.1763	2.35622	1.83421	3.21731	-0.245784	-1.46548	chr5-135271703-135272203	Fzd9	-20723	distal
-0.350302	-0.368294	-0.836444	-1.14984	-1.46548	-1.46548	-1.46548	chr5-135610323-135610823	Rhbdd2	-22045	distal
3.32996	3.473	2.29926	1.98361	2.2426	1.22665	1.87232	chr5-135722045-135722545	Tmem120a	22153	distal
0.754743	0.63108	0.284668	-0.249397	-1.46548	-0.811849	-1.46548	chr5-136494948-136495448	Cux1	72292	distal
0.912033	0.89486	0.519982	0.410641	-0.0834486	-1.46548	-1.46548	chr5-137654718-137655218	Irs3	-9254	distal
1.14509	1.0242	0.256437	0.504311	-1.46548	0.220259	-1.46548	chr5-137758404-137758904	Tsc22d4	12924	distal
3.50896	3.67292	2.0128	0.98339	3.11031	0.0674398	3.0081	chr5-139422912-139423412	Gper1	11	promoter
2.07044	2.30406	0.935067	0.337216	0.932732	1.11847	-1.46548	chr5-140002525-140003025	Gm16122	-71330	distal
3.48606	3.70415	2.06556	1.66555	1.65484	1.88027	-1.46548	chr5-140128308-140128808	Gm16121	27359	distal
0.262693	0.597218	-0.0953078	-0.62699	-1.46548	-1.46548	-1.46548	chr5-140488548-140489048	Chst12	-16752	distal
2.69652	2.757	1.14965	0.60107	2.38954	0.567539	-1.46548	chr5-141091643-141092143	Card11	-91311	distal
1.0034	1.36509	-0.0500016	-0.325073	0.110254	-0.811849	-1.46548	chr5-141234263-141234763	Sdk1	-6977	distal
1.98269	1.96029	0.182108	-0.728135	-0.0989812	0.800971	-1.46548	chr5-141622369-141622869	Gm16036	-6617	distal
2.25817	2.18918	-0.017062	-0.986499	0.583706	-0.811849	-1.46548	chr5-141622921-141623421	Gm16036	-7169	distal
4.52563	4.3479	3.7886	3.34319	3.41166	3.44186	3.34876	chr5-142818463-142818963	Tnrc18	-1051
0.550625	0.234687	-0.465937	-0.595445	-1.46548	-1.46548	-1.46548	chr5-144338296-144338796	Baiap2l1	19566	distal
3.53863	3.3273	2.21208	1.78124	1.21091	0.449134	1.92193	chr5-144457509-144458009	Nptx2	-88143	distal
0.577349	0.740158	-0.0981447	-0.872036	-1.46548	-1.46548	-1.46548	chr5-144465265-144465765	Nptx2	-80387	distal
1.69712	1.69467	0.0328753	-0.160706	-1.46548	-0.474659	-1.46548	chr5-146969298-146969798	Mtif3	-5748	distal
1.45432	1.34482	0.631823	0.819812	0.800531	0.567539	-1.46548	chr5-147429062-147429562	Pan3	-849
3.77926	3.76108	1.34854	0.302041	-0.593887	1.72773	-1.46548	chr5-148175608-148176108	Mtus2	218538	distal
1.71302	1.31659	-0.233347	-0.512527	-1.46548	-1.46548	-1.46548	chr5-148532801-148533301	Ubl3	19738	distal
2.17335	2.27025	1.65408	0.993413	-1.46548	-1.46548	-1.46548	chr5-148620051-148620551	Ubl3	-67512	distal
4.0809	3.87898	1.47802	0.635193	0.924282	-0.245784	-1.46548	chr5-148621367-148621867	Ubl3	-68828	distal
3.68963	2.99671	2.20663	1.42853	2.10948	-0.245784	1.77407	chr5-148632390-148632890	Gm36186	-78826	distal
3.96788	3.97835	3.37925	2.81398	3.11125	3.42822	3.18282	chr5-149031363-149031863	Gm15408	24651	distal
0.512651	0.457055	-0.0462362	-0.388157	-1.46548	-0.811849	-1.46548	chr5-149039757-149040257	Gm15408	33045	distal
1.41631	1.27816	-0.339358	-0.845811	-1.46548	-1.46548	-1.46548	chr5-149434589-149435089	Tex26	-4821
4.37678	3.42176	1.1891	0.501416	2.2864	0.220259	-1.46548	chr5-149512697-149513197	Wdr95	-15732	distal
2.13424	1.82445	0.449298	-0.246103	-0.593887	-0.770558	-1.46548	chr5-149516491-149516991	Wdr95	-11938	distal
0.140769	0.159024	-0.619556	-0.981927	-1.46548	-1.46548	-1.46548	chr5-150845990-150846490	Gm36447	23381	distal
4.00322	3.92815	1.6085	0.785118	1.46907	-0.0723028	-1.46548	chr5-150894645-150895145	Gm43298	-12253	distal
1.94757	1.99156	0.388256	0.513814	-0.593887	0.463781	-1.46548	chr5-151408516-151409016	Gm42906	19397	distal
4.01037	3.95297	1.37407	0.311929	0.805028	3.00398	-1.46548	chr5-151409323-151409823	Gm42906	18590	distal
0.340892	0.421828	-1.06667	-0.845811	-1.46548	-1.46548	-1.46548	chr6-3677762-3678262	Calcr	86702	distal
0.443659	0.4592	-0.117	-0.613672	-1.46548	-1.46548	-1.46548	chr6-4201129-4201629	Bet1	-114407	distal
1.48517	1.32007	0.533437	0.267231	-0.394908	0.220259	-1.46548	chr6-4681418-4681918	Sgce	65539	distal
0.514211	0.409768	-0.56626	-0.428054	-1.46548	-1.46548	-1.46548	chr6-4691287-4691787	Sgce	55670	distal
4.37859	4.15225	3.27134	2.01356	1.60425	0.622615	-1.46548	chr6-4739741-4740241	Sgce	7216	distal
1.29895	1.23471	0.922431	-0.088076	0.595793	-1.46548	-1.46548	chr6-6289755-6290255	Gm20619	41346	distal
0.360794	0.258793	-0.383851	-0.280557	-1.46548	-1.46548	-1.46548	chr6-6453402-6453902	Gm20685	-29370	distal
2.71891	2.83217	2.26886	1.9839	0.421714	1.34734	-1.46548	chr6-6459494-6459994	Gm20685	-23278	distal
0.133958	0.0793828	-0.638988	-0.674415	-1.46548	-1.46548	-1.46548	chr6-7120086-7120586	Sdhaf3	164332	distal
0.651277	0.740158	-0.0500016	-0.459329	-1.46548	0.220259	-1.46548	chr6-8667959-8668459	Ica1	110279	distal
1.04918	0.658334	0.305698	0.246595	-1.46548	-1.46548	-1.46548	chr6-8821022-8821522	Ica1	-42784	distal
1.57785	1.75619	0.567451	-0.0945737	-1.46548	-1.46548	-1.46548	chr6-11197938-11198438	AA545190	-218550	distal
2.33157	2.13627	0.053622	-0.524273	-1.46548	0.230349	-1.46548	chr6-12074544-12075044	Phf14	166985	distal
3.24003	3.08148	0.910872	-0.273694	0.133375	-0.245784	-1.46548	chr6-15151661-15152161	Foxp2	250562	distal
3.82033	4.03609	3.14113	2.06235	2.45313	1.56074	-1.46548	chr6-15409005-15409505	Mdfic	-311406	distal
3.89066	3.98073	3.15813	1.72954	2.48102	2.09794	0.626558	chr6-15411446-15411946	Mdfic	-308965	distal
2.46644	2.08402	1.12522	1.42806	1.15227	0.800971	-1.46548	chr6-15721367-15721867	Mdfic	956
3.26943	3.50332	2.79415	2.34007	1.27549	1.88027	0.811262	chr6-16317458-16317958	Gm36503	-232679	distal
1.95933	1.82742	0.796308	0.607917	-0.0834486	-0.811849	-1.46548	chr6-16581602-16582102	Gm36503	31465	distal
2.75695	2.64976	0.718743	0.189719	0.924282	-0.811849	-1.46548	chr6-16834714-16835214	Gm36669	57440	distal
0.81928	0.466609	-0.117	-0.238218	-1.46548	-1.46548	-1.46548	chr6-17032259-17032759	Gm15473	32487	distal
1.78873	1.92077	0.320875	-0.388157	-1.46548	-1.46548	-1.46548	chr6-17185038-17185538	D830026I12Rik	-12463	distal
2.15108	1.94899	0.690917	0.995179	-0.287883	-0.245784	-1.46548	chr6-17187590-17188090	D830026I12Rik	-9911	distal
3.93573	3.78029	2.26098	0.98339	2.03895	-0.245784	0.626558	chr6-17248237-17248737	Cav2	-32698	distal
4.55198	4.45695	2.58611	1.71559	1.21762	1.34179	-1.46548	chr6-17797402-17797902	Gm26738	37533	distal
0.148044	0.316787	-0.399875	-0.413764	-1.46548	-1.46548	-1.46548	chr6-17872947-17873447	Gm26738	-38012	distal
2.43525	2.48078	0.323817	-0.088076	1.34609	-1.46548	-1.46548	chr6-20598730-20599230	Kcnd2	-616523	distal
2.11852	1.68004	0.0284673	-0.149483	-1.46548	-1.46548	-1.46548	chr6-21804223-21804723	Gm30270	-47945	distal
2.99069	3.05064	2.3994	1.82515	0.212479	0.220259	-1.46548	chr6-22104185-22104685	Gm26719	-36748	distal
0.720007	0.856517	0.206298	0.0361354	-1.46548	-1.46548	-1.46548	chr6-23250523-23251023	Fezf1	-2411
2.95313	2.9104	1.41231	0.659676	1.64182	-1.46548	-1.46548	chr6-23280141-23280641	Fezf1	-32029	distal
1.09991	0.906691	-0.238383	-0.763106	-1.46548	-1.46548	-1.46548	chr6-23924416-23924916	Tas2r118	45394	distal
0.144681	0.117647	-0.639516	-0.538299	-1.46548	-1.46548	-1.46548	chr6-24192224-24192724	Slc13a1	-24382	distal
1.6888	1.78334	1.20316	1.27967	-1.46548	-1.46548	-1.46548	chr6-24635760-24636260	Wasl	28999	distal
2.22113	2.22562	1.12958	0.953508	0.548843	-0.245784	-1.46548	chr6-25277703-25278203	Tmem229a	-321656	distal
2.35688	2.46632	1.21958	-0.158014	-1.46548	-0.811849	-1.46548	chr6-25812662-25813162	Pot1a	-3666
0.691573	0.799329	-0.500415	-0.325073	-1.46548	0.220259	-1.46548	chr6-27262341-27262841	Grm8	872587	distal
0.458429	0.490917	-0.195469	-0.981927	-1.46548	-1.46548	-1.46548	chr6-28309643-28310143	Zfp800	88112	distal
1.12786	0.893124	0.14186	-0.325073	-1.46548	-1.46548	-1.46548	chr6-28339361-28339861	Zfp800	58394	distal
1.49953	1.37517	0.888245	0.516573	0.932732	-1.46548	-1.46548	chr6-28875763-28876263	Lrrc4	-44266	distal
1.85933	1.66875	0.799767	0.60107	0.421714	0.220259	-1.46548	chr6-28898797-28899297	Lrrc4	-67300	distal
3.89308	3.9192	3.23934	2.82999	2.61052	0.0674398	-1.46548	chr6-29362189-29362689	Calu	14370	distal
4.45246	4.32805	3.15735	2.74635	1.60425	-0.0723028	-1.46548	chr6-29362839-29363339	Calu	15020	distal
4.08602	4.11251	3.43126	3.15823	3.17817	3.38191	3.41436	chr6-29396297-29396797	Ccdc136	238	promoter
-0.0917352	-0.178201	-1.06714	-1.29053	-1.46548	-1.46548	-1.46548	chr6-29406383-29406883	Ccdc136	10324	distal
0.886996	0.935812	-0.105056	-0.459497	-1.46548	-1.46548	-1.46548	chr6-29723684-29724184	Smo	-11569	distal
2.56733	2.44996	1.17931	0.784026	0.0526927	1.88027	0.626558	chr6-30525321-30525821	Ssmem1	15722	distal
2.50279	2.81846	1.18089	0.459614	-1.46548	0.622615	-1.46548	chr6-30525843-30526343	Cpa2	-15489	distal
0.387815	0.141517	-0.439681	-1.16144	-1.46548	-1.46548	-1.46548	chr6-30535290-30535790	Cpa2	-6042	distal
1.86073	1.96967	0.89033	1.0076	1.04442	1.20592	-1.46548	chr6-30957770-30958270	Klf14	1058
-0.217305	-0.426942	-0.682824	-0.731348	-1.46548	-1.46548	-1.46548	chr6-30984624-30985124	Klf14	-25796	distal
3.31659	3.18703	1.32614	0.270867	2.18202	0.969895	2.29481	chr6-31549601-31550101	Podxl	14130	distal
1.16495	1.05094	0.107204	0.360939	-1.46548	-0.770558	-1.46548	chr6-31862187-31862687	Gm13849	75762	distal
2.46818	2.38624	1.43698	0.537278	0.429303	-1.46548	-1.46548	chr6-32255122-32255622	Plxna4os3	-48457	distal
3.34903	3.16864	2.2418	1.9839	1.78699	-0.770558	-1.46548	chr6-32397041-32397541	Plxna4os2	-53879	distal
0.709357	0.45233	-0.0376282	-0.088076	-1.46548	-1.46548	-1.46548	chr6-32571440-32571940	Plxna4	16502	distal
0.394946	0.221221	-0.183366	-0.845811	-1.46548	-0.811849	-1.46548	chr6-32889060-32889560	BC049739	-137022	distal
0.190959	0.121454	-0.755552	-0.864251	-1.46548	-0.811849	-1.46548	chr6-33598388-33598888	Exoc4	349553	distal
0.912033	0.677507	0.0328753	-0.728135	-1.46548	-1.46548	-1.46548	chr6-33935403-33935903	Gm13853	56758	distal
0.972367	1.05077	0.177515	-0.613672	-1.46548	0.567539	-1.46548	chr6-34642060-34642560	Gm13861	11584	distal
2.29543	2.38757	0.930223	-0.010564	0.0526927	-0.811849	-1.46548	chr6-34642804-34643304	Gm13861	10840	distal
2.63364	2.83472	1.94279	1.08732	-0.0989812	-1.46548	-1.46548	chr6-38242560-38243060	D630045J12Rik	11199	distal
3.46797	3.36044	1.81087	1.05365	2.35662	1.3794	-1.46548	chr6-39054427-39054927	1700025N23Rik	12921	distal
1.41631	0.89486	-0.13806	-0.325073	-1.46548	-1.46548	-1.46548	chr6-39073449-39073949	1700025N23Rik	-6101	distal
3.9911	3.90109	2.41412	2.10975	2.7287	0.796414	-1.46548	chr6-39226171-39226671	Gm43479	-13693	distal
0.684351	0.763202	-0.383851	-0.981927	-1.46548	-1.46548	-1.46548	chr6-39253890-39254390	Gm43479	14026	distal
3.4064	3.3816	2.10257	2.38149	2.05962	0.977048	-1.46548	chr6-39903208-39903708	Tmem178b	30187	distal
3.8744	3.73275	3.05314	1.94107	2.91209	-0.474659	-1.46548	chr6-40429363-40429863	E330009J07Rik	6522	distal
3.15199	3.43519	2.27064	1.13356	1.43444	1.77758	2.65019	chr6-42354012-42354512	Gm44284	-3400
0.980309	0.836682	0.509027	-0.54573	-1.46548	-1.46548	-1.46548	chr6-45978281-45978781	Cntnap2	919174	distal
1.21274	1.23055	0.537969	-0.246103	-1.46548	-1.46548	-1.46548	chr6-47323316-47323816	Cul1	-129832	distal
1.02375	1.08906	0.545128	0.289565	-1.46548	-0.474659	-1.46548	chr6-47528382-47528882	Gm26625	-18034	distal
1.16436	1.27505	0.419724	0.189651	0.800531	0.220259	-1.46548	chr6-49025234-49025734	Gpnmb	-11062	distal
2.92244	2.79688	0.959862	0.819812	0.110254	-0.474659	-1.46548	chr6-49144924-49145424	Igf2bp3	69783	distal
1.26367	1.35246	0.220149	0.936058	-0.0834486	0.800971	-1.46548	chr6-49167353-49167853	Igf2bp3	47354	distal
2.33795	2.32128	1.57991	1.52283	0.924282	-0.245784	-1.46548	chr6-49779574-49780074	Npy	-42886	distal
1.09748	1.27246	-0.354948	-0.948216	-1.46548	-1.46548	-1.46548	chr6-49982491-49982991	Gm3455	-68445	distal
3.67094	3.65987	1.81688	0.665038	1.43444	2.29892	0.840924	chr6-50777834-50778334	C530044C16Rik	1969
2.24158	2.14327	-0.354948	-0.459497	0.730971	1.3794	-1.46548	chr6-50993833-50994333	G930045G22Rik	-116006	distal
1.17147	1.224	0.449876	-0.398233	-1.46548	-0.423278	-1.46548	chr6-51085511-51086011	Gm32479	202094	distal
3.13593	2.9438	0.360364	0.302333	0.421714	-0.474659	1.78987	chr6-51162352-51162852	Gm32479	125253	distal
0.746271	0.725543	-0.372137	-0.174931	-1.46548	-1.46548	-1.46548	chr6-51435964-51436464	Nfe2l3	3544
0.743105	0.150075	-0.251299	-0.613672	-1.46548	-1.46548	-1.46548	chr6-51795231-51795731	Gm38811	-84400	distal
0.709377	0.626499	-0.0168389	-0.249397	-1.46548	-0.811849	-1.46548	chr6-52200414-52200914	Hoxa5	3923
2.26363	2.27321	1.86549	1.48042	1.14111	1.51915	1.47298	chr6-52203648-52204148	Hoxa5	689
3.07025	3.05064	2.748	2.03093	1.30258	1.46008	2.52819	chr6-52240303-52240803	Hoxa10	301	promoter
2.5438	2.50612	1.16919	0.861484	-0.287883	-0.474659	-1.46548	chr6-52789711-52790211	Tax1bp1	76232	distal
3.74124	3.92201	3.33271	2.97059	2.79213	1.9038	1.22407	chr6-52794915-52795415	Tax1bp1	81436	distal
1.54578	1.79174	1.4084	1.26274	0.404448	-0.811849	-1.46548	chr6-52797354-52797854	Tax1bp1	83875	distal
4.49769	4.37675	3.35351	2.6704	2.97867	2.41295	-1.46548	chr6-52824796-52825296	Tax1bp1	111317	distal
3.80728	3.83206	3.52245	2.63599	1.74132	1.79473	-1.46548	chr6-53221261-53221761	Gm4872	347	promoter
1.86332	1.98882	1.10175	0.513814	-1.46548	-0.474659	-1.46548	chr6-53221980-53222480	Gm4872	1066
3.17729	3.20548	1.67501	0.843723	2.09252	-0.811849	-1.46548	chr6-53462742-53463242	Creb5	175722	distal
0.478806	0.662244	-0.332033	-0.423836	-1.46548	-1.46548	-1.46548	chr6-53570759-53571259	Gm16499	-247734	distal
0.12733	0.0647309	-0.755863	-0.981927	-1.46548	-1.46548	-1.46548	chr6-53657426-53657926	Gm16499	-161067	distal
0.81928	0.739732	-0.638988	-0.861361	-1.46548	-0.770558	-1.46548	chr6-53674880-53675380	Gm16499	-143613	distal
2.95123	2.90154	1.90377	1.59648	2.51897	1.02985	-1.46548	chr6-54127109-54127609	9530036M11Rik	23578	distal
1.64875	1.48191	0.206298	-0.238218	-1.46548	-1.46548	-1.46548	chr6-54210093-54210593	9530036M11Rik	-59406	distal
2.49026	2.40614	0.671275	0.410641	-0.593887	-1.46548	-1.46548	chr6-54210742-54211242	9530036M11Rik	-60055	distal
1.61537	1.40024	-0.354948	0.00418933	-1.46548	-1.46548	-1.46548	chr6-54211253-54211753	9530036M11Rik	-60566	distal
4.59845	4.44249	3.01449	1.97728	3.40444	0.879372	-1.46548	chr6-54552823-54553323	Scrn1	13416	distal
1.15187	1.17904	0.230301	-0.538299	-1.46548	-0.474659	-1.46548	chr6-54788473-54788973	Znrf2	-28193	distal
3.79642	3.62013	2.24367	1.25979	1.55815	1.87824	-1.46548	chr6-55097993-55098493	Crhr2	34773	distal
1.23407	0.77987	-0.332033	-0.263946	-1.46548	-1.46548	-1.46548	chr6-55381574-55382074	Ghrhr	5529	distal
0.856136	1.02942	-0.383851	-0.174931	-0.394908	-0.811849	-1.46548	chr6-55418932-55419432	6430584L05Rik	22295	distal
3.74115	3.9464	2.44226	1.42587	2.11332	3.08327	1.22248	chr6-55444274-55444774	Adcyap1r1	-7454	distal
2.1386	2.27111	1.77515	1.36189	0.133375	-1.46548	-1.46548	chr6-55704635-55705135	Gm3279	20314	distal
-0.714909	-0.505851	-0.975545	-0.845811	-1.46548	-1.46548	-1.46548	chr6-60747200-60747700	Snca	82405	distal
0.440455	0.265789	-0.0500016	-0.613672	-1.46548	-1.46548	-1.46548	chr6-61686944-61687444	Ccser1	506870	distal
3.16275	3.0654	1.4203	1.10181	-1.46548	-0.811849	-1.46548	chr6-61817643-61818143	Ccser1	637569	distal
0.262693	0.329089	-0.812007	-1.14984	-1.46548	-0.811849	-1.46548	chr6-63274913-63275413	Grid2	19287	distal
0.93883	0.466609	-0.836444	-0.981927	-1.46548	-1.46548	-1.46548	chr6-64175724-64176224	Gm44072	-134417	distal
2.97908	3.09864	2.10511	1.64222	1.09922	0.622615	-1.46548	chr6-64688102-64688602	Atoh1	-40773	distal
0.0868251	0.077917	-0.339358	-0.613672	-1.46548	-1.46548	-1.46548	chr6-65049148-65049648	Smarcad1	6815	distal
0.892174	0.868522	-0.0651826	0.183633	-0.593887	-0.811849	0.531177	chr6-67270227-67270727	Gm38825	-30767	distal
3.92177	3.71012	1.64465	1.66792	2.15612	-1.46548	-1.46548	chr6-70986660-70987160	Foxi3	30379	distal
1.09748	1.3324	0.320115	-0.323381	-1.46548	-0.811849	-1.46548	chr6-71149504-71150004	Thnsl2	-5315	distal
2.11053	1.89512	1.07718	1.3677	0.84477	1.10964	-1.46548	chr6-72221252-72221752	Atoh8	14075	distal
2.81699	2.90139	2.3983	2.17432	1.81632	1.20333	1.22407	chr6-72236975-72237475	Atoh8	-1648
0.269814	0.381772	-0.332033	-0.613672	-1.46548	-0.770558	-1.46548	chr6-72638934-72639434	Gm15401	9896	distal
4.50611	4.34973	2.13552	0.85563	2.90349	-0.0723028	-1.46548	chr6-72645338-72645838	Gm15401	16300	distal
0.919079	0.700406	0.183837	-0.0817359	-1.46548	-1.46548	-1.46548	chr6-72654220-72654720	Gm15401	25182	distal
2.44292	2.22426	1.5236	1.13356	0.595793	-0.811849	-1.46548	chr6-72755134-72755634	Tcf7l1	33870	distal
3.27404	3.39951	1.15564	0.189719	2.81235	0.230349	-1.46548	chr6-75281473-75281973	Gm44113	693260	distal
2.45379	2.43844	0.478875	-0.326909	0.940206	0.230349	-1.46548	chr6-75282123-75282623	Gm44113	692610	distal
1.55108	1.58551	0.611988	-0.294129	-1.46548	-0.116931	-1.46548	chr6-75601594-75602094	Gm44113	373139	distal
0.572708	0.396759	-0.587698	-0.326909	-1.46548	-1.46548	-1.46548	chr6-76621589-76622089	Gm9008	-124055	distal
1.25636	1.45722	0.284668	0.181819	-0.593887	-1.46548	-1.46548	chr6-77342303-77342803	Lrrtm1	99864	distal
1.66528	1.90729	0.343819	0.289565	-1.46548	0.220259	-1.46548	chr6-81724806-81725306	Gm38839	-9824	distal
0.00351135	0.17697	-0.755863	-0.613672	-1.46548	-1.46548	-1.46548	chr6-82405350-82405850	Tacr1	3266
3.85439	3.6166	2.42312	1.89134	0.774299	1.74053	2.64953	chr6-82772764-82773264	Hk2	1440
2.49199	2.59962	1.85639	1.37192	1.53801	1.20333	1.43806	chr6-83710260-83710760	Vax2	-754
2.20771	2.05543	1.34297	1.25281	1.64463	-0.474659	-1.46548	chr6-85166220-85166720	Emx1	-20968	distal
0.795558	1.25946	0.323817	0.238541	-1.46548	-0.811849	-1.46548	chr6-85201804-85202304	Emx1	14616	distal
3.49238	3.35398	1.68486	1.08135	1.2344	0.567539	0.085172	chr6-85226545-85227045	Emx1	39357	distal
2.96746	3.05425	2.56929	1.7065	2.04974	0.463781	2.31713	chr6-85239098-85239598	Emx1	51910	distal
1.61537	1.42821	0.935067	0.466162	-1.46548	1.02985	-1.46548	chr6-85314562-85315062	Sfxn5	18610	distal
2.29901	2.04984	0.141681	0.183633	-0.955038	-1.46548	-1.46548	chr6-85838225-85838725	Nat8	-6393	distal
1.53567	1.49367	0.41438	0.398322	0.583706	0.796414	-1.46548	chr6-86085450-86085950	Gm44089	1380
0.759194	0.716354	-0.143651	-0.238218	-1.46548	0.220259	-1.46548	chr6-86233856-86234356	Tgfa	38883	distal
-0.22442	-0.368294	-0.638988	-1.12262	-1.46548	-1.46548	-1.46548	chr6-87355798-87356298	Gkn1	-5106	distal
0.962577	0.956859	0.411177	0.0316764	-0.394908	-1.46548	-1.46548	chr6-87578210-87578710	Prokr1	12283	distal
3.83072	3.95671	2.05765	1.14081	3.25053	-0.811849	0.531177	chr6-87621279-87621779	Gm34312	23782	distal
2.66827	2.76709	2.40395	1.60068	0.299866	1.82513	1.60288	chr6-88242535-88243035	1700031F10Rik	-17107	distal
2.35633	2.39399	1.44893	2.04705	0.967021	0.230349	-1.46548	chr6-88793209-88793709	Abtb1	48525	distal
3.91548	3.92605	3.04946	2.95769	3.15679	2.08627	1.68613	chr6-89359794-89360294	Plxna1	2576
1.9702	1.95987	0.984112	0.504311	0.429303	-0.245784	-1.46548	chr6-90464176-90464676	Klf15	1850
3.04538	3.1366	2.35276	0.98339	1.79398	-0.811849	0.908483	chr6-90808450-90808950	Gm44123	118969	distal
1.72843	1.82149	0.58325	0.516573	-1.46548	-0.189846	-1.46548	chr6-91344800-91345300	Wnt7a	66313	distal
2.45268	2.64417	1.74672	0.900879	-1.46548	-0.811849	-1.46548	chr6-91590991-91591491	Gm45218	-7991	distal
1.09404	1.21636	0.503182	-0.54573	0.110254	-1.46548	-1.46548	chr6-91644485-91644985	Slc6a6	-39318	distal
1.58923	1.40316	0.469169	0.501416	-1.46548	-1.46548	-1.46548	chr6-91646875-91647375	Slc6a6	-36928	distal
0.634203	1.33494	0.0284673	-0.514909	-0.955038	-0.811849	-1.46548	chr6-92013544-92014044	4930466I24Rik	2323
1.09793	0.993086	0.343616	0.558511	-0.955038	-0.811849	-1.46548	chr6-92868419-92868919	Gm15737	-688
2.83837	2.6796	1.35224	1.7065	2.18159	-1.46548	-1.46548	chr6-93393493-93393993	Adamts9	-450251	distal
3.06105	2.91295	1.43633	0.168556	0.421714	-1.46548	0.531177	chr6-93739729-93740229	Magi1	543938	distal
0.478806	0.380086	-0.0500016	-0.728135	-1.46548	-0.811849	-1.46548	chr6-94090499-94090999	Magi1	193168	distal
3.13148	3.35369	2.23251	1.94773	-0.593887	2.43311	0.377649	chr6-94400414-94400914	Slc25a26	-99667	distal
1.63061	1.86201	1.22393	1.04369	-0.905346	-0.811849	-1.46548	chr6-94668835-94669335	Lrig1	31073	distal
1.33395	1.30379	-0.283528	-0.273694	-1.46548	-1.46548	-1.46548	chr6-94912087-94912587	4930511E03Rik	-31497	distal
3.00569	3.20517	0.673705	0.164847	0.730971	0.449134	-1.46548	chr6-95264401-95264901	Gm10234	-57461	distal
0.403223	0.150075	-0.710678	-0.842333	-1.46548	-1.46548	-1.46548	chr6-97056858-97057358	Fam19a4	3305
2.3482	2.17943	0.960006	0.36023	0.800531	-0.770558	-1.46548	chr6-97102215-97102715	Fam19a4	-42052	distal
2.06849	1.8301	0.974728	0.466162	-1.46548	-0.245784	-1.46548	chr6-97394616-97395116	Lmod3	-142107	distal
3.51475	3.21583	2.40032	1.08135	0.924282	-0.474659	-1.46548	chr6-98038405-98038905	Gm32592	-83141	distal
1.58078	1.18172	0.718743	0.466162	-1.46548	-1.46548	-1.46548	chr6-98038960-98039460	Gm32592	-82586	distal
1.56534	1.65529	0.85196	0.936058	0.421714	0.220259	-1.46548	chr6-98047713-98048213	Gm32592	-73833	distal
0.970054	0.765218	0.290914	0.353356	-1.46548	-1.46548	-1.46548	chr6-98690161-98690661	Gm44196	7263	distal
0.997404	0.836682	0.305698	0.215258	-1.46548	-1.46548	-1.46548	chr6-98691500-98692000	Gm44196	5924	distal
1.12047	1.15832	-0.31232	-0.538299	-1.46548	-0.811849	-1.46548	chr6-99188665-99189165	Foxp1	333806	distal
2.20435	2.23811	0.944948	0.0910443	-1.46548	-1.46548	0.53533	chr6-99630000-99630500	Eif4e3	36521	distal
0.190959	0.177048	-0.183366	-0.845811	-1.46548	-0.811849	-1.46548	chr6-99761225-99761725	Prok2	-35083	distal
1.74972	2.14791	-0.251299	-0.344866	-1.46548	-1.46548	-1.46548	chr6-99918277-99918777	Gm43067	-21682	distal
1.46698	1.72557	0.644891	0.113647	-0.955038	-0.811849	-1.46548	chr6-99967487-99967987	Gm44442	-16806	distal
0.202094	0.3324	-0.439681	-0.773273	-1.46548	-1.46548	-1.46548	chr6-100113862-100114362	Gm33201	-122897	distal
2.17601	2.24605	0.835851	0.861484	1.52802	1.22665	0.840924	chr6-100336706-100337206	Rybp	-49471	distal
2.1226	2.33436	1.23572	0.936696	0.421714	-0.811849	0.91848	chr6-100532291-100532791	1700049E22Rik	5141	distal
0.420889	0.17697	-0.283528	-0.728135	-1.46548	-1.46548	-1.46548	chr6-100608379-100608879	Shq1	62528	distal
1.35094	1.03264	0.478875	0.00418933	-1.46548	-0.474659	-1.46548	chr6-101920547-101921047	Gm44176	79602	distal
1.46893	1.37187	-0.155506	-0.326909	-1.46548	-0.116931	-1.46548	chr6-103485090-103485590	Chl1	-25246	distal
3.54482	3.46382	0.796272	-0.110155	-1.46548	-0.811849	-1.46548	chr6-104728540-104729040	Cntn6	236000	distal
4.08214	4.14391	2.80917	1.75285	3.3613	1.32731	0.811262	chr6-106466252-106466752	Il5ra	282535	distal
0.967904	0.980172	0.236205	-0.981927	-1.46548	-0.811849	-1.46548	chr6-108585664-108586164	Gm44040	-60227	distal
0.584373	0.539749	0.246547	-0.613672	-1.46548	-1.46548	-1.46548	chr6-108655811-108656311	Bhlhe40	-4568
2.71141	2.51022	1.38909	1.50981	1.67319	-0.811849	-1.46548	chr6-109009096-109009596	Edem1	180705	distal
3.82224	3.96135	2.06835	1.53831	2.61625	0.0674398	-1.46548	chr6-109009697-109010197	Edem1	181306	distal
0.932282	1.23471	0.449876	-0.514909	-1.46548	-1.46548	-1.46548	chr6-111425362-111425862	Gm20387	-779696	distal
2.33771	2.17466	0.141681	0.841635	-0.593887	-0.245784	-1.46548	chr6-111730931-111731431	1700054K19Rik	-479527	distal
4.20656	4.03175	1.87951	0.78058	2.59666	0.796414	-1.46548	chr6-111844280-111844780	1700054K19Rik	-366178	distal
0.144681	0.196396	-0.867837	-0.413764	-1.46548	-1.46548	-1.46548	chr6-111880003-111880503	1700054K19Rik	-330455	distal
[truncated: 177,129 more rows]
