# Supplementary material for: Multimodal profiling of the transcriptional regulatory landscape of the developing mouse cortex identifies Neurog2 as a key epigenome remodeler
Source: Nat Neurosci. 2022 Feb 7;25(2):154–67. doi: 10.1038/s41593-021-01002-4 (PMC8825286; doi:10.1038/s41593-021-01002-4)
Supplement: Supplementary file 7 — Genomic location, cell-type-specific Hi-C scores as well as methylation levels of identified enhancer–gene pairs. Related to Figs. 3a, 6a and 6e. [file 41593_2021_1002_MOESM7_ESM.xlsx]

## Sheet: Positively_Correlated_Pairs
scATAC_cluster	chrom_enh	start_enh	end_enh	gene_name	distance	Correlation	NSC_HiCscore	IPC_HiCscore	PN_HiCscore	NSC_CpGmeth_enh	IPC_CpGmeth_enh	PN_CpGmeth_enh
NSC	chr1	186433253	186433753	Tgfb2	272489	0.812095	59.2	53.7	61.3		84
NSC	chr1	170367114	170367614	Nos1ap	222485	0.71104	75.8	70.8	70.3	0	0	2.5
NSC	chr1	172242800	172243300	Atp1a2	55014	0.812277	50.7	65.3	57.7	29.25	41.25	62.5
NSC	chr1	186655067	186655567	Rrp15	94041	0.814089	-46.9	-61.1	-59	18.6	20.2	41.75
NSC	chr1	138507040	138507540	Nek7	112467	0.80863	40.1	34.6	14.9	0.25	0.25	1.33333
NSC	chr1	97630108	97630608	D1Ertd622e	31660	0.809225	17	31.5	-13.7	8.66667	11.1667	28.1667
NSC	chr1	66655042	66655542	Acadl	208017	0.810592	-20.2	-15.7	-8.7	0	0	0
NSC	chr1	119329589	119330089	Epb41l5	319161	0.819288	-15.8	-30.8	-33.4	0.25	2.25	2.25
NSC	chr1	57988992	57989492	Sgo2a	-6729	0.707842	-19.8	39.1	15
NSC	chr1	155463430	155463930	Gm5532	63431	0.707629	39.1	23.5	36.6	0	0	5
NSC	chr1	171975744	171976244	Kcnj10	-365215	0.82078	17	15.5	-14.4	37.75	41	83.25
NSC	chr1	53740782	53741282	Stk17b	44183	0.821196	35.1	26.1	-10.6	0	4	10
NSC	chr1	119256003	119256503	Epb41l5	392747	0.814703	-23.2	-9.6	-8.5	27	36	55.25
NSC	chr1	172016879	172017379	Casq1	202766	0.815598	-9.7		-24.7	0.75	0.5	2.25
NSC	chr1	97654580	97655080	D1Ertd622e	7188	0.817981	36	44.7	37.5	7
NSC	chr1	133183502	133184002	Sox13	240460	0.717931	22.5	33.6	36.1	0.875	0.5	3.4
NSC	chr1	41918539	41919039	Gm9915	-310937	0.717305	57.2	60.2	32.6	0.75	1	5.33333
NSC	chr1	42243740	42244240	Pantr1	450835	0.799887	83.4	83.9	73.8	1.33333	0	0
NSC	chr1	66638164	66638664	Acadl	224895	0.800233	-20.7	-23.7	-10.6	1	1	7.5
NSC	chr1	61302511	61303011	Pard3b	-336062	0.796859	29.6		19	0	0	2.25
NSC	chr1	172219716	172220216	Kcnj10	-121243	0.796688	45.2	43.2	47.7	26.6667	31.3333	40
NSC	chr1	155390975	155391475	Gm5532	135886	0.797149	56.7	44.7	58.2
NSC	chr1	152556739	152557239	Rgl1	68122	0.716896	54.7	36.1	28.1
NSC	chr1	172014258	172014758	Pea15a	192273	0.797398	-11.9	-8.6	-14.6	1.77778	0.5	8.375
NSC	chr1	172014258	172014758	Atp1a2	283556	0.797801	28.6	48.7	16.9	1.77778	0.5	8.375
NSC	chr1	171975744	171976244	Atp1a2	322070	0.805297	12.2	-18.4		37.75	41	83.25
NSC	chr1	119254797	119255297	Epb41l5	393953	0.805035	-23.8	-9.6	-8.5	29.5	39.6667	73.6667
NSC	chr1	171979330	171979830	Casq1	240315	0.8049	-11.8	-23.2		31	2	18
NSC	chr1	53748435	53748935	Stk17b	36530	0.806406	34.6	26.1	-13.4	0	5.5	12.6667
NSC	chr1	133183502	133184002	Snrpe	426528	0.80741	73.8	71.3	81.4	0.875	0.5	3.4
NSC	chr1	61309962	61310462	Pard3b	-328611	0.713642	29.6	12.5	13.5	20.4	25.8	60.8
NSC	chr1	134804383	134804883	Ube2t	-157931	0.716852	-29.3	-13.1	13.2	5	12	20.6
NSC	chr1	186436001	186436501	Tgfb2	269741	0.707188	58.7	56.7	62.3		16	25
NSC	chr1	93079642	93080142	Hdlbp	365809	0.803641	20.5	21.1	32.1	0.666667	0.666667	4.33333
NSC	chr1	74119052	74119552	Tns1	5147	0.697813	27.1	25.4	39.1	31	72	72
NSC	chr1	171939969	171940469	Kcnj10	-400990	0.697556	-26.7	-28.7	-39.9	38.75	41.5	38
NSC	chr1	43730517	43731017	Tex30	371621	0.697461	-13.4		11.5	37.4286	50.8571	73.8333
NSC	chr1	119265497	119265997	Inhbb	156501	0.697158	62.8	53.7	28.6	31.7143	35	38.5714
NSC	chr1	5023534	5024034	Rgs20	46501	0.89866	55.2	46.2	18	1.64706	2.16667	2.05263
NSC	chr1	181440944	181441444	Lbr	401207	0.696978	-39.9	-13.3	-26.8	24	26	45
NSC	chr1	74103166	74103666	Tns1	21033	0.848443	48.7	48.2	34.1	1	1.33333	20.6667
NSC	chr1	171939969	171940469	Pea15a	266562	0.694477	-55	-50	-67.1	38.75	41.5	38
NSC	chr1	172016879	172017379	Pea15a	189652	0.898066	-11.9	-8.6	-14.6	0.75	0.5	2.25
NSC	chr1	171979330	171979830	Pea15a	227201	0.918422	-18.2	-21.2		31	2	18
NSC	chr1	171975744	171976244	Pea15a	230787	0.849277	-19.1	-22.7		37.75	41	83.25
NSC	chr1	171980075	171980575	Pea15a	226456	0.914394	-18.2	-21.2		1.28571	2.5	15.6667
NSC	chr1	171980660	171981160	Pea15a	225871	0.930306	-18.2	-21.2		11.125	26.5556	49
NSC	chr1	186433926	186434426	Tgfb2	271816	0.695529	59.2	53.7	61.3	13.5	8	13.5
NSC	chr1	182252462	182252962	Capn2	264771	0.695267	-8.3	8.9	11	2.57143	1.71429	2.57143
NSC	chr1	161150354	161150854	Prdx6	100606	0.694837	18.3	-10.3	-6	74	86.2	88.4
NSC	chr1	170522764	170523264	Nos1ap	66835	0.827928	41.7	31.1	37.1	0	2.42857	20.5714
NSC	chr1	119255360	119255860	Inhbb	166638	0.829828	66.3	50.2	35.6	0
NSC	chr1	172173159	172173659	Pea15a	33372	0.821619	46.7	51.7	32.1	2	20.75	43
NSC	chr1	74103855	74104355	Tns1	20344	0.821771	48.7	48.2	34.1	3.66667	2.66667	3.33333
NSC	chr1	74104422	74104922	Tns1	19777	0.822007	48.7	48.2	34.1	33.8333	40.1667	49.5
NSC	chr1	66692627	66693127	Acadl	170432	0.706853	11.2	18.5	12.4
NSC	chr1	183562762	183563262	Dusp10	-471448	0.703684	37.5	43.2	40.1	35.6667	36.6667	55.6667
NSC	chr1	171980075	171980575	Casq1	239570	0.838894	-11.8	-23.2		1.28571	2.5	15.6667
NSC	chr1	42107479	42107979	Gm9915	-121997	0.701836	45.7	43.7	18.5
NSC	chr1	20823265	20823765	Tram2	255710	0.701127	21.4	34.1	41.2	7.33333	10.2	34.8333
NSC	chr1	192074788	192075288	Traf5	17561	0.849176	28.6	-11.4	13.5	4
NSC	chr1	133434330	133434830	Snrpe	175700	0.764238	71.3	68.8	42.2	1	0.857143	0.714286
NSC	chr1	170512603	170513103	Nos1ap	76996	0.741059	49.2	30.5	45.7	0	0	20
NSC	chr1	172014258	172014758	Kcnj10	-326701	0.767088	50.7	49.2	56.7	1.77778	0.5	8.375
NSC	chr1	151890187	151890687	Tsen15	496245	0.744644	62.3	63.8	67.8	17.6667	12
NSC	chr1	66558464	66558964	Acadl	304595	0.763091		-11.6	-38.4	65.6	66.4	78
NSC	chr1	186435318	186435818	Tgfb2	270424	0.771076	59.2	55.7	61.3	1	1.33333	9.83333
NSC	chr1	172014258	172014758	Casq1	205387	0.736053	-9.7	-15.3	-24.7	1.77778	0.5	8.375
NSC	chr1	186435318	186435818	Rrp15	313790	0.77185	-18.7		-28.8	1	1.33333	9.83333
NSC	chr1	161151031	161151531	Prdx6	99929	0.769143	18.3	-10.3	-6	24.375	33.8889	53.1111
NSC	chr1	97629575	97630075	D1Ertd622e	32193	0.737918	17	31.5	-13.7	77.75	72.25	81.25
NSC	chr1	119254797	119255297	Inhbb	167201	0.769759	66.3	50.2	32.6	29.5	39.6667	73.6667
NSC	chr1	170415395	170415895	Nos1ap	174204	0.756135	63.8	57.7	52.2		50
NSC	chr1	118911047	118911547	Gli2	142322	0.750982	66.3	75.8	49.2	0.5	0.375	4.75
NSC	chr1	155427393	155427893	Gm5532	99468	0.750731	70.3	55.7	54.7	0	1	3.66667
NSC	chr1	181420123	181420623	Lbr	422028	0.755959	-33.8	-21.7	-21.7	0	1.4	24
NSC	chr1	155504517	155505017	Gm5532	22344	0.758003	18	10.9	16	37.75	44.875	57.625
NSC	chr1	61531403	61531903	Pard3b	-107170	0.753579	22.8	15	-12.2	6	2.42857	2
NSC	chr1	93079642	93080142	Ppp1r7	-263752	0.753577	34.1	21	57.7	0.666667	0.666667	4.33333
NSC	chr1	97653606	97654106	D1Ertd622e	8162	0.758314	33.1	44.7	37.5
NSC	chr1	97540616	97541116	D1Ertd622e	121152	0.745794	40.6	36.6	31	5	0	0
NSC	chr1	119329589	119330089	Inhbb	92409	0.745228	60.2	62.8	28.6	0.25	2.25	2.25
NSC	chr1	119265497	119265997	Epb41l5	383253	0.745206		-17.6	-14.7	31.7143	35	38.5714
NSC	chr1	93548934	93549434	Dtymk	252750	0.758905		-6.5	8.3	37.2857	49	52.4286
NSC	chr1	172173159	172173659	Casq1	46486	0.747443	39.1	40.1	27.6	2	20.75	43
NSC	chr1	170459819	170460319	Nos1ap	129780	0.788818	58.7	54.2	45.2	0	14.8	15.25
NSC	chr1	41361462	41361962	Gm29260	-420096	0.726517	56.2	51.2	20.3	17.3333	21.3333	55.6667
NSC	chr1	186433253	186433753	Rrp15	315855	0.726495	-18.7	-22.8	-37.3		84
NSC	chr1	20823845	20824345	Paqr8	-66526	0.786045	54.2	46.2	13.3	0	0	8
NSC	chr1	97564578	97565078	D1Ertd622e	97190	0.720643	28.6	40.6	23		80
NSC	chr1	41604144	41604644	Gm29260	-177414	0.720534	16.5	21.5	-19.2	2	0	5.33333
NSC	chr1	170424529	170425029	Nos1ap	165070	0.794439	60.7	61.8	59.7	20.4	27.6	29.2
NSC	chr1	41327948	41328448	Gm29260	-453610	0.79484	52.7	67.8	25.6	50	91
NSC	chr1	133328308	133328808	Sox13	95654	0.795187	20.4	-9.8	16	7	8.83333	15
NSC	chr1	172242800	172243300	Kcnj10	-98159	0.789583	17	19.5	26.5	29.25	41.25	62.5
NSC	chr1	20824373	20824873	Paqr8	-65998	0.722553	57.2	46.2	13.3	17.8	21	37.75
NSC	chr1	86032208	86032708	2810459M11Rik	-13404	0.776096	44.2	36.6	43.1
NSC	chr1	53713402	53713902	Stk17b	71563	0.732498	18.5	24.1	-14.2	3.75	5.5	49.5
NSC	chr1	119256003	119256503	Inhbb	165995	0.732013	66.3	50.2	35.6	27	36	55.25
NSC	chr1	20867370	20867870	Tram2	211605	0.734546	29.1	33.6	23.5
NSC	chr1	97622745	97623245	D1Ertd622e	39023	0.77744	10.1	21.1	-14.2	0	0.6	0
NSC	chr1	157256504	157257004	Rasal2	155841	0.774098	-12.4	10.5	-10.6	0.333333	2	7.66667
NSC	chr1	172219716	172220216	Atp1a2	78098	0.782494	68.3	67.3	63.3	26.6667	31.3333	40
NSC	chr1	97623392	97623892	D1Ertd622e	38376	0.777509	10.1	21.1	-17.2
NSC	chr1	20823265	20823765	Paqr8	-67106	0.731622	54.2	46.2	13.3	7.33333	10.2	34.8333
NSC	chr1	85922131	85922631	2810459M11Rik	-123481	0.778451	58.2	56.2	29.6	33.75	44.5	61.75
NSC	chr1	186655067	186655567	Tgfb2	50675	0.778611	12.4	-13.5	-9.8	18.6	20.2	41.75
NSC	chr1	20867370	20867870	Paqr8	-23001	0.690789	21.1	19.4	15
NSC	chr1	172173159	172173659	Kcnj10	-167800	0.847252	56.7	56.2	62.3	2	20.75	43
NSC	chr1	172016879	172017379	Kcnj10	-324080	0.882095	50.7	49.2	57.7	0.75	0.5	2.25
NSC	chr1	119255360	119255860	Epb41l5	393390	0.866436	-23.2	-9.6	-8.5	0
NSC	chr1	172173159	172173659	Atp1a2	124655	0.85705	63.8	65.3	61.3	2	20.75	43
NSC	chr1	171975744	171976244	Casq1	243901	0.692809	-17.6			37.75	41	83.25
NSC	chr1	171979330	171979830	Atp1a2	318484	0.865742	12.8	-18.4	-25.3	31	2	18
NSC	chr1	120115036	120115536	Dbi	5633	0.877776	51.7	46.7	28.6	52.375	63.625	86.625
NSC	chr1	120115537	120116037	Dbi	5132	0.947129	51.7	49.2	28.6	2.81818	2.54545	28.0909
NSC	chr1	171980075	171980575	Atp1a2	317739	0.877671	12.8	-18.4	-25.3	1.28571	2.5	15.6667
NSC	chr1	74455555	74456055	Usp37	88481	0.693333	38.6	33.6	42.1	38	27	50
NSC	chr1	143258454	143258954	Cdc73	444189	0.689003	-24.3	-15.7	-17.2	9	6	6
NSC	chr1	171980660	171981160	Casq1	238985	0.847619	-11.8	-23.2		11.125	26.5556	49
NSC	chr1	171980660	171981160	Atp1a2	317154	0.889845	12.8	-18.4	-25.3	11.125	26.5556	49
NSC	chr1	133329226	133329726	Sox13	94736	0.690597	6.4	-9.8	16	2.9697	3.82353	3.27273
NSC	chr1	172295666	172296166	Kcnj10	-45293	0.871409	-12.1	-15.7	-25.3	5.25	11.5	28
NSC	chr1	184002417	184002917	Dusp10	-31793	0.876205	13.5	-7.3	10	11.75	23.6667	56
NSC	chr1	170512080	170512580	Nos1ap	77519	0.689739	49.2	30.5	45.7	55.3333	46	67.6667
NSC	chr1	171979330	171979830	Kcnj10	-361629	0.8766	19	15.5	-14.4	31	2	18
NSC	chr1	171980075	171980575	Kcnj10	-360884	0.892727	19	15.5	-14.4	1.28571	2.5	15.6667
NSC	chr1	171980660	171981160	Kcnj10	-360299	0.864411	19	15.5		11.125	26.5556	49
NSC	chr1	41743437	41743937	Gm29260	-38121	0.892688	-22.2	-25.2	-6.9	2	0	19
NSC	chr1	41676967	41677467	Gm29260	-104591	0.869036	9.5	11.8	-5	13.3333	12.75	23.1111
NSC	chr1	171939969	171940469	Atp1a2	357845	0.690432	-32.4	-34.3	-56	38.75	41.5	38
NSC	chr1	41651727	41652227	Gm29260	-129831	0.859703	-5.3	10.5	-10.7			0
NSC	chr1	172016879	172017379	Atp1a2	280935	0.878682	29.1	48.7	16.9	0.75	0.5	2.25
NSC	chr10	96397026	96397526	Btg1	-219724	0.723345	55.2	42.1	24.1	8.28571	9.42857	40.7143
NSC	chr10	120404206	120404706	Hmga2	72479	0.690115	46.7	34.6	25.3	77	82	82.5
NSC	chr10	13115021	13115521	Phactr2	359125	0.786283	53.7	46.7		5.33333	19	14.5
NSC	chr10	57740675	57741175	Fabp7	-43997	0.69025	56.2	41.2	22.3
NSC	chr10	13157127	13157627	Phactr2	317019	0.837573	40.1	19.5	41.2	38	41	55
NSC	chr10	127985596	127986096	Prim1	-29368	0.838198	24	39.1	20	2.33333	3.88889	10.4444
NSC	chr10	110658237	110658737	E2f7	-86977	0.723089	7.7	-15.6	-12.6	0	7	25.5
NSC	chr10	92330117	92330617	Nedd1	392051	0.790735	15.8	35.6	32.1	2	2	13.1667
NSC	chr10	120401795	120402295	Hmga2	74890	0.836801	46.7	34.6	25.5	0		30
NSC	chr10	92555880	92556380	Nedd1	166288	0.838693	-29.3	-24.8	-27.7	0	0.5	0
NSC	chr10	13311564	13312064	Phactr2	162582	0.839699	-32.3	-22.7	-34.3	0		9
NSC	chr10	120417070	120417570	Hmga2	59615	0.905486	22.5	14.5	11.5	3.4	8	2.5
NSC	chr10	120344862	120345362	Hmga2	131823	0.862084	50.2	37.1	21.6	0.166667	2.85714	4.28571
NSC	chr10	90709262	90709762	Ikbip	-373526	0.723362	42.2	47.2	50.2	0.4	0.4	2.6
NSC	chr10	23147728	23148228	Eya4	201925	0.776817	41.1	43.2	60.2	0	3	11.5
NSC	chr10	59896988	59897488	Chst3	322022	0.731961	45.7	36.6	47.7	1.66667	4.33333	0
NSC	chr10	70686495	70686995	Bicc1	472889	0.731492	9.4			0	0	0.666667
NSC	chr10	42455397	42455897	Nr2e1	127941	0.773544	12.4	20	26.6	79.0833	85	91
NSC	chr10	42346997	42347497	Snx3	-154806	0.85862	67.8	60.2	50.2	1.28571	1	11.5714
NSC	chr10	42455397	42455897	Snx3	-46406	0.728139	27.6	18	22.5	79.0833	85	91
NSC	chr10	120387018	120387518	Hmga2	89667	0.780236	45.2	48.2	25	1.33333	1.11111	5.88889
NSC	chr10	13403286	13403786	Phactr2	70860	0.780924	-54.5	-51	-23.7
NSC	chr10	59091966	59092466	Sept10	129631	0.710464	-39.4	-30.3	-44.9	5.2	7.66667	54.8
NSC	chr10	96460863	96461363	Btg1	-155887	0.691969	40.6	31.1	12.7
NSC	chr10	13116675	13117175	Phactr2	357471	0.811774	53.7	46.7	44.7	27	29	42
NSC	chr10	120376120	120376620	Hmga2	100565	0.827545	40.1	32.6	20	23.8	22	33.8
NSC	chr10	92439148	92439648	Nedd1	283020	0.704366	12.3	-9.8		12.5	12	17.8333
NSC	chr10	92438557	92439057	Nedd1	283611	0.810809	12.3			1	1.2	1
NSC	chr10	120402409	120402909	Hmga2	74276	0.810304	46.7	34.6	25.3	60.4	72.2	76
NSC	chr10	24407397	24407897	Ctgf	-187794	0.704643	61.8	54.2	35.1	9	0	8
NSC	chr10	58885237	58885737	Sept10	336360	0.707507	-9.2	19.4	36.1	0.666667	0.4	1.4
NSC	chr10	13155270	13155770	Phactr2	318876	0.821145	40.1	19.5	41.2	7.83333	10.3333	35
NSC	chr10	13111542	13112042	Ltv1	81345	0.705935	62.3	49.7	28.1
NSC	chr10	90709262	90709762	Tmpo	462107	0.823262	13.5	26	18.5	0.4	0.4	2.6
NSC	chr10	13285856	13286356	Phactr2	188290	0.70626	-16.4	-20.2	-41.9	71		68
NSC	chr10	58983089	58983589	Sept10	238508	0.706106	-22.7	-19.7	17
NSC	chr10	13432971	13433471	Phactr2	41175	0.817242	16.5	-17.6	-9.6	1.28571	3.33333	11.3333
NSC	chr10	3722518	3723018	Mthfd1l	-250306	0.692625	42.7	21.6	14.5	1	3.66667	7.33333
NSC	chr10	58982532	58983032	Sept10	239065	0.816274	-22.7	-19.7	17
NSC	chr10	13115021	13115521	Ltv1	77866	0.707982	61.8	49.7	23.6	5.33333	19	14.5
NSC	chr10	92347929	92348429	Nedd1	374239	0.817803	9	31.5	21.1	19	13.5	30
NSC	chr10	93915471	93915971	Ndufa12	-283287	0.718221	15.5	22.6	-27.8
NSC	chr10	23331341	23331841	Eya4	18312	0.692928	18.5	13.5	-14.1	10.3333	2	15.6667
NSC	chr10	42455903	42456403	Snx3	-45900	0.833831	27.6	18	22.5	7	18	28.6
NSC	chr10	13111542	13112042	Phactr2	362604	0.793675	55.7	47.7	63.3
NSC	chr10	80413114	80413614	Oaz1	-413291	0.702592	-10.6	-18.1	18	35.1333	37.8667	62.2667
NSC	chr10	13114390	13114890	Phactr2	359756	0.719395	55.7	46.7	61.8	12.375	14.75	22.375
NSC	chr10	57744122	57744622	Fabp7	-40550	0.931879	58.7	41.2	22.3	0	0.5	0.5
NSC	chr10	60202757	60203257	Chst3	16253	0.795201	55.2	47.7	30.1
NSC	chr10	93837554	93838054	Ndufa12	-361204	0.715093	26.6	-12.6		8.5	7.5	10
NSC	chr10	120432527	120433027	Hmga2	44158	0.804237	26.5	-11.4	26.4	7.7	10.4	36.5
NSC	chr10	120413251	120413751	Hmga2	63434	0.804898	31.5	26.5	23	13.6667	25.8	46
NSC	chr10	57744122	57744622	Smpdl3a	-50171	0.830801	58.2	44.2	36.1	0	0.5	0.5
NSC	chr10	3818624	3819124	Mthfd1l	-154200	0.69284	15.8	15.8	9.7	48	50.5	75
NSC	chr10	120375440	120375940	Hmga2	101245	0.803589	40.1	32.6	20
NSC	chr10	23147082	23147582	Eya4	202571	0.703638	41.7	43.2	60.2	25.1429	31.5714	44.8571
NSC	chr10	3819245	3819745	Mthfd1l	-153579	0.802605	15.8	15.8	9.7	1.33333	0	2.33333
NSC	chr10	13308385	13308885	Phactr2	165761	0.801765		-22.7	-34.3	25	23	40
NSC	chr10	42346461	42346961	Snx3	-155342	0.83176	67.8	61.3	50.2	7.66667	7.55556	31.6667
NSC	chr10	92333654	92334154	Nedd1	388514	0.766563	13	35.6	25.1	1.33333	1.75	2
NSC	chr10	3891661	3892161	Mthfd1l	-81163	0.74034	-12.3	-29.3	-41.9
NSC	chr10	51793863	51794363	Vgll2	-228388	0.687818	39.1			93.1111	78.5	79.5
NSC	chr10	76931035	76931535	Col18a1	182420	0.759065	-28.8	-21.2	24	4	18	52.25
NSC	chr10	92400557	92401057	Nedd1	321611	0.841985	-13.6	10.1	-14.6	47.5	46.5	61.5
NSC	chr10	87708488	87708988	Nup37	-438332	0.765871	28.1	41.6	59.7		50	30
NSC	chr10	92399920	92400420	Nedd1	322248	0.769364	-16.6	10.1	-14.6	82.6	84.6	89
NSC	chr10	13155270	13155770	Ltv1	37617	0.750455	29.1	13.8	20.4	7.83333	10.3333	35
NSC	chr10	13305428	13305928	Phactr2	168718	0.769799	-22.7	-22.7	-34.3	26	23.5	75.3333
NSC	chr10	13157127	13157627	Ltv1	35760	0.756493	29.1	13.3	20.4	38	41	55
NSC	chr10	13116675	13117175	Ltv1	76212	0.748806	61.8	49.7	23.6	27	29	42
NSC	chr10	110556395	110556895	E2f7	-188819	0.694845	38.1	36.1	22.6
NSC	chr10	13304565	13305065	Phactr2	169581	0.857029	-22.7	-22.7	-34.3	1.4	1	17.1
NSC	chr10	13415655	13416155	Phactr2	58491	0.882568	-46	-37.4	-21.7	0	0	0
NSC	chr10	13285344	13285844	Phactr2	188802	0.870263	-16.4	-20.2	-41.9	52.4	54	66
NSC	chr10	13108814	13109314	Phactr2	365332	0.892366	55.7	51.7	63.3	1.6	2.2	3.2
NSC	chr10	13416386	13416886	Phactr2	57760	0.76139	-46	-37.4	-21.7	4	3.83333	10.5
NSC	chr10	23126434	23126934	Eya4	223219	0.743516	49.7	46.2	71.8			18
NSC	chr10	42455903	42456403	Nr2e1	127435	0.898554	12.4	20	26.6	7	18	28.6
NSC	chr10	97387038	97387538	Dcn	-92211	0.746612	-17.6	-32.8	-18.2	30.3333	28.6667	48
NSC	chr10	90709262	90709762	Slc25a3	414451	0.764732	27.6	28.5	29.6	0.4	0.4	2.6
NSC	chr10	42346461	42346961	Nr2e1	236877	0.930877	67.8	52.7	56.2	7.66667	7.55556	31.6667
NSC	chr10	13364147	13364647	Phactr2	109999	0.864302	-42.9	-34.8	-43.9	14		14
NSC	chr10	13117252	13117752	Phactr2	356894	0.905379	53.7	44.1	44.7	0	3	2
NSC	chr10	13108251	13108751	Phactr2	365895	0.926976	56.2	51.7	63.3	1.42857	0.714286	2
NSC	chr10	42346997	42347497	Nr2e1	236341	0.956403	67.8	52.7	56.2	1.28571	1	11.5714
NSC	chr10	92242694	92243194	Nedd1	479474	0.771578	31.6	48.7	42.7	0	0	14
NSC	chr10	96481040	96481540	Btg1	-135710	0.754941	50.2	28	19	2.14286	2.71429	28.7143
NSC	chr10	87872222	87872722	Nup37	-274598	0.754704	52.2	33.6	59.7	2	1	10.7143
NSC	chr10	23609881	23610381	Rps12	177078	0.849182	38.6	27.5	6.4	0
NSC	chr10	23674683	23675183	Rps12	112276	0.90951	18.4	-6.8	-28.7	0.583333	0.25	3.41667
NSC	chr10	84707174	84707674	Rfx4	-48623	0.771244	35.1	37.1	23.5	2	3.66667	3.16667
NSC	chr10	120345482	120345982	Hmga2	131203	0.755231	50.2	37.1	21.6	67	75	74.6667
NSC	chr10	29176778	29177278	Echdc1	-136471	0.68759	46.7	34.1	33.6	0	0	22
NSC	chr10	91135434	91135934	Tmpo	35935	0.754644	12.3	27	17.4	18.6667	15.6667	48.5
NSC	chr10	13117252	13117752	Ltv1	75635	0.857684	61.8	49.7	23.6	0	3	2
NSC	chr10	23179201	23179701	Eya4	170452	0.772367	39.1	37.1	38.1	0.5	0.833333	3.5
NSC	chr10	96398141	96398641	Btg1	-218609	0.772272	55.2	42.1	20	0.625	0.333333	2.83333
NSC	chr10	13108814	13109314	Ltv1	84073	0.851841	62.3	47.7	28.1	1.6	2.2	3.2
NSC	chr10	13108251	13108751	Ltv1	84636	0.898266	62.3	47.7	28.1	1.42857	0.714286	2
NSC	chr10	92438037	92438537	Nedd1	284131	0.693872	12.3			34.6667	35	51.6667
NSC	chr10	120426162	120426662	Hmga2	50523	0.770104	17	-6.1	15.2
NSC	chr10	51924343	51924843	Vgll2	-97908	0.756148	-10.5	23.5	18.2
NSC	chr10	13415094	13415594	Phactr2	59052	0.737162	-46	-37.4	-21.7	3.33333	11.6667	17
NSC	chr11	115807263	115807763	Caskin2	6079	0.715807	35.6	38.1	25	0
NSC	chr11	71497803	71498303	Wscd1	-252649	0.817585	51.7	47.7	43.7		0	0
NSC	chr11	88540000	88540500	C030037D09Rik	-178392	0.80157	68.8	63.8	54.7	1.33333	5	5.5
NSC	chr11	11941259	11941759	Grb10	95911	0.852875	10.5	18.3	-20.9	0	12	8.33333
NSC	chr11	8806979	8807479	Hus1	203962	0.815515	-34.8	-21.2	-19.8	27.5	28.75	42.5
NSC	chr11	60303428	60303928	Gid4	-113466	0.803402	52.7	44.7	24.6	0	0	30
NSC	chr11	115409492	115409992	Mif4gd	202761	0.803563	12.4	-12.7	-17.1	2.88889	1.88889	3.11111
NSC	chr11	90440786	90441286	Tom1l1	246565	0.707742	-43.9	-44.9	-51	0	0	0
NSC	chr11	102536163	102536663	Gm11627	42706	0.875342	-10.6	15.7	6.9	38	41	75
NSC	chr11	40566630	40567130	Nudcd2	-166780	0.709012	-46.9	-54	-72.7	2	10.3333	24.3333
NSC	chr11	8864175	8864675	Hus1	146766	0.706707	-33.8	-48.4	-24.7	19.1667	26.8333	38.8333
NSC	chr11	60294192	60294692	Gid4	-122702	0.708983	35.6	43.2	22.5	0	3	4
NSC	chr11	120833790	120834290	Slc16a3	-114443	0.717818	37.6	25	32.6
NSC	chr11	88540000	88540500	Msi2	178017	0.69237	68.8	63.8	54.7	1.33333	5	5.5
NSC	chr11	11872278	11872778	Grb10	164892	0.840191	14	16	15.5	16.6667	12.3333	42.3333
NSC	chr11	88583143	88583643	C030037D09Rik	-135249	0.801142	69.3	63.8	59.2
NSC	chr11	88607874	88608374	C030037D09Rik	-110518	0.801332	60.7	63.8	34.1
NSC	chr11	53495462	53495962	Rad50	211607	0.709213	39.1	24	34.6	0	2.375	12.8571
NSC	chr11	60303990	60304490	Gid4	-112904	0.709217	52.7	44.7	24.6	63.25	70.6667	90
NSC	chr11	88644708	88645208	C030037D09Rik	-73684	0.706847	44.1	23	31.1	0.125	1	2.85714
NSC	chr11	5129103	5129603	Znrf3	315494	0.707021	66.8	59.7	56.7	7	0	17
NSC	chr11	17686656	17687156	Etaa1	266969	0.816945	13.7	18.4	-21.7		20
NSC	chr11	5382614	5383114	Pold2	495392	0.748498		15
NSC	chr11	88389491	88389991	C030037D09Rik	-328901	0.748497	57.2	54.2	67.3	10	17.4286	34.8571
NSC	chr11	109476172	109476672	Wipi1	134967	0.712313	35.6	46.2	17.5	2	5.33333	3
NSC	chr11	115807936	115808436	Galk1	204533	0.758278	-15.6	-10.1	-15.6	10.6667	10.1429	17.25
NSC	chr11	71581798	71582298	Wscd1	-168654	0.80878	25.9	15.5	-15.6	10.6667	0	44.5
NSC	chr11	88276489	88276989	Msi2	441528	0.758893	69.3	73.8	77.3	0.75	0.0833333	1.75
NSC	chr11	96897847	96898347	Scrn2	-131854	0.751511	-6.4	-34.8	-12.5	5		0
NSC	chr11	53500512	53501012	Rad50	206557	0.749597	36.1	22.5	27.5	7.14286	10.5833	8.64286
NSC	chr11	88482545	88483045	Msi2	235472	0.751218	61.3	57.2	71.3	0.818182	0.6	0.181818
NSC	chr11	8513259	8513759	Hus1	497682	0.757989	59.7	54.7	60.7	44	51.6667	77.6667
NSC	chr11	5129103	5129603	Emid1	22869	0.749341	47.2	43.2	27.1	7	0	17
NSC	chr11	70456828	70457328	Pfn1	197572	0.710778	46.7	47.2	52.7	23.6	23.2	70.25
NSC	chr11	109358516	109359016	Slc16a6	114830	0.749302	-12.6	14.2	18.9	0	0	1
NSC	chr11	29285981	29286481	Rps27a	261809	0.748876	50.2	15	17.9
NSC	chr11	88588633	88589133	C030037D09Rik	-129759	0.757964	67.3	65.8	57.2	5	5.5	19
NSC	chr11	120407311	120407811	Alyref	190804	0.874026	25	-10.1	-17.6	20	32	66
NSC	chr11	82662037	82662537	Slfn9	329543	0.70974		-54		1.25	4.5	5
NSC	chr11	40584502	40585002	Nudcd2	-148908	0.709769	-53	-53	-80.3	0	0	8.5
NSC	chr11	8542216	8542716	Tns3	122069	0.714181	54.2	52.2	19.5	15.3333	30.6	58
NSC	chr11	88702215	88702715	C030037D09Rik	-16177	0.819777	9.6	27.6	-25.8
NSC	chr11	96727699	96728199	Kpnb1	459943	0.757335	-60.1		-57.5	41.5	48.5	47
NSC	chr11	98283083	98283583	Erbb2	-129150	0.707945	13	26.1	23.6	2	2.5	1
NSC	chr11	94134418	94134918	Acsf2	467118	0.714837	-24.7			43.3333	30.8571	72
NSC	chr11	119989048	119989548	Ndufaf8	-109630	0.714527	-19.8	21.1	39.6	1.57143	3.14286	15.2857
NSC	chr11	5149239	5149739	Znrf3	295358	0.714457	66.3	42.7	56.2	13.9091	12.2	23
NSC	chr11	88682990	88683490	C030037D09Rik	-35402	0.7521	13.4	26.5	-12.2	0.333333	1.77778	12.7778
NSC	chr11	78317752	78318252	Aldoc	-5070	0.755348	30.6	36.6	41.6	68.6	62.6	83.4
NSC	chr11	88583143	88583643	Msi2	134874	0.713711	69.3	63.8	59.2
NSC	chr11	8949826	8950326	Hus1	61115	0.75523	-44.9	-54	-17.2	0.8	0.8	25.2
NSC	chr11	53500512	53501012	Sept8	-18973	0.708049	38.6	33.1	38.1	7.14286	10.5833	8.64286
NSC	chr11	60307733	60308233	Gid4	-109161	0.710185	56.2	42.1	24.6	57	67	66
NSC	chr11	60318816	60319316	Gid4	-98078	0.691717	58.7	45.7	23	21.1667	23.5	41.3333
NSC	chr11	8652668	8653168	Hus1	358273	0.729325	30.6	22	39.6	6.83333	8.33333	17.3333
NSC	chr11	88629666	88630166	C030037D09Rik	-88726	0.781083	49.2	39.6	39.6
NSC	chr11	4602792	4603292	Uqcr10	101302	0.737951	26.6	22.9	42.7	3.875	1	9.14286
NSC	chr11	40572633	40573133	Nudcd2	-160777	0.728456	-46.9	-53.5		36	36.1111	55.6667
NSC	chr11	8860452	8860952	Hus1	150489	0.728408	-33.8	-37.3	-24.7	0	0	10
NSC	chr11	79972850	79973350	Crlf3	107891	0.778947	18.5	-14.8	17.4	1.28571	1	11.1429
NSC	chr11	88585083	88585583	Msi2	132934	0.769145	69.3	65.8	57.2	0.444444	0	2
NSC	chr11	109358516	109359016	Wipi1	252623	0.737267	45.6	53.2	56.7	0	0	1
NSC	chr11	88482545	88483045	C030037D09Rik	-235847	0.770169	61.3	57.2	71.3	0.818182	0.6	0.181818
NSC	chr11	17687202	17687702	Etaa1	266423	0.737607	-8.7	16.9	-21.7
NSC	chr11	105264426	105264926	Mrc2	-27969	0.738644	19.5	9.4	-13.4
NSC	chr11	89243286	89243786	Nog	59023	0.768634	48.2	53.2	-9.8
NSC	chr11	88617900	88618400	C030037D09Rik	-100492	0.784843	58.7	48.7	46.6	2.86667	0.866667	23.5333
NSC	chr11	4434526	4435026	Uqcr10	269568	0.727648	21.6		36.1
NSC	chr11	70573607	70574107	Pfn1	80793	0.783041	16.3	32.6	23.6	25.9	27.8	45.1
NSC	chr11	89260045	89260545	Nog	42264	0.783184	37.6	25.1	12	62	69	72.4
NSC	chr11	115409492	115409992	Caskin2	403850	0.727324		-22.8	-13.1	2.88889	1.88889	3.11111
NSC	chr11	117515649	117516149	Syngr2	-293767	0.774548	29.6	23.6	13.5	22.4
NSC	chr11	117340652	117341152	Syngr2	-468764	0.734287	46.2	66.8	73.3	24.2941	26.2941	42.3529
NSC	chr11	115807936	115808436	Caskin2	5406	0.73155	35.6	38.1	25	10.6667	10.1429	17.25
NSC	chr11	88277071	88277571	C030037D09Rik	-441321	0.689513	69.3	73.8	75.3	4.64286	2.28571	17.5
NSC	chr11	88471967	88472467	C030037D09Rik	-246425	0.736886	62.3	65.8	64.8
NSC	chr11	117515649	117516149	Tk1	310115	0.731256	30.6	29.1	14.8	22.4
NSC	chr11	8513259	8513759	Tns3	151026	0.731207	43.1	34.6	18.5	44	51.6667	77.6667
NSC	chr11	115807263	115807763	Galk1	205206	0.778508	-16.7	-10.1	-15.6	0
NSC	chr11	117568419	117568919	Tk1	257345	0.730617	9.4	27	-17.2	15	20.6667	29.2222
NSC	chr11	40573197	40573697	Nudcd2	-160213	0.776227	-46.9	-53.5		0	0.2	4.66667
NSC	chr11	89258813	89259313	Nog	43496	0.793449	37.6	25.1	12	17.6667	49	22.5
NSC	chr11	5149885	5150385	Znrf3	294712	0.794188	64.8	42.7	56.2
NSC	chr11	71498316	71498816	Wscd1	-252136	0.764046	51.7	47.7	43.7	67.5	74	81.5
NSC	chr11	54812739	54813239	Hint1	-53448	0.72005	46.7	16.5	28.6	4.25	6.5	8
NSC	chr11	120407311	120407811	Fasn	416986	0.719817	-17.6	12	11.7	20	32	66
NSC	chr11	88682990	88683490	Msi2	35027	0.722253	13.4	26.5	-12.2	0.333333	1.77778	12.7778
NSC	chr11	75329094	75329594	Rpa1	19039	0.791636	8.9	24.1	31.6	10.75	13.3333	28
NSC	chr11	17658743	17659243	Etaa1	294882	0.721677	16.9	15	-24.2
NSC	chr11	98353862	98354362	Erbb2	-58371	0.688003	16.8	10.2	24.5		31	10
NSC	chr11	5382614	5383114	Znrf3	61983	0.744238	33.6	18.8	16
NSC	chr11	88585083	88585583	C030037D09Rik	-133309	0.762537	69.3	65.8	57.2	0.444444	0	2
NSC	chr11	120406802	120407302	Alyref	191313	0.795226	25	-10.1	-16.7	51.5	41.5	83.5
NSC	chr11	117341183	117341683	Syngr2	-468233	0.795496	46.2	66.8	73.3	0.142857	0	1.28571
NSC	chr11	102535587	102536087	Gm11627	43282	0.739806	-9.9	15.7	6.9	51.8	62.8	85.75
NSC	chr11	8513774	8514274	Tns3	150511	0.785666	43.1	34.6	18.5	3.66667	2.5	20.1667
NSC	chr11	109497210	109497710	Wipi1	113929	0.767696	25.1	9	-12.8	2.5	0	12
NSC	chr11	79972850	79973350	Suz12	-20005	0.786276	58.2	45.2	30.1	1.28571	1	11.1429
NSC	chr11	22643917	22644417	Commd1	338117	0.741244	68.8	59.2	71.8	9	18.5	46.3333
NSC	chr11	40566630	40567130	Hmmr	166557	0.723737	-46.9	-54	-72.7	2	10.3333	24.3333
NSC	chr11	88629666	88630166	Msi2	88351	0.723616	49.2	39.6	39.6
NSC	chr11	60307226	60307726	Gid4	-109668	0.76601	54.7	44.7	24.6	0	18
NSC	chr11	96897847	96898347	Kpnb1	289795	0.788972	-27.4	-40.9	-26.8	5		0
NSC	chr11	88027522	88028022	Srsf1	-19600	0.765709	47.2	37.6	32.1	4.42857	9.66667	22.2857
NSC	chr11	22611421	22611921	Commd1	370613	0.7037	47.7	50.7	59.7	37.3333	45.4	61.5
NSC	chr11	102536708	102537208	Gm11627	42161	0.834027	-10.6	15.7	6.9	52.1667	49.5	80.1667
NSC	chr11	117341183	117341683	Tk1	484581	0.7033	40.6	64.3	72.8	0.142857	0	1.28571
NSC	chr11	94194687	94195187	Acsf2	406849	0.69996	-36.8		-8.1
NSC	chr11	88702215	88702715	Msi2	15802	0.697258	9.6	27.6	-25.8
NSC	chr11	8652668	8653168	Tns3	11617	0.827534	18.2	20.4	15.5	6.83333	8.33333	17.3333
NSC	chr11	43147266	43147766	Pttg1	278732	0.697945	-34.8	-52		3.5	2	21
NSC	chr11	17468101	17468601	Etaa1	485524	0.706117	38.6	46.7	33.6		3	30
NSC	chr11	88354668	88355168	Msi2	363349	0.699615	50.7		73.8	2.3	1.2	11.5556
NSC	chr11	120407311	120407811	Anapc11	-190859	0.699454	25	-10.1	-17.6	20	32	66
NSC	chr11	115409492	115409992	Mrps7	-194408	0.695267	19.2	17.8	9.8	2.88889	1.88889	3.11111
NSC	chr11	120833790	120834290	Ogfod3	370608	0.704226	-33.3	37.1
NSC	chr11	8513774	8514274	Hus1	497167	0.857735	59.7	54.7	60.7	3.66667	2.5	20.1667
NSC	chr11	89259366	89259866	Nog	42943	0.826674	37.6	25.1	12	3	0.666667	8.71429
NSC	chr11	90227005	90227505	Tom1l1	460346	0.693542	28.1	-8.1	24.1	1.8	1.8	2
NSC	chr11	89257869	89258369	Nog	44440	0.843607	37.6	33.1	12
NSC	chr11	8680511	8681011	Hus1	330430	0.845132	18.5	-10.4	30.6	2.2	1.2	1.8
NSC	chr12	80365533	80366033	Galnt16	-153206	0.69573	-20.7	-28.9	-18.7	70.3333	74.6667	65.8
NSC	chr12	52009911	52010411	Nubpl	-87584	0.748757	15.4	-39.9	-9.9	0.2	0	13
NSC	chr12	99836652	99837152	Efcab11	46540	0.72761	-10.1	-25.2	-44.9	6	12	27.2
NSC	chr12	105885454	105885954	Gm19554	-14137	0.742395	34.6	47.2	34.1	58.3333	70.3333	61.6667
NSC	chr12	111709370	111709870	Zfyve21	-104549	0.727908	28.6	11.9	-7.8	5	5	35.6667
NSC	chr12	80567343	80567843	Erh	76268	0.800361	27.1	21.1	17.8
NSC	chr12	83982313	83982813	Acot1	-26938	0.763989	39.6	21	33.6	62	45.5	83
NSC	chr12	54257967	54258467	Sptssa	398355	0.688121	-41.9	-18.6
NSC	chr12	111575718	111576218	Zfyve21	-238201	0.713921	21.5	-15.8	-27.4
NSC	chr12	118834813	118835313	Sp8	-11265	0.74436	-7.4	17.9	-14.2	3.5	2.5	19
NSC	chr12	11197963	11198463	Gen1	67574	0.713001	-15.6	17.8	-14.8
NSC	chr12	53076815	53077315	Npas3	-171611	0.691758	52.7	21.5	-18.2	0	15	72
NSC	chr12	50270626	50271126	Prkd1	378347	0.7355	-8.1	17.8	41.7	27	43	52
NSC	chr12	117808524	117809024	Cdca7l	-35086	0.712799	11	30.1	20.9	2.45455	2.81818	13.5455
NSC	chr12	79990791	79991291	Gm26669	-116993	0.712769	50.7	34.1	24.6	12.75	10.5	21.75
NSC	chr12	17621420	17621920	Hpcal1	-69143	0.69529	40.1	25.6	31.5	0.571429	1	5.71429
NSC	chr12	79887915	79888415	Gm26669	-219869	0.691725	65.3	39.1	62.2	60.3333	69.1667	75
NSC	chr12	52023567	52024067	Arhgap5	-492261	0.76218	80.3	73.3	78.8	47	18.3333	58
NSC	chr12	118650817	118651317	Sp8	-195261	0.807881	53.2	48.2	22.6	1	0.333333	2.33333
NSC	chr12	80598733	80599233	Erh	44878	0.704324	24.6	30.6	33.1	21.5	32	48.1667
NSC	chr12	52440687	52441187	Arhgap5	-75141	0.781889	-24.7	-21.7	-19.6	7.42857	13.4286	29.2857
NSC	chr12	91731242	91731742	Ston2	54944	0.755435	46.7	54.2	32.6
NSC	chr12	51736766	51737266	Dtd2	269485	0.747398	-9.6	-10.2	-8.5	0	0	0
NSC	chr12	50500480	50500980	Prkd1	148493	0.7418	26.6	16.9	32.6	3	4.6	10.4
NSC	chr12	38536253	38536753	Etv1	-244344	0.715994	23.6	29		38	24.5	71
NSC	chr12	79990791	79991291	Zfp36l1	121972	0.782186	40.1	19.5	25.6	12.75	10.5	21.75
NSC	chr12	50333735	50334235	Prkd1	315238	0.694554	53.7	57.2	56.7	46.5	53	64
NSC	chr12	91409774	91410274	Ston2	376412	0.803877	74.8	74.3	72.3
NSC	chr12	52132786	52133286	Arhgap5	-383042	0.802284	63.3	55.7	55.2	19	13	41
NSC	chr12	53061325	53061825	Npas3	-187101	0.743442	62.3	39.6	14.4	0	0	7
NSC	chr12	38450238	38450738	Etv1	-330359	0.804942	34.1	23.6
NSC	chr12	91754571	91755071	Ston2	31615	0.741044	28.6	23.3	27.6	8.16667	6.6	41.3333
NSC	chr12	91778390	91778890	Ston2	7796	0.789876	21	31.6	17.4	2	6	0
NSC	chr12	52010537	52011037	Nubpl	-86958	0.69637	15.4	-39.9	-9.9	16.75	24	28.5
NSC	chr12	52134879	52135379	Arhgap5	-380949	0.77546	63.3	55.7	55.2
NSC	chr12	11197963	11198463	Smc6	-67672	0.757023	-15.6	17.8	-14.8
NSC	chr12	50333177	50333677	Prkd1	315796	0.870007	53.7	57.2	56.7		0	2.5
NSC	chr12	118660474	118660974	Sp8	-185604	0.789321	48.7	54.2	22.6	0	0	0.5
NSC	chr12	79715533	79716033	Gm26669	-392251	0.701844	69.3	64.8	63.3	0	0	0
NSC	chr12	50193449	50193949	Prkd1	455524	0.843173	21.9	15.7		2	0.666667	10.6667
NSC	chr12	79750341	79750841	Gm26669	-357443	0.750733	58.7	65.3	71.3	1.4	5.33333	5
NSC	chr12	91707746	91708246	Ston2	78440	0.750667	48.7	68.3	66.3
NSC	chr12	79750341	79750841	Zfp36l1	362422	0.765765	58.7	58.2	72.8	1.4	5.33333	5
NSC	chr12	108320482	108320982	Cyp46a1	-13648	0.72238	27.1	26.6	32.6	0.555556	1.66667	1.55556
NSC	chr12	117430802	117431302	Cdca7l	-412808	0.790671	43.7	38.6	51.7	56.25	59.5	90.5
NSC	chr12	79732317	79732817	Zfp36l1	380446	0.890507	72.8	58.2	67.8	0	0.8	12.8
NSC	chr12	79719673	79720173	Zfp36l1	393090	0.920851	74.3	60.7	68.3	9.33333	0	7
NSC	chr12	54288148	54288648	Sptssa	368174	0.750309		-24.8	-25.7	21.2857	30	37.8571
NSC	chr12	79825886	79826386	Zfp36l1	286877	0.894626	69.8	67.3	44.7	2.88889	0.875	6.88889
NSC	chr12	79814325	79814825	Zfp36l1	298438	0.740405	58.2	65.8	46.7	0.909091	3.5	2.66667
NSC	chr12	79680257	79680757	Zfp36l1	432506	0.937695	76.3	74.3	70.8	2.66667	7.5	16.75
NSC	chr12	80070843	80071343	Zfp36l1	41920	0.856838	40.6	33.1	7.7	0	3.5	2
NSC	chr12	79911315	79911815	Zfp36l1	201448	0.934937	55.2	48.2	27.5	1.22222	0.444444	5
NSC	chr12	111575718	111576218	Ckb	96370	0.787257	28.1	26.6	30.6
NSC	chr12	118784578	118785078	Sp8	-61500	0.788501	-12.3	-38.8	-32.3	1	0	2
NSC	chr12	50560498	50560998	Prkd1	88475	0.857546	18	26.1	26.5	0	0	18
NSC	chr12	79705574	79706074	Zfp36l1	407189	0.913088	70.3	71.3	63.3	7.14286	10.5714	10.2857
NSC	chr12	79715533	79716033	Zfp36l1	397230	0.77575	69.3	61.8	62.3	0	0	0
NSC	chr12	50545218	50545718	Prkd1	103755	0.883093	30.6	33.6	14.5	0.666667	0.5	0.333333
NSC	chr12	79016077	79016577	Rad51b	-280954	0.724384	-18.1	-27.8	-21.2	0	4	3
NSC	chr12	118661633	118662133	Sp8	-184445	0.737872	48.7	54.2	21.1
NSC	chr12	52435283	52435783	Arhgap5	-80545	0.798014	-12.3	-13.8	-16.2
NSC	chr12	53033270	53033770	Npas3	-215156	0.700069	50.7	59.7	32.4	0.4	0.25	0.875
NSC	chr12	3537451	3537951	Dnmt3a	-269278	0.774139	-23.7		-17.6	48.75	49.5	77
NSC	chr12	51736766	51737266	Heatr5a	234305	0.690642	10.1	26.5	21.5	0	0	0
NSC	chr12	91667619	91668119	Ston2	118567	0.836534	63.3	67.8	66.8	2.33333	3.66667	42.5
NSC	chr12	38596286	38596786	Etv1	-184311	0.720654	-7.9	24.6	25.1	1.66667	0.4	9.66667
NSC	chr12	37507771	37508271	Dgkb	-372683	0.701865		-36.8		0	1.66667	13.3333
NSC	chr12	80070843	80071343	Gm26669	-36941	0.774951	46.2	39.1	25.1	0	3.5	2
NSC	chr12	54093661	54094161	Egln3	109963	0.739974	30.5	32.1	13	1.11111	3.44444	15.3333
NSC	chr12	39734203	39734703	Arl4a	303534	0.833329	64.8	55.2	52.7	0	1	10
NSC	chr12	119164185	119164685	Itgb8	73841	0.726536	18.5	16	11.2	31.5	41.5	48.5
NSC	chr12	38371585	38372085	Etv1	-409012	0.746041	56.7	59.2	51.2	11.6667	27.6667	18.5
NSC	chr12	38497262	38497762	Etv1	-283335	0.707884	21.9	23.1
NSC	chr12	53064310	53064810	Npas3	-184116	0.729912	60.7	32.1	14.4	36	27	30
NSC	chr12	80345353	80345853	Erh	298258	0.711078	14.7	-12.8	22	84	90.6667	100
NSC	chr12	118661022	118661522	Sp8	-185056	0.840138	48.7	54.2	21.1	0	1.85714	0
NSC	chr12	79825886	79826386	Gm26669	-281898	0.878521	69.8	67.3	44.7	2.88889	0.875	6.88889
NSC	chr12	118753768	118754268	Sp8	-92310	0.753582	30.6	11.5	12.2	14	28	41
NSC	chr12	79609280	79609780	Gm26669	-498504	0.853382	73.8	82.9	78.3	5.5	6.5	11.75
NSC	chr12	52187519	52188019	Arhgap5	-328309	0.865405	55.7	53.7	59.2	10	9.5	47.5
NSC	chr12	118622018	118622518	Sp8	-224060	0.692514	44.7	39.6	24	0	20	0
NSC	chr12	51953925	51954425	Heatr5a	17146	0.761751	30.6	16.9	18.5		0	36
NSC	chr12	118649514	118650014	Sp8	-196564	0.824423	53.2	48.2	17	0	0	2.5
NSC	chr12	38500897	38501397	Etv1	-279700	0.736973	21.9	23.1
NSC	chr12	51953925	51954425	Dtd2	52326	0.736972	-17.7	-18.7	-21.3		0	36
NSC	chr12	108326397	108326897	Cyp46a1	-7733	0.694905	31.4	26.9	24.1	1.2	1.8	9.4
NSC	chr12	79705073	79705573	Gm26669	-402711	0.692786	70.3	71.3	65.3	3.5	5	17.5
NSC	chr12	38508107	38508607	Etv1	-272490	0.824939	17.9	16.4	9	6.5	6.5	33
NSC	chr12	79911315	79911815	Gm26669	-196469	0.853032	61.3	46.7	37.6	1.22222	0.444444	5
NSC	chr12	79680257	79680757	Gm26669	-427527	0.896295	73.3	74.3	71.8	2.66667	7.5	16.75
NSC	chr12	117486229	117486729	Cdca7l	-357381	0.816204	15	-9.3	-18.8	10	17	39.5
NSC	chr12	79887915	79888415	Zfp36l1	224848	0.745627	64.3	39.1	55.2	60.3333	69.1667	75
NSC	chr12	91679908	91680408	Ston2	106278	0.705104	61.3	63.8	59.7	5.66667	3.66667	32.6667
NSC	chr12	50186879	50187379	Prkd1	462094	0.737379	19.4	14.6	7.9	12	15.5	14.5
NSC	chr12	54232920	54233420	Sptssa	423402	0.697322		-15.2
NSC	chr12	98567839	98568339	Ptpn21	169316	0.753268	18.5	-14.1	-13.6	0.833333	3.66667	68.6
NSC	chr12	91679284	91679784	Ston2	106902	0.855452	61.3	63.8	59.7	1.25	0.5	5
NSC	chr12	52137466	52137966	Arhgap5	-378362	0.745729	63.3	55.7	55.2
NSC	chr12	79705574	79706074	Gm26669	-402210	0.846293	70.3	70.8	65.3	7.14286	10.5714	10.2857
NSC	chr12	80345353	80345853	Galnt16	-173386	0.708259	-14.1	-30.8	-6.8	84	90.6667	100
NSC	chr12	108317297	108317797	Cyp46a1	-16833	0.697367	27.1	26.6	32.6	13.1429	20	11.8571
NSC	chr12	119075002	119075502	Itgb8	163024	0.814036	18.5	-22.2	-14.3	44	40	27
NSC	chr12	98567839	98568339	Kcnk10	7038	0.745502	24	45.7	25.1	0.833333	3.66667	68.6
NSC	chr12	79719673	79720173	Gm26669	-388111	0.862746	73.3	65.3	68.3	9.33333	0	7
NSC	chr12	79732317	79732817	Gm26669	-375467	0.844971	72.8	59.7	72.3	0	0.8	12.8
NSC	chr12	52186952	52187452	Arhgap5	-328876	0.925955	56.7	53.7	59.2	1.6	0	0
NSC	chr12	53060755	53061255	Npas3	-187671	0.712185	69.3	39.6	14.4	0.333333	0.5	2
NSC	chr12	79705073	79705573	Zfp36l1	407690	0.762218	70.3	71.3	63.3	3.5	5	17.5
NSC	chr12	83852406	83852906	Acot1	-156845	0.760446	20.5	11	10.5	1	2	19
NSC	chr12	79814325	79814825	Gm26669	-293459	0.704671	57.2	67.3	48.7	0.909091	3.5	2.66667
NSC	chr12	80527950	80528450	Erh	115661	0.760501	38.1	42.2	59.2	14.3333	19.6667	17.6667
NSC	chr12	52251252	52251752	Arhgap5	-264576	0.758937	41.7	37.6		6	10	3
NSC	chr12	75860859	75861359	Mthfd1	-394122	0.840336	11.8		44.2	2	1.83333	9
NSC	chr12	52186124	52186624	Arhgap5	-329704	0.869135	56.7	53.7	59.2	4	3	1
NSC	chr12	51955980	51956480	Dtd2	50271	0.689514	-17.7	-18.7	-21.3	60.6	64.2	81.7
NSC	chr13	34238541	34239041	Slc22a23	106391	0.876809	42.7	34.1	38.1	2
NSC	chr13	34248842	34249342	Slc22a23	96090	0.865193	48.2	32.1	32.1	3	0	0
NSC	chr13	51579997	51580497	Cks2	-64984	0.720495	17	17.8	23.1	67.6667	60	68
NSC	chr13	34249468	34249968	Slc22a23	95464	0.726251	48.2	32.1	27.1	0.333333	1.33333	3.16667
NSC	chr13	48126586	48127086	A330048O09Rik	147048	0.77088	37.6	32.6	15.2	6.28571	8	14.8333
NSC	chr13	48159607	48160107	A330048O09Rik	114027	0.765401	53.2	23.5	17.9	9.5	10.3333	38
NSC	chr13	48023140	48023640	Id4	-238036	0.746788	59.7	60.7	51.2	8.14286	4.85714	16.7143
NSC	chr13	47998427	47998927	A330048O09Rik	275207	0.696461	58.2	53.7	47.2	0.333333	0.833333	5
NSC	chr13	51550341	51550841	Shc3	16493	0.708514	32.6	35.1	28.1	3.8	9.4	24.4
NSC	chr13	60058304	60058804	Gas1	118981	0.792838	55.7	56.7	35.6	19.75	30	27.75
NSC	chr13	100774960	100775460	Ccnb1	11276	0.709156	43.7	25.1	47.7
NSC	chr13	47998427	47998927	Id4	-262749	0.784273	56.7	46.7	59.7	0.333333	0.833333	5
NSC	chr13	48041281	48041781	A330048O09Rik	232353	0.733797	56.2	44.2	49.2	11	31	44.5
NSC	chr13	19505051	19505551	Epdr1	114529	0.690764	20.3	12.8	-17.2	91.5	88.6667	95.3333
NSC	chr13	91996759	91997259	Dhfr	-357773	0.825426	31.6			7	33	60
NSC	chr13	48158373	48158873	A330048O09Rik	115261	0.751007	53.2	23.5	10.2	0.714286	1.85714	4.42857
NSC	chr13	59988790	59989290	Gas1	188495	0.796022	68.3	58.2	42.7	21.5	20	48.5
NSC	chr13	60109837	60110337	Gas1	67448	0.70524	57.7	41.2	22.6	26	38	30
NSC	chr13	51550341	51550841	Cks2	-94640	0.700217	43.2	24.6	20.5	3.8	9.4	24.4
NSC	chr13	23536045	23536545	Hist1h2ab	-214792	0.816022	21	18.5	15.9	1.5	1	4.25
NSC	chr13	48014109	48014609	Id4	-247067	0.771272	61.8	60.2	58.2	67.3333	74.5	67.6667
NSC	chr13	48171321	48171821	A330048O09Rik	102313	0.770279	42.2	23.9	14.8	13	40	63
NSC	chr13	21752861	21753361	Hist1h2bj	-290118	0.77873	38.1	49.7	52.7	2	1	7.8
NSC	chr13	21778524	21779024	Hist1h4i	262588	0.767132	33.6	35.6	42.2	5.22222	12	15.1111
NSC	chr13	47858890	47859390	A330048O09Rik	414744	0.822864	71.8	65.3	45.1	17.4286	28.7143	59.7143
NSC	chr13	48098659	48099159	A330048O09Rik	174975	0.708954	54.2	10.5	20.5	3.25	0	7
NSC	chr13	23536045	23536545	Hist1h3f	-7756	0.771183	44.2	27	19.4	1.5	1	4.25
NSC	chr13	23536045	23536545	Hist1h2bh	7149	0.741555	44.2	27	19.4	1.5	1	4.25
NSC	chr13	105279485	105279985	Rnf180	13279	0.726781	23.6	23.8	-14.6	0	0	2.14286
NSC	chr13	23536045	23536545	Hist1h2ae	34925	0.816809	39.6	47.7	37.6	1.5	1	4.25
NSC	chr13	47950437	47950937	A330048O09Rik	323197	0.794553	57.7	47.2	52.7
NSC	chr13	48094239	48094739	Id4	-166937	0.951836	51.2	15	17.5	0.4	1.55556	2.22222
NSC	chr13	48130011	48130511	Id4	-131165	0.866858	46.7	35.6	31.6	1.1	2.88889	2.7
NSC	chr13	21723002	21723502	Hist1h1b	57373	0.690342	43.7	35.1	38.6	26	33	23
NSC	chr13	48161723	48162223	Id4	-99453	0.884525	68.8	34.6	20.5	16.3333	16.3333	33.3333
NSC	chr13	21788107	21788607	Hist1h4i	253005	0.824268	40.1	34.1	46.7	9.42857	1.66667	2
NSC	chr13	48161723	48162223	A330048O09Rik	111911	0.823455	53.2	23.5	18.4	16.3333	16.3333	33.3333
NSC	chr13	51552652	51553152	Shc3	14182	0.705958	33.6	35.6	35.1	56.8889	67.7778	81
NSC	chr13	48131701	48132201	Id4	-129475	0.934323	46.7	35.6	32.6	3	4.875	22.5
NSC	chr13	48171886	48172386	Id4	-89290	0.930138	66.8	34	27	0	0	4
NSC	chr13	23532643	23533143	Hist1h2bb	-213840	0.687613	17.8	12.4	10.6	49	52	57.5
NSC	chr13	23532643	23533143	Hist1h2ab	-218194	0.68871	11.7	12.4	-15.2	49	52	57.5
NSC	chr13	47860274	47860774	Id4	-400902	0.824186	74.3	68.3	47.7	25.1429	23.1667	49.3333
NSC	chr13	21778524	21779024	Hist1h2ap	32144	0.725933				5.22222	12	15.1111
NSC	chr13	48159099	48159599	A330048O09Rik	114535	0.824281	53.2	23.5	10.2	1	1.375	0.444444
NSC	chr13	34806646	34807146	Prpf4b	-68597	0.722862	19	18.5	12.4	4	0	41
NSC	chr13	24383796	24384296	Gmnn	377891	0.760642	46.2	46.2	39.6	0	1.33333	0.666667
NSC	chr13	24565757	24566257	Gmnn	195930	0.864997	-20.7	-10.6	22.1	39	28.5	24.3333
NSC	chr13	48159099	48159599	Id4	-102077	0.920778	66.8	34.6	20	1	1.375	0.444444
NSC	chr13	60134202	60134702	Gas1	43083	0.701136	52.7	28.6	20	23.25	15.6667	33.6667
NSC	chr13	48153634	48154134	Id4	-107542	0.898406	62.8	34.6	18.5	0	0
NSC	chr13	105250710	105251210	Rnf180	42054	0.821158	25.1	-10.6	-8.7	0	3	7
NSC	chr13	60099867	60100367	Gas1	77418	0.788613	62.8	39.6	30.6	19.6	20.3077	53.3333
NSC	chr13	21788107	21788607	Hist1h2ag	254592	0.723959	35.1	33.6	46.7	9.42857	1.66667	2
NSC	chr13	60171583	60172083	Gas1	5702	0.838866	16.4	33	26.4	47	54.0769	67.3846
NSC	chr13	89607348	89607848	Tmem167	-482068	0.690322	-13.1		-23.7	1	2.5	6
NSC	chr13	81596860	81597360	Adgrv1	36034	0.864364	42.2	41.6	43.7	0.125	0.625	1.25
NSC	chr13	21752861	21753361	Hist1h2br	-53300	0.698658				2	1	7.8
NSC	chr13	48042173	48042673	A330048O09Rik	231461	0.725747	56.2	44.2	47.7	0	2	3
NSC	chr13	48094831	48095331	Id4	-166345	0.917016	51.2	17.9	17.5	0.333333	1.5	4.66667
NSC	chr13	59992644	59993144	Gas1	184641	0.76004	66.3	59.2	46.2	2.4	2.2	8.6
NSC	chr13	48171321	48171821	Id4	-89855	0.898966	66.8	34	27	13	40	63
NSC	chr13	47858890	47859390	Id4	-402286	0.891487	74.3	68.3	47.7	17.4286	28.7143	59.7143
NSC	chr13	23536045	23536545	Hist1h3b	-216084	0.778502	21	18.5	-15.2	1.5	1	4.25
NSC	chr13	81630518	81631018	Polr3g	80245	0.708114	18.5	18	-14.2	16	15.6667	18.8333
NSC	chr13	59971075	59971575	Gas1	206210	0.791015	60.2	56.7	43.7	0.333333	1.26667	1.2
NSC	chr13	22034100	22034600	Hist1h4i	7012	0.819031	10.4	-9.5	9.8	13.4	15.6	14
NSC	chr13	23536045	23536545	Hist1h3e	26070	0.818334	35.1	49.2	35.6	1.5	1	4.25
NSC	chr13	21788107	21788607	Hist1h2bj	-254872	0.774995	35.1	31.1	46.7	9.42857	1.66667	2
NSC	chr13	22034100	22034600	Hist1h2ag	8599	0.745971	10.4	-9.5	9.8	13.4	15.6	14
NSC	chr13	48102539	48103039	Id4	-158637	0.721246	48.7	20.9	18.5	11.8333	13	20.2857
NSC	chr13	48130689	48131189	A330048O09Rik	142945	0.753528	37.6	32.6	-9.1
NSC	chr13	48130689	48131189	Id4	-130487	0.818492	46.7	35.6	31.6
NSC	chr13	48154418	48154918	Id4	-106758	0.877869	62.8	34.6	18.5
NSC	chr13	23752714	23753214	Hist1h3a	9422	0.707839	40.1	41.2	13.9	2	0	0
NSC	chr13	48172402	48172902	Id4	-88774	0.845993	66.8	33.5	27	6	12.375	35.875
NSC	chr13	105267503	105268003	Rnf180	25261	0.740618	21.5	16.9	-24.7	47.4286	47.4286	67.7143
NSC	chr13	105255966	105256466	Rnf180	36798	0.722601	25.1	10.3	-8.7			100
NSC	chr13	48158373	48158873	Id4	-102803	0.819346	66.8	34.6	20	0.714286	1.85714	4.42857
NSC	chr13	21752861	21753361	Hist1h2ap	57807	0.785322				2	1	7.8
NSC	chr13	48171886	48172386	A330048O09Rik	101748	0.863639	42.2	23.9	14.8	0	0	4
NSC	chr13	47950437	47950937	Id4	-310739	0.886784	55.2	48.2	51.7
NSC	chr13	59990330	59990830	Gas1	186955	0.875819	68.3	58.2	46.2	61	27	43.4
NSC	chr13	60122508	60123008	Gas1	54777	0.769011	50.2	42.2	21.5	1.14286	0.363636	6.71429
NSC	chr13	21752861	21753361	Hist1h1b	27514	0.802929	52.2	51.2	20	2	1	7.8
NSC	chr13	48106952	48107452	A330048O09Rik	166682	0.696688	42.2	16.3	15.5
NSC	chr13	48265580	48266080	A330048O09Rik	8054	0.8427	-23.2	-9	17.8	14.3333	7	48.6667
NSC	chr13	60057569	60058069	Gas1	119716	0.847494	55.7	56.7	35.6	0.428571	0.833333	4.83333
NSC	chr13	60125338	60125838	Gas1	51947	0.875067	52.2	42.2	21.5	1.125	0.875	1.875
NSC	chr13	48013180	48013680	Id4	-247996	0.950484	61.8	59.7	58.2	0.5	2	7.25
NSC	chr13	48126586	48127086	Id4	-134590	0.759756	44.7	35.6	31.6	6.28571	8	14.8333
NSC	chr13	43239765	43240265	Nol7	-158360	0.711199	43.7	33.1	42.1	29.1667	39.75	56.75
NSC	chr13	48553387	48553887	Fam120a	414191	0.739158	14.8	-14.7	-7.9	4.6	1.33333	4
NSC	chr13	48102539	48103039	A330048O09Rik	171095	0.711223	50.2	10.5	20.5	11.8333	13	20.2857
NSC	chr13	23536045	23536545	Hist1h4d	-45306	0.811157	46.7	47.2	27.5	1.5	1	4.25
NSC	chr13	24471297	24471797	Gmnn	290390	0.714906	48.2	66.8	59.7		18
NSC	chr13	48161204	48161704	A330048O09Rik	112430	0.855299	53.2	23.5	18.4	0	4	11
NSC	chr13	48130011	48130511	A330048O09Rik	143623	0.84408	37.6	32.6	-9.1	1.1	2.88889	2.7
NSC	chr13	60084929	60085429	Gas1	92356	0.895297	57.7	34.1	32.6
NSC	chr13	60045682	60046182	Gas1	131603	0.863158	53.7	50.7	31.1	0	0.4	2.4
NSC	chr13	23536045	23536545	Hist1h3a	226091	0.703481	21.9	-19.7		1.5	1	4.25
NSC	chr13	23536045	23536545	Hist1h4a	224954	0.694962	21.9	-19.7		1.5	1	4.25
NSC	chr13	48266750	48267250	A330048O09Rik	6884	0.801453	-25.7	16.4	21.9	66.25	63.875	77.625
NSC	chr13	23743912	23744412	Hist1h2ab	-6925	0.812054	47.7	40.6	30.6	15.5	29.5	38.25
NSC	chr13	24268158	24268658	Gmnn	493529	0.802504	15.9		15.8	60.8	73.25	76.75
NSC	chr13	60048637	60049137	Gas1	128648	0.715647	56.7	56.2	33.6	39.1429	54.4286	67.375
NSC	chr13	48042173	48042673	Id4	-219003	0.779858	48.2	40.1	49.7	0	2	3
NSC	chr13	60047719	60048219	Gas1	129566	0.929048	56.7	56.2	33.6	0
NSC	chr13	34776744	34777244	Prpf4b	-98499	0.695038	44.2	-12.6	-7.9	1	0.666667	0.333333
NSC	chr13	48153634	48154134	A330048O09Rik	120000	0.75845	57.7	21.6	-11.9	0	0
NSC	chr13	60050789	60051289	Gas1	126496	0.937129	56.7	56.7	35.6	1.5	0.5	0.571429
NSC	chr13	47860274	47860774	A330048O09Rik	413360	0.843583	71.8	65.3	45.1	25.1429	23.1667	49.3333
NSC	chr13	60133560	60134060	Gas1	43725	0.931502	52.7	28.6	20	1.8	1.18182	1
NSC	chr13	23536045	23536545	Hist1h2bb	-210438	0.77322	20.9	19.4	16.9	1.5	1	4.25
NSC	chr13	48098659	48099159	Id4	-162517	0.732143	49.7	17.9	18.5	3.25	0	7
NSC	chr13	60110379	60110879	Gas1	66906	0.926324	57.7	41.2	22.6
NSC	chr13	59993734	59994234	Gas1	183551	0.734666	66.3	59.2	46.2	33.8	37.2	56.4
NSC	chr13	48041281	48041781	Id4	-219895	0.802285	48.2	40.1	44.1	11	31	44.5
NSC	chr13	48161204	48161704	Id4	-99972	0.941876	68.8	34.6	20.5	0	4	11
NSC	chr13	81571203	81571703	Adgrv1	61691	0.72953	52.7	53.7	32.1	27.75	33	33
NSC	chr13	48131701	48132201	A330048O09Rik	141933	0.882138	37.6	32.6	-9.1	3	4.875	22.5
NSC	chr13	41320699	41321199	Nedd9	38052	0.694493	55.2	33.1	28.5	6	2	23.4
NSC	chr13	60132415	60132915	Gas1	44870	0.735189	52.7	28.6	20
NSC	chr13	21788107	21788607	Hist1h2br	-18054	0.713393				9.42857	1.66667	2
NSC	chr13	60051437	60051937	Gas1	125848	0.695318	56.7	56.7	35.6
NSC	chr13	43269908	43270408	Nol7	-128217	0.806652	17.5	18.5	22.6	1.625	3.85714	1.42857
NSC	chr13	47920997	47921497	Id4	-340179	0.713761	49.2	48.7	58.7	7.66667	7.5	18.8333
NSC	chr13	48259330	48259830	A330048O09Rik	14304	0.697707	-23.2	-34.8	-11.6
NSC	chr13	22034100	22034600	Hist1h2bj	-8879	0.806521	10.2	-9.5	9.8	13.4	15.6	14
NSC	chr13	23536045	23536545	Hist1h1d	-18736	0.8087	40.6	43.7	20.5	1.5	1	4.25
NSC	chr13	48013180	48013680	A330048O09Rik	260454	0.867958	62.3	57.7	48.7	0.5	2	7.25
NSC	chr13	21752861	21753361	Hist1h4i	288251	0.82908	38.1	49.7	54.7	2	1	7.8
NSC	chr13	23743912	23744412	Hist1h4a	17087	0.70455	34.1	37.6	-10.8	15.5	29.5	38.25
NSC	chr13	48094239	48094739	A330048O09Rik	179395	0.855656	54.2	-9.9	16.5	0.4	1.55556	2.22222
NSC	chr13	23536045	23536545	Hist1h3d	-39468	0.781327	41.2	47.7	30.4	1.5	1	4.25
NSC	chr13	48593997	48594497	Fam120a	373581	0.749103	15.3	-12.6	-21.7	11.25	11	10.3333
NSC	chr13	23536045	23536545	Hist1h2ac	39971	0.781159	41.2	47.7	30.4	1.5	1	4.25
NSC	chr13	48266234	48266734	A330048O09Rik	7400	0.861263	-23.2	16.4	21.9	36	37.6667	78.5
NSC	chr13	34312620	34313120	Slc22a23	32312	0.743893	30.1	29.6	29.1	30	40	80
NSC	chr13	81597518	81598018	Adgrv1	35376	0.752709	42.2	41.6	44.1	37.3333	45.6667	52
NSC	chr13	105250203	105250703	Rnf180	42561	0.810233	25.1	-10.6	-8.7	20.6667	17.4167	32.25
NSC	chr13	48012441	48012941	Id4	-248735	0.866461	61.8	59.7	58.2	90.3333	92	88.25
NSC	chr13	48155138	48155638	Id4	-106038	0.728953	62.8	34.6	20
NSC	chr13	21788107	21788607	Hist1h2ap	22561	0.783958				9.42857	1.66667	2
NSC	chr13	91918765	91919265	Dhfr	-435767	0.71004	71.3	58.2	75.3	53	43.5	78.6
NSC	chr13	48154418	48154918	A330048O09Rik	119216	0.782964	57.7	21.6	-11.9
NSC	chr13	51611469	51611969	Cks2	-33512	0.727328	-13.1	14	-24.8
NSC	chr13	23536045	23536545	Hist1h3c	209226	0.81394	20.9	19.4	18.4	1.5	1	4.25
NSC	chr13	48265005	48265505	A330048O09Rik	8629	0.75437	-23.2	-9	17.8	0.166667	1.16667	7.66667
NSC	chr13	47869278	47869778	Id4	-391898	0.732254	73.8	65.3	42.7	28.3333	48.6667	50.3333
NSC	chr13	23536045	23536545	Hist1h1e	86263	0.827397	-13.6	-17.9	-44.9	1.5	1	4.25
NSC	chr13	48160136	48160636	A330048O09Rik	113498	0.883599	53.2	23.5	17.9	0.714286	1	3.85714
NSC	chr13	34313124	34313624	Slc22a23	31808	0.815343	30.1	29.6	29.1	1.5	0.25	8.25
NSC	chr13	34313653	34314153	Slc22a23	31279	0.783527	28.1	29.5	29.1	100		89
NSC	chr13	34239307	34239807	Slc22a23	105625	0.814731	42.7	34.1	37.6	0	0.625	4
NSC	chr13	59927758	59928258	Gas1	249527	0.709684	64.3	63.3	59.7	8	3.8	17.6667
NSC	chr13	21752861	21753361	Hist1h3i	30286	0.732342	58.2	51.2	17.4	2	1	7.8
NSC	chr13	21752861	21753361	Hist1h2ag	289838	0.734192	38.1	49.7	54.7	2	1	7.8
NSC	chr13	23743912	23744412	Hist1h3b	-8217	0.814501	47.7	40.6	30.6	15.5	29.5	38.25
NSC	chr13	48159607	48160107	Id4	-101569	0.826838	66.8	34.6	20	9.5	10.3333	38
NSC	chr13	81596860	81597360	Polr3g	113903	0.759569	31.6	20	-18.6	0.125	0.625	1.25
NSC	chr13	48160136	48160636	Id4	-101040	0.932104	66.8	34.6	20.5	0.714286	1	3.85714
NSC	chr13	105256680	105257180	Rnf180	36084	0.864992	25.1	10.3	-8.7			60
NSC	chr13	60172180	60172680	Gas1	5105	0.891049	16.4	33	26.4	2.8	3	4.6
NSC	chr13	59910408	59910908	Gas1	266877	0.832715	65.3	66.8	63.8	1.2	1.2	1.4
NSC	chr13	48106952	48107452	Id4	-154224	0.813065	42.2	25.1	23.5
NSC	chr13	47872519	47873019	Id4	-388657	0.72707	70.8	66.8	41.1	12.8333	14.2857	46
NSC	chr13	60170862	60171362	Gas1	6423	0.945404	16.4	33	26.4	0.3	0.222222	2
NSC	chr13	34218691	34219191	Slc22a23	126241	0.7592	66.3	42.1	30.6	3.75	13	23
NSC	chr13	119741502	119742002	Nim1k	14130	0.783726	32.1	28.6	32.1	0.818182	0.7	0.272727
NSC	chr13	48094831	48095331	A330048O09Rik	178803	0.831753	54.2	-9.9	16.5	0.333333	1.5	4.66667
NSC	chr13	48172402	48172902	A330048O09Rik	101232	0.799549	42.2	23.9	14.8	6	12.375	35.875
NSC	chr13	48012441	48012941	A330048O09Rik	261193	0.799622	62.3	57.7	48.7	90.3333	92	88.25
NSC	chr13	91911196	91911696	Dhfr	-443336	0.742728	67.3	60.2	74.8
NSC	chr13	41334552	41335052	Nedd9	24199	0.716895	40.6	27.6	31.1	23.1667	24.1667	55.6667
NSC	chr14	51842239	51842739	Ndrg2	70999	0.739766	-58.5	-41.9	-30.8	32.5	26	65
NSC	chr14	98072463	98072963	Dach1	97052	0.854382	50.7	18	22.1	0	0	2
NSC	chr14	98134501	98135001	Dach1	35014	0.840517	13.8	-10.7	-29.4	0		7.66667
NSC	chr14	51914984	51915484	Arhgef40	-69598	0.778775	70.8	66.3	50.2	26.8	31.6	48
NSC	chr14	47717863	47718363	Peli2	-402755	0.76884	60.7	52.7	54.2
NSC	chr14	60361715	60362215	Spata13	-272739	0.848868	16.3	21	37.6	0	2	6.25
NSC	chr14	79290727	79291227	Rgcc	10658	0.783561	34.6	19.5	29.5	5.78571	5.85714	5.14286
NSC	chr14	101494133	101494633	Tbc1d4	114808	0.843926	54.7	44.7	47.6	2.8	0	4.71429
NSC	chr14	65404010	65404510	Esco2	429709	0.7839	-12.1		-14.1	2.75	6.66667	0
NSC	chr14	51914461	51914961	Zfp219	99847	0.846543	73.8	61.3	53.7
NSC	chr14	101501434	101501934	Tbc1d4	107507	0.883805	48.2	53.7	42.2	6.08333	6.58333	25.8333
NSC	chr14	101493551	101494051	Tbc1d4	115390	0.849719	54.7	44.7	49.2	76	100	88
NSC	chr14	69039556	69040056	Slc25a37	245297	0.784283				12.3333	15.5	61.75
NSC	chr14	122373502	122374002	Zic2	-101631	0.776551	45.7	43.2	45.7	3.33333	0	0
NSC	chr14	20930807	20931307	Adk	-121516	0.730276	28.6	19	10.9	41	54.3333	41.6667
NSC	chr14	25322182	25322682	Zcchc24	446424	0.757739	-54		-61.6	1.42857	0.857143	12.4286
NSC	chr14	52152782	52153282	Supt16	44207	0.726841	25	31.6	41.2	67.2857	73.5	64.75
NSC	chr14	122402810	122403310	Zic5	62598	0.731269	33.6	39.1	31.6	0	9	2.5
NSC	chr14	47808435	47808935	Peli2	-312183	0.699686	67.3	48.2	60.2	5.6	7.4	13.8
NSC	chr14	20805262	20805762	Vcl	-123920	0.874968	35.1	42.7	42.2	0	0	26.5
NSC	chr14	79202665	79203165	Rgcc	98720	0.915131	72.3	41.2	43.2	5	7.5	14.5
NSC	chr14	122338648	122339148	Zic5	126760	0.767637	33.1	55.7	26.1	36.875	46.125	67
NSC	chr14	87088862	87089362	Diaph3	52002	0.769172	22	13.3	-9.4	31.75	37	54.5
NSC	chr14	60533622	60534122	Spata13	-100832	0.865154	77.8	62.3	54.7	1.36842	1.94737	2.57895
NSC	chr14	60553628	60554128	Spata13	-80826	0.867003	69.8	66.8	47.7	6.14286	14.8571	12.8571
NSC	chr14	79262643	79263143	Rgcc	38742	0.85776	33.6	36.1	27.1			81
NSC	chr14	30530814	30531314	Tkt	-18066	0.865366	31.6	35.6	36.1	0	1.14286	12.7143
NSC	chr14	118230813	118231313	Sox21	5967	0.892855	-19.7	10.7	23.4
NSC	chr14	98008429	98008929	Dach1	161086	0.76769	31.1	41.2	-6.2	37.8333	45.5	74.3333
NSC	chr14	118230026	118230526	Sox21	6754	0.868475	-19.7	10.7	23.4	2	1.33333	2.83333
NSC	chr14	62313143	62313643	Rnaseh2b	-18711	0.785384	25.1	19	-8.5	55.5	69	62.6667
NSC	chr14	54429670	54430170	Ajuba	147741	0.740097	7.4	-17.7	25.6	10	15.5	50
NSC	chr14	20960671	20961171	Adk	-91652	0.727561	-15.7	-14.7	13.3	81.75	88	89
NSC	chr14	47888974	47889474	Peli2	-231644	0.767151	69.3	62.3	36.1
NSC	chr14	79203449	79203949	Rgcc	97936	0.877816	72.3	41.2	43.2
NSC	chr14	46999512	47000012	Gm10371	116399	0.776313	-25.4	-11.6	16.9	1.5	6	38.75
NSC	chr14	60339931	60340431	Spata13	-294523	0.849131	-10.2	12.4	27.6	10	28	81.5
NSC	chr14	47885305	47885805	Peli2	-235313	0.729712	69.3	55.2	36.1	14.3333	28	75.3333
NSC	chr14	47905328	47905828	Peli2	-215290	0.730603	66.3	67.3	34.1
NSC	chr14	79243416	79243916	Rgcc	57969	0.726476	28.1	38.1	29.6
NSC	chr14	62227413	62227913	Rnaseh2b	-104441	0.698839	20	-11.1	-42.9	25	22.5	50.5
NSC	chr14	60529938	60530438	Spata13	-104516	0.936573	80.3	61.3	58.7
NSC	chr14	98073544	98074044	Dach1	95971	0.859514	50.7	19	22.1	0	0.222222	1.66667
NSC	chr14	62226663	62227163	Rnaseh2b	-105191	0.900868	20	-11.1	-42.9	0.777778	2	11.4286
NSC	chr14	34453669	34454169	Bmpr1a	48627	0.743687	51.2	43.2	42.2	9.8	5.75	7.25
NSC	chr14	97955445	97955945	Dach1	214070	0.714741	42.7	33.1	30.6	1.66667	1	11
NSC	chr14	19920752	19921252	Kcnk5	260780	0.697969	16.5	-10.8	17.9	33.75	34	40.75
NSC	chr14	62226663	62227163	Dleu7	66066	0.691357	8	-11.6	-36.8	0.777778	2	11.4286
NSC	chr14	62042338	62042838	Rnaseh2b	-289516	0.899418	33.6	16.5	-32.9	1.33333	1.5	7.66667
NSC	chr14	122455186	122455686	Zic2	-19947	0.763435	20.5	13.7	-15.8	1	0.2	9.5
NSC	chr14	105588283	105588783	Gm10076	-93295	0.763277	44.1	29.1	23	1.22222	0	4.55556
NSC	chr14	60442574	60443074	Spata13	-191880	0.703689		-8.8	34.6			100
NSC	chr14	48039223	48039723	Peli2	-81395	0.762719	42.2	35.1	30.6	0	0	3
NSC	chr14	98105511	98106011	Dach1	64004	0.752261	36.6	17	-10.7	4	10	17
NSC	chr14	51914984	51915484	Zfp219	99324	0.689031	73.3	61.3	53.7	26.8	31.6	48
NSC	chr14	20805262	20805762	Adk	-247061	0.840576	59.2	47.2	35.6	0	0	26.5
NSC	chr14	60573569	60574069	Spata13	-60885	0.743898	63.8	53.7	45.7	82.5	74.5	94
NSC	chr14	62003597	62004097	Rnaseh2b	-328257	0.873733	17		-28.9	4.25	7.5	28.25
NSC	chr14	62002991	62003491	Rnaseh2b	-328863	0.872512	17		-28.9	0.0909091	1.75	2.63636
NSC	chr14	118230813	118231313	Gm4675	-5169	0.80538	-19.7	10.7	23.4
NSC	chr14	62042953	62043453	Rnaseh2b	-288901	0.925524	33.6	16.5	-32.9	0
NSC	chr14	61876083	61876583	Rnaseh2b	-455771	0.708199	11.5	22.6	-8.4
NSC	chr14	105676373	105676873	Gm10076	-5205	0.698193	37.1	23.9	44.7	0	1.8	2.4
NSC	chr14	65801879	65802379	Clu	-166353	0.742818	38.6	13	22.6	66	57	87
NSC	chr14	47990681	47991181	Peli2	-129937	0.716747	63.3	55.2	40.6	92	80	58
NSC	chr14	118230026	118230526	Gm4675	-5956	0.800727	-19.7	10.7	23.4	2	1.33333	2.83333
NSC	chr14	122453662	122454162	Zic5	11746	0.798999	-11.9	21	-10.8	0.833333	0.5	0.75
NSC	chr14	65245359	65245859	Zfp395	-113066	0.799345	18.9	33.6	34.6	0	0
NSC	chr14	122382142	122382642	Zic5	83266	0.734292	39.1	48.2	35.6	66.5	84	80.5
NSC	chr14	48012497	48012997	Peli2	-108121	0.847934	49.2	45.7	28.1
NSC	chr14	51914461	51914961	Supt16	282528	0.826248	11.4	13.5	9.5
NSC	chr14	122227605	122228105	Zic2	-247528	0.755836	78.8	74.8	71.3	0.777778	1.55556	1.33333
NSC	chr14	69216194	69216694	Slc25a37	68659	0.698036
NSC	chr14	62042953	62043453	Dleu7	249776	0.716205	48.2	12.3	-24.8	0
NSC	chr14	62326436	62326936	Rnaseh2b	-5418	0.802276	-9.9	19.4	28.5	46.75	49	67.5
NSC	chr14	62043470	62043970	Rnaseh2b	-288384	0.745179	33.6	16.5	-32.9	29	30.5	80
NSC	chr14	30541511	30542011	Tkt	-7369	0.754665	50.1	35.6	36.1	0	0
NSC	chr14	122291410	122291910	Zic2	-183723	0.711078	49.2	61.8	36.1	5.16667	7.33333	8.8
NSC	chr14	46989653	46990153	Gm10371	126258	0.695024	-14.1	8.5	16.4
NSC	chr14	47960234	47960734	Peli2	-160384	0.736026	45.2	45.2	33.6	2.5	4	53
NSC	chr14	122227605	122228105	Zic5	237803	0.812374	78.8	70.3	73.8	0.777778	1.55556	1.33333
NSC	chr14	20955936	20956436	Adk	-96387	0.745149	-8	-17.2	17.8
NSC	chr14	122258217	122258717	Zic2	-216916	0.735766	69.3	65.8	59.7	0	2.33333	10
NSC	chr14	51842239	51842739	Supt16	354750	0.761839	-43.9	-54.5		32.5	26	65
NSC	chr14	19920197	19920697	Kcnk5	261335	0.816333	15.3	-10.8	17.9	0.923077	2.46154	1.30769
NSC	chr14	46998838	46999338	Gm10371	117073	0.695094	-25.4	-11.6	16.9	84.6	96.4	92.2
NSC	chr14	62310600	62311100	Rnaseh2b	-21254	0.811703	26.6	22	-9.1	35.5	24	71.5
NSC	chr14	60398848	60399348	Spata13	-235606	0.814259	12.1	25.1	40.6	19.2222	17.7778	22.3333
NSC	chr14	63085756	63086256	Fam167a	-350387	0.826662	31.6	50.7	35.6	0	0
NSC	chr14	103762784	103763284	Ednrb	80667	0.771413	44.7	41.6	16.5	57.6	65.2	64.6
NSC	chr14	97979765	97980265	Dach1	189750	0.754551	44.2	32.6	30.1	2	0	21
NSC	chr14	54331665	54332165	Ajuba	245746	0.807609	-15.6	-24.3	-13.1	12	14.75	27.25
NSC	chr14	122291410	122291910	Zic5	173998	0.744562	54.2	70.3	47.7	5.16667	7.33333	8.8
NSC	chr14	101514543	101515043	Tbc1d4	94398	0.697683	43.7	57.2	36.6
NSC	chr14	122258217	122258717	Zic5	207191	0.808242	61.8	67.8	57.2	0	2.33333	10
NSC	chr14	62307505	62308005	Rnaseh2b	-24349	0.855114	26.6	22	-13.9	39.5	66.5	87
NSC	chr14	25320096	25320596	Zcchc24	448510	0.772554	-54		-61.6	9	3.33333	17.6667
NSC	chr14	62600102	62600602	Ints6	160760	0.745841	38.1	28.1	24.6	3.5	3.83333	10.4
NSC	chr14	105630359	105630859	Gm10076	-51219	0.713891	16	34.1	30.1	12.5	25.6667	40.8333
NSC	chr14	75236468	75236968	Zc3h13	-47654	0.744306	44.2	44.7	43.2	1.5	1.33333	8.33333
NSC	chr14	98095130	98095630	Dach1	74385	0.744451	34.1	15.5	-12.2	0.5	1	1.75
NSC	chr14	51914461	51914961	Sall2	401612	0.752749	29	16	-11.9
NSC	chr14	60484906	60485406	Spata13	-149548	0.762003	-17.3	18	37.1	17.3077	20.1111	12.1429
NSC	chr14	51914984	51915484	Supt16	282005	0.712729	11.4	13.5	9.5	26.8	31.6	48
NSC	chr14	103833611	103834111	Ednrb	9840	0.754908	24.5	23.1	21.5
NSC	chr14	48052285	48052785	Peli2	-68333	0.790979	47.2	21.1	13
NSC	chr14	65404010	65404510	Pbk	-401650	0.790976	9.5	30	-11.1	2.75	6.66667	0
NSC	chr14	118227159	118227659	Sox21	9621	0.688341	-19.7	10.7	23.4	14.75	11.1429	11.375
NSC	chr14	60300173	60300673	Spata13	-334281	0.756599	9.7	27.6	31.1	26.6154	24.2308	35
NSC	chr14	20959252	20959752	Adk	-93071	0.775126	-8	-14.7	17.8
NSC	chr14	122455929	122456429	Zic2	-19204	0.698517	20.5	12.7	-15.8
NSC	chr14	47806288	47806788	Peli2	-314330	0.701858	70.8	50.7	60.2	25.25	24.8333	28.1429
NSC	chr14	103763431	103763931	Ednrb	80020	0.917597	44.7	41.6	16.5	11	0	9
NSC	chr14	34331834	34332334	Bmpr1a	170462	0.765777	24	23.6	49.2	24.6667	27	75.3333
NSC	chr14	122453662	122454162	Zic2	-21471	0.721597	18	13.7	-18	0.833333	0.5	0.75
NSC	chr14	54332346	54332846	Haus4	221765	0.765694	-13.9	-26.7	-19.3	4	0	5
NSC	chr14	20961376	20961876	Adk	-90947	0.836328	-15.7	-14.7	13.3		14
NSC	chr14	103777328	103777828	Ednrb	66123	0.790852	37.6	36.6	14	10.5	13.75	20
NSC	chr14	51842239	51842739	Arhgef40	-142343	0.741357	-38.3	-20.2		32.5	26	65
NSC	chr14	47805743	47806243	Peli2	-314875	0.792838	70.8	50.7	57.2	0	1	1.33333
NSC	chr14	75218539	75219039	Zc3h13	-65583	0.720898	61.8	41.2	44.6	47.5	55.5	89
NSC	chr14	48099197	48099697	Peli2	-21421	0.702175	38.1	12.5	11.9
NSC	chr14	54331665	54332165	Haus4	222446	0.706708	-13.9	-26.7	-19.3	12	14.75	27.25
NSC	chr14	103834129	103834629	Ednrb	9322	0.903451	24.5	23.1	21.5	22.5	26	42.5
NSC	chr14	122373502	122374002	Zic5	91906	0.850164	44.7	41.7	37.6	3.33333	0	0
NSC	chr14	47889740	47890240	Peli2	-230878	0.700862	69.3	62.3	36.1
NSC	chr14	60574080	60574580	Spata13	-60374	0.724391	63.8	53.7	45.7	44.6667	51.8333	59.3333
NSC	chr14	54333763	54334263	Ajuba	243648	0.694142		-24.3	-13.1	43.5	40.3333	50
NSC	chr14	51914461	51914961	Rpgrip1	-196191	0.72498	29.6	36.6	29.6
NSC	chr14	34332414	34332914	Bmpr1a	169882	0.737234	24	23.6	49.2	52.5	81.8	87.7143
NSC	chr14	34139955	34140455	Bmpr1a	362341	0.838424	-10.8	12.4	12
NSC	chr14	52152242	52152742	Supt16	44747	0.766205	25	31.6	41.2	14.4	16.1	15.9
NSC	chr14	54332346	54332846	Prmt5	184874	0.692417	21.5	-20.7		4	0	5
NSC	chr14	20983841	20984341	Adk	-68482	0.864018	-34.4	-8.6	-25.2	2.25	10.75	59.75
NSC	chr14	54332346	54332846	Ajuba	245065	0.939614	-15.6	-24.3	-13.1	4	0	5
NSC	chr14	47011132	47011632	Gm10371	104779	0.705862	-20.3	-26.3	11.4
NSC	chr14	105643487	105643987	Gm10076	-38091	0.717629	12	24.1	22
NSC	chr14	51914461	51914961	Arhgef40	-70121	0.891496	70.8	66.3	50.2
NSC	chr14	122338648	122339148	Zic2	-136485	0.702844	33.6	52.7	20.5	36.875	46.125	67
NSC	chr14	69227947	69228447	Slc25a37	56906	0.70282				17	66	38
NSC	chr14	62308996	62309496	Rnaseh2b	-22858	0.797702	26.6	22	-10.6	15	22.3333	44.3333
NSC	chr14	48098682	48099182	Peli2	-21936	0.702427	38.1	12.5	11.9
NSC	chr14	122455186	122455686	Zic5	10222	0.822396	31.1	23	-10.8	1	0.2	9.5
NSC	chr14	69040142	69040642	Slc25a37	244711	0.707413				70.3333	74.3333	71
NSC	chr14	62585298	62585798	Ints6	175564	0.795852	44.7	29.6	38.1	0.666667	0.333333	2
NSC	chr14	52152242	52152742	Sall2	163831	0.69715	-10.3	22.6	-10.3	14.4	16.1	15.9
NSC	chr14	47959579	47960079	Peli2	-161039	0.796251	45.2	45.2	33.6	1	1.6	27.6
NSC	chr14	122455929	122456429	Zic5	9479	0.741642	31.1	23	-11.8
NSC	chr14	60486578	60487078	Spata13	-147876	0.707131	-17.3	18	28
NSC	chr15	50735873	50736373	Trps1	152926	0.777963	32.1	13.4	-16.1	1.25	1.6	0.25
NSC	chr15	76456047	76456547	Rpl8	-447773	0.77003	-9.2	9.8	-20.7	34.2222	39	82.8889
NSC	chr15	8632252	8632752	Slc1a3	78305	0.853975	53.2	-9.3	35.1	5.11111	7.33333	6
NSC	chr15	8660269	8660769	Slc1a3	50288	0.850554	58.2	23.4	35.6	47.8	53.2	65.2
NSC	chr15	8659590	8660090	Slc1a3	50967	0.91233	57.7	23.4	35.1	2.85714	1	7.14286
NSC	chr15	103472582	103473082	Ppp1r1a	65160	0.735281	52.7	49.2	14.5	34.6	41.2	61.6
NSC	chr15	103517813	103518313	Ppp1r1a	19929	0.736106	39.1	43.2	39.1
NSC	chr15	57745425	57745925	9130401M01Rik	288619	0.715268	20.5	20.5	42.7	0.833333	0	7.72727
NSC	chr15	26754398	26754898	Fbxl7	140916	0.715077	29.1	16
NSC	chr15	8665667	8666167	Slc1a3	44890	0.714753	59.7	25.6	44.2
NSC	chr15	26755685	26756185	Fbxl7	139629	0.802279	29.1	16	-19.5		0	9
NSC	chr15	26628101	26628601	Fbxl7	267213	0.841141	61.8	44.2	41.6	2	4.5	8.5
NSC	chr15	84842362	84842862	Fbln1	-363395	0.829038	-19.7		-31.9	0.416667	1.5	3.5
NSC	chr15	32059630	32060130	Snhg18	184782	0.717232	60.2	40.1	25.6
NSC	chr15	57757957	57758457	Tbc1d31	-153991	0.801081	26.1	50.7	37.6	21.4	15.6	24.8
NSC	chr15	88893556	88894056	Mlc1	84747	0.755638	13	27.1	29.6
NSC	chr15	100143269	100143769	Atf1	-84339	0.755537	25.1	-8.8	28.1	3.33333	63
NSC	chr15	57745425	57745925	Tbc1d31	-166523	0.703405	30.1	46.2	44.2	0.833333	0	7.72727
NSC	chr15	31899068	31899568	Sema5a	-345494	0.82561	55.2	43.6	30	0	3	0
NSC	chr15	57659073	57659573	Zhx2	-35343	0.745915	37.6	27.6	17.9	66	50	56
NSC	chr15	32781846	32782346	Sdc2	-138626	0.705178	-19.6	-20.7	-35.8
NSC	chr15	31898542	31899042	Sema5a	-346020	0.761111	55.2	43.6	30	14.3333	21.3333	37.5
NSC	chr15	58011511	58012011	9130401M01Rik	22533	0.708969	15.5	10	23.3	0.333333	1	4
NSC	chr15	31899068	31899568	Snhg18	345344	0.820491	55.2	43.6	30	0	3	0
NSC	chr15	50817440	50817940	Trps1	71359	0.707567	-8.1	-10.8	-20.2	2.33333	2.83333	6.5
NSC	chr15	88978141	88978641	Lmf2	377268	0.691947	-21.7	31.6	-34.3	0	0	2.25
NSC	chr15	57753015	57753515	Tbc1d31	-158933	0.744929	27.1	52.2	45.7	18	22.25	68.75
NSC	chr15	83734889	83735389	Samm50	-457093	0.695085		10	15.5	0.45	0.866667	3.1
NSC	chr15	84812896	84813396	Fbln1	-392861	0.752867	9.1	-23.2	-24.2	4.25	55	85
NSC	chr15	84852426	84852926	Fbln1	-353331	0.811775	-36.8	-28.8	-34.3	0		0
NSC	chr15	57659073	57659573	Tbc1d31	-252875	0.753075	59.7	69.8	56.7	66	50	56
NSC	chr15	57697827	57698327	Tbc1d31	-214121	0.726533	66.3	72.3	53.2
NSC	chr15	103482408	103482908	Pde1b	-20375	0.757316	36.6	22	43.7	0
NSC	chr15	84815170	84815670	Fbln1	-390587	0.690047	9.1	-25.7	-24.2	11.25	9.5	11.25
NSC	chr15	57758467	57758967	Tbc1d31	-153481	0.727573	10.5	47.7	37.6	3	4	6.83333
NSC	chr15	74564347	74564847	Arc	107973	0.72531	28.1	42.6	41.6
NSC	chr15	83734283	83734783	Samm50	-457699	0.706344		10	15.5	1.25	0.75	3.75
NSC	chr15	88978788	88979288	Mapk12	161665	0.688515	46.7	-15.3	-23.2	0.5	0.571429	0.833333
NSC	chr15	31898542	31899042	Snhg18	345870	0.730823	55.2	43.6	30	14.3333	21.3333	37.5
NSC	chr15	103482408	103482908	Ppp1r1a	55334	0.694535	59.2	54.2	27.6	0
NSC	chr15	100167723	100168223	Atf1	-59885	0.699837	20	17	19.5	90
NSC	chr15	78383810	78384310	Tst	21799	0.782611	48.7	34.6	34.1	13.25	27	69.75
NSC	chr15	103471995	103472495	Pde1b	-30788	0.722254	27.6	22.1	43.1	54	77.5	81
NSC	chr15	78384423	78384923	Tst	21186	0.790484	48.7	34.6	34.1	33	15	77.5
NSC	chr15	88978141	88978641	Mapk12	162312	0.721222	46.7	-15.3	-23.2	0	0	2.25
NSC	chr15	8663732	8664232	Slc1a3	46825	0.741599	59.7	25.6	37.6	5.16667	10.6667	33.6667
NSC	chr15	97779382	97779882	Col2a1	225092	0.794317	16.7	18.5	21.6	72	65	71
NSC	chr15	32003382	32003882	Snhg18	241030	0.724114	64.3	66.3	37.6	0.2	2.75	4
NSC	chr15	103471995	103472495	Ppp1r1a	65747	0.795307	52.7	49.2	14.5	54	77.5	81
NSC	chr15	32003382	32003882	Sema5a	-241180	0.756883	64.3	66.3	37.6	0.2	2.75	4
NSC	chr16	45036797	45037297	Ccdc80	-56981	0.877554	24.6	-22.3	-15.6	11	19.3333	57.5
NSC	chr16	44493784	44494284	Boc	64836	0.85328	53.2	66.8	39.6
NSC	chr16	78265044	78265544	Btg3	111887	0.764578	-11.8	-10.8	12.5	0	0	0
NSC	chr16	22377680	22378180	Etv5	61640	0.738333	28.5	9.3	13.5	51	45	61.5
NSC	chr16	26060580	26061080	P3h2	44954	0.760829	23	24.1	-13.6	0	0	4
NSC	chr16	57496582	57497082	Cmss1	110035	0.762151	-29.8	-36.3	-24.4	0.375	0.888889	1.88889
NSC	chr16	37478773	37479273	Gpr156	-437472	0.763426	-20.7	-29.3		0	0	0
NSC	chr16	20476784	20477284	Polr2h	-240791	0.695713	-8.8	13.5	24.6	16.6667	16.3333	60.6667
NSC	chr16	18380443	18380943	Cdc45	431279	0.740055	-24.7	-7.1	26.5	3.5	4	4
NSC	chr16	91947082	91947582	Smim11	-353970	0.745625	78.3	90.4	86.9	25.4286	30	60.8462
NSC	chr16	45037419	45037919	Ccdc80	-56359	0.861743	24.6	-22.3	-15.6
NSC	chr16	18380443	18380943	Mrpl40	495944	0.759137	-24.9	-35.3	-29.3	3.5	4	4
NSC	chr16	29719961	29720461	Hes1	-345145	0.883085	77.8	80.8	75.3	1.35294	0.529412	2.82353
NSC	chr16	30028608	30029108	Hes1	-36498	0.719184	35	20	15.7
NSC	chr16	29884105	29884605	Hes1	-181001	0.833727	69.8	58.2	39.6	4	1.33333	9.66667
NSC	chr16	15351258	15351758	Mcm4	285892	0.796348	-16.4	-38.4	-20.9	23	23	60
NSC	chr16	30001184	30001684	Hes1	-63922	0.751246	50.7	32.6	8.5	85	91	94
NSC	chr16	37487673	37488173	Fstl1	-289131	0.716752	-21.2	-10.1	-11.6	49	55.6667	62.3333
NSC	chr16	30022840	30023340	Hes1	-42266	0.913577	41.7	20	15.7	0.555556	0.111111	0.444444
NSC	chr16	20477742	20478242	Eif4g1	-194734	0.703402	35.1	52.2	48.7	43.625	44	73.5714
NSC	chr16	11086800	11087300	Rsl1d1	116242	0.703093	-25.2	15	-9.2
NSC	chr16	44956855	44957355	Ccdc80	-136923	0.702459	24	17	25
NSC	chr16	18400712	18401212	Mrpl40	475675	0.690105	-33.3	-29.8
NSC	chr16	31834865	31835365	Rnf168	-442345	0.750001	-52	-46.9		9	12	59.5
NSC	chr16	44527192	44527692	Boc	31428	0.700675	48.2	47.7	19.5	0.625	0	7.14286
NSC	chr16	20476784	20477284	Eif4g1	-195692	0.756945	34.6	49.2	48.7	16.6667	16.3333	60.6667
NSC	chr16	37728627	37729127	Fstl1	-48177	0.79253	33.6	17	27	68	58.5	82.5
NSC	chr16	35330394	35330894	Sema5b	-210717	0.790141	30.4	15.5	37.6	0	0	0
NSC	chr16	91173182	91173682	Gart	473540	0.709251	-15.8	20	-31.8	0
NSC	chr16	65529579	65530079	Chmp2b	32868	0.693599	10.2	-6.9	-11.3	0	0.5	5.83333
NSC	chr16	36941811	36942311	Polq	-69724	0.708435	24.1	9.9	27.1	27.6667	9.8	43
NSC	chr16	11086800	11087300	Gspt1	167275	0.711027	-15.7		-26.8
NSC	chr16	43029111	43029611	Zbtb20	-217922	0.710712	25.6	25.1	13	6	2	11.5
NSC	chr16	10628972	10629472	Rmi2	-205836	0.813096	31.1	51.7	60.2	51.2	60.8	71.8
NSC	chr16	32114695	32115195	Rnf168	-162515	0.753832	43.2	43.2	51.7	17.625	25	66
NSC	chr16	44480505	44481005	Boc	78115	0.69234	48.7	58.7	34.6	39	48.3333	68.2
NSC	chr16	43604519	43605019	Qtrt2	322040	0.70635	-20.2	-11.6	-29.8	0	50	27
NSC	chr16	10957241	10957741	Litaf	35630	0.906346	51.7	43.7	35.1
NSC	chr16	10958956	10959456	Litaf	33915	0.919686	51.7	43.7	27.6	1	0	18
NSC	chr16	29719445	29719945	Hes1	-345661	0.804977	77.8	80.8	74.8	23	26.75	25.75
NSC	chr16	91837181	91837681	Smim11	-463871	0.805436	30.1	40.6	26	1.33333	0	9.88889
NSC	chr16	29893917	29894417	Hes1	-171189	0.935154	67.3	62.3	35.1	0.333333	1.66667	10.1429
NSC	chr16	37507510	37508010	Fstl1	-269294	0.803014	-19.3	-16.5	-13.7	3		27
NSC	chr16	30028006	30028506	Hes1	-37100	0.955175	37.6	20	15.7	1	1.16667	2.8
NSC	chr16	29893391	29893891	Hes1	-171715	0.899975	67.3	62.3	35.1	9.77778	11.2222	26.3333
NSC	chr16	37507510	37508010	Gpr156	-408735	0.712585	-19.7	-29.3	-16.6	3		27
NSC	chr16	37778708	37779208	Gpr156	-137537	0.754945	-12.3	-8.1	-17.7	10.7778	13.3333	22.7778
NSC	chr16	37487141	37487641	Fstl1	-289663	0.811242		-10.1	-11.6	3.66667	1.66667	23.3333
NSC	chr16	30027435	30027935	Hes1	-37671	0.719714	41.7	20	15.7	31.2857	35.1429	39.4286
NSC	chr16	37478773	37479273	Fstl1	-298031	0.848013	-33.8	-16.6		0	0	0
NSC	chr16	93729732	93730232	Chaf1b	-153918	0.712814	-15.6	12.7	13.9	34.0667	43.8	74.9333
NSC	chr16	43622936	43623436	Qtrt2	303623	0.732588	-26.2	-30.3	-36.8	36.6667	51.1667	54.5
NSC	chr16	29931695	29932195	Hes1	-133411	0.727534	46.2	43.2	23.6	46.6667	55.4444	67.4444
NSC	chr16	29799265	29799765	Hes1	-265841	0.729146	68.3	70.3	67.3	38.4	44.8	75.8
NSC	chr16	43603798	43604298	Qtrt2	322761	0.728762	-20.2	-11.6	-29.8	2.14286	0	3.25
NSC	chr16	4327034	4327534	Nmral1	392072	0.699721	-27.7	-35.4	-14.3	0	2	1
NSC	chr16	57575773	57576273	Cmss1	30844	0.773833	-27.7	-28.7	-31.8
NSC	chr16	43800092	43800592	Qtrt2	126467	0.699935	-21.2	-37.3	-31.3	1.77778	3	2.66667
NSC	chr16	22800308	22800808	Rfc4	327172	0.736345	-17.7	-7.7	-29.8	4	3.4	5.4
NSC	chr16	33842296	33842796	Umps	124457	0.689484	59.2	64.3	62.8	12.8571	15.8571	17.3333
NSC	chr16	43623553	43624053	Qtrt2	303006	0.778481	-26.2	-30.3	-36.8
NSC	chr17	25560751	25561251	Sox8	9685	0.810451	26.6	36.6	34.6	2.85714	3.28571	32.8571
NSC	chr17	25538844	25539344	Sox8	31592	0.80625	31.1	-7.2	17
NSC	chr17	47333298	47333798	Ccnd3	-259918	0.891177	-22.2	-19.7	25.5	0	0	3
NSC	chr17	17600765	17601265	Lnpep	23474	0.712915	35.1	32	32.6	0	0	13.5
NSC	chr17	25539509	25540009	Sox8	30927	0.846775	27.6	-7.2	17
NSC	chr17	47106974	47107474	Ccnd3	-486242	0.705834	-17.3		30.5	41.25	45.2308	59.0769
NSC	chr17	83188664	83189164	Pkdcc	-26368	0.736318	44.2	24.6	19.5	40	41.1429	62.4286
NSC	chr17	17408994	17409494	Lnpep	215245	0.737433	58.7	67.3	79.8
NSC	chr17	58933117	58933617	Pdzph1	58008	0.771317	35.1	-12.2	-31.8			7
NSC	chr17	28005323	28005823	Rpl10a	-322897	0.760221	15	-8.7	-9.9
NSC	chr17	58882476	58882976	Pdzph1	108649	0.707012	-31.3		-57	56.3333	60.6667	75.3333
NSC	chr17	74942413	74942913	Ltbp1	-62865	0.770084	26	19	9.9	40.6667	53.1667	74
NSC	chr17	49539081	49539581	Daam2	25006	0.81281	35.1	-8.4	30.1	2	0.416667	1.25
NSC	chr17	83166833	83167333	Pkdcc	-48199	0.773091	45.2	35.1	30.1
NSC	chr17	30280177	30280677	Glo1	332232	0.817015	20.5	8.5	-36.3	28.6667	39	53.5
NSC	chr17	30279643	30280143	Glo1	332766	0.88617	20.5	8.5	-36.3	0.2	1.2	2
NSC	chr17	71039776	71040276	Smchd1	435317	0.694857	-31.4			0.666667	1.125	2.25
NSC	chr17	58890244	58890744	Pdzph1	100881	0.782571	-24.7	-34.8	-56	0	0	0
NSC	chr17	83187891	83188391	Pkdcc	-27141	0.836535	46.7	24.6	23.1	0.666667	1	0.571429
NSC	chr17	71039776	71040276	Lpin2	-164627	0.727485	45.7	46.7	54.7	0.666667	1.125	2.25
NSC	chr17	25561516	25562016	Sox8	8920	0.701735	44.6	41.1	39.1	1	0.25	1.5
NSC	chr17	49539648	49540148	Daam2	24439	0.696101	31.1	-8.4	30.1
NSC	chr17	83203903	83204403	Pkdcc	-11129	0.795897	24.5	28.6	29.5	2.8	6.4	12
NSC	chr17	74943709	74944209	Ltbp1	-61569	0.725328	24.1	19	9.9
NSC	chr17	30188481	30188981	Glo1	423928	0.785289			-22.2	0	0.4	0.625
NSC	chr17	78501444	78501944	Vit	-6368	0.844914	40.5	39.1	27.6	55	40	76
NSC	chr17	70994371	70994871	Smchd1	480722	0.701076	-43.9		9.4
NSC	chr17	17608292	17608792	Lnpep	15947	0.739705	42.6	33.1	21.6	2.6	0	29.4
NSC	chr17	83050774	83051274	Pkdcc	-164258	0.80319	74.8	63.3	67.3	10.4545	10.7273	27.5455
NSC	chr17	74942961	74943461	Ltbp1	-62317	0.695586	24.1	19	9.9	0	0
NSC	chr17	17602307	17602807	Lnpep	21932	0.76829	33.1	32	32.6		0
NSC	chr17	78500860	78501360	Vit	-6952	0.799838	40.5	39.1	27.6	65.75	65.25	72.75
NSC	chr17	70872490	70872990	Myl12a	129793	0.849626	27.1	31.1	11.6	1.75		2
NSC	chr17	83927754	83928254	Zfp36l2	259943	0.738933	73.8	72.8	71.3	3.5	2.66667	4.33333
NSC	chr17	58932571	58933071	Pdzph1	58554	0.871828	35.1	-12.2	-31.8	1	0	8
NSC	chr17	31639576	31640076	U2af1	18928	0.696001	32.6	25.5	19.5	8	0	41
NSC	chr17	30593927	30594427	Glo1	18482	0.796822	12.8	-20.2	16.5	9	23.25	60
NSC	chr17	17601783	17602283	Lnpep	22456	0.719017	33.1	32	32.6	6	21	70
NSC	chr17	17602856	17603356	Lnpep	21383	0.696948	33.1	32	32.6
NSC	chr17	70872490	70872990	Lpin2	-331913	0.729363	16.5	10.5	26.5	1.75		2
NSC	chr18	49772488	49772988	Tnfaip8	-280543	0.687774				10.8	10.6	19.4
NSC	chr18	58187499	58187999	Isoc1	-471732	0.694414	13.8	-15.6		0.5	1.75	1
NSC	chr18	24070441	24070941	Galnt1	-134652	0.757991	53.2	53.7	55.7	0	5.2	6
NSC	chr18	5159320	5159820	Zeb1	-432289	0.748217	70.3	67.8	41.7	44.6667	30.6667	34.3333
NSC	chr18	57704011	57704511	Slc12a2	-174416	0.699981	44.7	54.2	36.6	0.5	1.33333	3.83333
NSC	chr18	5207888	5208388	Zeb1	-383721	0.7856	55.2	69.3	32.1	2	0	58
NSC	chr18	21139833	21140333	Garem1	160055	0.784487	72.3	63.8	45.2			0
NSC	chr18	20922935	20923435	Garem1	376953	0.691556		11.5			39	20
NSC	chr18	8896712	8897212	Fzd8	-315893	0.856027	74.3	45.2	19.8	9	18	57
NSC	chr18	8870865	8871365	Fzd8	-341740	0.90238	65.3	57.7	27.6	0	0	0
NSC	chr18	74955403	74955903	Lipg	5610	0.774799	51.7	49	27.4	49.8571	53.4286	64.5714
NSC	chr18	21195778	21196278	Garem1	104110	0.729355	64.8	44.7	31.1	0	0	1.5
NSC	chr18	44581703	44582203	Mcc	230229	0.729724	26.6	24.1	11.7	9.5	16.8333	20
NSC	chr18	32928276	32928776	Stard4	285290	0.779878	38.6	45.7	68.3	2	0.5	13
NSC	chr18	9027115	9027615	Fzd8	-185490	0.938133	59.2	25.6	6.6	0	2.33333	12.6667
NSC	chr18	9147947	9148447	Fzd8	-64658	0.901906	23	-8.7	-24.7
NSC	chr18	9147446	9147946	Fzd8	-65159	0.942137	23	-8.7	-24.7	15.25	17.75	34.5
NSC	chr18	39287679	39288179	Nr3c1	199316	0.720393	35.1	-7.4	16			76.5
NSC	chr18	8885758	8886258	Fzd8	-326847	0.716712	74.3	51.7	21.8
NSC	chr18	8718842	8719342	Fzd8	-493763	0.716489	66.8	70.8	39.1	0	0	33.5
NSC	chr18	21162166	21162666	Garem1	137722	0.792091	66.8	40.1	26.1	0.666667	1	14
NSC	chr18	74956010	74956510	Lipg	5003	0.798743	51.7	49	27.4	0.666667	5.11111	22.2222
NSC	chr18	57778067	57778567	Slc12a2	-100360	0.70374	24.5	24.1	20	12.8571	20.7143	66.8571
NSC	chr18	74909288	74909788	Lipg	51725	0.72237	53.7	51.2	40.6	27.4	39	51.4
NSC	chr18	58171740	58172240	Isoc1	-487491	0.701481	10.7	-17.2	13.8	0	0	8.66667
NSC	chr18	8719937	8720437	Fzd8	-492668	0.789619	66.8	70.8	39.1
NSC	chr18	44633761	44634261	Mcc	178171	0.7098	40.6	33.1	19	8.5	3.16667	15
NSC	chr18	9148472	9148972	Fzd8	-64133	0.765175	23	-8.7	-24.7	75	84	73
NSC	chr18	74956010	74956510	Rpl17	-44216	0.709754	-18.6	-21.2	-23.2	0.666667	5.11111	22.2222
NSC	chr18	8715431	8715931	Fzd8	-497174	0.709969	66.3	69.8	40.1	63.4	74.8	75.8
NSC	chr18	74906655	74907155	Lipg	54358	0.707347	53.7	51.2	38.6	8.75	12	5.66667
NSC	chr18	78259803	78260303	Slc14a2	336897	0.705454	18.5	14.5	22.1	17.3333	13.0909	26.8333
NSC	chr18	57723863	57724363	Slc12a2	-154564	0.696215	40.6	44.2	20
NSC	chr18	9026415	9026915	Fzd8	-186190	0.813771	59.2	25.6	6.6	61.5	69.25	81.75
NSC	chr18	21139311	21139811	Garem1	160577	0.710001	72.3	63.8	45.2
NSC	chr18	35068817	35069317	Ctnna1	-49844	0.705373	38.1	44.7	50.2
NSC	chr18	74950871	74951371	Lipg	10142	0.7432	33.1	36.1	19.3	8.75	11	13.5
NSC	chr18	44562693	44563193	Mcc	249239	0.766596	41.1	34.1	17.5	1.75	2	16.5
NSC	chr18	21192572	21193072	Garem1	107316	0.692138	72.3	45.2	31.1	14.875	22.125	50.625
NSC	chr18	78492532	78493032	Slc14a2	104168	0.739973	-11.9	25.1	19.4
NSC	chr18	8887377	8887877	Fzd8	-325228	0.81867	74.3	51.7	21.8	3	11.75	19
NSC	chr18	74913162	74913662	Lipg	47851	0.823226	48.7	48.2	43.6	24.6	32.4	32.1429
NSC	chr18	78238012	78238512	Slc14a2	358688	0.736593	49.7	21.9	34.1	0.181818	0.454545	3.90909
NSC	chr18	8894339	8894839	Fzd8	-318266	0.812863	74.3	45.2	19.8	57	48	64
NSC	chr18	34808979	34809479	Etf1	122774	0.76136	64.3	48.7	37.6	9.18182	11.8	25.3636
NSC	chr18	21255033	21255533	Garem1	44855	0.736112	31.6	19	16	11	18.5	47
NSC	chr18	60801747	60802247	Tcof1	46967	0.737067	37.6	44.7	34.1	72.1667	76.5714	87.8
NSC	chr19	36706062	36706562	Fgfbp3	213287	0.703456	18.5	-31.8	-24.7	36.2	33.7	73
NSC	chr19	50440416	50440916	Sorcs1	237980	0.7071	51.2	26.1	32
NSC	chr19	55380814	55381314	Tcf7l2	-360745	0.717106	59.7	44.2	56.2	1.6	1.53333	2.33333
NSC	chr19	50491060	50491560	Sorcs1	187336	0.748249	55.2	23.5	24.1	17.3333	33.6667	87.6667
NSC	chr19	41628935	41629435	Exosc1	304129	0.710824	14	28.1	-11.8	11	19.0909	53
NSC	chr19	47693216	47693716	Sfr1	-38289	0.713479	24.1	26.6	33.1	5.66667	2	13.3333
NSC	chr19	59853044	59853544	Fam204a	373403	0.691912		28.1	-11.3	0.666667	9.33333	24.6667
NSC	chr19	53852014	53852514	Pdcd4	-51086	0.704628	58.2	46.2	-8.6	6.22222	8.5	43.8
NSC	chr19	59449136	59449636	Emx2os	9249	0.712285	15	-24.7	21.5	40.6667	46.6667	72
NSC	chr19	24016641	24017141	Tjp2	157249	0.715523	-19.5		27.6	7.66667	8.33333	7.33333
NSC	chr19	28636607	28637107	Ak3	411045	0.691566	-43.9		-27.7	15.6	13.4286	13.4
NSC	chr19	36229942	36230442	Hectd2	-324446	0.705124	-12.7	-15.7	15.5	2	3	31
NSC	chr19	36509530	36510030	Hectd2	-44858	0.709186	-11.6	-24.8	-14.6	20.3	26.0909	41.6364
NSC	chr19	47497213	47497713	Sfr1	-234292	0.697252	33.6	44.7	60.2	25.3333	36	75.75
NSC	chr19	16050593	16051093	Gna14	-384823	0.697059	44.7	51.2	47.2	4	9.33333	4
NSC	chr19	50322128	50322628	Sorcs1	356268	0.735664	47.2	48.2	35.1	78	84	68
NSC	chr19	41850656	41851156	Marveld1	-296482	0.748157	8.3	-20.2	-32.3
NSC	chr19	29035718	29036218	Ak3	11934	0.733769	8.7	15.9	11.5	43	61	82.6667
NSC	chr19	53830892	53831392	Pdcd4	-72208	0.689119	55.2	55.2	40.6	2.33333	3.66667	3.33333
NSC	chr19	5842809	5843309	Cdca5	-242037	0.743427	-28.2	-16.8	9.9	7.5	0	9.5
NSC	chr19	41849921	41850421	Pgam1	-61699	0.745694	37.6	14	31	1.66667	1.33333	7
NSC	chr19	23941440	23941940	Tjp2	232450	0.740253	-14.6	-17.3	-14.1	11.4	6.4	40.3333
NSC	chr19	30159310	30159810	Gldc	15881	0.688299	13.9	17	9
NSC	chr19	59867625	59868125	Fam204a	358822	0.721929	12.8	17.5	-9.6	49	43	60
NSC	chr19	38455089	38455589	Plce1	-68857	0.701465	26.1	-32.8	16.9	81	91.3333	88.5
NSC	chr19	41628935	41629435	Frat2	218947	0.690515	36.6	38.6	29.6	11	19.0909	53
NSC	chr19	5851320	5851820	Pola2	112636	0.724114	-32.4	12.5	-33.3	70	56	83
NSC	chr19	50521887	50522387	Sorcs1	156509	0.700929	34	-17.1	10.3
NSC	chr19	38487956	38488456	Hells	-442783	0.690225		25.1	10.1	0.875	3.375	3.125
NSC	chr19	41850656	41851156	Exosc1	82408	0.725252	10.2	11.5	22
NSC	chr19	60159933	60160433	Fam204a	66514	0.699487	8	-13.1	12.4
NSC	chr19	59449136	59449636	Emx2	-9303	0.7254	15	-24.7	21.5	40.6667	46.6667	72
NSC	chr19	30153643	30154143	Gldc	21548	0.726139	14.5	18	-10.7	0	3.25	3
NSC	chr19	36286628	36287128	Hectd2	-267760	0.718055	-19.2	-33.3	-27.7	1.66667	0.833333	10.5714
NSC	chr19	24024102	24024602	Fxn	256234	0.727035	9.8	10.5	-10.6	7.8	17.7	35.8
NSC	chr19	47659331	47659831	Sfr1	-72174	0.728934	51.2	51.2	42.2	51.2	45.2	54.4
NSC	chr19	55422104	55422604	Tcf7l2	-319455	0.767731	61.3	61.8	52.7	43.9091	40.2	44.1818
NSC	chr19	24024102	24024602	Tjp2	149788	0.814271		-20.7	24.5	7.8	17.7	35.8
NSC	chr19	59784433	59784933	Fam204a	442014	0.757271	20.5	33.1	24.5	1.5	2.75	2.875
NSC	chr19	50362566	50363066	Sorcs1	315830	0.773944	50.7	51.7	52.7
NSC	chr19	41628935	41629435	Pgam1	-282685	0.875435	11.8	27.6	11	11	19.0909	53
NSC	chr19	41850656	41851156	Pgam1	-60964	0.896859	37.6	14	31
NSC	chr19	28657579	28658079	Ak3	390073	0.791744	-39.9		-22.2	2.66667	5.66667	7
NSC	chr19	36214469	36214969	Pcgf5	-164347	0.874438	50.7	43.2	47.2	1	2.33333	5.33333
NSC	chr19	36349473	36349973	Pcgf5	-29343	0.862014	15	12	9.8	0.375	0.571429	1.42857
NSC	chr19	5842809	5843309	Pola2	121147	0.817474	-39.9	7.4	-40.9	7.5	0	9.5
NSC	chr19	6983576	6984076	Cox8a	233790	0.766805	41.2	31.1	11.2	9	11.6667	26.8333
NSC	chr19	36668801	36669301	Fgfbp3	250548	0.842323	23.1	-31.3	-39.4	15	29	48
NSC	chr19	36696453	36696953	Fgfbp3	222896	0.841839	23.6	-34.8	-23.7	1.75	4	13
NSC	chr19	36669647	36670147	Fgfbp3	249702	0.886116	23.1	-31.3	-39.4
NSC	chr19	53833336	53833836	Pdcd4	-69764	0.79479	58.2	55.2	36.1	28	30	60.5
NSC	chr19	55662440	55662940	Tcf7l2	-79119	0.778616	25.5	16	12.5	0.5	0	3
NSC	chr19	38478275	38478775	Hells	-452464	0.806518	15.5		18.5
NSC	chr19	38507164	38507664	Plce1	-16782	0.756364	30.1	20	6.7	33.125	39	60.25
NSC	chr19	59422400	59422900	Emx2	-36039	0.863151	21.8	12.5	-16.7	1.27273	0.727273	9
NSC	chr19	38478275	38478775	Plce1	-45671	0.795529	17	10	7.9
NSC	chr19	50358522	50359022	Sorcs1	319874	0.77331	51.2	51.7	52.7	9	4	14
NSC	chr19	38478816	38479316	Hells	-451923	0.916632	15.5		18.5	0.8	0.571429	1.4
NSC	chr19	36535817	36536317	Hectd2	-18571	0.847222	32.6	23	20.4	0.5	0.833333	6
NSC	chr19	47492342	47492842	Sfr1	-239163	0.809485	40.6	43.1	57.2	5.5	6.6	5
NSC	chr19	38477664	38478164	Plce1	-46282	0.783375	17	10	7.9	38.5	41	45.5
NSC	chr19	36705480	36705980	Fgfbp3	213869	0.794478	18.5	-31.8	-24.7	6.28571	6.57143	41.7143
NSC	chr19	55492134	55492634	Tcf7l2	-249425	0.769376	34.1	20.5	36.6	24.75	25.5	26.0625
NSC	chr19	23919365	23919865	Tjp2	254525	0.80838	-17.2	-24.7	-9.5
NSC	chr19	59945095	59945595	E330013P04Rik	-199329	0.761448	68.8	70.3	47.2	84	86	92
NSC	chr19	53833904	53834404	Pdcd4	-69196	0.83099	58.2	55.2	36.1	0	0	12.25
NSC	chr19	47725673	47726173	Sfr1	-5832	0.829731	38.6	43.2	35.6	4	2.5	25.3333
NSC	chr19	55597219	55597719	Tcf7l2	-144340	0.857736	56.2	21.6	21
NSC	chr19	55422607	55423107	Tcf7l2	-318952	0.786859	61.3	61.8	52.7
NSC	chr19	24204954	24205454	Fxn	75382	0.76247	45.7	31.6	17.4		10	24
NSC	chr19	24160300	24160800	Tjp2	13590	0.839606	39.1	29.5	22	6	2	5
NSC	chr19	53136256	53136756	Add3	-6249	0.790548	48.7	39.6	23.1	1.55556	1	21.8889
NSC	chr19	38460665	38461165	Hells	-470074	0.822445	30.1	32.1		50.6	60	74.8
NSC	chr19	38477664	38478164	Hells	-453075	0.774949	15.5		18.5	38.5	41	45.5
NSC	chr19	15614795	15615295	Psat1	309577	0.888816	-5.9	-19.3			7
NSC	chr19	15744988	15745488	Psat1	179384	0.847224	-13.2	-12.6	-29.8
NSC	chr19	15803139	15803639	Psat1	121233	0.918293	-16.1	-24.7	-24.8	0	0	3
NSC	chr19	30156994	30157494	Gldc	18197	0.820475	14.5	17.5	-9.2	1.55556	1.11111	3.22222
NSC	chr19	38478816	38479316	Plce1	-45130	0.936493	17	10	7.9	0.8	0.571429	1.4
NSC	chr19	36286628	36287128	Pcgf5	-92188	0.786684	20	24.6	27.6	1.66667	0.833333	10.5714
NSC	chr19	36227397	36227897	Pcgf5	-151419	0.764492	37.1	41.7	35.6	4.375	1.88889	21
NSC	chr19	47354917	47355417	Sfr1	-376588	0.849838	38.1	36.1	55.2	68.2222	77.3333	83.1111
NSC	chr19	47354410	47354910	Sfr1	-377095	0.931416	38.1	36.1	55.2	5	4.3	13.1
NSC	chr19	38460665	38461165	Plce1	-63281	0.823735	26.1	-20.9	14.3	50.6	60	74.8
NSC	chr19	41851179	41851679	Pgam1	-60441	0.780963	37.6	14	31	27
NSC	chr19	23919365	23919865	Fxn	360971	0.800363	12	-18.8	21.5
NSC	chr19	59889109	59889609	E330013P04Rik	-255315	0.796716	44.2	49.2	31.1	24.3333	14	27.3333
NSC	chr19	28649398	28649898	Ak3	398254	0.770802	-35.8	-64.1	-21.7	50.5	62.3333	70.6667
NSC	chr19	59422400	59422900	Emx2os	35985	0.772589	21.8	12.5	-16.7	1.27273	0.727273	9
NSC	chr19	36229942	36230442	Pcgf5	-148874	0.797842	38.1	41.7	35.6	2	3	31
NSC	chr19	38507164	38507664	Hells	-423575	0.772683	-18.2	-7.4	-14.6	33.125	39	60.25
NSC	chr19	53137216	53137716	Add3	-5289	0.902687	48.7	39.6	22.3	1.66667	9	12.6667
NSC	chr19	53132809	53133309	Add3	-9696	0.840436	32.1	39.1	24.1	22.4	20.4444	32.5556
NSC	chr19	24160300	24160800	Fxn	120036	0.772696	60.2	56.2	36.1	6	2	5
NSC	chr19	28560858	28561358	Ak3	486794	0.860533				12	0	3
NSC	chr19	28877036	28877536	Ak3	170616	0.854066	-32.8	-43	-28.7	9.28571	11.1667	27.6667
NSC	chr19	28636018	28636518	Ak3	411634	0.858464	-43.9		-27.7	0	1	2.71429
NSC	chr19	36535817	36536317	Fgfbp3	383532	0.772191	21	19.8	35.1	0.5	0.833333	6
NSC	chr19	53830348	53830848	Pdcd4	-72752	0.799394	55.2	55.2	40.6	1.28571	0.5	4.33333
NSC	chr19	36214469	36214969	Hectd2	-339919	0.780448	8.8	-5.9	24	1	2.33333	5.33333
NSC	chr19	55456739	55457239	Tcf7l2	-284820	0.755575	49.7	30.6	37.1	11.5455	12.7273	15.8182
NSC	chr19	36349473	36349973	Hectd2	-204915	0.795568	-7.4	-17.2	-25.7	0.375	0.571429	1.42857
NSC	chr2	79566266	79566766	Ssfa2	-68908	0.82587	40.1	12.5	26.6		7	21.5
NSC	chr2	144127638	144128138	Snx5	142684	0.826012	-10.3	-11.8	24	1.2	1	7.6
NSC	chr2	105720735	105721235	Immp1l	-183652	0.80463	60.2	42.1	25.1
NSC	chr2	59653676	59654176	Wdsub1	228680	0.705435	-10.9	8.7	-14.6	3.33333	3.66667	9
NSC	chr2	118160559	118161059	Bub1b	-437401	0.722702	-22.7		12	2.66667	2	3.66667
NSC	chr2	106683804	106684304	Mpped2	-9404	0.824461	29.4	-16.6	11.9	1	0	7.33333
NSC	chr2	91400180	91400680	Lrp4	-57100	0.799855	49.7	43.7	50.7
NSC	chr2	115579089	115579589	G630016G05Rik	-487886	0.76407	40.1	31.1	25.1	1.85714	1	5.5
NSC	chr2	79552409	79552909	Ssfa2	-82765	0.828008	40.1	7.5	28.6	29	41	68
NSC	chr2	115659647	115660147	G630016G05Rik	-407328	0.764128	50.2	47.1	35.1	0	0.25	10.8571
NSC	chr2	105801562	105802062	Dnajc24	201737	0.775601	17	31.6	34.1	0.5	4	18.6667
NSC	chr2	105689948	105690448	Dnajc24	313351	0.826522	56.2	57.2	43.1	0.444444	0.705882	1.47059
NSC	chr2	38221059	38221559	Nek6	-290387	0.774998	-21.7	-34.9	-10.6	0	0	1
NSC	chr2	59562137	59562637	Tanc1	-49654	0.821924	59.7	48.7	24.1	19	34.75	61.6667
NSC	chr2	72050452	72050952	Cdca7	-425516	0.800458	15.9		20.5	13.1429	11.1429	32.2
NSC	chr2	38196179	38196679	Nek6	-315267	0.804939	-15.1	-41.4	-10.9	0.333333	0.333333	4.33333
NSC	chr2	91430763	91431263	Lrp4	-26517	0.765555	32.1	8.9	29.6
NSC	chr2	132726251	132726751	Mcm8	-89639	0.707519	43.2	33.6	16
NSC	chr2	152717980	152718480	Id1	-18020	0.800516	55.7	50.7	34.1	7.5	8.33333	10.5
NSC	chr2	121642891	121643391	Eif3j1	-385405	0.717105	-8.1	-16.2		6	5.5	14.6667
NSC	chr2	118379738	118380238	Knstrn	-434014	0.82357	-16.8	-23.2
NSC	chr2	115460532	115461032	BC052040	-120933	0.77051	25.6	-22.3	-38.3	1.33333	5	1.33333
NSC	chr2	62646849	62647349	Gca	-17227	0.822419	12.8	-13.1	-26.7	0	0	5.5
NSC	chr2	91437586	91438086	Lrp4	-19694	0.722172	24.6	32.5	32.1	63.125	64.125	62.875
NSC	chr2	72252755	72253255	Cdca7	-223213	0.822372	27.5	36.6	54.2	3.5	7	18
NSC	chr2	115895666	115896166	G630016G05Rik	-171309	0.775132	17	36.6	45.2	1.8	8	45.2
NSC	chr2	105689948	105690448	Immp1l	-214439	0.743807	61.3	48.2	21.6	0.444444	0.705882	1.47059
NSC	chr2	27603360	27603860	Col5a1	-282814	0.798352	40.6	32.1	-13.1	28.5714	31	59.1429
NSC	chr2	68404509	68405009	Stk39	67222	0.770412	43.7	48.7	37.1	0	0.4	1.4
NSC	chr2	150788703	150789203	Gins1	-120640	0.743787	24	19.5	18.5	26.5	13.5	41
NSC	chr2	105605783	105606283	Elp4	298531	0.702932	26.5	46.2		37.3333	42.6667	59.6667
NSC	chr2	127526255	127526755	1500011K16Rik	265983	0.723686	-30.3	-43.5	-52	21	53	75
NSC	chr2	172292990	172293490	Fam210b	-52336	0.737239	18.4	20.9	15	1.1	1.6	2.3
NSC	chr2	118320932	118321432	Knstrn	-492820	0.703436			-6	47	51	80
NSC	chr2	71121358	71121858	Hat1	-267651	0.832341	31.6	18	-16.6	9.8	13.8	4.2
NSC	chr2	13414825	13415325	Vim	-159235	0.714448	54.7	39.6	16		0	10
NSC	chr2	34993163	34993663	Cntrl	-116078	0.718171	33.1	28.6	34.6
NSC	chr2	33170728	33171228	Angptl2	-44982	0.744317	25.6	43.7	29.1	29.4	34.4	40
NSC	chr2	115724109	115724609	G630016G05Rik	-342866	0.71932	40.1	40.6	27.9
NSC	chr2	91398975	91399475	Lrp4	-58305	0.744056	49.7	43.2	50.7	5.66667	3	19
NSC	chr2	38097186	38097686	Nek6	-414260	0.704425	-11.2	21	9.8	3.66667	4	10.6667
NSC	chr2	121798975	121799475	Ctdspl2	-156775	0.723402	-14.9	-15.6		41.8	38.2	46.2
NSC	chr2	53081980	53082480	Arl6ip6	-109853	0.723471	-61.1	-47.9	-43.9	16.75	7.5	51
NSC	chr2	91257358	91257858	Lrp4	-199922	0.703503	65.8	70.3	66.3	0.7	0	1.5
NSC	chr2	79588574	79589074	Ssfa2	-46600	0.703947	50.2	15.5	27.6	59.8333	65.8333	73.5
NSC	chr2	170550798	170551298	Dok5	-180758	0.743245	43.7	42.7	46.2
NSC	chr2	115660326	115660826	G630016G05Rik	-406649	0.79544	50.2	47.1	35.1	3.5	0.5	10
NSC	chr2	150665463	150665963	Pygb	-121082	0.711935	51.2	47.7	38.1	5	14.3333	12.3333
NSC	chr2	91349108	91349608	Lrp4	-108172	0.737575	62.8	49.7	56.7
NSC	chr2	105261549	105262049	Pax6	-407096	0.711628	16.5	37.6	60.7	23	18.8	29
NSC	chr2	105432895	105433395	Immp1l	-471492	0.734138	43.2	34.1	33.6	16.8182	22.4	30.25
NSC	chr2	106454479	106454979	Mpped2	-238729	0.73856	76.8	59.2	59.2	0	4.66667	13.25
NSC	chr2	32439153	32439653	Slc25a25	12067	0.711184	37.1	47.2	47.7	0	2.28571	12.1429
NSC	chr2	105432895	105433395	Pax6	-235750	0.710966	30.5	-9.8	27.5	16.8182	22.4	30.25
NSC	chr2	150765528	150766028	Pygb	-21017	0.812527	41.7	19.5	14.9	11	28	78
NSC	chr2	71190749	71191249	Hat1	-198260	0.794263	28.6	23	9.3	24.2857	35.4286	55.5714
NSC	chr2	150637948	150638448	Pygb	-148597	0.769848	37.6	31.6	27.5	8	8.5	21
NSC	chr2	106455651	106456151	Mpped2	-237557	0.713128	76.8	59.2	58.7	32.25	33.75	57
NSC	chr2	115459926	115460426	BC052040	-121539	0.80413	25.6	-22.3	-38.3	6.66667	6.33333	23
NSC	chr2	27670844	27671344	Col5a1	-215330	0.773674	11.8	13.6	-26.2	6.5	5	20
NSC	chr2	5426032	5426532	Nudt5	-418751	0.795821	52.2	65.8	56.7
NSC	chr2	71123543	71124043	Hat1	-265466	0.769614		18		47.3333	58.6667	56.3333
NSC	chr2	91330814	91331314	Lrp4	-126466	0.807663	78.8	60.7	65.8	38.2	31.8333	66.3333
NSC	chr2	5572253	5572753	Nudt5	-272530	0.803702	14.9	24.6		15.8571	22.1429	60
NSC	chr2	121795842	121796342	Ctdspl2	-159908	0.712431		-15.6		52.8571	62.75	81.3333
NSC	chr2	118320387	118320887	Knstrn	-493365	0.734263			-6	0	0.166667	2.8
NSC	chr2	59562707	59563207	Wdsub1	319649	0.712897	48.2	68.3	36.6	0	0	11
NSC	chr2	17881282	17881782	A930004D18Rik	156209	0.738009	15	-10	11	8.16667	9.5	10.5
NSC	chr2	18317488	18317988	Dnajc1	75092	0.769144	9.4	-16.1	-12.6
NSC	chr2	116035277	116035777	G630016G05Rik	-31698	0.712544	-13.7	-14.7	-9.6	0		14.5
NSC	chr2	106425853	106426353	Mpped2	-267355	0.721419	81.9	62.3	59.7
NSC	chr2	106425316	106425816	Mpped2	-267892	0.801561	81.9	62.3	59.7	8	27	40
NSC	chr2	59600096	59600596	Wdsub1	282260	0.70786	25.1	41.7	-13.2	1.21429	0.357143	16
NSC	chr2	25126602	25127102	Nrarp	-53905	0.765978	66.3	49.7	45.7	0	2.66667	3
NSC	chr2	154507018	154507518	Eif2s2	385638	0.796692	18.9	-14.6	13.5	1.5	3	18.5
NSC	chr2	105702614	105703114	Dnajc24	300685	0.708131	44.7	51.2	46.7	42.25	44.8333	73.8333
NSC	chr2	20072276	20072776	Etl4	-217367	0.818971	18.5	-17.3	17.4	15.625	9.5	16.6667
NSC	chr2	170588445	170588945	Dok5	-143111	0.701865	43.2	39.1	19	34	40	50.2222
NSC	chr2	59688199	59688699	Wdsub1	194157	0.733902	-9.5	18	-22.7
NSC	chr2	17546327	17546827	A930004D18Rik	491164	0.715926	37.1	28.6	36.1	3.5	10	49.5
NSC	chr2	115455560	115456060	BC052040	-125905	0.802052	25.6	-22.4	-43.4	0.833333	3.83333	1.75
NSC	chr2	121642891	121643391	Ctdspl2	-312859	0.792579	24.6	12		6	5.5	14.6667
NSC	chr2	13386581	13387081	Vim	-187479	0.814918	71.3	53.7	33.1
NSC	chr2	31636727	31637227	Aif1l	-313325	0.820454	15.7	21	40.1	3.14286	0.868421	0.642857
NSC	chr2	174008281	174008781	Npepl1	-101819	0.715982	-13.6	14.2	-18.6	3.72727	2.54545	6.45455
NSC	chr2	105608079	105608579	Elp4	296235	0.693132	29.1	46.2	23	34.8889	39.7778	69
NSC	chr2	71191551	71192051	Hat1	-197458	0.885982	28.6	23	9.3	6	4.5	0
NSC	chr2	68408930	68409430	Stk39	62801	0.77823	43.7	48.7	37.1	0	1.5	0.5
NSC	chr2	59540543	59541043	Tanc1	-71248	0.692732	58.7	48.2	16			10
NSC	chr2	118379738	118380238	Bub1b	-218222	0.749684	29.1	14.5	-12.2
NSC	chr2	68303614	68304114	Stk39	168117	0.727535	-19.5	-21.7	-43.4
NSC	chr2	105715668	105716168	Elp4	188646	0.693254	61.3	41.7	22		30.5	63
NSC	chr2	68346871	68347371	Stk39	124860	0.691313	40.6	26.6	-11.8	0	2	3
NSC	chr2	68806445	68806945	Spc25	399518	0.727558	46.2	58.2	52.7	3.44444	1.88889	1.42857
NSC	chr2	31635980	31636480	Aif1l	-314072	0.778332	15.7	21	40.1	0.95	2.48485	2.17647
NSC	chr2	105608079	105608579	Immp1l	-296308	0.692418	29.1	46.2	23	34.8889	39.7778	69
NSC	chr2	127522515	127523015	Nphp1	266126	0.694778	-21.2	-40.9	-52	33	17.5	23
NSC	chr2	115454919	115455419	BC052040	-126546	0.694539	25.6	-22.4		52.5	60	65
NSC	chr2	52052272	52052772	Rif1	-20314	0.758536	26.6	23.5	15.8	21	28.5	65.1667
NSC	chr2	38094842	38095342	Nek6	-416604	0.726336	-12.7	13.5	9.8	0	2	41
NSC	chr2	5398439	5398939	Nudt5	-446344	0.848976	46.7	56.2	49.2	8.54545	9.45455	34.3636
NSC	chr2	94289163	94289663	Api5	148773	0.695044	-22.9	-39.4	-29.9
NSC	chr2	5397933	5398433	Nudt5	-446850	0.900895	46.7	56.2	49.2	0.333333	0.666667	2.66667
NSC	chr2	5730439	5730939	Nudt5	-114344	0.874167	-6.8	10.8	-18.6	10	10.2941	41
NSC	chr2	91399593	91400093	Lrp4	-57687	0.885267	49.7	43.2	50.7	0	1.5	1
NSC	chr2	106512742	106513242	Mpped2	-180466	0.749406	73.8	46.7	22	0	0.333333	2.5
NSC	chr2	91437021	91437521	Lrp4	-20259	0.895027	24.6	29.1	25
NSC	chr2	91348450	91348950	Lrp4	-108830	0.878315	61.3	49.7	56.7
NSC	chr2	91327992	91328492	Lrp4	-129288	0.891974	78.8	60.7	65.8		0
NSC	chr2	91330251	91330751	Lrp4	-127029	0.886225	78.8	60.7	65.8	1	0	1.8
NSC	chr2	91430092	91430592	Lrp4	-27188	0.876964	33.1	8.9	29.6
NSC	chr2	105661719	105662219	Dnajc24	341580	0.726906	47.7	53.7	41.1	5.2	4.05	2
NSC	chr2	38099115	38099615	Nek6	-412331	0.864472	-9.9	21	9.8	4	0	11.5
NSC	chr2	38111588	38112088	Nek6	-399858	0.868937	-9.8	27
NSC	chr2	38340579	38341079	Nek6	-170867	0.877657	11.2	-24.7	38.6	0.777778	0.888889	1.22222
NSC	chr2	51964289	51964789	Rif1	-108297	0.693961	30.6	13.1	12	39.5	54	81.6667
NSC	chr2	59543574	59544074	Wdsub1	338782	0.688724	50.2	75.8	42.2	2.2	3	1.66667
NSC	chr2	72122356	72122856	Cdca7	-353612	0.931487	-10.3	-15.6		0
NSC	chr2	72122950	72123450	Cdca7	-353018	0.862673	-10.3	-15.6		62.375	67	74.625
NSC	chr2	105565956	105566456	Dnajc24	437343	0.688647	-12.4	49.7	41.6	19	19.5	50
NSC	chr2	72121580	72122080	Cdca7	-354388	0.850671	-10.3	-15.6		37.0909	47.6364	60.3636
NSC	chr2	5735853	5736353	Nudt5	-108930	0.688585	-6.8	10.8	-27.8	15.5	21.5	15
NSC	chr2	105261549	105262049	Rcn1	137520	0.752702	8.9	18.9	24.5	23	18.8	29
NSC	chr2	115456309	115456809	BC052040	-125156	0.75491	25.6	-22.4	-43.4
NSC	chr2	59552074	59552574	Tanc1	-59717	0.728752	63.3	45.2	26.6	33	42.4	71.2
NSC	chr2	105673006	105673506	Immp1l	-231381	0.778953	54.2	37.6	22	0	1.16667	1.16667
NSC	chr2	105702614	105703114	Elp4	201700	0.7526	61.3	45.2		42.25	44.8333	73.8333
NSC	chr2	37768913	37769413	Crb2	-7085	0.841333	17.8	13.3	17.8
NSC	chr2	105359160	105359660	Rcn1	39909	0.689211	31.1	29.1	30.6	50	52	95
NSC	chr2	25126080	25126580	Nrarp	-54427	0.730054	66.3	49.7	46.7	0
NSC	chr2	31640760	31641260	Aif1l	-309292	0.929158	15.7	21	36.6	0.774194	0.741935	0.677419
NSC	chr2	105348532	105349032	Rcn1	50537	0.779706	33.1	30.6	24
NSC	chr2	150637948	150638448	Acss1	30042	0.877829	36.6	34.1	34.6	8	8.5	21
NSC	chr2	150656587	150657087	Acss1	11403	0.854698	35.6	26.1	-10.6
NSC	chr2	118218249	118218749	Bub1b	-379711	0.687708	25.6	23.5	34.6	13	11.5	11.5
NSC	chr2	127522515	127523015	1500011K16Rik	269723	0.779443	-29.8	-41.9	-52	33	17.5	23
NSC	chr2	68366693	68367193	Stk39	105038	0.688361	62.3	54.2	29.6	1.75	1	2
NSC	chr2	105801562	105802062	Immp1l	-102825	0.779292	22	24.6	23.5	0.5	4	18.6667
NSC	chr2	170661955	170662455	Dok5	-69601	0.688122	26.1	26.6	41.7	0.416667	0.833333	16.25
NSC	chr2	105689948	105690448	Elp4	214366	0.850594	61.3	48.2	21.6	0.444444	0.705882	1.47059
NSC	chr2	105801562	105802062	Elp4	102752	0.840345	22	24.6	23.5	0.5	4	18.6667
NSC	chr2	105719180	105719680	Elp4	185134	0.868189	60.2	42.1	25.1	0.666667	0	0.666667
NSC	chr2	105720735	105721235	Elp4	183579	0.882387	60.2	42.1	25.1
NSC	chr2	31640760	31641260	Exosc2	-29726	0.690637	20	20	-10.6	0.774194	0.741935	0.677419
NSC	chr2	105673006	105673506	Elp4	231308	0.885937	54.2	37.6	22	0	1.16667	1.16667
NSC	chr2	115513915	115514415	BC052040	-67550	0.751731	-9.6	10.7	-15.1	1	1.55556	12.5
NSC	chr2	91439851	91440351	Lrp4	-17429	0.782394	24.6	40	32.1	0
NSC	chr2	34993747	34994247	Cntrl	-115494	0.691205	33.1	28.6	34.6	6	0	14
NSC	chr2	59529628	59530128	Tanc1	-82163	0.782329	41.7	41.6	-24.2
NSC	chr2	31639324	31639824	Aif1l	-310728	0.689889	15.7	21	36.6	0.636364	0.5	2.27273
NSC	chr2	91421592	91422092	Lrp4	-35688	0.778791	52.2	34.6	38.1
NSC	chr2	157705344	157705844	Rprd1b	-322902	0.778863	40.6	49.7	49.7	4.42105	3.10526	5.47368
NSC	chr2	121802970	121803470	Ctdspl2	-152780	0.728661	-12.8	-8.6	-11.6
NSC	chr2	105720735	105721235	Dnajc24	282564	0.863491	42.7	38.1	52.2
NSC	chr2	105719180	105719680	Dnajc24	284119	0.88599	42.7	38.1	51.7	0.666667	0	0.666667
NSC	chr2	105661719	105662219	Elp4	242595	0.751894	41.1	32.6	20	5.2	4.05	2
NSC	chr2	105673006	105673506	Dnajc24	330293	0.883907	56.2	55.7	45.2	0	1.16667	1.16667
NSC	chr2	150765528	150766028	Gins1	-143815	0.745112	29.1	19.9	14	11	28	78
NSC	chr2	105719180	105719680	Immp1l	-185207	0.732444	60.2	42.1	25.1	0.666667	0	0.666667
NSC	chr2	115723490	115723990	G630016G05Rik	-343485	0.786311	42.2	42.1	27.9	0.1	0.7	2.2
NSC	chr2	13398121	13398621	Vim	-175939	0.842494	68.3	50.2	25.1	17	24	35.3333
NSC	chr2	57109225	57109725	Gpd2	-128202	0.700611	17.9	-26.7	10.6	2.08333	5.5	4.16667
NSC	chr2	106424657	106425157	Mpped2	-268551	0.746326	81.9	62.3	59.7	60	48.3333	62.5
NSC	chr2	13500261	13500761	Vim	-73799	0.885573	14.9	10.2	-17.1	32		92
NSC	chr2	106455007	106455507	Mpped2	-238201	0.761651	76.8	59.2	59.2	0	0.6	11
NSC	chr2	115660835	115661335	G630016G05Rik	-406140	0.744889	50.2	47.1	35.1	53.25	58.5	66.3333
NSC	chr2	115656998	115657498	G630016G05Rik	-409977	0.777321	55.7	47.1	36.5	1	0.555556	6.66667
NSC	chr2	105565956	105566456	Elp4	338358	0.698158	28.6	40.1		19	19.5	50
NSC	chr2	164385852	164386352	Wfdc2	-176613	0.698731	38.6	25.6	19	0.454545	0.727273	1.54545
NSC	chr2	106453978	106454478	Mpped2	-239230	0.746716	76.8	59.2	59.2	4.33333	7.66667	19.6667
NSC	chr2	105348532	105349032	Pax6	-320113	0.699598	26.1	40.1	56.2
NSC	chr2	59600096	59600596	Tanc1	-11695	0.870284	12	20.4	34	1.21429	0.357143	16
NSC	chr2	59594045	59594545	Tanc1	-17746	0.845235	12.4	22	29			70
NSC	chr2	59562707	59563207	Tanc1	-49084	0.922999	57.7	48.7	24.1	0	0	11
NSC	chr2	59543574	59544074	Tanc1	-68217	0.889549	61.3	48.2	22	2.2	3	1.66667
NSC	chr2	59552744	59553244	Tanc1	-59047	0.922235	63.3	45.2	26.6	3.66667	0.333333	12
NSC	chr2	105661719	105662219	Pax6	-6926	0.787422	21.9	8.8	31.6	5.2	4.05	2
NSC	chr2	57109225	57109725	Nr4a2	14528	0.787361	-38.8	-33.8	-23.8	2.08333	5.5	4.16667
NSC	chr2	79597064	79597564	Ssfa2	-38110	0.746168	45.7	10.9	17.5	41	39	65
NSC	chr2	106683186	106683686	Mpped2	-10022	0.777043	29.4	-16.6	12.9	0.285714	0.285714	3
NSC	chr2	32435865	32436365	Slc25a25	15355	0.698747	36.1	47.2	47.7	16.6667	25.1667	67.1667
NSC	chr2	106526943	106527443	Mpped2	-166265	0.786619	51.7	47.7	25	15.5	23	22
NSC	chr2	150637948	150638448	Gins1	-271395	0.699204	33.6	29.1	-9.6	8	8.5	21
NSC	chr2	106356850	106357350	Mpped2	-336358	0.699233	61.8	60.7	24.9	11.5	8.83333	41.6667
NSC	chr2	93228446	93228946	Tspan18	105791	0.844567	79.8	65.3	67.8	1.28571	2.57143	0.285714
NSC	chr2	93291121	93291621	Tspan18	43116	0.849936	45.2	50.2	19.5
NSC	chr2	17838973	17839473	A930004D18Rik	198518	0.699022	43.7	-6.6	18.9	2.05556	5.11111	11.8889
NSC	chr2	174008281	174008781	Gnas	-275788	0.699004	13.3	20.3	17.5	3.72727	2.54545	6.45455
NSC	chr2	17933151	17933651	Dnajc1	459429	0.701737	16	21		0	1.66667	2.28571
NSC	chr2	115859245	115859745	G630016G05Rik	-207730	0.784904	52.7	68.8	78.8	0.125	0.9375	0.9375
NSC	chr2	93280151	93280651	Tspan18	54086	0.744593	49.2	67.3	33.6
NSC	chr2	150665463	150665963	Gins1	-243880	0.695769	34.6	39.6	21.6	5	14.3333	12.3333
NSC	chr2	132751537	132752037	Crls1	-94878	0.696297	19	-8.5	-23.3	1	0	0
NSC	chr2	38144620	38145120	Nek6	-366826	0.836618	11.2	12.5	34.6	0	2	0
NSC	chr2	105565956	105566456	Pax6	-102689	0.72571	-10.8	-10.7	-17.8	19	19.5	50
NSC	chr2	150656587	150657087	Pygb	-129958	0.695673	38.1	46.7	36.1
NSC	chr2	105432895	105433395	Elp4	471419	0.748148	43.2	34.1	33.6	16.8182	22.4	30.25
NSC	chr2	115464159	115464659	BC052040	-117306	0.696742	24.6	-22.3	-38.3	7	18.5	39
NSC	chr2	132750709	132751209	Mcm8	-65181	0.701421	49.7	12.5	-17.7
NSC	chr2	18316864	18317364	Dnajc1	75716	0.759505	9.4	-16.1	-12.6	0	1.5	0
NSC	chr2	5381897	5382397	Nudt5	-462886	0.838345	40.1	45.2	45.7	0.2	1	3.8
NSC	chr2	115857371	115857871	G630016G05Rik	-209604	0.785955	52.7	68.8	75.8	0.333333	0.666667	2.16667
NSC	chr2	150643094	150643594	Acss1	24896	0.761975	23.1	36.1	31.1	30	17	38
NSC	chr2	94088403	94088903	Mir670hg	176265	0.785756	36.1	47.2	56.7	5	9.25	25
NSC	chr2	91376859	91377359	Lrp4	-80421	0.762097	46.7	40.6	49.7	27.1667	15.6667	39.1667
NSC	chr2	121798975	121799475	Eif3j1	-229321	0.696457	-28.8	-54.5		41.8	38.2	46.2
NSC	chr2	59552744	59553244	Wdsub1	329612	0.776384	49.2	75.3	34.6	3.66667	0.333333	12
NSC	chr3	101014319	101014819	Ptgfrn	95597	0.797098	43.2	51.2	43.2	4.4	2.6	6.4
NSC	chr3	98317009	98317509	Phgdh	22710	0.79642	-12.1	16.3	15.4	24.5	25.75	38.75
NSC	chr3	88757492	88757992	Thbs3	-457444	0.729416	-18.6	22.1	19	0	1	1
NSC	chr3	40678333	40678833	Hspa4l	-67029	0.788283	54.2	30.6	32	52	50	76
NSC	chr3	101068098	101068598	Ptgfrn	41818	0.787667	43.2	23.1	25.1
NSC	chr3	4785087	4785587	1110015O18Rik	-13370	0.787508	-22.7	-42.9	-20.7	22.5	13	55.5
NSC	chr3	116129228	116129728	Cdc14a	294554	0.787336	-10.3	21.6	10.8	2.75	2.33333	2.75
NSC	chr3	116046988	116047488	Vcam1	82450	0.781032	25.5	21.1	33.6	17.6667	21.8	27.8333
NSC	chr3	101102029	101102529	Ptgfrn	7887	0.785562	34.1	34.6	42.7	11	9	27.5
NSC	chr3	137892299	137892799	Dapp1	89000	0.785223	40.1	19	-16.2
NSC	chr3	79129142	79129642	Ppid	-461996	0.720571	64.3	72.8	75.8	17.3333	20.8	41.8
NSC	chr3	126464266	126464766	Camk2d	-132434	0.722153	-10.6	-16.7	-17.7	30	81.5	69
NSC	chr3	145628566	145629066	Gm17501	-21496	0.720562	15	18.9	25.5	18.8	34.6	48
NSC	chr3	75925614	75926114	Golim4	31085	0.726463	56.2	44.2	27.5	10	4	17
NSC	chr3	145750143	145750643	Ddah1	-8298	0.79169	11.5	37.6	35.6	34.7143	32	67.8571
NSC	chr3	5224841	5225341	Pex2	351157	0.784446	35	51.7	34.6
NSC	chr3	88980800	88981300	Thbs3	-234136	0.795572	-12.6	7.7	-12.6	9	9.33333	60.6667
NSC	chr3	97993165	97993665	Notch2	-20122	0.782296	20.5	27.5	21	2.33333	11	45.5
NSC	chr3	66251824	66252324	Veph1	44763	0.789285	55.2	30.6	31.1	29.2222	47.5556	68.7778
NSC	chr3	121686373	121686873	Abcd3	128592	0.781653	12.4	-23.7	9.2	1	0	10
NSC	chr3	101111117	101111617	Atp1a1	493340	0.790338	-25.7	-18.4		26.9	37.2857	37.6
NSC	chr3	126541894	126542394	Camk2d	-54806	0.71981	-32.3	-13.6	-14.2	53	44	50
NSC	chr3	101071166	101071666	Ptgfrn	38750	0.896046	38.6	32.6	25.1	1.33333	2.5	4
NSC	chr3	66194106	66194606	Ptx3	-25530	0.872902	14.2	23.6	28	13	16	22
NSC	chr3	101068671	101069171	Ptgfrn	41245	0.926023	43.2	23.1	25.1	0.75	1	0.25
NSC	chr3	101069197	101069697	Ptgfrn	40719	0.883054	38.6	23.1	25.1	11.5	6.5	59.5
NSC	chr3	101070571	101071071	Ptgfrn	39345	0.938472	38.6	32.6	25.1	0.4	2.8	7.4
NSC	chr3	101047864	101048364	Ptgfrn	62052	0.91735	40.6	29.1	21
NSC	chr3	115660984	115661484	S1pr1	53821	0.84506	27.1	-23.7	-24.4
NSC	chr3	132880749	132881249	Gstcd	210741	0.694725	17.4	-16.1	-20.7	38.3636	35.3636	44.8182
NSC	chr3	153738395	153738895	Rabggtb	174321	0.695463	17	-36.8	10.4	16	20.5	22
NSC	chr3	98319071	98319571	Phgdh	20648	0.918665	-9.8	16.3	15.4	18
NSC	chr3	98105010	98105510	Phgdh	234709	0.972376	-11.9	19.5	21.1	0.5	0	10
NSC	chr3	98024522	98025022	Phgdh	315197	0.951799	-24.7	10.9	45.7	0.0909091	0.363636	0.727273
NSC	chr3	98054661	98055161	Phgdh	285058	0.912443	12.2	-11.6	36.6	13.25	13.1429	40.5
NSC	chr3	98050978	98051478	Phgdh	288741	0.887559	12.2	-18.6	36.6	6.875	3	14.875
NSC	chr3	98063921	98064421	Phgdh	275798	0.840973	-14.6		31.1	0	0.4	1.16667
NSC	chr3	98038633	98039133	Phgdh	301086	0.942138	-15.2	-13.6	36.6	0.571429	1.42857	35.8
NSC	chr3	127705495	127705995	Tifa	-84167	0.695166	-17.3	11	-13.4	2.25	1.33333	0.583333
NSC	chr3	57534406	57534906	Wwtr1	41254	0.952502	42.2	25	19	19	45	52.6667
NSC	chr3	57535006	57535506	Wwtr1	40654	0.869454	42.2	25	20	62.8889	65	80.3333
NSC	chr3	57542966	57543466	Wwtr1	32694	0.855962	40.1	28.6	32.1
NSC	chr3	116104185	116104685	Vcam1	25253	0.88473	28.1	28.1	33.6
NSC	chr3	5415020	5415520	Pex2	160978	0.700447	16.8	26.1	10.5	3.81818	6.63636	19.8182
NSC	chr3	98178342	98178842	Phgdh	161377	0.837908	41.6	32.6	35.6	31.25	28.5	77
NSC	chr3	127694979	127695479	Tifa	-94683	0.699141	-13.2	-9.8	-19.2			0
NSC	chr3	116399673	116400173	Frrs1	-459643	0.698632	-13.2	25	9.2	0.777778	1	3.11111
NSC	chr3	88758042	88758542	Thbs3	-456894	0.840949	-18.6	22.1	21.4	1.66667	0	4
NSC	chr3	88983726	88984226	Thbs3	-231210	0.847273	14.1	10.2	-12.6	0.2	10.8	47
NSC	chr3	115695159	115695659	Gm9889	-19741	0.699562	-13.7	-12.6	13.9	28	34.25	47.5
NSC	chr3	145628566	145629066	Ddah1	-129875	0.879613	41.7	53.2	39.6	18.8	34.6	48
NSC	chr3	137785213	137785713	Dapp1	196086	0.860751	14.8	18.4	-41.9
NSC	chr3	68516327	68516827	1110032F04Rik	-353008	0.688123	-19.2		-23.2	44.125	55.125	66.3333
NSC	chr3	121490904	121491404	F3	-232382	0.687988	22.1	35.6	45.7	28.5	29	45
NSC	chr3	62327839	62328339	Arhgef26	-10687	0.881131	16.9	-13.3	17.9
NSC	chr3	68595542	68596042	1110032F04Rik	-273793	0.886907	30.6	-10.6	-20.4	13.6667	19.8333	35.3333
NSC	chr3	126397419	126397919	Camk2d	-199281	0.687595	17.4		-5.9	38.5	39.5	56
NSC	chr3	68513767	68514267	1110032F04Rik	-355568	0.85397	-16.1	-25.2	-23.2
NSC	chr3	137785213	137785713	Trmt10a	-358074	0.688602	62.3	48.6	54.7
NSC	chr3	126541030	126541530	Camk2d	-55670	0.877812	-32.8	-13.6	-14.2	61.5	45	78.6667
NSC	chr3	40674893	40675393	Hspa4l	-70469	0.897423	50.2	33.1	30.1
NSC	chr3	131182094	131182594	Hadh	89757	0.890398	-45.4	-23.7	-43.9	0	1.4	19.8
NSC	chr3	116128462	116128962	Cdc14a	295320	0.692724	-10.3	21.6	10.8	2.58333	4.54545	27
NSC	chr3	137785213	137785713	H2afz	-79023	0.919197	50.2	31.4	26.6
NSC	chr3	137785812	137786312	H2afz	-78424	0.876378	50.2	31.4	26.6	22.5	100	20
NSC	chr3	19828763	19829263	Gyg	326103	0.913877	-20.2			28	16.6667	0
NSC	chr3	88756218	88756718	Syt11	16522	0.693592	50.2	41.7	47.2	14	17.5	35.8333
NSC	chr3	121327369	121327869	Abcd3	487596	0.69348	52.2	36.1	35.1	29	42.8333	72.2
NSC	chr3	127463717	127464217	Larp7	89382	0.849066	72.3	57.2	41.2	0.384615	1.46154	1.92308
NSC	chr3	127463124	127463624	Larp7	89975	0.850288	72.3	57.2	41.2	5.5	5.3	7.11111
NSC	chr3	121240272	121240772	F3	-483014	0.84982	13.5	13		1	1.33333	0
NSC	chr3	19847561	19848061	Gyg	307305	0.853718	-13.2	18		60.8	57.2	80.8
NSC	chr3	19848196	19848696	Gyg	306670	0.920123	-13.2	18		0	2.5	17.5
NSC	chr3	19848827	19849327	Gyg	306039	0.899626	-13.2	18
NSC	chr3	137785812	137786312	Dapp1	195487	0.80952	14.8	22.5	-41.9	22.5	100	20
NSC	chr3	126383211	126383711	Camk2d	-213489	0.711999	-10.6	-29.8	17.5	18.5	17.6667	56.2
NSC	chr3	79575555	79576055	Ppid	-15583	0.713285	11.4	-8.6	-20.3			4
NSC	chr3	101592833	101593333	Atp1a1	11624	0.713049	31.6	52.2	17.9	55.75	66	82.5
NSC	chr3	40678333	40678833	Plk4	-121367	0.813032	46.2	14.5	-11	52	50	76
NSC	chr3	4743902	4744402	1110015O18Rik	-54555	0.813105	-22.7		-15.6	14	9	11.5
NSC	chr3	40527942	40528442	Plk4	-271758	0.812504	75.8	68.8	46.2	13	30	14.3333
NSC	chr3	68823761	68824261	1110032F04Rik	-45574	0.814034	63.3	33.6	30.6	9.25	7.6	74
NSC	chr3	98050463	98050963	Phgdh	289256	0.810385	12.2	-18.6	36.6	42.625	57.2	62.2
NSC	chr3	121687063	121687563	Abcd3	127902	0.711781	11.3	-23.7	9.2	79	93	63
NSC	chr3	121620727	121621227	F3	-102559	0.711765	69.3	52.2	56.7	4.66667	0.666667	11.6667
NSC	chr3	98104268	98104768	Phgdh	235451	0.716071	-11.9	19.5	21.1	78.5	84.125	87.75
NSC	chr3	127463124	127463624	Zgrf1	-90114	0.798378	72.3	57.2	41.2	5.5	5.3	7.11111
NSC	chr3	101522353	101522853	Atp1a1	82104	0.805851	55.2	51.2	39.1	5.66667		81
NSC	chr3	115695159	115695659	S1pr1	19646	0.802896	-13.7	-17.6	13.9	28	34.25	47.5
NSC	chr3	127130330	127130830	Larp7	422769	0.827605	-23.7		22.5
NSC	chr3	40678857	40679357	Hspa4l	-66505	0.827908	54.2	30.6	32	16.5	11.5	25
NSC	chr3	75925049	75925549	Golim4	31650	0.828725	56.2	44.2	27.5	0	0	1
NSC	chr3	145681320	145681820	Ddah1	-77121	0.833606	44.2	52.7	48.2	3.125	1.5	49.625
NSC	chr3	145628566	145629066	Cyr61	21169	0.834732	20	18.9	25.5	18.8	34.6	48
NSC	chr3	101518687	101519187	Atp1a1	85770	0.8329	58.7	51.2	39.1	3.16667	2.83333	45.2
NSC	chr3	88756218	88756718	Thbs3	-458718	0.83133	-18.6	22.1	19.3	14	17.5	35.8333
NSC	chr3	57533777	57534277	Wwtr1	41883	0.829974	42.2	25	18.5	56.2222	74.375	89.4
NSC	chr3	121469826	121470326	Abcd3	345139	0.703671	40.1	32.6	45.7	42	47.5	48
NSC	chr3	121790369	121790869	Abcd3	24596	0.831326	19.5	34.1	12.3	7.66667	4.8	11.6667
NSC	chr3	144545951	144546451	Hs2st1	24015	0.816764	52.2	44.7	27.1	1.5	0	3
NSC	chr3	40678857	40679357	Plk4	-120843	0.818829	46.2	14.5	-11	16.5	11.5	25
NSC	chr3	84452846	84453346	Fbxw7	-362480	0.819569	-19.3	-24.7		1.75	2.5	37.75
NSC	chr3	98318538	98319038	Phgdh	21181	0.81491	-9.8	16.3	15.4	64.4	74.8	74.2
NSC	chr3	146374471	146374971	Gng5	-125114	0.707385	39.1	37.6	36.1
NSC	chr3	66194106	66194606	Veph1	102481	0.820382	29.6	-15.8	-6.2	13	16	22
NSC	chr3	4546080	4546580	1110015O18Rik	-252377	0.820762	20.3	-27.2	-25			3.5
NSC	chr3	5350150	5350650	Pex2	225848	0.7069	32.1	37.6	9.2	0	0	0
NSC	chr3	104578349	104578849	Rhoc	-210434	0.743699	-21.7	-25.2	12.5
NSC	chr3	145684150	145684650	Ddah1	-74291	0.735288	44.2	48.2	48.2	55.25	58.625	74.375
NSC	chr3	98020259	98020759	Phgdh	319460	0.734177	-24.7	10.9	43.2	36	35.8333	57
NSC	chr3	40674893	40675393	Plk4	-124807	0.760689	44.2	23.6	-8.3
NSC	chr3	127130330	127130830	Zgrf1	-422908	0.733193	-23.7		22.5
NSC	chr3	121240272	121240772	Cnn3	-186018	0.737132	28.6	-10.2	-12.6	1	1.33333	0
NSC	chr3	68824364	68824864	1110032F04Rik	-44971	0.765233	63.3	33.6	30.6	1.6	0.8	4.2
NSC	chr3	137833059	137833559	H2afz	-31177	0.778419	24.6	23.1	-8.5
NSC	chr3	131072561	131073061	Hadh	199290	0.765251	25.6	22	-25.2	4.2	0	6
NSC	chr3	19957930	19958430	Gyg	196936	0.734409	25.1	36.1	35.1
NSC	chr3	68584100	68584600	1110032F04Rik	-285235	0.924207	29.6	-16.6	-25.2	2.25	2.25	4.66667
NSC	chr3	121686373	121686873	F3	-36913	0.763605	51.7	42.2	26.1	1	0	10
NSC	chr3	137977605	137978105	Mttp	153522	0.737692	71.3	62.3	68.3	9	15.5	10
NSC	chr3	86105942	86106442	Rps3a1	36476	0.733112	-8.5	-9.6	-28.8
NSC	chr3	131135410	131135910	Hadh	136441	0.751463	12		-30.3	7.27273	10.2727	17.7273
NSC	chr3	19827918	19828418	Gyg	326948	0.730585	-20.2		-13.9	83	69	85
NSC	chr3	97993165	97993665	Phgdh	346554	0.758601	-15.1	19.5	46.7	2.33333	11	45.5
NSC	chr3	90555930	90556430	S100a6	-56713	0.741342	48.7	35.1	47.7	0	36	16.5
NSC	chr3	84540870	84541370	Fbxw7	-274456	0.752647	-14.7	-11.8	-12.6	28.6667	29.5	46.5
NSC	chr3	68407916	68408416	1110032F04Rik	-461419	0.73128	-15.8		-15.6	23	16
NSC	chr3	144550611	144551111	Hs2st1	19355	0.761414	36.1	44.7	30.6	13.4	13	42.8
NSC	chr3	137833059	137833559	Dapp1	148240	0.744424	10.2	-14.8	-32.8
NSC	chr3	107741244	107741744	Gstm5	-154359	0.734062	51.7	53.2	40.6
NSC	chr3	40527942	40528442	Hspa4l	-217420	0.77831	85.9	68.3	55.7	13	30	14.3333
NSC	chr3	121327369	121327869	F3	-395917	0.757634	46.2	60.2	68.8	29	42.8333	72.2
NSC	chr3	130838901	130839401	Hadh	432950	0.769285	64.3	60.7	57.7	3.76923	1.8	16.3
NSC	chr3	121469826	121470326	F3	-253460	0.740054	23.1	42.2	49.2	42	47.5	48
NSC	chr3	131181528	131182028	Hadh	90323	0.753935	-45.4	-23.7	-43.9	16.6667	13.5	38.4286
NSC	chr3	133052000	133052500	Gstcd	39490	0.731704	-12.6	-21.8	-27.8
NSC	chr3	84453351	84453851	Fbxw7	-361975	0.759697	-19.3	-24.7		42	45.7143	54.7143
NSC	chr3	126384621	126385121	Camk2d	-212079	0.753428	-10.6		8.3	22.875	15.5	38.375
NSC	chr3	115660984	115661484	Gm9889	-53916	0.732604	27.1	-23.7	-24.4
NSC	chr3	88758042	88758542	Syt11	14698	0.745819	46.7	30.6	40.1	1.66667	0	4
NSC	chr3	101411147	101411647	Atp1a1	193310	0.738665	-24.2	-33.8	-27.8	1.33333	0.666667	17
NSC	chr3	98038129	98038629	Phgdh	301590	0.772806	-15.2	-13.6	36.6	14	16.7143	58.625
NSC	chr3	137785213	137785713	Mttp	345914	0.750082	56.7	44.2	45.7
NSC	chr3	68434838	68435338	1110032F04Rik	-434497	0.732936	-27.8	-49.5	-25.2	33		81
NSC	chr3	137154353	137154853	Ddit4l	-469068	0.753774	39.6	11	14	0
NSC	chr3	127463717	127464217	Zgrf1	-89521	0.739119	72.3	57.2	41.2	0.384615	1.46154	1.92308
NSC	chr3	146375252	146375752	Gng5	-124333	0.733692	44.7	37.6	36.1	6.14286	5.57143	9.28571
NSC	chr4	102840834	102841334	Mier1	-278305	0.791	13.3	15.5		18.5	0	28.6667
NSC	chr4	154511727	154512227	Prdm16	124896	0.8094	63.8	53.7	53.2	12.75	16.25	14.75
NSC	chr4	150227438	150227938	Eno1	-9508	0.714731	54.7	39.1	32.1	64.5714	85.1667	82.5
NSC	chr4	41604744	41605244	Rpp25l	108523	0.693596	47.7	52.7	26.4	10.75	10.5	21.25
NSC	chr4	135298114	135298614	Srrm1	54850	0.791057	-8.3	28.1	15	3	10	1.66667
NSC	chr4	100974565	100975065	Ak4	-444473	0.723331	-47.9		-16.7	1.90909	2.57143	13.5
NSC	chr4	154949558	154950058	Hes5	-11114	0.890969	60.7	37.1	26
NSC	chr4	24793751	24794251	Klhl32	57085	0.736984	38.1	11.9	31.6	16	12.2	21
NSC	chr4	154503269	154503769	Gm13111	-134057	0.768674	65.3	51.2	56.7	1.6	1.25	4
NSC	chr4	32939915	32940415	Rragd	-42832	0.76309	-8.9	19.5	43.2	7.28571	10.7143	22.8571
NSC	chr4	154595357	154595857	Prdm16	41266	0.712084	51.2	44.7	26.1	37.6	48	75.3333
NSC	chr4	130055832	130056332	Snrnp40	-304049	0.703466	-50		-42.9	15.6667	40.5	30.5
NSC	chr4	62275107	62275607	Pole3	249657	0.722416	-48.9	-56		1	0	2
NSC	chr4	89663347	89663847	Dmrta1	-24600	0.693504	32.6	25.1	19
NSC	chr4	98662152	98662652	Usp1	-261407	0.834621	-18.6		-31.8	28	24	69
NSC	chr4	102976243	102976743	Mier1	-142896	0.77524	41.2	38.6	40.1	0	0	0
NSC	chr4	111596619	111597119	Spata6	-123140	0.723089	-40.4	-51.5		16.4	32	80.2
NSC	chr4	135656223	135656723	Rpl11	396898	0.693114	-61.1	-47.9	-45.9	58.6667	67.3333	81.3333
NSC	chr4	98581536	98582036	Usp1	-342023	0.73324	12.5		-25.7	14.125	22.2222	28.2222
NSC	chr4	111690992	111691492	Spata6	-28767	0.805146	25	17	-6.6
NSC	chr4	143278968	143279468	Pdpn	20346	0.843076	24	28	14.9	56.5	16
NSC	chr4	142828944	142829444	Pdpn	470370	0.868551	-47.9	-24.7	-38.8	0.3	1	2.8
NSC	chr4	143279553	143280053	Pdpn	19761	0.935612	24	28	17.4	0		0
NSC	chr4	32889240	32889740	Rragd	-93507	0.794833	44.6	37	43.7	1.33333	4.33333	23.7
NSC	chr4	98511276	98511776	Usp1	-412283	0.719594	15.5	33.6	8.9	38.5	28.25	36
NSC	chr4	25761954	25762454	Fut9	37799	0.737209	-9.5	9	-7.2	14.3333	8.66667	31.3333
NSC	chr4	84566081	84566581	Cntln	-317977	0.758433	-21.2		-12	15.875	25	32.375
NSC	chr4	143280087	143280587	Pdpn	19227	0.891036	24	28	17.4	91.3333	82.6667	86.3333
NSC	chr4	154602352	154602852	Prdm16	34271	0.719102	45.7	42.2	14.8	23.5556	39.1667	47.8333
NSC	chr4	154512474	154512974	Prdm16	124149	0.935257	63.8	53.7	53.2	0.0833333	1.18182	1.27273
NSC	chr4	154599879	154600379	Prdm16	36744	0.921345	40.6	43.2	19.5	0.166667	1.25	2
NSC	chr4	154585757	154586257	Prdm16	50866	0.714202	62.3	54.7	35.6	18.5294	23.7647	33.6471
NSC	chr4	109234940	109235440	Eps15	-45084	0.701188	38.1	32.1	18	82.5	78.5	88
NSC	chr4	143294252	143294752	Pdpn	5062	0.759573	52.7	26.6	22.5	68.75	75.625	83.75
NSC	chr4	24415007	24415507	Mms22l	-81204	0.747804	22	16.3	-10.8	76.5	83.5	76.5
NSC	chr4	101008217	101008717	Raver2	-60570	0.734923	60.2	19	21.5	5	12	12.4
NSC	chr4	139024333	139024833	Akr7a5	-286160	0.837507	29.6	15.3	33.1	17.25	32.75	29.75
NSC	chr4	154396565	154397065	Prdm16	240058	0.914075	57.2	64.8	48.2	16.8	25.75	66.8
NSC	chr4	154506726	154507226	Prdm16	129897	0.881938	64.8	51.2	56.7	0.266667	2.57143	1.58333
NSC	chr4	154502739	154503239	Prdm16	133884	0.900551	65.3	54.2	56.7	6.5	7.5	30.5
NSC	chr4	154503269	154503769	Prdm16	133354	0.901676	65.3	51.2	56.7	1.6	1.25	4
NSC	chr4	154496947	154497447	Prdm16	139676	0.884492	65.3	57.7	56.7			40
NSC	chr4	154543097	154543597	Prdm16	93526	0.841212	62.3	51.7	25.1
NSC	chr4	154549966	154550466	Prdm16	86657	0.840441	59.7	51.7	25.1	2.05	0.25	2.3
NSC	chr4	154594715	154595215	Prdm16	41908	0.798022	51.2	44.7	26.1	0.833333	1.94444	2.85714
NSC	chr4	58326738	58327238	Lpar1	226305	0.702303	-9.7	26.1	26.6	3	6.8	3.6
NSC	chr4	154577661	154578161	Gm13111	-59665	0.69415	60.7	60.7	34.6
NSC	chr4	97584397	97584897	E130114P18Rik	193401	0.808458	65.3	54.7	41.6	0	1	2.88889
NSC	chr4	63186203	63186703	Col27a1	-28958	0.718113	14.8	18.5	15.5	5.41667	5	10.25
NSC	chr4	97582920	97583420	E130114P18Rik	194878	0.791747	65.3	54.7	41.6	0.285714	0.714286	3.71429
NSC	chr4	15727016	15727516	Nbn	-230700	0.774861	7.2	-25.7
NSC	chr4	56829418	56829918	Tmem245	117761	0.791954	-13.6	21.5	18	9.42857	7.71429	39.1429
NSC	chr4	154396565	154397065	Gm13111	-240761	0.793786	58.2	64.8	48.2	16.8	25.75	66.8
NSC	chr4	41522233	41522733	Sigmar1	218876	0.69486	45.7	46.2	57.2
NSC	chr4	142897908	142898408	Pdpn	401406	0.793765	-41.9	-31.8		22	25.2	26.4
NSC	chr4	98099388	98099888	Patj	-296147	0.730904	22.5	35.6	33.1
NSC	chr4	98107889	98108389	Patj	-287646	0.782947	25.1	39.6	26.1	0	0
NSC	chr4	154496947	154497447	Gm13111	-140379	0.746113	66.8	56.7	56.7			40
NSC	chr4	141649187	141649687	Efhd2	225483	0.822921	-20.8	-15.6	-24.3	26.2	44.6667	55.3333
NSC	chr4	154471740	154472240	Prdm16	164883	0.823377	73.8	67.8	54.7	2	3.14286	3
NSC	chr4	41604744	41605244	Cntfr	90459	0.735975	35.1	51.2		10.75	10.5	21.25
NSC	chr4	103180260	103180760	Slc35d1	34374	0.715544	11.2	-8.3	12.3	5.5	3.5	12.375
NSC	chr4	58725611	58726111	Ptgr1	261217	0.766835	-40.9	-34.8	-22.2	6.57143	12.2857	35.5714
NSC	chr4	99385357	99385857	Itgb3bp	443511	0.745517	38.1	44.2	44.2	1.9	2.1	3.2
NSC	chr4	98672520	98673020	Usp1	-251039	0.822683	-15.2		-25.8	27	33	57.3333
NSC	chr4	57919675	57920175	Txn1	36486	0.78229	28.5	10.5	18.8	3	0	2
NSC	chr4	84523100	84523600	Cntln	-360958	0.845401		-10.6	-14.3		7	54
NSC	chr4	84523638	84524138	Cntln	-360420	0.868892		-10.6	-14.3	0	0	4
NSC	chr4	154599879	154600379	Gm13111	-37447	0.782585	40.6	43.2	19.5	0.166667	1.25	2
NSC	chr4	41522233	41522733	Cntfr	172970	0.857976	63.8	64.8
NSC	chr4	142900725	142901225	Pdpn	398589	0.782631	-41.9	-31.8		15.5556	27.2222	44.8889
NSC	chr4	100707126	100707626	Raver2	-361661	0.73157	56.7	61.8	43.7	10
NSC	chr4	97669754	97670254	E130114P18Rik	108044	0.705555	-23.7	11.3	10.6
NSC	chr4	154556294	154556794	Prdm16	80329	0.803125	60.7	59.7	27.1	33.625	46	38.5556
NSC	chr4	57561008	57561508	Txn1	395153	0.783555	-29.8	-6.8	-11.3	45.6667	56.5	44.6
NSC	chr4	154577661	154578161	Prdm16	58962	0.815833	60.7	60.7	34.6
NSC	chr4	132034195	132034695	Rcc1	311305	0.727138	-23.7	-33.3	-17.6	0	1	1
NSC	chr4	134975241	134975741	Srrm1	377723	0.771577	39.1	49.2
NSC	chr4	154511727	154512227	Gm13111	-125599	0.707625	63.3	53.7	53.2	12.75	16.25	14.75
NSC	chr4	128737058	128737558	Ak2	-255915	0.892728	-23.2		-19.7	0.5	0	0.666667
NSC	chr4	53317367	53317867	Fsd1l	-313853	0.729164	30.1	42.7	39.1
NSC	chr4	32860117	32860617	Rragd	-122630	0.687672	25.6	37.6	55.7	14
NSC	chr4	154585757	154586257	Gm13111	-51569	0.687649	62.3	54.7	32.1	18.5294	23.7647	33.6471
NSC	chr4	24249108	24249608	Mms22l	-247103	0.801686	48.2	56.7	8.3	25.2	25.6	55.4
NSC	chr4	154502739	154503239	Gm13111	-134587	0.760917	65.3	54.2	56.7	6.5	7.5	30.5
NSC	chr4	45085604	45086104	Exosc3	234749	0.730076	50.2	44.2	68.3	9.72727	15.8182	23.3636
NSC	chr4	116841762	116842262	Rps8	314120	0.77875	47.7	63.8	71.3	19.6	38.2	93.75
NSC	chr4	41612665	41613165	Cntfr	82538	0.765484	29.6	51.7	41.6	21.6667	35	53
NSC	chr4	135656223	135656723	Srsf10	-199597	0.736128	-33.3	-31.8	-33.4	58.6667	67.3333	81.3333
NSC	chr4	154540753	154541253	Prdm16	95870	0.707175	63.8	51.7	27.5	2.66667	4.94118	6.52941
NSC	chr4	100996077	100996577	Raver2	-72710	0.781577	50.2	19.5	13.9	6	4	18
NSC	chr4	154549966	154550466	Gm13111	-87360	0.707102	59.7	51.7	25.1	2.05	0.25	2.3
NSC	chr4	98436609	98437109	Usp1	-486950	0.756129	24		13.2
NSC	chr4	100735869	100736369	Raver2	-332918	0.691558	49.2	51.7		1	0.5	1.3
NSC	chr4	25626730	25627230	Fut9	173023	0.878341	34.1	31.1	39.6	0	0	14
NSC	chr4	25464597	25465097	Fut9	335156	0.843688	42.2		42.2
NSC	chr4	25768570	25769070	Fut9	31183	0.884683	-9.9	-11.1	-8.4	0	3.33333	6.5
NSC	chr4	41577275	41577775	Cntfr	117928	0.763547	63.3	52.7
NSC	chr4	156070801	156071301	AW011738	-132232	0.742875	12.5	-18.2	-13.4	61.3333	54.3333	61
NSC	chr4	154506726	154507226	Gm13111	-130600	0.725225	64.8	51.2	56.7	0.266667	2.57143	1.58333
NSC	chr4	154586278	154586778	Gm13111	-51048	0.704477	62.3	48.2	32.1	17.6667	25.0833	36.3333
NSC	chr4	41686031	41686531	Cntfr	9172	0.804282		-20.9
NSC	chr4	100974565	100975065	Raver2	-94222	0.756191	-25.9	-28.7	-24.8	1.90909	2.57143	13.5
NSC	chr4	99353070	99353570	Itgb3bp	475798	0.828325	61.8	53.7	57.2	1	0.833333	3.83333
NSC	chr4	154603548	154604048	Prdm16	33075	0.776296	45.7	42.2	14.8	2.42857	2.85714	4.85714
NSC	chr4	84631891	84632391	Cntln	-252167	0.750549	-27.3
NSC	chr4	57738684	57739184	Txn1	217477	0.79898	21.5	21	9.9	2.16667	0.333333	1.16667
NSC	chr4	81253009	81253509	Mpdz	189556	0.739071	-27.7	-27.3		48.3333	51	55.3333
NSC	chr4	25634660	25635160	Fut9	165093	0.691901	36.1	30.1	39.6
NSC	chr4	154586278	154586778	Prdm16	50345	0.812149	62.3	48.2	35.6	17.6667	25.0833	36.3333
NSC	chr4	97585075	97585575	E130114P18Rik	192723	0.704265	65.3	56.2	41.6
NSC	chr4	55523033	55523533	Klf4	9192	0.73241	-9.7	17.3	-13.2	9	15	21
NSC	chr4	124570934	124571434	Utp11	122416	0.704084	-18.3	9.9	-11.9	2.16667	0	28.4
NSC	chr4	24847355	24847855	Ndufaf4	-50477	0.711224	-18.3	11.8	-15.8	6	16	55.5
NSC	chr4	154512474	154512974	Gm13111	-124852	0.842001	63.3	53.7	53.2	0.0833333	1.18182	1.27273
NSC	chr4	99574915	99575415	Itgb3bp	253953	0.768179	31.5	32.6	20.5	1.6	0	5.6
NSC	chr4	97281079	97281579	E130114P18Rik	496719	0.842022	26.1		25.6	0	0	3.5
NSC	chr4	24429025	24429525	Mms22l	-67186	0.824746	17	15.5	-9.3	1.16667	0.4	1.2
NSC	chr4	89650801	89651301	Dmrta1	-37146	0.845296	45.2	28.6	21	0.3	1.4	2.33333
NSC	chr4	109047136	109047636	Eps15	-232888	0.742397	-10.4	-7.3	9.5	29.3333	34	69.6667
NSC	chr4	98109459	98109959	Patj	-286076	0.690968	25.1	39.6	25.6	1.625	2.5	4.875
NSC	chr4	25465179	25465679	Fut9	334574	0.826936	42.2	9	40.1	0		45
NSC	chr4	139116083	139116583	Akr7a5	-194410	0.699945	26.6	54.7	51.2	0		8
NSC	chr4	150226812	150227312	Eno1	-10134	0.889876	54.7	39.1	32.1	7	0	5
NSC	chr4	98587627	98588127	Usp1	-335932	0.786503	9.3	18.5	-31.3
NSC	chr4	111597225	111597725	Spata6	-122534	0.755767	-40.4	-51.5		29.5	61	87
NSC	chr4	58471187	58471687	Lpar1	81856	0.799745	-7.8	-8.5	20.5	12	10.5	41
NSC	chr4	107766159	107766659	Magoh	-113345	0.78647	20.5	40.6	24.1	2.42857	8	28.5714
NSC	chr5	135258288	135258788	Hip1	286584	0.801908	-42.9	-37.8	-28.8	0.761905	0.6	0.7
NSC	chr5	140548822	140549322	Lfng	-58268	0.839316	82.4	64.8	59.2	15.6	22.8571	31.8571
NSC	chr5	32213629	32214129	Yes1	-397291	0.745136	11.5	36.6	-10.3	4	4.33333	15
NSC	chr5	104415280	104415780	BC005561	-92821	0.700764	-24.7	-18.8	-32.8	55.3333	60	73.3333
NSC	chr5	51409995	51410495	Ppargc1a	143676	0.736566	-14.4	-17.6	-23.4	0	0	4
NSC	chr5	146750241	146750741	Rpl21	-82398	0.760984	30.6	21.9	37.6	62	90.6667	81.3333
NSC	chr5	104442838	104443338	Pkd2	-16368	0.699301	19.5	9.3	12	4	11	21
NSC	chr5	148863231	148863731	Hmgb1	188135	0.838616	18	-12.7	24.6	1.22222	1.55556	7.11111
NSC	chr5	113084219	113084719	2900026A02Rik	78844	0.736362	63.8	45.7	22.6	79.5	57	88
NSC	chr5	104482791	104483291	BC005561	-25310	0.714287	27.5	22.9	24	13.4545	14.2727	43.6364
NSC	chr5	25616944	25617444	Actr3b	-142778	0.700101	17	23	17.9
NSC	chr5	51127405	51127905	Ppargc1a	426266	0.761526	24.1	17.5	13		40	85
NSC	chr5	114664620	114665120	Mlec	493306	0.710013	-26.3	-26.7	-15.1	16.1429	20.1429	42
NSC	chr5	37895908	37896408	Lyar	-324323	0.823534	-7.6	17	12	1	1.1	0.444444
NSC	chr5	51105367	51105867	Ppargc1a	448304	0.741625	28.6
NSC	chr5	104415280	104415780	Pkd2	-43926	0.73984	15.9	-7.7	17.5	55.3333	60	73.3333
NSC	chr5	25739252	25739752	Actr3b	-20470	0.815161	27.1	16.4	12.4	73.5	76	92
NSC	chr5	104375078	104375578	Pkd2	-84128	0.767604	39.1	-16.8	-10.5	6.75	1.25	31.5
NSC	chr5	30401108	30401608	Cenpa	-265527	0.710397	44.2	47.7	51.2	0	0	0
NSC	chr5	135244856	135245356	Fzd9	5941	0.741034	47.6	47.1	27.1	58.1111	54	74.8889
NSC	chr5	77123199	77123699	Rest	-142044	0.708025	16.8	-12.7	20	0	1	6
NSC	chr5	25697859	25698359	Actr3b	-61863	0.707413	-10.2	8.1	-6.3	30.1429	33.8571	68.1429
NSC	chr5	5496321	5496821	Steap1	252746	0.765649	67.3	75.8	68.3	55.6667	50.6667	59
NSC	chr5	25737733	25738233	Actr3b	-21989	0.820039	27.1	16.4	12.4
NSC	chr5	92893675	92894175	Sept11	-199490	0.707664	-33.8	-40.4	23
NSC	chr5	140543507	140544007	Lfng	-63583	0.816942	82.4	64.8	59.2	77.5	69	87.5
NSC	chr5	52428500	52429000	Pi4k2b	-312823	0.741462	19.5	-22.7	-13.2			38
NSC	chr5	25738489	25738989	Actr3b	-21233	0.816602	27.1	16.4	12.4	1	0	21.3333
NSC	chr5	114139129	114139629	Mmab	304648	0.708979	-23.2	-12.3	-20.3	8.27273	11.0909	20.0909
NSC	chr5	115404214	115404714	Msi1	-25220	0.81649	57.7	61.8	47.2	1.8	0.181818	0.166667
NSC	chr5	104237979	104238479	Pkd2	-221227	0.741273	34.1	17.3		2.14286	8.375	33.5714
NSC	chr5	30522298	30522798	Ost4	385240	0.821718	-36.3		-40.9	8.66667	20.2857	65.6667
NSC	chr5	3454209	3454709	Fam133b	-89373	0.708429	33.1
NSC	chr5	3289769	3290269	Cdk6	-53873	0.766642	16.8	-20.2	-13.7	0	1.16667	0
NSC	chr5	92703628	92704128	Sept11	-389537	0.708595	41.2	48.2	65.8	2.63636	2.90909	40.4545
NSC	chr5	92715268	92715768	Sept11	-377897	0.741395	39.6	45.2	62.3	1.4	3.7	11.4444
NSC	chr5	77056813	77057313	Rest	-208430	0.808358	56.2	37.6	31.6	1.66667		6.14286
NSC	chr5	134453470	134453970	Eln	293603	0.702185	8.7	14.4	-11.9	20	18	44
NSC	chr5	65129067	65129567	Rpl9	262114	0.737799	-18.2	-35.8	15.5	25.2857	10	40.1429
NSC	chr5	33698014	33698514	Fgfr3	-24041	0.836526	59.2	68.3	42.1	1.33333	0	4.75
NSC	chr5	3289258	3289758	Cdk6	-54384	0.713947	16.8	-20.2		8.33333	5.33333	39
NSC	chr5	25613898	25614398	Xrcc2	91649	0.762035	52.2	37.6	34.6	15	32	48.3333
NSC	chr5	25616944	25617444	Xrcc2	88603	0.701213	52.2	32.6	27.6
NSC	chr5	5509513	5510013	Cldn12	5086	0.806961	18.4	-18.7	14.8	1.25	4.75	18.25
NSC	chr5	148418931	148419431	Ubl3	133607	0.713548	-8.5	8.8	24.6	14	12.5556	41.7778
NSC	chr5	111446619	111447119	C130026L21Rik	-134691	0.711393	60.2	55.7	37.6	3	8.25	9.85714
NSC	chr5	117283940	117284440	Rfc5	104833	0.738881	9.5	8.5	-10.3	20.2857	21.5556	47
NSC	chr5	115373848	115374348	Msi1	-55586	0.811812	77.8	66.8	56.7
NSC	chr5	135253267	135253767	Hip1	291605	0.811783	-42.9	-33.8	-28.8	1.5	0.5	4.5
NSC	chr5	5509513	5510013	Steap1	239554	0.712542	61.3	70.3	70.8	1.25	4.75	18.25
NSC	chr5	77103565	77104065	Rest	-161678	0.763191	12	28.6	28.6			30
NSC	chr5	33704552	33705052	Fgfr3	-17503	0.83227	58.2	68.3	35.1	42	72
NSC	chr5	51451975	51452475	Ppargc1a	101696	0.712158	-16.8	-22.3	-30.8	100	83	93
NSC	chr5	33688060	33688560	Fgfr3	-33995	0.738451	70.8	73.3	50.2
NSC	chr5	104407779	104408279	Pkd2	-51427	0.77831	-6.2	-8.1	14.4	50	83	86
NSC	chr5	140542738	140543238	Lfng	-64352	0.906419	82.4	64.8	59.2	1	2.5	51.5
NSC	chr5	110117799	110118299	Pole	-168269	0.692876	-18.8	-52		80.6667	89	93.6667
NSC	chr5	25697859	25698359	Xrcc2	7688	0.788945	18.4	24	21.8	30.1429	33.8571	68.1429
NSC	chr5	140583923	140584423	Lfng	-23167	0.778226	60.2	53.2	48.7
NSC	chr5	51202034	51202534	Ppargc1a	351637	0.693061	23.4	-8.6	28.1
NSC	chr5	146592577	146593077	Rasl11a	-252243	0.723138	-13.6	-13.7	-20.2	4.25	4.5	8.25
NSC	chr5	114299346	114299846	Gltp	391339	0.789359	-29.3	12.3	18.8
NSC	chr5	3451224	3451724	Fam133b	-92358	0.692944	33.1
NSC	chr5	25638356	25638856	Xrcc2	67191	0.689504	46.2	26.6	28	26.6667	36.6667	48.6667
NSC	chr5	92811067	92811567	Sept11	-282098	0.721058	-17.1	9	23.6
NSC	chr5	129760994	129761494	Psph	26009	0.758001	30.6	18.5	13	81.3333	75.6667	85
NSC	chr5	30522298	30522798	Cenpa	-144337	0.782256	41.7	38.6	13.5	8.66667	20.2857	65.6667
NSC	chr5	115373266	115373766	Rplp0	-185950	0.753007	-27.9	-14.1	-20.7	6.6	6.9	7.4
NSC	chr5	77090450	77090950	Rest	-174793	0.782816	14.4	49.2	23.6	0.333333	0	0.333333
NSC	chr5	45595024	45595524	Fam184b	44227	0.727661	57.7	37.6	16	0	0	17
NSC	chr5	23845106	23845606	2700038G22Rik	-5240	0.791924	-10.9	31.1	11.8	19	17	42.6667
NSC	chr5	65129067	65129567	Rfc1	206322	0.79191	-12.7	15.4	11.7	25.2857	10	40.1429
NSC	chr5	104375078	104375578	BC005561	-133023	0.725308	10.9		-28.7	6.75	1.25	31.5
NSC	chr5	111512045	111512545	C130026L21Rik	-69265	0.689996	40.6	23.1	17	1.09091	1.27273	5.45455
NSC	chr5	3289258	3289758	Fam133b	-254324	0.725411	52.2	50.2	44.7	8.33333	5.33333	39
NSC	chr5	37895374	37895874	Lyar	-324857	0.786106	-7.6	17	-6.2	0.625	3.16667	0
NSC	chr5	115403678	115404178	Msi1	-25756	0.724997	57.7	61.8	47.2	3.26667	3.46667	4.53333
NSC	chr5	51169757	51170257	Ppargc1a	383914	0.725339	21.6	-13.8	18.5	18	35	39
NSC	chr5	21662991	21663491	Napepld	38104	0.726448	53.7	38.1	34.1
NSC	chr5	5496321	5496821	Cldn12	18278	0.784311	8.9	-25.8	-28.3	55.6667	50.6667	59
NSC	chr5	51412318	51412818	Ppargc1a	141353	0.785594	-14.4	-17.6	-25.7
NSC	chr5	75799957	75800457	Tmem165	-383672	0.78808	-20.8	-20.7	-17.6
NSC	chr5	77122071	77122571	Rest	-143172	0.756667	16.8	-12.7	20	0.625	0.625	5.25
NSC	chr5	134531536	134532036	Eln	215537	0.732572	-7.5	24.1	-30.8	31.1111	38.3333	47.7143
NSC	chr5	33705283	33705783	Fgfr3	-16772	0.919889	58.2	68.3	35.1	4.42857	18.6667	0
NSC	chr5	65128314	65128814	Rfc1	207075	0.689939	-12.7	15.4	12.8	24	28.5	43
NSC	chr5	33692336	33692836	Fgfr3	-29719	0.891127	66.8	65.3	46.7	0.952381	0.823529	1.88889
NSC	chr5	33703996	33704496	Fgfr3	-18059	0.903324	58.2	68.3	35.1	3.2	4.16667	9
NSC	chr5	33689258	33689758	Fgfr3	-32797	0.866691	70.8	68.8	50.2	0.888889	0.888889	2.33333
NSC	chr5	33689976	33690476	Fgfr3	-32079	0.873843	70.8	68.8	50.2	3.6	1.2	26.4
NSC	chr5	38090293	38090793	Lyar	-129938	0.776603	23.5	15.5	7	11	7	52.5
NSC	chr5	45627693	45628193	Fam184b	11558	0.798745	19	6.6	-16.6		0	0
NSC	chr5	92712564	92713064	Sept11	-380601	0.8592	41.1	45.2	63.8	39	90	93
NSC	chr5	146592577	146593077	Rpl21	-240062	0.799495	-23.2	-24.7		4.25	4.5	8.25
NSC	chr5	92792125	92792625	Sept11	-301040	0.772116	-18.6	28.6	39.1
NSC	chr5	92837260	92837760	Sept11	-255905	0.870634	-32.9	11.9	30.6	0.25	1.25	10.75
NSC	chr5	134531536	134532036	Rfc2	-50903	0.799347	50.7	51.2	45.7	31.1111	38.3333	47.7143
NSC	chr5	92843885	92844385	Sept11	-249280	0.84138	-32.9	-13.3	32.1	3.4	7.11111	9
NSC	chr5	134505695	134506195	Rfc2	-76744	0.841427	80.8	71.8	55.7	14	25	52.7143
NSC	chr5	92830860	92831360	Sept11	-262305	0.772669	-35.5	11.9	26	53.5	14	10
NSC	chr5	77102959	77103459	Rest	-162284	0.854456	12	32.6	28.6	25.6667	20.5	26
NSC	chr5	92682475	92682975	Sept11	-410690	0.781307	42.7	37.6	65.8	0		0
NSC	chr5	115373848	115374348	Rplp0	-185368	0.90632	-29.4	-17.7	-20.7
NSC	chr5	134505695	134506195	Eln	241378	0.759917	11.3	23	7.5	14	25	52.7143
NSC	chr5	115403678	115404178	Rplp0	-155538	0.842079	-30.8	-44.4	-32.8	3.26667	3.46667	4.53333
NSC	chr5	115404214	115404714	Rplp0	-155002	0.883534	-30.8	-44.4	-32.8	1.8	0.181818	0.166667
NSC	chr5	112942272	112942772	2900026A02Rik	220791	0.772546	-17.2	-32.3		15.6	15.3	34.9
NSC	chr5	134453470	134453970	Rfc2	-128969	0.779463	29.1	21.1	43.2	20	18	44
NSC	chr5	114664620	114665120	Gltp	26065	0.753941	31.1	27.6	29.1	16.1429	20.1429	42
NSC	chr5	30521775	30522275	Ost4	385763	0.71645	-36.3		-40.9	50.8571	52.2857	70.2857
NSC	chr5	104415925	104416425	BC005561	-92176	0.716004	-24.7	-18.8	-32.8	0
NSC	chr5	30707501	30708001	Ost4	200037	0.698112	28.1	41.6	36.1	7.2	14.5	16.25
NSC	chr5	77056813	77057313	Hopx	38204	0.800287	35.1	32.1	34.6	1.66667		6.14286
NSC	chr5	104415925	104416425	Pkd2	-43281	0.75899	15.9	-7.7	17.5	0
NSC	chr5	33698563	33699063	Fgfr3	-23492	0.794685	58.2	68.3	42.1
NSC	chr5	105400877	105401377	Lrrc8c	-118343	0.730439	22.5	25.1	30.1	11.6	23.5	66.1667
NSC	chr5	21724749	21725249	Pmpcb	-12160	0.734544	43.1	26.6	32	0	0.75	0.375
NSC	chr5	65026760	65027260	Rfc1	308629	0.696012	12.5	37.1	45.7	44.8182	50.5455	57.2727
NSC	chr5	30522806	30523306	Ost4	384732	0.688799			-40.9	86.6667	68	47
NSC	chr5	3399779	3400279	Fam133b	-143803	0.781988	51.2	41.7	34.6	4.85714	4.85714	23.1429
NSC	chr5	3289769	3290269	Fam133b	-253813	0.753093	52.2	50.2	44.7	0	1.16667	0
NSC	chr5	77114997	77115497	Rest	-150246	0.688801	18.4	9.9	23.9	5.52941	5.05882	11.5294
NSC	chr5	98921550	98922050	Prkg2	115279	0.759359	35.5	37.6	25.6	8.66667	8	15
NSC	chr5	129761777	129762277	Psph	25226	0.941118	33.1	20	13	2.2	30.75	20
NSC	chr5	124176661	124177161	Rilpl1	354480	0.730389		-29.8		1.625	0.875	3.5
NSC	chr5	111529114	111529614	C130026L21Rik	-52196	0.772838	30.6	12.2	24.1	6.11111	7.88889	14.5556
NSC	chr6	134713792	134714292	Dusp16	78586	0.687663	51.2	40.1	49.7
NSC	chr6	146268316	146268816	Med21	-374012	0.688057				40.6	45	53
NSC	chr6	36777579	36778079	Ptn	33532	0.75257	25.5	38.1	25.5	0.2	0.4	5.8
NSC	chr6	72644517	72645017	Tcf7l1	144278	0.689081	84.4	79.8	80.3	27.75	25.25	49.75
NSC	chr6	36591177	36591677	Ptn	219934	0.688905	-21.8	-9.6	11.9
NSC	chr6	53268026	53268526	Creb5	-305097	0.954865	47.2	56.2	51.7
NSC	chr6	53430169	53430669	Creb5	-142954	0.859052	31.6	37.1	43.6	31.2	36.6	65.4
NSC	chr6	53267291	53267791	Creb5	-305832	0.870584	47.2	56.2	51.7
NSC	chr6	54338786	54339286	Fkbp14	254092	0.706146	-31.3	-13.6	-15.1	23.5	26.2	44.75
NSC	chr6	88648500	88649000	Mcm2	250030	0.765545	-24.4	-15.8	-19.2	80	89	100
NSC	chr6	53306069	53306569	Creb5	-267054	0.941964	40.1	65.8	44.6	1.2	2.25	13.25
NSC	chr6	119822957	119823457	Wnk1	215448	0.689996	-25.8		13.4	51	55.5	81.5
NSC	chr6	4599423	4599923	Peg10	-147632	0.687947	27.1	41.7	13.2	35.25	40.5	42.25
NSC	chr6	53289478	53289978	Creb5	-283645	0.932243	49.7	64.3	49.2	0.428571	1.28571	0.857143
NSC	chr6	36644806	36645306	Ptn	166305	0.752153	-18.8	-7	-10.3
NSC	chr6	87544850	87545350	Prokr1	45601	0.820737	32.6	31.1	11	2	3	31
NSC	chr6	53290045	53290545	Creb5	-283078	0.917875	49.7	64.3	49.2	0	0	4
NSC	chr6	53307310	53307810	Creb5	-265813	0.906729	38.6	65.8	41.2	65.5	63.6667	77.5
NSC	chr6	53556011	53556511	Creb5	-17112	0.8217	19.5	15.9	19.5	10.5714	8.57143	26.8571
NSC	chr6	53306633	53307133	Creb5	-266490	0.900709	40.1	65.8	44.6	0	1.66667	25.3333
NSC	chr6	53144078	53144578	Creb5	-429045	0.912288	27	29.1	41.7	0	4	3
NSC	chr6	119822220	119822720	Wnk1	216185	0.754157	-25.8	-25.2	13.4	0		0
NSC	chr6	91379768	91380268	Wnt7a	31351	0.741027	45.7	44.2	41.1	24	20.75	39.5
NSC	chr6	108648022	108648522	Bhlhe40	-12356	0.850353	-10.7	25	23.6	12.3333	11.6667	24.6667
NSC	chr6	91401505	91402005	Wnt7a	9614	0.825841	29.1	28.6	29.6
NSC	chr6	91379201	91379701	Wnt7a	31918	0.70606	45.7	44.2	41.1
NSC	chr6	134537657	134538157	Lockd	-391184	0.821792	22	45.7	32.6	12.4	12.6	14
NSC	chr6	88714690	88715190	Mcm2	183840	0.747704	-21.7	-18.2	-13.8	61.25	66	73.75
NSC	chr6	95535000	95535500	Suclg2	183596	0.759837	32.1	33.6	14.5	3	4.66667	7
NSC	chr6	17142902	17143402	Cav1	-163182	0.7619	63.3	52.2	59.7	22	40	43
NSC	chr6	94630924	94631424	Lrig1	68971	0.747339	42.6	56.2	38.1	33.4	52.8	75.6
NSC	chr6	94631462	94631962	Lrig1	68433	0.747486	42.6	56.2	38.1	46.6667	37.75	56
NSC	chr6	87545465	87545965	Prokr1	44986	0.868578	31.6	31.1	11			0
NSC	chr6	72719851	72720351	Tcf7l1	68944	0.701919	64.3	51.7	55.7	61.5	58	47
NSC	chr6	66398342	66398842	Mad2l1	-136875	0.758604	-50.5	-52	-43.4	51	71	75
NSC	chr6	94577934	94578434	Lrig1	121961	0.695173	13.5	-13.3	23	0	0	0
NSC	chr6	15640022	15640522	Mdfic	-80388	0.698719	14	15.4	-13.6	1.5	2.25	4.5
NSC	chr6	124694098	124694598	Gapdh	472119	0.74551	9.2	-5.9		59.3333	63.8571	87.5
NSC	chr6	36644284	36644784	Ptn	166827	0.746417	-18.8	-7	-10.3	12	12	31
NSC	chr6	72730385	72730885	Tcf7l1	58410	0.883189	55.7	49.7	37.1	0	0	0.875
NSC	chr6	72710845	72711345	Tcf7l1	77950	0.855515	66.8	57.7	58.2	48.3333	56.1111	50
NSC	chr6	72653416	72653916	Tcf7l1	135379	0.921565	82.9	80.8	81.4	7.71429	10.5	48.7778
NSC	chr6	91345956	91346456	Wnt7a	65163	0.747136	59.2	63.3	40.1
NSC	chr6	72667696	72668196	Tcf7l1	121099	0.745356	73.8	74.8	77.8	60.5	65.875	81.5
NSC	chr6	54126527	54127027	Scrn1	439605	0.85855	-37.8	-45.9	-31.8	0.6	0.4	24.2
NSC	chr6	54554348	54554848	Scrn1	11784	0.850309	43.7	21.5	24.1	0	0	0
NSC	chr6	134760300	134760800	Dusp16	32078	0.691494	44.7	21.9	48.7			100
NSC	chr6	17295101	17295601	Cav1	-10983	0.756089	20.5	-23.7	27.1
NSC	chr6	34084359	34084859	Akr1b3	232880	0.756191	-30.8	-38.9	-53	15.4	25.6	33.6
NSC	chr6	66419949	66420449	Mad2l1	-115268	0.755914	-54	-51	-26.7	72	69.1667	66.6667
NSC	chr6	134760906	134761406	Dusp16	31472	0.942373	44.7	21.9	48.7
NSC	chr6	134826002	134826502	Lockd	-102839	0.824681	48.7	38.6	44.7	22.2727	28.2727	53.0909
NSC	chr6	21803647	21804147	Tspan12	48618	0.829232	19.5	37.1	-12.8
NSC	chr6	33871769	33872269	Akr1b3	445470	0.827225	-27.2		-45.4	19	38	15
NSC	chr6	134537657	134538157	Dusp16	254721	0.826699		26	15.5	12.4	12.6	14
NSC	chr6	36746749	36747249	Ptn	64362	0.755703	26.6	31.6	38.1	77	90	84
NSC	chr6	53130648	53131148	Creb5	-442475	0.693744	9.4	17.5	43.7	0	3	5
NSC	chr6	36755708	36756208	Ptn	55403	0.832999	16	37.1	42.6	6	3	32
NSC	chr6	88647963	88648463	Mcm2	250567	0.885507	-24.4	-15.8	-19.2	3.4	0	31.6667
NSC	chr6	134760906	134761406	Lockd	-167935	0.855045	34.6	12.5	11
NSC	chr6	53294601	53295101	Creb5	-278522	0.832122	48.2	64.3	41.7		0
NSC	chr6	134761696	134762196	Dusp16	30682	0.832389	44.7	21.9	48.7	29.6667	31	29
NSC	chr6	34037660	34038160	Akr1b3	279579	0.702389	-22.7	-44.9
NSC	chr6	88715397	88715897	Mcm2	183133	0.891172	-21.7	-18.2	-13.8
NSC	chr6	127134541	127135041	Ccnd2	16257	0.692875	-14.6	20.5	12.4
NSC	chr6	134880040	134880540	Lockd	-48801	0.743597	58.2	55.7	41.6	1.5	2.5	35.5
NSC	chr6	53305356	53305856	Creb5	-267767	0.749809	40.1	65.8	44.6	75.5	60	95
NSC	chr6	66464411	66464911	Mad2l1	-70806	0.743603	-33.3	-54	-39.4
NSC	chr6	72652856	72653356	Tcf7l1	135939	0.832009	82.9	80.8	81.4	52.3333	56.1667	85.3333
NSC	chr6	53303987	53304487	Creb5	-269136	0.719076	41.7	65.8	44.6
NSC	chr6	95571533	95572033	Suclg2	147063	0.795648	35.1	29.1	25.5	9.66667	5.66667	22
NSC	chr6	53271614	53272114	Creb5	-301509	0.773252	47.2	56.7	51.7
NSC	chr6	54151843	54152343	Scrn1	414289	0.795964	-46.9	-50	-40.9	30.6667	51	67.3333
NSC	chr6	54555086	54555586	Fkbp14	37792	0.731856	7.9	12.8	-26.9	6.16667	3.83333	9
NSC	chr6	36755189	36755689	Ptn	55922	0.797919	16	37.1	42.6	2.125	0.333333	8.66667
NSC	chr6	95570869	95571369	Suclg2	147727	0.725923	35.1	29.1	25.5	66	68.75	68.5
NSC	chr6	66419424	66419924	Mad2l1	-115793	0.734978	-54	-51	-26.7
NSC	chr6	54338786	54339286	Scrn1	227346	0.792927	-11.2	-31.8	-8.8	23.5	26.2	44.75
NSC	chr6	53292866	53293366	Creb5	-280257	0.720501	48.2	64.3	41.7
NSC	chr6	54126527	54127027	Fkbp14	466351	0.721364	-51	-47.5		0.6	0.4	24.2
NSC	chr6	88416081	88416581	Ruvbl1	-49091	0.719971	20	26.1	15.4	15.8571	12.4286	38.4286
NSC	chr6	4677331	4677831	Peg10	-69724	0.786593	33.6	41.7	13.4	0	0	1
NSC	chr6	15378170	15378670	Mdfic	-342240	0.715569	29.1	12.5		8	9	21.25
NSC	chr6	134804836	134805336	Lockd	-124005	0.713696	50.7	43.2	21	11.3333	12	27.8333
NSC	chr6	54555086	54555586	Scrn1	11046	0.778402	44.2	21.5	24.6	6.16667	3.83333	9
NSC	chr6	4633174	4633674	Peg10	-113881	0.80748	42.6	-9.2	12.5	20
NSC	chr6	36775178	36775678	Ptn	35933	0.806757	18.5	38.1	25.4	2	8.2	28.2
NSC	chr6	15639319	15639819	Mdfic	-81091	0.726761	14	15.4	-13.6
NSC	chr6	86248940	86249440	Snrpg	-122349	0.770789	28	43.6	-10.2	0.294118	0.307692	1.38462
NSC	chr6	91346625	91347125	Wnt7a	64494	0.727089	59.2	63.3	40.1	1.6	1	9
NSC	chr6	4676785	4677285	Peg10	-70270	0.714359	33.6	41.7	13.4	22	19.6667	29.25
NSC	chr6	72731072	72731572	Tcf7l1	57723	0.715039	55.7	44.7	37.1	2.5	3.16667	5.16667
NSC	chr6	134761696	134762196	Lockd	-167145	0.803781	34.6	12.5	11	29.6667	31	29
NSC	chr6	34042276	34042776	Akr1b3	274963	0.778104	-22.7		-45.9	0	0	18
NSC	chr6	66458213	66458713	Mad2l1	-77004	0.712544	-46.9	-45.9	-29.3
NSC	chr6	6053918	6054418	Slc25a13	163005	0.712603	19	21.6	10	8.75	33.8333	38.8333
NSC	chr6	86248284	86248784	Snrpg	-123005	0.717424	28	43.6	-10.2	66	91	57
NSC	chr6	17142902	17143402	Cav2	-138032	0.80936	54.7	57.2	52.7	22	40	43
NSC	chr6	108426833	108427333	Bhlhe40	-233545	0.809325	76.3	75.3	62.8
NSC	chr6	4561094	4561594	Peg10	-185961	0.73609	43.6	16.2	-9.1	6.45455	8.27273	19.1818
NSC	chr6	33930469	33930969	Akr1b3	386770	0.715991	-16.6	-18.4	-41.9	0	0.4	0.8
NSC	chr6	72723955	72724455	Tcf7l1	64840	0.778571	59.2	49.7	53.7
NSC	chr6	5010537	5011037	Pon2	287586	0.782656	-9.2	-10.2	-26.8
NSC	chr6	134687956	134688456	Lockd	-240885	0.729574	43.7		53.2
NSC	chr6	36775924	36776424	Ptn	35187	0.787354	23.6	38.1	25.4	0	0	1.33333
NSC	chr6	66399077	66399577	Mad2l1	-136140	0.722184	-50.5	-52	-43.4	0
NSC	chr6	122532890	122533390	Apobec1	69304	0.724702	12.4	-16.7	-36.3	0.75	4	2.22222
NSC	chr6	4599932	4600432	Peg10	-147123	0.729291	27.1	41.7	13.2	20.5	40	54.5
NSC	chr6	54463614	54464114	Scrn1	102518	0.816408	-14.1	-13.3	24.5	5.33333	9.16667	33.8333
NSC	chr6	94681897	94682397	Lrig1	17998	0.708489	30.6	43.7	24.6	1	1	27.3333
NSC	chr6	72744083	72744583	Tcf7l1	44712	0.775872	59.2	53.7	22	5	3	32
NSC	chr6	134687956	134688456	Dusp16	104422	0.78907	43.7	50.2	58.7
NSC	chr6	6080431	6080931	Slc25a13	136492	0.723617	13.7	12.5	5.5	34	30	69
NSC	chr6	54463614	54464114	Fkbp14	129264	0.729551	10.2	-12.2	19	5.33333	9.16667	33.8333
NSC	chr6	72769276	72769776	Tcf7l1	19519	0.788346	15.5	36.6	25	17.3125	17.9375	51.25
NSC	chr6	124694098	124694598	Emg1	17830	0.779483	29.1	38.1	36.6	59.3333	63.8571	87.5
NSC	chr6	53308672	53309172	Creb5	-264451	0.791858	36.1	63.3	41.2	28.8333	31.6667	35.5
NSC	chr6	5992286	5992786	Slc25a13	224637	0.780826	53.2	42.2	31.6
NSC	chr6	54554348	54554848	Fkbp14	38530	0.740311	7.9	13	-27.8	0	0	0
NSC	chr7	65781462	65781962	Snrpa1	-278623	0.692881	56.2	62.3	60.2	6.66667	0	43.3333
NSC	chr7	105729245	105729745	Mrpl17	81592	0.731753	36.6	55.2	41.1
NSC	chr7	79531958	79532458	Rhcg	85449	0.698473	50.7	40.1	27.1	9	11.8	10.2
NSC	chr7	115645600	115646100	Sox6	200290	0.771688	34.1	41.1	12.5	0	1.5	2
NSC	chr7	4061764	4062264	9430041J12Rik	58714	0.691755	-19.2	-45.4	-35.8
NSC	chr7	73151278	73151778	A730056A06Rik	224246	0.732914	71.3	53.2	51.2	3.33333	6.66667	9
NSC	chr7	141281393	141281893	Rplp2	-166006	0.772251	31.6	16.4	18	43.5	79	46
NSC	chr7	73343821	73344321	Rgma	-31448	0.723295	9.6	-9.2	7.2		7	42
NSC	chr7	93007663	93008163	Fam181b	-71952	0.69039	51.7	40.1	-13.1
NSC	chr7	44893557	44894057	Rras	-124199	0.714967	28.1	22	-10.9	18.8	20.8	28
NSC	chr7	130091340	130091840	Fgfr2	175218	0.771088	32.1	24.6	34.1	45.5556	44.8889	52.1111
NSC	chr7	136991812	136992312	9430038I01Rik	418694	0.803105	6.6	13.2	-29.8	0.666667	2	36
NSC	chr7	100132288	100132788	P4ha3	-152981	0.736606	-21.7	-9.2	14.2
NSC	chr7	73141952	73142452	Rgma	-233317	0.727142	71.8	57.7	58.2	3.4	6.4	13.6
NSC	chr7	126845443	126845943	Hirip3	-16278	0.783822	33.1	25	36.6	23	23	38.4
NSC	chr7	129810087	129810587	Fgfr2	456471	0.756553	61.8	68.8	69.3	60.9	69	75
NSC	chr7	105479957	105480457	Rrp8	256377	0.73142	-25.3	-29.3	-32.8	5	0	12
NSC	chr7	130036639	130037139	Fgfr2	229919	0.699226	25.9	27		27.6667	34.6667	39.6667
NSC	chr7	44474328	44474828	Pold1	74237	0.746101	19.5	-11.7	-19	9	10.6667	11
NSC	chr7	136991285	136991785	9430038I01Rik	419221	0.715757	6.6	13.2	-29.8	22	32.5	56.5
NSC	chr7	79590062	79590562	Ticrr	-69883	0.691967	30.1	17.2	26	0.75	0	2.5
NSC	chr7	130216533	130217033	Fgfr2	50025	0.794362	49.7	34.1	15	45	46	47.5
NSC	chr7	136992328	136992828	9430038I01Rik	418178	0.791384	6.6	13.2	-29.8	41	47.875	87
NSC	chr7	79548961	79549461	Ticrr	-110984	0.748153	38.1	26.1	16.3	0	0
NSC	chr7	37724008	37724508	Zfp536	45494	0.695685	30.6	24.5	15.5	2.16667	2	5.5
NSC	chr7	62026644	62027144	Peg12	437616	0.876991				53.3333	31.3333	68
NSC	chr7	105728662	105729162	Mrpl17	82175	0.748016	36.6	58.2	41.1	11	14.6	24.8
NSC	chr7	112399371	112399871	Parva	-28084	0.857127	17	-14.7	-19.7	1	2	1.5
NSC	chr7	24326463	24326963	Xrcc1	-220279	0.693685	-27.7	12.3	-15.7	23.5714	26.75	30.2222
NSC	chr7	133759907	133760407	Dhx32	22628	0.792132	-11.6	-13.6	-8.3	0.533333	0.6	1.06667
NSC	chr7	129922265	129922765	Fgfr2	344293	0.872323	44.7	60.7	18.5	4.25	4	15.375
NSC	chr7	129801300	129801800	Fgfr2	465258	0.916761	68.3	67.8	68.8	18.1667	18.6667	34.6667
NSC	chr7	130257571	130258071	Fgfr2	8987	0.869372	21.3	38.6	11.3	24	24	35
NSC	chr7	130183882	130184382	Fgfr2	82676	0.902752	43.2	19.5	20.9	30		54
NSC	chr7	130206071	130206571	Fgfr2	60487	0.925349	26.6	29.6	15	1.5	0.625	4.125
NSC	chr7	130091883	130092383	Fgfr2	174675	0.894202	32.1	25	34.1	0.333333	0.333333	5.33333
NSC	chr7	116262472	116262972	Pik3c2a	180736	0.758254	9.6	-15.6	-24.7	0	0.5	6
NSC	chr7	130166189	130166689	Fgfr2	100369	0.791688	53.2	14.7	32.6	13.25	20.75	46.25
NSC	chr7	130168271	130168771	Fgfr2	98287	0.874636	53.2	14	32.6	14.4167	13.4	24.5
NSC	chr7	105728662	105729162	Tpp1	23323	0.721096	-27.7	-13.4	-13.4	11	14.6	24.8
NSC	chr7	130258254	130258754	Fgfr2	8304	0.854125	21.3	38.6	11.3	0
NSC	chr7	129962182	129962682	Fgfr2	304376	0.87251	49.7	51.7	43.7		5	9.75
NSC	chr7	130231152	130231652	Fgfr2	35406	0.875043	38.1	19.5	12.9
NSC	chr7	62027162	62027662	Peg12	437098	0.774401				51.8571	56.25	67.3333
NSC	chr7	73223076	73223576	Rgma	-152193	0.793013	74.8	48.7	22.1	1.5	0	6.5
NSC	chr7	134501046	134501546	Dock1	-169390	0.731915	-15.1	13.2	-22.8	0	0	0
NSC	chr7	73185120	73185620	Rgma	-190149	0.928041	78.3	47.7	50.2	0	0	0
NSC	chr7	73208460	73208960	Rgma	-166809	0.85682	77.3	62.8	37.1	0.666667	1.66667	6.16667
NSC	chr7	65780936	65781436	Snrpa1	-279149	0.775267	56.2	62.3	60.2	0	2	8
NSC	chr7	44474328	44474828	Atf5	341080	0.759796	12.8	14.8	-11.1	9	10.6667	11
NSC	chr7	24869111	24869611	Rps19	-15352	0.883179	32.6	43.2	40.1	7.5	3	13.25
NSC	chr7	116262472	116262972	Rps13	71468	0.869556	58.7	43.7	24.1	0	0.5	6
NSC	chr7	44893033	44893533	Rras	-124723	0.798631	28.1	19.5	-11.3	0	4.5	0
NSC	chr7	79548961	79549461	Rhcg	68446	0.693263	39.1	36.6	9.7	0	0
NSC	chr7	37565953	37566453	Zfp536	203549	0.690707	50.7	50.7	63.3	3.11111	4.66667	8
NSC	chr7	136948393	136948893	9430038I01Rik	462113	0.78981	5.7		-30.8	17.5	32.4	37.75
NSC	chr7	99217644	99218144	Rps3	265815	0.69064	25.5		-19.2	0
NSC	chr7	24869111	24869611	Erf	381397	0.870233	-33.3	-48.5	-44.9	7.5	3	13.25
NSC	chr7	75755819	75756319	AU020206	26030	0.79546	24	15.9	16.5	5.14286	8.28571	22.1667
NSC	chr7	37690118	37690618	Ccne1	417122	0.734587		-24.9	37.1	2.72727	1.72727	2.72727
NSC	chr7	24868173	24868673	Erf	382335	0.856432	-33.3	-48.5	-44.9	30.5	58.5	45.5
NSC	chr7	137102755	137103255	9430038I01Rik	307751	0.734494	-15.1	-42.4	-51
NSC	chr7	37724008	37724508	Ccne1	383232	0.794838	-42.5		25.6	2.16667	2	5.5
NSC	chr7	116283215	116283715	Plekha7	24911	0.844464	40.1	29.1	9.2
NSC	chr7	116282664	116283164	Plekha7	25462	0.921699	42.1	29.1	9.9	0.888889	0.666667	5.22222
NSC	chr7	4061764	4062264	Ttyh1	-57515	0.795311	-19.2	-45.4	-35.8
NSC	chr7	105729245	105729745	Rrp8	7089	0.773061	44.1	42.1	43.6
NSC	chr7	105729245	105729745	Tpp1	22740	0.718976	-27.7	-13.4	-13.4
NSC	chr7	24868173	24868673	Rps19	-16290	0.787263	32.6	43.2	40.1	30.5	58.5	45.5
NSC	chr7	37619183	37619683	Zfp536	150319	0.733423	67.3	50.7	45.7	0	2.8	1.8
NSC	chr7	89508686	89509186	Prss23	8650	0.826191	27.3	11.2	10.6	25		85
NSC	chr7	116262472	116262972	Plekha7	45654	0.752888	66.8	59.7	43.1	0	0.5	6
NSC	chr7	129923063	129923563	Fgfr2	343495	0.769163	44.7	60.7	18.5
NSC	chr7	112922707	112923207	Rassf10	-31004	0.70223	-13.6	-31.8	-23.2	0.333333	5	12
NSC	chr7	105728662	105729162	Rrp8	7672	0.808567	44.1	42.1	41.6	11	14.6	24.8
NSC	chr7	73185120	73185620	A730056A06Rik	190404	0.780684	77.8	47.7	50.2	0	0	0
NSC	chr7	73208460	73208960	A730056A06Rik	167064	0.73043	77.3	62.8	37.1	0.666667	1.66667	6.16667
NSC	chr7	99217644	99218144	Serpinh1	135345	0.728601	-10.1	-12.7	10	0
NSC	chr7	122244213	122244713	Prkcb	-44661	0.826929	11.3	-19.2	-7.8	1.44444	1.33333	6.66667
NSC	chr7	116282664	116283164	Rps13	51276	0.814082	15	17.3	13.3	0.888889	0.666667	5.22222
NSC	chr7	101696854	101697354	Anapc15	-199226	0.742428	57.7	63.8	56.2
NSC	chr7	116283215	116283715	Rps13	50725	0.743659	12.5	17.3	13.3
NSC	chr7	97391425	97391925	Kctd14	-59658	0.711951	21.4	9.9	-9.1	0.857143	5	4.5
NSC	chr7	73222554	73223054	Rgma	-152715	0.831301	74.8	48.7	22.1	9.5	0
NSC	chr7	92799812	92800312	Fam181b	-279803	0.71331	-17.8		-28.7	33.8571	43	46.5714
NSC	chr7	37619183	37619683	Ccne1	488057	0.769809		21.1	49.7	0	2.8	1.8
NSC	chr7	73014416	73014916	Rgma	-360853	0.819717	56.2	49.7	63.3	36.3333	40	37
NSC	chr7	73184588	73185088	A730056A06Rik	190936	0.730992	77.8	47.7	50.2	24.4545	25.8182	52.9091
NSC	chr7	130207018	130207518	Fgfr2	59540	0.806959	26.6	29.6	15	19.7143	38.6	36.6667
NSC	chr7	73333324	73333824	Rgma	-41945	0.740696	19	-10.8	-10.2	31.25	29.5	43.5
NSC	chr7	44893033	44893533	Bcl2l12	104360	0.836645	30.6	33.1	19.5	0	4.5	0
NSC	chr7	44893557	44894057	Bcl2l12	103836	0.740651	30.6	33.1	19.5	18.8	20.8	28
NSC	chr7	73138970	73139470	Rgma	-236299	0.741529	71.3	57.7	58.2
NSC	chr7	73151278	73151778	Rgma	-223991	0.839985	71.3	53.2	51.2	3.33333	6.66667	9
NSC	chr7	4765264	4765764	Rpl28	-27450	0.836181	36.6	40.1	42.7	0.5	1	0
NSC	chr7	73191887	73192387	Rgma	-183382	0.836891	79.8	59.7	46.7	8.4	6.2	7.6
NSC	chr7	73184588	73185088	Rgma	-190681	0.839885	78.3	47.7	50.2	24.4545	25.8182	52.9091
NSC	chr7	105479957	105480457	Mrpl17	330880	0.713258	-29.9	14.8	-32.8	5	0	12
NSC	chr8	90302903	90303403	Tox3	45099	0.827727	13.9	-14.9	-6.6	14.3333	11.7143	21.2
NSC	chr8	78340823	78341323	Rbmxl1	167855	0.742453	22.1	13.5	-23.2	23.6667	34.6667	51.4286
NSC	chr8	12351071	12351571	Sox1	-44197	0.695084	23	20	-11.6	79	63	71
NSC	chr8	93734717	93735217	Nudt21	302072	0.742575	14.2	6.8	14.5	9.6	13	36
NSC	chr8	10762096	10762596	Irs2	246084	0.692587	66.8	68.3	51.7	14.8571	23	30
NSC	chr8	93729042	93729542	Nudt21	307747	0.734051	13.3	10.4	13.5	10.2857	11.8571	24
NSC	chr8	94155087	94155587	Mt1	-23751	0.732115	23.9	16.5	28.1
NSC	chr8	10924852	10925352	Irs2	83328	0.707301	34.5	15.4	-11.9	3.33333	0	0.818182
NSC	chr8	57498832	57499332	Hmgb2	-12760	0.793877	44.2	29.6	24.1	0	1.07692	6.53846
NSC	chr8	94155087	94155587	Mt2	-17280	0.732494	21.5	33.1	28.6
NSC	chr8	93745153	93745653	Mt1	-433685	0.788127	-13.2		-43.5	11.8333	27.3333	51
NSC	chr8	93931915	93932415	Nudt21	104874	0.692485	7.8	11.9	15.5	30.2	24.8	49.8
NSC	chr8	33550303	33550803	Gsr	-102684	0.695496	-26.2	-13.6	-32.8	48.6667	16.6667	60.6667
NSC	chr8	17349958	17350458	Csmd1	185177	0.773944	-24.7	-14.2	-25.7	40	33.5	49.5
NSC	chr8	13194774	13195274	Grtp1	5600	0.742838	41.7	44.2	44.7	0	12.5	5.66667
NSC	chr8	47824126	47824626	Wwc2	166175	0.721775	-27	32.6	9.9	2.5	3.14286	4.28571
NSC	chr8	12323679	12324179	Sox1	-71589	0.78083	35.6	39.1	19
NSC	chr8	93729042	93729542	Mt3	-423314	0.824556	18	-20.2	-27.7	10.2857	11.8571	24
NSC	chr8	93931915	93932415	Mt1	-246923	0.693772	13	5.7	-13.3	30.2	24.8	49.8
NSC	chr8	93734717	93735217	Mt1	-444121	0.876819	13.5	-15.7		9.6	13	36
NSC	chr8	93731780	93732280	Mt3	-420576	0.767326	18	-20.2	-27.7	36.8571	41.8571	57.7143
NSC	chr8	93734717	93735217	Nup93	-479633	0.706676	10.2	-31.3	-21.2	9.6	13	36
NSC	chr8	57457064	57457564	Hmgb2	-54528	0.740199	35.6	41.6	38.6	72	51.8	72.6
NSC	chr8	105450987	105451487	Enkd1	256931	0.729309	-50	-30.8	-27.4	19.5	20	30
NSC	chr8	53940268	53940768	Vegfc	-137013	0.691643	39.6	34.1	18.5	15.3333	9.66667	34.6667
NSC	chr8	36142745	36143245	6430573F11Rik	-346048	0.709093	11.5	46.7	41.7	4.5	14	33
NSC	chr8	93919873	93920373	Mt3	-232483	0.79236	-26.4	-21.7		3	1.42857	13.7143
NSC	chr8	90070316	90070816	Tox3	277686	0.729264	33.1	32.1	19.4	9.33333		20
NSC	chr8	33573926	33574426	Gsr	-79061	0.792705	-15.6	5.8		10	12	50
NSC	chr8	93729042	93729542	Mt1	-449796	0.821837	16.5	-12.9	-18.8	10.2857	11.8571	24
NSC	chr8	44466611	44467111	Fat1	-483346	0.758052	45.7	31.1	-5.7	0	0	3
NSC	chr8	93931292	93931792	Mt3	-221064	0.766572		-19.2	-24.7	1.42857	1.33333	10.1429
NSC	chr8	12730717	12731217	Atp11a	-26048	0.75608	37.6	27.1	35.1	0.4	0.2	6.4
NSC	chr8	47240229	47240729	Stox2	48923	0.742459	52.2	46.7	37.1	0	2	2.125
NSC	chr8	90068377	90068877	Tox3	279625	0.793404	33.1	32.1	21.6	16.5	29.6	30.6667
NSC	chr8	12207387	12207887	Sox1	-187881	0.787702	32.6	39.1	28.1	37	34.3333	48
NSC	chr8	93731018	93731518	Mt2	-441349	0.856468	14	-15.7		1.66667	0	7
NSC	chr8	17528319	17528819	Csmd1	6816	0.694235	11.6	-18.7	-40.4	59.75	62.25	64
NSC	chr8	93731018	93731518	Mt3	-421338	0.855794	18	-20.2	-27.7	1.66667	0	7
NSC	chr8	93734717	93735217	Mt3	-417639	0.899765	18	-20.2	-27.7	9.6	13	36
NSC	chr8	94154572	94155072	Mt2	-17795	0.882404	21.5	33.1	28.6
NSC	chr8	93931292	93931792	Mt2	-241075	0.818217	-8.6	-5.7	-14.3	1.42857	1.33333	10.1429
NSC	chr8	93734717	93735217	Mt2	-437650	0.847885	13.5	-21.2		9.6	13	36
NSC	chr8	93919873	93920373	Mt1	-258965	0.858589	10		-13.9	3	1.42857	13.7143
NSC	chr8	94154572	94155072	Mt1	-24266	0.884796	23.9	16.5	28.1
NSC	chr8	93931292	93931792	Mt1	-247546	0.847193	13	5.7	-13.3	1.42857	1.33333	10.1429
NSC	chr8	93731018	93731518	Mt1	-447820	0.892931	16.5	-12.9		1.66667	0	7
NSC	chr8	53938314	53938814	Vegfc	-138967	0.789314	40.6	32.1	24.5
NSC	chr8	23379658	23380158	Sfrp1	-31593	0.739754	45.2	31.1	16	8.25	8.875	13.5
NSC	chr8	12151629	12152129	Sox1	-243639	0.846013	66.8	60.7	61.8	1	0.428571	6.14286
NSC	chr8	12135671	12136171	Sox1	-259597	0.857833	69.3	76.3	58.2	3	0	0
NSC	chr8	12136173	12136673	Sox1	-259095	0.848885	69.3	76.3	58.2	18.5	22.625	23.25
NSC	chr8	12323168	12323668	Sox1	-72100	0.866209	35.6	39.1	19
NSC	chr8	12339392	12339892	Sox1	-55876	0.800606	37.1	41.6	16.5	0.384615	0.769231	4.46154
NSC	chr8	89993629	89994129	Tox3	354373	0.689197	67.3	57.2	58.2			60
NSC	chr8	93745153	93745653	Mt2	-427214	0.769139	15.2		-40.9	11.8333	27.3333	51
NSC	chr8	93731018	93731518	Nudt21	305771	0.837017	14.2	10.4	13.5	1.66667	0	7
NSC	chr8	93731780	93732280	Mt1	-447058	0.72675	16.5	-12.9		36.8571	41.8571	57.7143
NSC	chr8	93931292	93931792	Nudt21	105497	0.837163	7.8	11.9	15.5	1.42857	1.33333	10.1429
NSC	chr8	23360730	23361230	Sfrp1	-50521	0.883849	62.8	38.1	13.5	0.272727	0.818182	1.09091
NSC	chr8	23360174	23360674	Sfrp1	-51077	0.867248	62.8	38.1	13.5
NSC	chr8	120644568	120645068	Emc8	23324	0.712273	40.1	24.9	23	36
NSC	chr8	78162044	78162544	Rbmxl1	346634	0.762741	52.7	40.6		0	2.5	3.5
NSC	chr8	31115266	31115766	Fut10	-71814	0.738394	24.5	27.1	-20.2
NSC	chr8	93919873	93920373	Nudt21	116916	0.784921	-25.2	-13.9	14	3	1.42857	13.7143
NSC	chr8	12165613	12166113	Sox1	-229655	0.834547	62.3	48.2	67.8	0.714286	10	0
NSC	chr8	120343101	120343601	Gins2	245724	0.7785	59.7	65.3	56.2
NSC	chr8	95426307	95426807	Gins3	-207001	0.75468	-8.5		-14.8	24.4	28.4	46.8
NSC	chr8	10625150	10625650	Irs2	383030	0.71714	63.8	74.3	59.2	6.33333	8.5	7.66667
NSC	chr8	93729042	93729542	Mt2	-443325	0.799578	14	-15.7		10.2857	11.8571	24
NSC	chr8	95426307	95426807	Cfap20	8312	0.735747	38.6	17.4	19	24.4	28.4	46.8
NSC	chr8	77351512	77352012	Arhgap10	166145	0.735666	-23.7	-43.9		2.66667	8.2	30.6667
NSC	chr8	12298558	12299058	Sox1	-96710	0.804661	-10.9	8.2	23.5	10.6667	11.5	22.8333
NSC	chr8	93745153	93745653	Mt3	-407203	0.770782	14.5	-16.8	-31.3	11.8333	27.3333	51
NSC	chr8	12152139	12152639	Sox1	-243129	0.700292	66.8	60.7	61.8	40	62.2	74.2
NSC	chr8	95426875	95427375	Gins3	-206433	0.745276	-8.5		-14.8	0.5	0	1.5
NSC	chr8	89858824	89859324	Tox3	489178	0.755144	61.7	60.7	66.3
[truncated: 14,979 more rows]

## Sheet: Non_Correlated_Pairs
scATAC_cluster	chrom_enh	start_enh	end_enh	gene_name	distance	Correlation_Enhancer-Gene pair	NSC_HiCscore	IPC_HiCscore	PN_HiCscore	NSC_CpGmeth_enh	IPC_CpGmeth_enh	PN_CpGmeth_enh
NSC	chr1	153635582	153636082	Rgs16	-104520	-0.0166685	58.7	62.3	59.2	0.5	2	36.5
NSC	chr1	82288579	82289079	Rhbdd1	-27749	0.188113	-42.4	7.3	-25.7	86.4737	89.1579	93
NSC	chr1	119202442	119202942	Ralb	302090	0.069625	33.1	29.1	27.6	15		55.5
NSC	chr1	91153181	91153681	Ramp1	-26390	-0.0144783	15.7	21.5	49.2
NSC	chr1	172013168	172013668	Casq1	206477	0.0514367	-10.8	-15.3	-24.7	74.2	66.4	81.3
NSC	chr1	155203604	155204104	BC034090	40590	-0.0587862	-22.7	-13.1	21	19.7692	24.5385	43.0769
NSC	chr1	172018274	172018774	Pea15a	188257	0.302448	-11.9	-7.4	-14.6	66.6667	75.6667	71.5556
NSC	chr1	181447219	181447719	Ccdc121	63982	-0.0406781	45.2	37.1	34.6	75.5	59.6667	55
NSC	chr1	106211043	106211543	A530053M12Rik	190694	0.00704992	49.7	58.7	41.7	85.8333	82.8	84.4
NSC	chr1	192833508	192834008	A130010J15Rik	-339710	-0.209553	20	-8.7	37.1	31.8421	28.8889	20.3529
NSC	chr1	177448726	177449226	Adss	347533	0.00627517	-35.8	-36.9	-13.6	13.6667	16	15.6667
NSC	chr1	133987388	133987888	Adora1	247819	-0.14143	-8.8		-39.4	87	42	45
NSC	chr1	182571055	182571555	Susd4	-193600	-0.248824	50.2	46.2	49.7	63.4	41	70.75
NSC	chr1	72244568	72245068	Smarcal1	-338432	0.0955034	41.2	37.1	51.7	0.333333	1	0.666667
NSC	chr1	191801935	191802435	Slc30a1	-104595	0.0666862	-13.1	-33.3	-13.8	51.2857	45.3333	69.1429
NSC	chr1	132317889	132318389	Gm10538	-411213	-0.0510238		-20.7	-50	4	1.5	9
NSC	chr1	93083665	93084165	Farp2	-428188	-0.11199			20.9	62.125	58.5	64.2857
NSC	chr1	171983076	171983576	Kcnj9	345937	-0.185531	12	13	13.5	22.6667	30.6667	60.3333
NSC	chr1	92695707	92696207	Gm29483	21245	-0.0056606	29.1	41.1	34.1	81	88.2	84.8
NSC	chr1	41036859	41037359	Gm28634	492434	-0.0850227	29.1	10.9	16.5	39.75	53.3333	45.2
NSC	chr1	163312441	163312941	Gorab	90978	0.0444667	39.6	24.6	9.8	0.454545	4.25	2.25
NSC	chr1	171975744	171976244	Gm37756	116685	-0.178197	-25.2	-10.3		37.75	41	83.25
NSC	chr1	183368864	183369364	Gm37986	-45352	-0.026739	-35.3	-25.7	-17.1	1.075	0.95	1.35
NSC	chr1	165344909	165345409	Dcaf6	115304	-0.0604008	20	19.5	10.4	37.25	50.75	62.25
NSC	chr1	135577760	135578260	Csrp1	-151186	0.20937	23.1	47.7	37.1	70.5	60.75	65
NSC	chr1	80583999	80584499	Nyap2	-493067	-0.154886			-18.2	16.5	11.75	50.75
NSC	chr1	23215419	23215919	Ogfrl1	167506	0.0234604	-41.9		-43.9
NSC	chr1	128432674	128433174	Cxcr4	159375	0.261836	59.2	45.2	57.2	54.6667	37.6667	63.3333
NSC	chr1	125687994	125688494	Lypd1	223970	0.119066	25.5		15.5	33.875	40.25	62.6667
NSC	chr1	156044849	156045349	Fam163a	159927	-0.00186348	50.7		39.1	65.5	74	85.1667
NSC	chr1	13860365	13860865	Eya1	449584	0.30195	61.8	64.3	42.1	45	14
NSC	chr1	162075740	162076240	Dnm3os	-141632	-0.0463879	40.6	30.6	48.7	68.8182	73.25	73.0909
NSC	chr1	163310935	163311435	Mettl11b	414047	0.126533	44.7	41.7	25.6	23.1667	23.5	15.6667
NSC	chr1	43694721	43695221	Mettl21c	325035	0.0830305		-31.8	-40.9	0	0	23
NSC	chr1	82258294	82258794	Mff	-466345	-0.129687	-42.9	-53.5		65.6	39.5	31.8
NSC	chr1	153531547	153532047	Rgs16	-208555	-0.34591	74.8	75.8	72.8
NSC	chr1	160566424	160566924	Zbtb37	467610	-0.096341	-14	-27.8
NSC	chr1	151932116	151932616	1700025G04Rik	157954	-0.10281	41.2	42.7	66.3	55.3333	53.6667	67.3333
NSC	chr1	171359968	171360468	Tstd1	-58814	-0.0366746	38.1	45.7	36.6	10.9259	8.33333	12.1852
NSC	chr1	127482849	127483349	2900009J06Rik	290955	-0.341768	72.3	74.3	74.8	8.81818	11.7273	33.1818
NSC	chr1	74337318	74337818	Usp37	206718	0.0545936	9.1	-23.3	-9.1
NSC	chr1	187996856	187997356	Ush2a	-265731	-0.0649882	26.1	46.2				14.5
NSC	chr1	52501489	52501989	1700019D03Rik	451101	0.0216342	-23.7	-59	-17.6	33.4	46.8333	55.25
NSC	chr1	51076274	51076774	Cavin2	-212602	0.345476	40.1	47.7	20.5	1.11111	2.55556	18.2222
NSC	chr10	70359732	70360232	Fam13c	-80927	-0.0652997	21	22	43.6
NSC	chr10	62881137	62881637	Slc25a16	-39245	0.0837556	29.6	34.6	37.6	42.2	66.6667	39.4
NSC	chr10	116649328	116649828	Rab3ip	300802	0.0972206		-23.9	12.9	97	95.25	92
NSC	chr10	78366420	78366920	Cstb	-58999	0.047441	-15.6	-25.8	16.8	38	35.6	47.6
NSC	chr10	81504515	81505015	Sirt6	122843	-0.260865	-11.1	-7.6	24.6	36.1429	34.8571	41.2857
NSC	chr10	89461012	89461512	Anks1b	-412246	-0.271882	-9.2	23.1	-40.9	66.2941	65.2353	75.5294
NSC	chr10	58858425	58858925	P4ha1	-464620	0.0106237	21.9	27.5	17.9	69.4	69	76
NSC	chr10	61537851	61538351	Aifm2	-182547	0.0757383	16.9	-13.6	-12.6	45.4	45.8	60.4
NSC	chr10	75706788	75707288	Gstt3	74376	0.132331	-15.3	-6.2	-20.7	72.75	73	68
NSC	chr10	108553380	108553880	Gm5136	146530	0.0258521	-11	28.6	20.5	43.875	46.25	56.25
NSC	chr10	128358718	128359218	Ormdl2	462663	0.11749						38
NSC	chr10	95398545	95399045	Ube2n	-116366	0.160939		-48.5	-48.9	4	4	5.17647
NSC	chr10	128458301	128458801	Suox	215367	-0.0536199	-8.7	-10.6	-10.6	0.969697	1.80645	1.94444
NSC	chr10	20268905	20269405	4933406P04Rik	43139	-0.0516444	20	18.5	-10.1	24	27.25	36.6667
NSC	chr10	92092022	92092522	Gm26700	-69831	0.0441525	17.2	-15.7	-12.6
NSC	chr10	119925919	119926419	Irak3	275368	-0.0707616	-7.4	17.5	36.6	46.6667	8	0
NSC	chr10	119820476	119820976	Irak3	380811	0.127063	58.2	48.2	71.8	9.16667	9	5.16667
NSC	chr10	71145645	71146145	Bicc1	13739	-0.0263578	24.6	29.5	34.6	36.25	44.5	41.5833
NSC	chr10	127555714	127556214	Zbtb39	-183573	0.310221	12.6	-19.7	-55.5	67.6	68.3529	67.6316
NSC	chr10	128442682	128443182	Dnajc14	-362743	-0.100284	-34.3			70	95	81
NSC	chr10	19510975	19511475	Map3k5	-423300	0.13714		17.5	27.6	46.3333	49.6667	52.8889
NSC	chr10	62886053	62886553	Gm26789	409490	0.0807571	14.4		27.1	1.54167	1.25	0.833333
NSC	chr10	26375246	26375746	Arhgap18	-397015	0.213249	44.1	36.6		1.08108	1.34783	0.580645
NSC	chr10	128376259	128376759	Gm26876	-269375	-0.044619	-18.6	-31.3	-32.3	50	23	64
NSC	chr10	39540955	39541455	Gm26824	325127	0.198178	11.8	18	35.6	2.125	0.5	1.28571
NSC	chr10	100490671	100491171	4930430F08Rik	98338	0.0586763	-20.7	-13.2	-23.2	50	34	35
NSC	chr10	81180883	81181383	Gm26896	428658	0.0317978	-53	-50.5	8.3	88	86.6667	89.6667
NSC	chr10	63797838	63798338	Lrrtm3	292167	-0.226033	-19.8	-47.4	-12.9	25.7778	37.6667	63.6667
NSC	chr10	128340207	128340707	Dgka	403599	-0.0589748		-38.4	-33.3	81.6667	78.6667	77.6667
NSC	chr10	128140511	128141011	Myl6	353125	0.100004	-24.7	6.2	-21.3	63.25	59.75	59.25
NSC	chr10	81291191	81291691	Ncln	204922	0.0160021	-16.2	-11.6	18.7	13.3571	15.2727	21.8182
NSC	chr10	93678956	93679456	Fgd6	-356794	-0.0159224	-15.4	-12.1	-6.9	56.5	64.25	65.75
NSC	chr10	30405835	30406335	Ncoa7	397022	-0.262873	-32.8		-79.2	0.1	0.7	0.3
NSC	chr10	84707174	84707674	Mterf2	420603	-0.243513	22.6	45.2	46.7	2	3.66667	3.16667
NSC	chr10	75808667	75809167	Chchd10	-126497	0.193757	40.1	43.2	19	38.8	30.25	46
NSC	chr10	42987430	42987930	9030612E09Rik	-187018	-0.222882	50.2	53.2	63.3	17.5	22.75	18.25
NSC	chr10	80363653	80364153	Rexo1	197657	-0.0473513	34.1	38.6	58.2	29.875	31.125	33.625
NSC	chr11	86859113	86859613	Gdpd1	214774	-0.23489	36.1	22	-21.4		64
NSC	chr11	54311986	54312486	Rapgef6	-210608	0.253865	32.5	35.6	-8.3	5.33333	4.33333	5.33333
NSC	chr11	4053537	4054037	Rnf215	-81372	-0.150569	13	11.3	-14.8	34.5714	44.1667	39.8571
NSC	chr11	79972180	79972680	Rnf135	-211441	0.270713		-24.8	-30.8	41.25	38	66.25
NSC	chr11	44161788	44162288	Rnf145	-356925	0.253756	-29.3		-52	64.6	60	88.2
NSC	chr11	120030137	120030637	Fscn2	-331146	-0.16382	11.5	49.2	34.6	31	39	40.3333
NSC	chr11	101282883	101283383	Ifi35	-165278	0.0605382	7.9	-16.1	27	13.8333	20	20.5
NSC	chr11	43548072	43548572	Pwwp2a	-133675	0.1838	34.1	47.2	59.7	1.71429	0.142857	2.14286
NSC	chr11	5442092	5442592	Ccdc117	99875	0.0932581	-28.3	-31.8	-32.8
NSC	chr11	100356129	100356629	Rab5c	381836	-0.127766	-6.3	-15.2	14.5	3.57143	1.46429	0.25
NSC	chr11	96997296	96997796	Lrrc46	43823	-0.204118	42.7	29.1	25	0.454545	0	5.42857
NSC	chr11	102892886	102893386	Dcakd	124011	0.201162	55.2	55.7	53.2	3.03571	2.07143	2.2963
NSC	chr11	5192224	5192724	Xbp1	-328166	-0.110303	45.2	33.1	21.1	75.375	78.625	76.5
NSC	chr11	96332700	96333200	Nfe2l1	497018	0.00550687		49.2	53.2	1.13636	0.875	0.842105
NSC	chr11	40649922	40650422	Mat2b	42510	-0.0124806	-10.5	-24.2	-21.7	17.3333	25.3333	54.5
NSC	chr11	102602673	102603173	Meioc	-62661	-0.0270101	47.7	32.1	39.1	0.5	2.5	3
NSC	chr11	76998351	76998851	Efcab5	190367	-0.198319	-14.9	-29.2	-11.9	1.02273	0.45	0.75
NSC	chr11	96897847	96898347	Mrpl45	-417618	0.251095				5		0
NSC	chr11	94242668	94243168	Luc7l3	78993	0.102629	37.1	26.6	14.9	2.2	4.33333	3.6
NSC	chr11	21532528	21533028	Wdpcp	-39502	0.211337	-21.7	-43.9	-31.3
NSC	chr11	102568157	102568657	Kif18b	356717	0.116688	-31.8	-21.3	-36.9	82.4615	83.0769	84.6154
NSC	chr11	51755586	51756086	Jade2	101645	-0.00394445	10.6	12	-38.9	2.84	2.44	1.76
NSC	chr11	80078131	80078631	Zfp207	-304897	0.200414	-9.3	27.5	-17.1	45.9	63	63
NSC	chr11	115552733	115553233	Nup85	-11460	0.252701	36.1	22.5	38.6	62.6667	44	24
NSC	chr11	5151975	5152475	Kremen1	109385	0.105937	37.6	44.7	25.1	1.69091	1.44186	2.62162
NSC	chr11	120490743	120491243	P4hb	81943	0.297858	65.8	59.7	46.2	5.42857	6.85714	9
NSC	chr11	32018119	32018619	Ubtd2	-437002	-0.102578			-45.9	35	38.5	33.3333
NSC	chr11	89299073	89299573	Ankfn1	119625	0.253574	11.4	-23.4	11
NSC	chr11	96572467	96572967	Snx11	204838	-0.244067	-13.8	19.4	44.7	34.3333	39.3333	37.6667
NSC	chr11	84948060	84948560	1700125H20Rik	-222785	-0.143975	50.7	56.7	51.7	12.6667	24.3333	33
NSC	chr11	71821434	71821934	Aipl1	215825	-0.126188	48.2	50.7	42.2
NSC	chr11	115159908	115160408	Grin2c	107085	-0.110208	53.2	46.7	48.7	32.8	30.2	34.2
NSC	chr11	115956447	115956947	Unc13d	121264	-0.0294033	-14.8	-18.4	14.5	84
NSC	chr11	82886489	82886989	Slfn5	-65362	0.00350518	-48	-53.5	-56.5	85.6667	93.6667	86
NSC	chr11	102246180	102246680	Slc25a39	161087	0.0687869	37.1	37.1	60.7
NSC	chr11	120414485	120414985	Arl16	52865	0.00736033	27.6	26.1	31.6	88	73	87
NSC	chr11	60808279	60808779	Tnfrsf13b	-332290	-0.031057	15.5	15.5	22	80.5	86	63.5
NSC	chr11	51983707	51984207	9430098F02Rik	143822	0.0378662	31.6	28.6	31.6	77.3333	78.3333	79.3333
NSC	chr11	115810289	115810789	Trim47	299696	0.259965	-14.6	-38.8	-14.1	39.9333	41.4	70.2667
NSC	chr11	119023324	119023824	Gm26888	-128077	-0.0340746	33.1	49.7	11.9
NSC	chr11	6411625	6412125	Tbrg4	214192	-0.0174381	17.5	21.5	21.4	17.8333	19.5	19.6667
NSC	chr11	51854699	51855199	Tcf7	427646	0.14975	14		36.1	41	47.8	49.1
NSC	chr11	90156099	90156599	Gm45716	-31334	0.180499	-39.3	-27.7	-41.4	88	91.5	94.5
NSC	chr11	100859124	100859624	Tubg2	-296509	-0.242326	-39.9	10.9	-22.3	33.8571	34.5714	52.1429
NSC	chr11	96572467	96572967	2010300F17Rik	174719	-0.081428	27.6	26.1	37.1	34.3333	39.3333	37.6667
NSC	chr11	119042801	119043301	Gm26508	-34522	0.0354363	61.8	47.7	27.5	0.642857	3.14286	1.46429
NSC	chr11	78171276	78171776	Tlcd1	-6622	0.096352	36.6	38.1	25.1	65.5	70	66.3333
NSC	chr11	84481386	84481886	Aatf	31865	-0.310513	17.5	-9.1	13.4	3
NSC	chr11	60225790	60226290	Atpaf2	191059	0.0208133	52.7	58.7	52.2	90	92	87
NSC	chr11	117345060	117345560	Gm11733	-139057	-0.154286	-36.8	-31.8	-19.6			0
NSC	chr11	78276103	78276603	BC030499	-14487	0.126744	42.7	32.1	28.6	95.3333	95.7143	94.7143
NSC	chr11	5877492	5877992	Ddx56	389987	0.340593	32.1	29.6	45.2		0	0
NSC	chr11	22799977	22800477	B3gnt2	60109	-0.0140914	-10.5	14.4	11.9	12.6	16.7143	26
NSC	chr11	107379368	107379868	Gm11713	-30772	0.0535638	37.6	29.6	36.6	67.375	72.375	85.4375
NSC	chr11	119404560	119405060	Rptor	-198094	0.00400665	-24.2	-21.9	-23.3	52.6	50.6	55
NSC	chr11	8623246	8623746	Upp1	-494511	0.194599	34.6	11.3	37.1	50.4286	60.1429	60
NSC	chr11	5442092	5442592	Urgcp	298834	-0.0091639			24.1
NSC	chr11	5129103	5129603	Gm11963	-369487	0.111064	59.7	61.8		7	0	17
NSC	chr12	84161724	84162224	Fam161b	199847	-0.188634	17	37.6	62.8	46.3333	46.8333	54.5
NSC	chr12	16653141	16653641	Rock2	-241586	-0.0542661	-20.2	-16.1	-11.6	11.7333	12.7333	13.5333
NSC	chr12	16731055	16731555	E2f6	-79659	0.21731	48.7	34	22	1.83333	1.66667	1
NSC	chr12	84132182	84132682	Bbof1	-276635	-0.146025	13	16.5	19.5	67.25	66.75	67.25
NSC	chr12	50875726	50876226	Gm40421	128897	0.0547456		-46.9	-41.9	45	68	67
NSC	chr12	111122318	111122818	Traf3	-43801	0.224606	29.1	37.6	34.1
NSC	chr12	80577003	80577503	Gm47879	-58739	0.133046	15.5	17.4	-7.7	77.7143	76.7143	83.5714
NSC	chr12	112737710	112738210	Pacs2	-276547	-0.301321	-11.6	15.5		72.0833	76.5833	85.9231
NSC	chr12	91587346	91587846	Gm16876	-97069	0.0598939	28.4	35.1	17.5	4.33333	2	1.33333
NSC	chr12	81252944	81253444	Gm4787	126292	-0.046866	30.1	40.1	10.8	35.6667	33.8333	31.5
NSC	chr12	119762711	119763211	Tmem196	-183000	0.0561614	11.6		-45.9	31	35	50
NSC	chr12	80190860	80191360	Dcaf5	245491	-0.225514	60.7	48.7	53.2
NSC	chr12	72437819	72438319	4930447C04Rik	479696	-0.0738677	-39.9	-26.7	-33.8	1	7.75	10
NSC	chr12	110552084	110552584	Gm35558	44772	0.0822085	-26.2	11	9.5	49.1429	46.7143	67
NSC	chr12	84570024	84570524	Abcd4	47192	0.0628196	22	27.1	35.6	1.13793	1.10345	1.34483
NSC	chr12	80366773	80367273	Exd2	-96071	-0.0524529	17.5	12.3	-11.1
NSC	chr12	90729594	90730094	Dio2	8594	0.210361	40.6	25.4	43.6
NSC	chr12	79538426	79538926	9430078K24Rik	386818	0.159208	48.7			90	92
NSC	chr12	75829524	75830024	Mthfd1	-425457	0.0673725	23.9	11.7	40.6	68.5	58.75	62
NSC	chr12	80262709	80263209	Erh	380902	0.134933	35.1	32.6	17.4	82	82	95
NSC	chr12	12723832	12724332	Mycn	217754	-0.103146	69.3	62.3	60.2	14	17.6	11.625
NSC	chr12	31460202	31460702	Cbll1	39164	-0.0512163	15.9	-10.5	-9.2	46.3333	50.3333	54
NSC	chr12	84570024	84570524	Isca2	-202995	0.177883	-23.7	44.1	35.1	1.13793	1.10345	1.34483
NSC	chr12	111696243	111696743	Aspg	-410189	-0.0832119	-32.3	-27.3	10.5	27.75	25.5	30.25
NSC	chr12	4476915	4477415	Gm48610	99591	0.0978627	-22.9	-9	-9.3	0.875
NSC	chr12	84020551	84021051	Coq6	-341166	-0.0675499	10.8		-15.7	51.3333	49	52.6667
NSC	chr13	45163191	45163691	Gmpr	-344002	-0.345424	37.6	18.5	18.5	67.2	70.6	76
NSC	chr13	43908186	43908686	Gm33630	191524	-0.0973409	30.6	33.1	46.2	60.3077	64.5385	56.6923
NSC	chr13	97051103	97051603	Gfm2	-86583	-0.124643	-47.5	-35.8	-40.4	4.33333	4.83333	31.8333
NSC	chr13	23285425	23285925	Hist1h1t	-410135	0.124712			-45.9	1.72222	2.11111	1.5
NSC	chr13	63691967	63692467	Hsd17b3	396984	0.207613	35.1	30.6	41.7	0
NSC	chr13	58031713	58032213	Gm26555	-249220	-0.0695339	16	17	-12.3	73.3333	88	30
NSC	chr13	59943017	59943517	A530065N20Rik	-86443	0.217895	35.6	48.7	29.6	22.5	25.75	29.75
NSC	chr13	99939231	99939731	Mccc2	76158	0.190937	42.2	-21.7	14.8	48.8	44.6667	69
NSC	chr13	78162950	78163450	3110006O06Rik	-8430	0.232392	15.8	-17.6	13.9	0.548387	1.51613	0.677419
NSC	chr13	75992822	75993322	Gpr150	63924	-0.208446	30.4	39.1	12.3	14.5	8	30.6667
NSC	chr13	44880703	44881203	Dtnbp1	121143	-0.111568	-11.9	-23.2	-29.3	6	5.33333	18.75
NSC	chr13	23682635	23683135	4930558J22Rik	74735	0.218696	36.6	25.5	17.8	22.3333	12.5	24
NSC	chr13	21177413	21177913	Gm10065	301778	0.0556229	-9.4		-21.3	71.6	73.8	72.4
NSC	chr13	55379136	55379636	Pfn3	35846	-0.0626293	33.1	36.1	20	2.70833	3.33333	2.45833
NSC	chr13	46793798	46794298	Kdm1b	-249450	-0.220019	48.7	32.6	43.1	81.1818	85	79.4286
NSC	chr13	35989222	35989722	Gm48770	-5981	0.200696	27.3	23.7	-11.1	1.33333	0	10
NSC	chr13	46418026	46418526	Cap2	-83626	-0.196832	54.7	41.6	36.6	1.5	3	0.916667
NSC	chr13	48101878	48102378	Gm49291	160463	0.0429976	48.7	15.4	15.9	39.2857	39.1429	57.2857
NSC	chr13	119596785	119597285	Nim1k	158847	0.265825	-32.4		-17.4	64	59	82
NSC	chr13	43677120	43677620	Gm5083	-443796	-0.125797	-42.9			36.6667	45.5	58.8333
NSC	chr13	67499517	67500017	Zfp729a	137986	-0.2034			13.5	22.9333	27	26.5333
NSC	chr13	108622606	108623106	Pde4d	-31248	-0.297827	26.1	12.5	15.5	28.75	39.5	45.25
NSC	chr13	55510572	55511072	B230219D22Rik	-182301	0.309349	-30.8	-31.3
NSC	chr13	55420440	55420940	Txndc15	-293959	-0.145353	-16.6	-15.6	-26.7	21.6552	23.1379	22.4483
NSC	chr13	43539635	43540135	Gm47728	-143235	-0.14383	-20.7		20.9	63.2	49.5	81
NSC	chr13	93192208	93192708	Homer1	-112036	-0.136288	-31.4	-9.6	18.4	0.5	0.921053	0.578947
NSC	chr13	54117802	54118302	Gm48622	209828	-0.121342	54.2	36.1	22	27.5	65	81
NSC	chr13	52457785	52458285	Syk	-125401	0.0548364	17.4	-18.3	-8.3	0
NSC	chr13	34641161	34641661	Gm36839	234021	0.0976777	74.3	75.8	70.8	27
NSC	chr13	23431365	23431865	Hist1h3c	313906	0.0743795	-12.6	-41.9		0.941176	0.647059	0.117647
NSC	chr13	34097023	34097523	Gm36500	-36587	-0.175761	42.1	32.1	43.7	43	46.75	62
NSC	chr13	23530767	23531267	Hist1h3e	31348	-0.068141	30.1	47.7	34.6	0.35	0.166667	0.0714286
NSC	chr13	23411532	23412032	Hist1h3d	-163981	0.230531		-8.5	10.2	2	3.58333	1.5
NSC	chr13	112581716	112582216	Ddx4	70344	-0.107171	19.7	-19.4	18.4	2.33333	2	31.6667
NSC	chr13	59992644	59993144	Gm48397	-75747	0.0802379	51.2	40.1	25.6	2.4	2.2	8.6
NSC	chr13	23299331	23299831	Abt1	124285	0.230554	15	7.6	17	0	2.4	0
NSC	chr13	67081352	67081852	F630042J09Rik	-196991	0.00230288	14.7	11	-8.2	2.5	0.857143	0.25
NSC	chr13	119596785	119597285	Zfp131	194087	0.100013	-8.1			64	59	82
NSC	chr13	24626668	24627168	Acot13	204571	0.34149	-37.4	-21.2	-37.9	72.4	71.8	83.8
NSC	chr14	21195251	21195751	Kat6b	-304268	0.225435	59.7	63.3	70.8
NSC	chr14	79677885	79678385	Pcdh8	93177	-0.340724	21	31.6	45.2	0
NSC	chr14	52005637	52006137	Gm49086	-14189	0.0537416	29.6	34.1	14.5	96	94	76
NSC	chr14	34233222	34233722	Gm49025	434867	-0.0210399	18	-13.8	35.1	35.2	37.2	37.4
NSC	chr14	62600102	62600602	Gm26536	237855	-0.123234	22	-13.8	41.1	3.5	3.83333	10.4
NSC	chr14	23619869	23620369	CT025624.1	455789	-0.0683799		75.3	52.2
NSC	chr14	20996512	20997012	Ap3m1	55680	0.0462547	-16.2	-17.6	-20.7	63.5	62.625	69.625
NSC	chr14	20930807	20931307	Ap3m1	121385	0.0473898	28.6	19	10.9	41	54.3333	41.6667
NSC	chr14	55003253	55003753	Ap1g2	103090	-0.0196395	51.7	46.2	32.1	70.1429	72.125	79.2857
NSC	chr14	20340131	20340631	Anxa7	139752	-0.117598	29	20	55.2	79.4444	83.7778	83.2222
NSC	chr14	20398782	20399282	Sec24c	-275288	-0.0173938	57.7	41.6	29.1	65.1429	67.5714	64.4286
NSC	chr14	75215326	75215826	Siah3	-240405	0.141289	55.2	58.2	49.2	66.6667	65	72.3333
NSC	chr14	55590245	55590745	Nynrin	-263619	0.0972443	24.9	-16.6		52.75	52	52
NSC	chr14	61330487	61330987	Spryd7	226149	0.319442	39.1	44.2	36.1	5	4.75	19.8824
NSC	chr14	12191917	12192417	D030051J21Rik	-129212	0.0690633	50.2	62.3	59.7	73.3333	83.3333	81.6667
NSC	chr14	51902738	51903238	Rab2b	376407	-0.162493	15	-14.9	21.7
NSC	chr14	60898036	60898536	Sacs	-290520	-0.313581	33.6	-10.2	24.4	21.6667	23.3333	22
NSC	chr14	61014336	61014836	Sacs	-174220	-0.314071	-10.7	-24.2	-23.7	17.8462	16.25	36.3846
NSC	chr14	60914051	60914551	Sacs	-274505	-0.19297	23	-7.9	16	24.8571	15.1667	39.5714
NSC	chr14	120912851	120913351	Stk24	466129	0.317717	28.6	37.6	37.1	0	0.142857	4.57143
NSC	chr14	19905642	19906142	Saysd1	177280	0.0667629	59.7	47.2	60.2	23.5	23.1667	53.3333
NSC	chr14	7819058	7819558	Rpp14	-261004	0.0568069	22.6	33.6	9.7	0	0	11.3333
NSC	chr14	118590271	118590771	Dnajc3	-347410	0.173869	-19.7	-30.8	-11.6			75
NSC	chr14	53847577	53848077	Trac	-372694	0.0162208	13.8		-10.3	2.66667	2.5	17.4
NSC	chr14	25456938	25457438	Tmem254a	470484	0.117656				0.6	0.222222	0.4
NSC	chr14	54876984	54877484	Thtpa	-217549	-0.0101462	49.2	52.7	65.3
NSC	chr14	118232432	118232932	Abcc4	473537	0.0614111	51.2	51.2	53.2	0.714286	5.28571	0
NSC	chr14	55590245	55590745	Tm9sf1	53311	0.00977225	33.6	31.1	41.1	52.75	52	52
NSC	chr15	99040848	99041348	C1ql4	46630	0.147892	65.8	44.6	45.2	0.3	5.33333	25.8889
NSC	chr15	73137613	73138113	Ptk2	285328	-0.305129	-39.9	-13.6	-30.8	52.1538	59.4	64.3077
NSC	chr15	95945879	95946379	2610037D02Rik	251845	0.105399	47.2	50.2	41.7	10.6667	5.16667	7.33333
NSC	chr15	93265683	93266183	Prickle1	329958	0.157282	30.1	19	-13.6	56.5	67.5	56
NSC	chr15	97779382	97779882	Asb8	366070	-0.347534	-13.1	-12.1	9.8	72	65	71
NSC	chr15	35871117	35871617	Rgs22	269033	0.022162	42.1	13.5	-15.7	76.5	76	86.5
NSC	chr15	25225372	25225872	4930445E18Rik	107037	-0.163645	23.1	25.1	-9.1
NSC	chr15	79162752	79163252	Cby1	-496224	0.103966	27.1	41.7	43.2	39.4706	37.9412	44.4706
NSC	chr15	25279222	25279722	Gm5468	-134719	-0.112971	36.6	27.5	-15.6	41	31	25
NSC	chr15	58199419	58199919	Gm15943	-14806	0.0770084	24	17.8	18.9
NSC	chr15	98002176	98002676	Asb8	143276	-0.309369	23.9	27.6	-8.6	0.392857	0.857143	0.227273
NSC	chr15	98946634	98947134	Tuba1c	-83006	0.0357896	43.1	42.7	13.5	89.6667	98.6667	95
NSC	chr15	96068517	96069017	Arid2	-218754	-0.151033	29.6	42.7	34.6	68.8421	72.5263	78.1053
NSC	chr15	57752383	57752883	Zhx1	323875	0.346866	-23.3			38.6	36	58.4
NSC	chr15	95701296	95701796	A130051J06Rik	90096	0.000656082	-27.9	-34.9	-10.2	0
NSC	chr15	75993495	75993995	Gpaa1	-337548	-0.112574	18.5	13.4	15	0.952381	1.85714	1.09524
NSC	chr15	95654327	95654827	Ano6	-136265	0.17843	-12.1	-16.6	-11.3	0.923077	0.717949	0.487179
NSC	chr15	86002182	86002682	Gramd4	-55262	-0.21121	8.3	-25.3	-24.2	53	53.5	64.75
NSC	chr15	38058283	38058783	Gm35248	-253760	-0.0630594	6.7	-7.3	46.7	53.25	62.25	46.5
NSC	chr15	30780766	30781266	Dap	-443368	0.256814	29.6	28	54.2	45.3333	53.3333	52
NSC	chr15	76434554	76435054	Lrrc14	-275935	0.216962	21.5	-9.6	34.6	15.0769	19	23.4615
NSC	chr15	75792805	75793305	Naprt	101426	0.0507295	-12	23	23
NSC	chr15	85202771	85203271	Wnt7b	378800	-0.25263	36.1	37.6	60.7	40	33.6	53.5
NSC	chr15	77848855	77849355	Csf2rb	-476884	0.0284202	-17.2			65.2	72.4167	67.0769
NSC	chr15	76285387	76285887	Cyc1	-57885	-0.0699145	28.1	25	30.1	0
NSC	chr15	75923177	75923677	Cyc1	-420095	-0.158645	22	15.2	-10.1	19.8	23.8	24.8
NSC	chr15	102257488	102257988	Mfsd5	-21717	-0.0771276	40.1	42.2	44.7
NSC	chr15	88876305	88876805	Mapk11	273051	-0.281092	32.1	15	14.9	6.31818	4.09091	4.54545
NSC	chr15	81536571	81537071	Zc3h7b	-208026	-0.231303	-18.1	-26.7	-32.8	74.2	75.75	76
NSC	chr15	99092809	99093309	Dnajc22	-6424	0.0296823	17.5	40.6	37.1	6.8	10.8	5.6
NSC	chr16	17986699	17987199	4933432I09Rik	226584	0.00597796	45.2	36.6	36.6	27.3333	59.5	57.3333
NSC	chr16	97145060	97145560	Dscam	25425	0.0539357	-14.2	8.7	-29.2	3.16667	5.6	16.4
NSC	chr16	32114695	32115195	Zdhhc19	-381335	-0.157266	55.7	78.3	39.1	17.625	25	66
NSC	chr16	55072081	55072581	Zpld1	210952	-0.119164	20
NSC	chr16	37916153	37916653	Nr1i2	378421	0.146191	27.5	13	45.6	1.8	1.08333	1.38095
NSC	chr16	20117492	20117992	AC087898.2	-448616	0.116219	-61.1	-39.9	-64.1	12	10.2	26.75
NSC	chr16	91225113	91225613	Gm15964	-386105	0.251802	-13.9	-15.2	-33.3	0.666667	2.5	0
NSC	chr16	35484144	35484644	Gm15564	498836	-0.058836	-23.8	10.6	10.9	3	4.5	12
NSC	chr16	62742677	62743177	Stx19	-71748	-0.115796	-33.8	-37.3	-45.4	77.8	81.4	96
NSC	chr16	10867870	10868370	Txndc11	266412	0.108529	57.2	74.8	69.3	31	32.125	39.1667
NSC	chr16	91837798	91838298	Gm15976	-86390	-0.174786	35.1	32.1	36.6	84.5	84.5	90
NSC	chr16	17123904	17124404	Aifm3	-367766	-0.124152	14	17	-24.7	2.33333	3.11111	2.55556
NSC	chr16	23769568	23770068	Sst	121026	0.00612897	35.6	12.9	41.1	80	93	100
NSC	chr16	91105048	91105548	Il10rb	-300936	0.18442	40.1	36.6		0	0	3.75
NSC	chr16	34574241	34574741	Hacd2	-447929	0.289205	-43.4	-36.8	-27.4	2.15385	0.818182	4.38462
NSC	chr16	13256913	13257413	Bfar	-414694	-0.273751	-12.8	20.9		3.70833	3.66667	3
NSC	chr16	17104596	17105096	Hic2	-128740	-0.137176	39.1	23.6	36.1	72.6667	82.6667	76.5
NSC	chr16	37478773	37479273	Rabl3	-60870	0.273344	15.2	8.3	20	0	0	0
NSC	chr16	57165886	57166386	Filip1l	-187140	0.0926799	-12.1		-48.4	91.375	90.5	86.625
NSC	chr16	88585989	88586489	Krtap16-3	376634	0.25068		-16.2
NSC	chr16	18285024	18285524	Arvcf	-95508	0.254615	16	12.4	9.8	66.4	66.75	75.2
NSC	chr16	4273862	4274362	Glis2	-320600	0.105686	33.1		33.6	12.125	22.875	18.5
NSC	chr16	9680018	9680518	Grin2a	312265	-0.220656	25.5	38.1	34.1	4.16667	0.166667	1.66667
NSC	chr16	4160483	4160983	Pam16	464213	-0.115416	-31.4	-21.8	15.8	2	0	19
NSC	chr16	17037634	17038134	Sdf2l1	94499	-0.19045	9.9	-18.3	-20.7	62	72.6667	86
NSC	chr16	92427701	92428201	Rcan1	38218	-0.0919097	31.1	32.1	32.6
NSC	chr17	31277689	31278189	Pknox1	-286833	0.0944474	-15.3	-29.9	-20	65.5	74	69
NSC	chr17	25794136	25794636	Mettl26	-81113	0.289835	13.4	16.9	-22.2	6.1875	5.0625	6.3125
NSC	chr17	88085938	88086438	Ppp1r21	-443935	-0.0844824	55.2	73.3	58.2	91.7273	91.4545	90.3636
NSC	chr17	28340231	28340731	Mapk13	-428835	-0.0249716	-7.1		-22.7	83	91.6	95
NSC	chr17	28244718	28245218	Mapk14	-446373	0.0908761	12.7	-13.1		23.75	31.875	35.5
NSC	chr17	65370004	65370504	Tmem232	170528	0.161742	15.5		-12	74	64	63
NSC	chr17	45871650	45872150	Rsph9	272298	-0.187798	16.5	34.1	24.6			72
NSC	chr17	45851971	45852471	Gtpbp2	-308810	-0.14606	25.1		16.9	40.75	41.75	45.25
NSC	chr17	10450597	10451097	Pacrg	389344	0.0601861			11.3
NSC	chr17	10734307	10734807	Park2	-105801	-0.18431	-17.3	12.7	-29.8			75.5
NSC	chr17	71042617	71043117	Gm4707	417051	0.130232			32.1	86	94	96
NSC	chr17	86909718	86910218	Pigf	115433	0.0348763	23.6	22.6	-13.6	66.1818	62.8	64.2727
NSC	chr17	34949477	34949977	Ly6g5b	165673	0.11617	45.2	47.7	44.2	45	44.1429	45.2857
NSC	chr17	29018558	29019058	Pim1	-472236	0.0940775	17.5	16
NSC	chr17	69109357	69109857	Zbtb14	-274370	0.0960669	6.4		32.1
NSC	chr17	14693171	14693671	Wdr27	249703	0.0860352	-19.2	-24.2	-11.1	0.5	2.25	2.5
NSC	chr17	28800108	28800608	Srsf3	-232301	0.142673	6.4	-39.9	-11.3	0	0.25	0.916667
NSC	chr17	34037738	34038238	Brd2	83759	-0.29713	52.7	14.9	19.5	47	55	91
NSC	chr17	56588146	56588646	Gm17949	-423073	-0.000455984	-21.7	-39.9	-48.9	47.6	53.6	60.4
NSC	chr17	35688597	35689097	2310061I04Rik	208531	-0.112277	17.9	32.6	21.4	89.625	86.25	86.5
NSC	chr17	23734268	23734768	Flywch2	51559	-0.269706	8	44.2	29.6	15	0	55
NSC	chr17	23738906	23739406	Flywch1	32435	-0.240051	44.7	41.7	28.1	36	41	36
NSC	chr17	28330990	28331490	Gm20109	191908	-0.125321	22.8	35.1	48.7
NSC	chr17	34572308	34572808	Gm20463	-28593	-0.0201087	28.6	-10.4	-12.6	16.8462	7.66667	8.5
NSC	chr17	12218714	12219214	4732491K20Rik	-99888	-0.0409789	26.1	39.1	32.1
NSC	chr17	56809341	56809841	Crb3	-252685	0.0442839	23.3	47.7	42.6	52.5	54	69.5
NSC	chr17	28621042	28621542	Cdkn1a	-472476	0.00901145	-31.3			0.8	0	0
NSC	chr17	26122647	26123147	Arhgdig	78453	-0.0395802	-7.7	24.6	23.1	11.5	21	24.5
NSC	chr17	56753076	56753576	Gm11110	352616	0.0269836	-6.8	30.6	14.5	67.7333	73.4	72.875
NSC	chr17	86904540	86905040	Cript	-120770	-0.242827	21	19.5	-13.6	88.5	84.6667	93.6667
NSC	chr17	3104483	3104983	AC165953.3	178537	-0.0374076	-35.8	-52	-31.8
NSC	chr17	45456665	45457165	Capn11	202394	0.0871232	30.1	8.4	9.4	1.71429	9.6	18.75
NSC	chr17	8223090	8223590	Gm16702	166128	-0.0445607	26	39.1		64.1	70.375	87.1667
NSC	chr17	6781865	6782365	AC122413.1	-166331	0.0933064	43.7	42.2		0.727273	1.85714	1.45455
NSC	chr18	14417571	14418071	Psma8	-288329	-0.00491686	-37.3	-62.1	-11.2	37	32.25	33.75
NSC	chr18	16477741	16478241	Gm15328	-338415	-0.000302243	25.5	20
NSC	chr18	44637148	44637648	A930012L18Rik	-24266	0.161436	13.3	-19.1	-17.1	7	17.6667	5.66667
NSC	chr18	44575942	44576442	A930012L18Rik	-85472	0.0717807	40.1	24.6	22.5	44	44.5	40.75
NSC	chr18	56896653	56897153	C330018D20Rik	78476	-0.0348532	35.6	24.4	29.6	80	88	84
NSC	chr18	34348868	34349368	Reep2	-491470	-0.284606				48.25	44.7143	41.375
NSC	chr18	79980030	79980530	Txnl4a	-226517	-0.145946	31	38.1		5	3.5	69.5
NSC	chr18	65282904	65283404	Alpk2	110734	-0.0659995	-15.7	-16.2	-15.2	22.4	27.4	53.2
NSC	chr18	62206023	62206523	Fbxo38	342470	-0.273522			13	6.625	3.42857	10.8333
NSC	chr18	36678653	36679153	Zmat2	-115019	-0.177715	35.6	13.7	15.3	2	0.7	2.55
NSC	chr18	5159320	5159820	Zfp438	174869	0.0920699	52.7	49.2	27.1	44.6667	30.6667	34.3333
NSC	chr18	54853023	54853523	Gm4221	-137037	0.0435433	16.5	-15.1	-24.7	34	40.4444	45.5556
NSC	chr18	67481436	67481936	Psmg2	-159912	0.316431	56.2	66.3	49.7
NSC	chr18	62206023	62206523	Spink10	-342637	-0.205951			13	6.625	3.42857	10.8333
NSC	chr18	74928747	74929247	Dym	-89774	0.0429121	-24.7	-33.8	-42.9	37.2	35.4	43
NSC	chr19	41746493	41746993	Marveld1	-400645	0.258246	-32.3	-54.5	-67.1	50
NSC	chr19	29037614	29038114	A930007I19Rik	485295	0.154793	40.1		60.7	90.5	91.75	94.9167
NSC	chr19	4338153	4338653	Rbm4	455498	0.0457872	27	24.3	18.9	7
NSC	chr19	29048240	29048740	A930007I19Rik	474669	0.0439985		49.2	61.3	70.6667	66.3333	77.2
NSC	chr19	7179882	7180382	Rcor2	-87261	-0.267758	-28.8	-24.2	10.8
NSC	chr19	14414890	14415390	Tle4	182073	-0.0801366	17.5	10.5	-14.1	7.6	10	12
NSC	chr19	37044388	37044888	A330032B11Rik	-129204	-0.0963942	52.7	54.7	64.3	55.6154	60.6154	81.3846
NSC	chr19	29265444	29265944	A930007I19Rik	257465	0.223728	-13.6	16		2.6	5.6	17.2
NSC	chr19	29046297	29046797	Insl6	278771	0.278444	66.8	63.3	56.2	23.5	19.2	21.9
NSC	chr19	28761623	28762123	Jak2	-489929	-0.0888868	8.7	11.8	41.7	0	50.6667
NSC	chr19	45653959	45654459	Fbxw4	5984	-0.124419	47.1	26.9	41.7	6.42857	7	22.5714
NSC	chr19	3320768	3321268	Gal	93439	-0.145346	37.1	37.6	36.1	79.5	77.5	79.5
NSC	chr19	53768425	53768925	Bbip1	175952	-0.160825	65.8	60.7	48.7	46.6667	52.3333	42
NSC	chr19	8728476	8728976	Mta2	-213193	-0.058771	30.6	30.5	16.5	26	15	11
NSC	chr19	59785019	59785519	Gm17203	115793	0.171066	14	29	16.5	0	5.6	13
NSC	chr19	5874522	5875022	Cdc42ep2	50044	-0.28559	-13.1	-8	12.9	6.57143	6.57143	5.07143
NSC	chr19	34483532	34484032	Pank1	395673	0.233904	-23.3			11.6667	14	52
NSC	chr19	45658906	45659406	Gm15491	-90352	0.0218684	40.1	33.5	16	44.125	44.25	43.25
NSC	chr19	45596701	45597201	Gm15491	-152557	-0.108719	46.7	53.2	47.2	60
NSC	chr19	5757215	5757715	Dpf2	155406	0.169578	25.6	30.6	37.1	22.5	15	16.5
NSC	chr19	21781950	21782450	Trpm3	-356916	-0.134858	20		13.7
NSC	chr19	5926988	5927488	Naaladl1	-178559	0.205378	26.6	39.1	31.6	4.5	18
NSC	chr19	41844295	41844795	Ubtd1	-137217	-0.0851296	19	12	-23.7	79.2857	91.4	91.2
NSC	chr19	5637153	5637653	Neat1	208077	0.0920525	-13.6	15	-16.2	0.892857	0.5	0.964286
NSC	chr19	55543210	55543710	4930552P12Rik	158744	-0.166302	24.5	29.6	14.5		69
NSC	chr19	4627896	4628396	Cd248	-439931	0.0389917	-25.5	19	18	3.5	41	0
NSC	chr19	32349187	32349687	Minpp1	-136331	0.21506	-19.6	-18.9	6.5	30.75	29.75	28.75
NSC	chr19	46760688	46761188	Nt5c2	208629	0.0170643	52.2	57.7	54.7	0.791667	0.458333	0.958333
NSC	chr19	56346722	56347222	Nrap	43066	-0.0568156	-8.7	-7.8	-14.7	8.6875	9.3125	14
NSC	chr19	40269519	40270019	Gm27042	-319666	0.1776	8	35.1	-6.3	6.5	11.1667	27.8333
NSC	chr19	59742865	59743365	Rab11fip2	200249	-0.250078	44.7	39.6	36.6	100	86	100
NSC	chr19	53402706	53403206	Dusp5	-126361	0.0609901	61.8	69.8	70.8	50.2	53.2	56.8
NSC	chr2	172307098	172307598	Fam209	-165205	0.127821	-31.8	14.2	-7.2	81.6667	79.3333	81
NSC	chr2	29845445	29845945	Nup188	-440737	-0.0267384	11.9	20.5	15	4.51429	5.22857	1.54286
NSC	chr2	83725297	83725797	Fam171b	-87180	0.165364	33.1	20	14			9
NSC	chr2	180455964	180456464	Ogfr	-133192	-0.0123208	52.7	66.8	73.8	1.68293	0.195122	0.951219
NSC	chr2	17841461	17841961	Skida1	206738	0.161685	25.1	-11.7	18.5	5.33333	5.33333	26
NSC	chr2	71123002	71123502	Slc25a12	244302	-0.1134	32.6	-12.1	-9.8	89	83.8	92
NSC	chr2	90956004	90956504	Nr1h3	238862	-0.0342098	-17.1		7.1	0	0	7
NSC	chr2	38583936	38584436	Nr6a1os	-239071	0.148821	-53.5	-64.1	-48.9	6	11	17
NSC	chr2	180522819	180523319	Col20a1	-463465	0.142214
NSC	chr2	104323591	104324091	D430041D05Rik	86493	0.204473	27.6	26.6	32.6	37.8333	37.3333	38.1667
NSC	chr2	150649789	150650289	Ninl	359359	0.220101	-24.3	13	24.6	40.875	43.5	51
NSC	chr2	119798889	119799389	Mapkbp1	-173559	-0.104034	34.6	37.6	49.7	6.76923	8.9	5.06667
NSC	chr2	69745022	69745522	Ccdc173	44214	0.00874563	24.4	31.1	42.2	91	97.5	95
NSC	chr2	25394711	25395211	Ptgds	74788	0.0988152	23	12	23.5
NSC	chr2	25126602	25127102	Mamdc4	444464	0.227151	-34.8	-37.9	-56	0	2.66667	3
NSC	chr2	104427107	104427607	Depdc7	315444	-0.0382035	11.6	15.5	14.2	77.5455	69.6364	61.8182
NSC	chr2	76488753	76489253	Pjvk	-159473	-0.0497931	10.3	9.5	40.1	34.75	32.25	45.75
NSC	chr2	6881693	6882193	Celf2	199359	-0.0826436	60.2	57.7	54.2	24	35.6667	27.6
NSC	chr2	60088489	60088989	Ly75	294492	0.0635318	13.8		-29.8	89.2222	86.1667	91.5556
NSC	chr2	38098590	38099090	Gm13589	-325162	-0.0872994	23.5	-16.3	23.6
NSC	chr2	38048945	38049445	Gm13589	-374807	-0.136982	51.7	-9.3	26.6	80	63	67
NSC	chr2	65274647	65275147	Gm13595	-234368	-0.252261		-24.3	-41.9	76.3333	82.6667	80.3333
NSC	chr2	120858026	120858526	Tmem62	-118785	-0.246039	-19.1	-15.7	25	75.3333	81	87.5
NSC	chr2	115538313	115538813	Gm13977	42992	0.223061	13.4	10.9	-27.7	13	12.7143	13
NSC	chr2	174875127	174875627	Gm14391	331547	0.0158828				49.25	76.25	70
NSC	chr2	170636901	170637401	Gm14264	25314	-0.0184236	34.6	9.9	12	35.25	29.25	54.5
NSC	chr2	157338568	157339068	Gm14286	206651	0.0822193	66.8	71.8	72.8	12.2	24	21.2
NSC	chr2	180598384	180598884	Tcfl5	44057	0.194439	24.6	45.2	45.2	3.11111	2.05556	3
NSC	chr2	104251684	104252184	Tcp11l1	460228	-0.136001	-15.6	7.5		4.5	11	6.75
NSC	chr2	23021815	23022315	Abi1	18176	-0.17592	9.3	-10.3	39.6	6.25	7.25	9.25
NSC	chr2	147928975	147929475	Thbd	478963	0.159034				15.2	22.2	42
NSC	chr2	156145410	156145910	Aar2	-401915	-0.143082	-16.3	-31.8	-28.7	38.6667	30.6667	52
NSC	chr2	33316533	33317033	Zbtb34	114541	-0.129049	-13.7	36.6	-21.2	8.57143	14	16
NSC	chr2	139656720	139657220	Tasp1	409835	0.32565	43.7	31.6	48.2	6.75	11.5	11.5
NSC	chr2	45036866	45037366	Zeb2os	-74021	-0.00584685	30.6	23.4	-14	40.7143	43.5714	32.4286
NSC	chr2	45062681	45063181	Zeb2os	-48206	-0.174693	-5.9	-18.7	-28.8	60	75.6667	69
NSC	chr2	24848391	24848891	Gm38287	334698	0.0562307	-7	14.7	49.7	73	75.5	100
NSC	chr2	146981403	146981903	Xrn2	-31406	-0.028587	17.5	20.5	28.6	21	23.3333	23.3333
NSC	chr2	165070319	165070819	Zfp663	291595	-0.145016	84.9	75.3	75.8	8.83333	10.25	7.88889
NSC	chr2	115927570	115928070	Meis2	137238	0.34112	8.8	14.5	34.6	18.1667	15.6667	52.8
NSC	chr2	30722634	30723134	1700001O22Rik	78853	-0.0157386	66.3	52.7	43.1	0.375	1	1.25
NSC	chr2	101982933	101983433	Fjx1	468609	-0.0397043	57.2	68.8	67.8	9.5	12.1667	11.8333
NSC	chr2	84956215	84956715	Aplnr	-179894	0.0326819	-44.4	-31.3		92	60	80
NSC	chr2	102320893	102321393	Fjx1	130649	-0.241851	21.5	45.2	24.1	8	6	10
NSC	chr2	102363046	102363546	Fjx1	88496	0.140924	41.2	20	-32.8
NSC	chr2	75670086	75670586	Agps	-161840	0.13537	46.7		43.1	50	51.7143	49.5714
NSC	chr2	122683599	122684099	Sqor	-81388	-0.00816322	13.4	12.3	9.3
NSC	chr2	75693949	75694449	Agps	-137977	0.180143	29.6	34.6	28.1
NSC	chr2	118191469	118191969	Srp14	287977	-0.0762249	-21.4	14	32.6	74.5	71.625	74.8571
NSC	chr2	118274899	118275399	Inafm2	-470608	-0.138281	-25.7	-27.8	48.2	13.2857	8.28571	22.2857
NSC	chr2	168045691	168046191	Adnp	161171	-0.301495	18.5	-27.7	-23.2	3.6	2.66667	2.2
NSC	chr2	168052616	168053116	Adnp	154246	-0.153067	16.4	10.7	-21.2	13	10.5	11
NSC	chr2	4111303	4111803	Frmd4a	-41309	-0.0905087	39.6	25.5	14.9	81		90
NSC	chr3	90146608	90147108	Dennd4b	-119655	0.301828	-13	-21.2	-10.6	65	70	92
NSC	chr3	117731488	117731988	Snx7	137198	-0.0246377	-11.7	9.7	-19.1	5.25	12	21.75
NSC	chr3	95315647	95316147	Setdb1	41305	0.268534	29	30.9	13.5	1	0.375	2
NSC	chr3	86635881	86636381	Cd1d1	363209	-0.243055	-15.4	9.5	-15.2
NSC	chr3	94615750	94616250	Gm15234	-42961	-0.0660697	18.5	22.1	23	47.5	68.6667	72
NSC	chr3	144555949	144556449	Sh3glb1	164136	-0.192707	31.5	-10.9	-41.9	43	47.3333	59.8333
NSC	chr3	88620858	88621358	2810403A07Rik	-64685	0.277961	22.6	42.7	39.6	0.826087	1.8913	0.5
NSC	chr3	146220697	146221197	Spata1	278806	-0.263475	25.1	33.1	31.6	0.7	1	0.636364
NSC	chr3	36879601	36880101	Fgf2	-468801	0.179411	28.6		-10.4	83.3333	100	93.3333
NSC	chr3	59041411	59041911	P2ry12	221170	-0.063688	-26.3	-45.9	-44.9	4	1	13.375
NSC	chr3	87887332	87887832	Crabp2	-61110	0.0465126	16	-16.2	9.5	81.1667	77.1667	79.4
NSC	chr3	98039602	98040102	Zfp697	-342628	-0.220121	-55	-9.4		81.4286	75.3333	85.4286
NSC	chr3	95310811	95311311	Arnt	-123328	0.0205096	26.6		39.6	42.5	3	37
NSC	chr3	51568269	51568769	Gm37229	-244432	0.262495			30.1	58.7	51.1	73.7
NSC	chr3	142342452	142342952	Pdlim5	52994	0.21697	37.6	31	30.6	59.5	51	64.5
NSC	chr3	88167337	88167837	Gm3764	-39226	0.117228	18	-23.2	12	84.8571	89	90.5
NSC	chr3	94811587	94812087	Vps72	-299204	-0.0861172			-52	18	10.3333	21.5
NSC	chr3	83904519	83905019	Tmem131l	135406	-0.222091	44.2	23.1	31.6			81.5
NSC	chr3	153349989	153350489	St6galnac3	374894	0.0063743	10.3	17.9	14.2	100	85	92
NSC	chr3	153565414	153565914	St6galnac3	159469	-0.0637501	-14.1	-29.8	-36.4	48	59	43.6667
NSC	chr3	57573434	57573934	Rnf13	-162377	0.157913	-14.6	-27.7	-25.2	83	85.5	75.5
NSC	chr3	109774770	109775270	C130013H08Rik	-474995	0.0513585	35.1	40.1	48.7	74.1667	75.8333	85.5
NSC	chr3	36941485	36941985	Gm12532	-241150	-0.0282234	50.7	39.6	40.1	25	14.75	37
NSC	chr3	95632856	95633356	Tars2	121871	0.0803585	51.7	27	32.1	78.6667	75.3333	85
NSC	chr3	107760156	107760656	Gm12500	-325178	0.11067	19.3	34.1	36.1
NSC	chr3	55011624	55012124	Ccdc169	-128163	-0.0171051	-38	-39.9	-23.2	27.1429	40.5714	33.5714
NSC	chr3	85543597	85544097	Gatb	-30281	-0.00537508	-14.6	-13.7	-29.2	57	62.5	59.5
NSC	chr3	142169099	142169599	Gbp3	-391146	0.220536		-33.8	-53	0.744681	0.361702	0.489362
NSC	chr3	115760825	115761325	Extl2	-247221	0.11126	22.6	42.2	8.3
NSC	chr4	53253148	53253648	Slc44a1	-187014	-0.167075	27.5	-7.4
NSC	chr4	34686580	34687080	Smim8	91507	0.0298538	48.7	39.6	37.6	62.5	41.5	33.3333
NSC	chr4	141335148	141335648	Ddi2	388021	0.318623	-14.1	9	11.2	0
NSC	chr4	130054687	130055187	Pef1	-52618	0.234544	17	9	13.9	61.6	64.8	77.8
NSC	chr4	47151410	47151910	Col15a1	-56351	-0.0497399	27.6	34.6	20.5	19.1667	6.25	50.5
NSC	chr4	102235204	102235704	Pde4b	-19287	0.161745	-17.6	-24.2	-31.8	9.66667	16	7
NSC	chr4	111473020	111473520	Spata6	-246739	0.347906	6.8	13.8	-13.4	36	38	83
NSC	chr4	6958468	6958968	Tox	32005	0.329769	23.1	-9.1	-36.8
NSC	chr4	52391004	52391504	Smc2	-47966	0.16582	-12.8		-31.3
NSC	chr4	135857601	135858101	Rpl11	195520	0.255186	-13.3	22	-36.8	3.14286	4.42857	8
NSC	chr4	41522753	41523253	Arid3c	208139	0.147799	44.7	53.2	66.8	48.3333	52.3333	37.7143
NSC	chr4	82404894	82405394	Cer1	480007	0.0192427	36.1	20.9	16.3	8.5	4	27.5
NSC	chr4	155563799	155564299	Ccnl2	-248439	0.0253245		-13.7	-34.8	2.74074	0.666667	0.685185
NSC	chr4	139550678	139551178	4933427I22Rik	392591	-0.0327307	-27.7	-26.3		23.375	25.5	58.625
NSC	chr4	124266564	124267064	3100002H09Rik	343989	-0.266698	61.8	60.7	75.3	3.6	4.2	6.2
NSC	chr4	117379748	117380248	Ccdc24	492472	0.075411	20.3			1.66667	1	1.5
NSC	chr4	134852346	134852846	Rhd	-11939	0.0561454	22.6	30.1	22.5	1.30952	0.820513	1.20513
NSC	chr4	123412430	123412930	Rhbdl2	-375194	0.0175545	-8.1	6.1	12.3	7.36364	3.7	3.6
NSC	chr4	148860577	148861077	Pex14	238985	-0.215485	47.7	45.2	32.6	1.33333	1.16667	2.4
NSC	chr4	120730942	120731442	Rims3	-146645	0.156236	-9	15.4	22	0.555556	1.05556	0.805556
NSC	chr4	135721874	135722374	Eloa	299639	0.158404	-20.7			14.3333	18	23.7778
NSC	chr4	87733128	87733628	Mllt3	300029	-0.185674	41.6	31.1	11	33	44.5	48.5
NSC	chr4	106959080	106959580	Cyb5rl	-110785	0.143274	-9.6	21.1	31.6	42.9	42.7	56.1
NSC	chr4	43059210	43059710	Fam166b	369674	0.06313	58.2	71.3	66.3	0.941176	1.25	0.333333
NSC	chr4	31873547	31874047	Map3k7	-90309	-0.0328163	-31.8	-46.9	-51.1	3	4	5
NSC	chr4	141899875	141900375	Fhad1	111526	0.152232	13.4	-10.7	-12.9	0.4	3	5.4
NSC	chr4	41706199	41706699	Gm20878	-235123	-0.163185				20
NSC	chr4	53317367	53317867	Fktn	-396564	-0.0770304	13.1	-22.2	-19.8
NSC	chr4	132181427	132181927	Gm28874	-84031	-0.0475344	17.5	6.4	12.8	63.4167	65.6667	65.5
NSC	chr4	74020040	74020540	Kdm4c	-231588	-0.242761	19.4	-8	30.5	69.5	72	72
NSC	chr4	141246844	141247344	Ddi2	476325	0.185508	19.3		-16.7	6.09524	5.71429	3.80952
NSC	chr4	41293786	41294286	Dcaf12	20865	-0.188927	54.2	28.1	15	0	2	15.5
NSC	chr4	129706854	129707354	E330017L17Rik	-199121	-0.0151304	32	49.2	29.6	2.33333	3.25	21.6667
NSC	chr4	149442382	149442882	Ctnnbip1	-75608	-0.259742	43.2	45.2	32.1	94	91
NSC	chr4	49689194	49689694	Grin3a	156325	0.100213	-12.1	-19.7	7.9	46	53.5	44.6667
NSC	chr4	154945343	154945843	Morn1	-140983	-0.0314441	29.1	60.2	46.2	80.4	80.4	71.8
NSC	chr4	150047922	150048422	Gm13093	71091	0.00759047	34.1	40.6	47.7	2.59091	2.31818	0.636364
NSC	chr4	119029703	119030203	Ermap	160058	-0.0685701	46.2	39.1	56.2	69.5	79.75	90.25
NSC	chr4	154944223	154944723	Morn1	-142103	-0.0757361	29.1	60.2	46.2	4.25	6.5	7.75
NSC	chr4	117651574	117652074	Dmap1	30401	-0.117386	23.9	17	12.2	4.375	0.625	3.83333
NSC	chr5	140663819	140664319	Iqce	38309	0.187613	24	27.6	34.6	4.33333	1.4	14.5
NSC	chr5	134455532	134456032	Mettl27	-476586	0.0581459	-10.4	-10.7		1.35714	0.571429	2.64286
NSC	chr5	140095179	140095679	Mrm2	236469	-0.229424	34.1	15		10	12.3333	11.3333
NSC	chr5	65019184	65019684	Smim14	473401	-0.214745	-30.8		14.3	73.125	70.7143	75.6
NSC	chr5	125139024	125139524	Gm32585	133541	0.183923	51.7	63.8	32.1	0
NSC	chr5	26972961	26973461	Dpp6	-288723	-0.0726747		-50.5	-39.9	22.6667	20	31
NSC	chr5	114669984	114670484	Mlec	487942	0.118777	-21.7	-13.6	-17.3	7.33333	2.83333	10.8571
NSC	chr5	124410756	124411256	Snrnp35	-72148	-0.0330251	13	21.6	-17.7	74	81	73.3333
NSC	chr5	147557586	147558086	Flt1	168152	-0.0498273	13.2	24.9	28
NSC	chr5	139271423	139271923	Micall2	464660	-0.100563	25.6	29.1	48.7	56.5	55.5	59.5
NSC	chr5	3288186	3288686	2510017J16Rik	-296676	0.312962	34.6	45.2	33.6	54	86	66
NSC	chr5	111395738	111396238	E130006D01Rik	365740	-0.0569434	51.7	55.7	50.7	40.8182	36.1429	27.75
NSC	chr5	30529907	30530407	Slc35f6	-117781	-0.015646	50.2	57.2	26.6	23.2	24	33
NSC	chr5	150570763	150571263	Gm43597	35990	-0.0437749	20	12.5	33.6	52.6667	68.2	88
NSC	chr5	111514928	111515428	Gm42488	429057	-0.0813875	51.2	60.2	43.6	30.5	17	33
NSC	chr5	124270097	124270597	Sbno1	155567	0.100724	-15.7	11.9	-17.2	63.4	71.4	76.8
NSC	chr5	139474704	139475204	Uncx	-68943	-0.00510131	-12.1	-14.8	-17.6	66	76.9	82.7
NSC	chr5	109555642	109556142	1010001B22Rik	440506	0.0807824	68.8		58.2	86.4412	87.3077	87.0294
NSC	chr5	65129067	65129567	Lias	-262179	0.14006	-18.2	-35.8	15.5	25.2857	10	40.1429
NSC	chr5	103441605	103442105	1700016H13Rik	213877	-0.182161	43.2	44.2	60.2	7.2	7.6	7.6
NSC	chr5	105465581	105466081	Lrrc8c	-53639	0.230398	18.9	-22.8	-8.3
NSC	chr5	84354812	84355312	Gm43532	-73743	0.00752555	-53	-44.9		49	49.25	59.75
NSC	chr5	137425557	137426057	Sap25	-203315	-0.0573667	-18.7	-28.7	-28.3
NSC	chr5	118265082	118265582	Med13l	-295386	-0.0490296	71.3	63.8	71.8	91	96	96
NSC	chr5	67399982	67400482	Shisa3	-207650	-0.0315727	-23.3	-10.2	-23.7	6.08696	4.69565	20.6957
NSC	chr5	127234715	127235215	Slc15a4	382427	-0.0580145	21	29.5	56.7	1.66667	1.33333	1.2
NSC	chr5	125337462	125337962	Ubc	52305	-0.0521051	11.3	9.9	11.4	40.7778	44.1111	59.6667
NSC	chr5	121546452	121546952	Atxn2	-164906	0.0492589	-14.9	-10.2	-9.2
NSC	chr5	65135924	65136424	Ugdh	299668	-0.12419	-27.8	-17.4	7.3	60
NSC	chr5	134506300	134506800	Eif4h	132859	0.0729822	57.7	61.3	53.2	45	24	38.5
NSC	chr5	3341195	3341695	Pex1	-254620	0.0915736	27	26.1	32.6	0.585366	0.724138	0.125
NSC	chr5	114658232	114658732	Gm10401	439813	-0.155977	-13.6	-16.7	-12.9	1.22917	0.723404	0.545455
NSC	chr5	114625553	114626053	Gm9936	232879	-0.0593411	15.5	20.5	25.5	65.3333	84	60.6667
NSC	chr5	137314118	137314618	Pcolce	297036	0.0798501	11.4		27.6	1.11111	0.611111	1.16667
NSC	chr5	39132389	39132889	4930513D17Rik	470935	-0.108199	45.2	59.2	54.2	8.5	20	27.5
NSC	chr5	96905809	96906309	Gm9484	91305	0.277332	47.2	38.1	25.1	0.846154	1.69231	8.76923
NSC	chr5	111097220	111097720	Pitpnb	-233226	0.00344715	-11.9	8.3	-23.7	94	97.5	96.5
NSC	chr5	139438348	139438848	4930500L23Rik	-85152	0.0849802	37.6	16	-12.6	45.1	52.6667	63.7143
NSC	chr5	129740927	129741427	Phkg1	137906	-0.0246514	41.6	45.2	38.1	95	100	100
NSC	chr5	64588067	64588567	Gm26761	110204	-0.047936	23.1	37	32.1	50.8	48.4	57.6
NSC	chr5	67381678	67382178	Gm26756	-45752	0.0679318	19.5	-11.2	27.6	75.75	83.5	72.5
NSC	chr5	129913951	129914451	Crcp	-115104	-0.13727	33.1	-9.9	11	26	31.5	29.5
NSC	chr5	146845542	146846042	Gtf3a	-102864	-0.207501	-36.8	-32.8	-59.1	2.6	0.9	0.375
NSC	chr5	149053646	149054146	5730422E09Rik	130167	0.0828596	37.6	48.2	59.7	8.2	5.4	15
NSC	chr5	129274363	129274863	Mrps17	-440914	0.115107	-25.8	-13.4	32.1	61.2	51.6	69.6
NSC	chr5	129584523	129585023	Mrps17	-130754	-0.13755	19.9	-21.7	-18.2	0.513514	0.648649	1.27273
NSC	chr5	104298461	104298961	Spp1	-136399	0.18862	-24.8		-29.3
NSC	chr5	135243009	135243509	Por	-445885	0.17122	-25.2		21.1	84	86	91
NSC	chr5	77144648	77145148	Spink2	66573	0.286799	20.8	34.1	28.1
NSC	chr5	53972889	53973389	Stim2	-25383	-0.0518759	32.1	26	22.9	1	3.75	26.5
NSC	chr5	71658406	71658906	Gabrb1	-41359	0.251581	-11.6	-27.4	-8.9
NSC	chr5	77089272	77089772	Hopxos	-5010	0.158685	23.6	36.4	25.4	38	50	43
NSC	chr6	29388443	29388943	Flnc	-44459	0.246627	46.7	41.2	-9.7	12.7273	14	11.5455
NSC	chr6	53925171	53925671	9530036M11Rik	225516	0.00838007	20	16	15	41.1	46.4	50.9
NSC	chr6	134648302	134648802	2810454H06Rik	-249408	0.109411	58.7	45.2	45.2	24.6667	10	37.6667
NSC	chr6	91218572	91219072	Tmem43	-254928	-0.0996633	33.6	25.4	12.7	61.6	64	54
NSC	chr6	50186964	50187464	Gsdme	76648	-0.257496	-8.7	22.6	27.5
NSC	chr6	85185318	85185818	Smyd5	-246407	0.0223901	48.2	50.7	52.2	12.2	10.6	8
NSC	chr6	124779533	124780033	Gpr162	84134	-0.228556	-15.2	-21.3	34.1	2.72222	1.27778	0.526316
NSC	chr6	13559914	13560414	Tmem168	47899	0.22719	-7.3	10.6	-28.2	6.6	6.6	12.6
NSC	chr6	142717152	142717652	Sult6b2	87064	-0.0538636	-40.4	-51	-53.5	44.5	50	51.5
NSC	chr6	29362189	29362689	Kcp	121705	-0.280912	56.2	46.2	46.7	0	4	0
NSC	chr6	33935403	33935903	Lrguk	-93794	0.197231	29.1	18.8	-14.6	56.2	54.4	64.2
NSC	chr6	134915851	134916351	Apold1	-65899	0.114622	16.8	37.6	9.8
NSC	chr6	55260732	55261232	Aqp1	-75316	-0.0331046	34.1	39.1	39.6	33	25	100
NSC	chr6	117927074	117927574	Fxyd4	10199	0.0964557	23	24	42.7
NSC	chr6	72223411	72223911	Atoh8	11916	0.163921	40.6	36.1	49.7	65.5714	70.3	76.5833
NSC	chr6	113406618	113407118	Gm44199	205577	0.0523027	23.1	12	14.8	81.8333	82.5833	81.75
NSC	chr6	90674636	90675136	Gm44123	-14845	0.080903	30.1	45.7	37.1		96.3
NSC	chr6	146110796	146111296	Fgfr1op2	-466864	0.19586	-31.8	-46.4	-61.1	73.1818	73.7273	77.9091
NSC	chr6	91311132	91311632	Tmem43	-162368	-0.142767	22.8	30.1	28.1	79	81.625	76.625
NSC	chr6	127546620	127547120	Cracr2a	-31104	0.0169309	14	22.6	7.1	69.2857	80.1429	73
NSC	chr6	6388986	6389486	Dlx6os1	480297	-0.106225	60.2	66.8	28.6	9	13.4	16.2
NSC	chr6	124779533	124780033	Chd4	-316379	-0.232224	-11.2	27.1	18	2.72222	1.27778	0.526316
NSC	chr6	6623252	6623752	Gm26774	332398	0.0652484	-23.2		-24.7	14.125	26	21.375
NSC	chr6	136813084	136813584	Rerg	356384	-0.0259239	-14.6	12.4	27.6			56
NSC	chr6	135174153	135174653	Emp1	-188527	0.310059	66.3	60.7	34.6	36	20.5	57.5
NSC	chr6	135187535	135188035	Emp1	-175145	0.0217065	58.7	58.2	36.1	81.4	82.6667	89
NSC	chr6	47279120	47279620	Gm26625	-267296	0.273811	25.5	46.7	55.7	20	13	5
NSC	chr6	40007622	40008122	E330009J07Rik	428261	-0.0893338	-5.7	37.1	12.6	59.2857	61.8571	76.7143
NSC	chr6	92160654	92161154	Rbsn	53907	0.0806645	23.6	20.4	38.6	70	51	78
NSC	chr6	113629161	113629661	Gm26982	-85560	0.073097	42.1	32.6	28.1	91.8333	96.4	92.6667
NSC	chr6	54162689	54163189	Prr15	-164072	0.126287	-32.8	-28.3	-10.6	73	74	73.5556
NSC	chr6	124830363	124830863	Ltbr	483257	0.139438	-21.7		-46.9	2.55556	3.27778	3.61111
NSC	chr6	30668223	30668723	Copg2	228321	-0.0229195	17.4	30	47.7	16.4	19.5	4.66667
NSC	chr6	134736920	134737420	Cdkn1b	-183230	-0.131088	34.6	8.1	10.4	80		100
NSC	chr6	72900601	72901101	Gm26640	-52385	0.0121484	28	30.6	15.3	1.875	3	6.625
NSC	chr6	55747363	55747863	Ppp1r17	-269901	0.0628111	18.9	13.7	30.1	23.6667	47	62
NSC	chr6	87483463	87483963	Gm34312	-114034	0.0405246	37.1	32	42.7	60.8889	57.5556	59.5556
NSC	chr6	125157257	125157757	Mrpl51	-34692	0.00972355	48.2	37.6	34.6	29.8333	29.8333	30
NSC	chr6	85302819	85303319	Rab11fip5	71565	-0.305196	34.6	47.2	29.1	23.25	17	40.75
NSC	chr6	72969721	72970221	Dnah6	251660	-0.0376801	52.7		71.8	60.5	61.75	61.5
NSC	chr6	113242839	113243339	Brpf1	-64047	0.0341284	44.2	42.6	35.1
NSC	chr6	4245202	4245702	Col1a2	-260165	0.133095	-9.8	-13.2	-12.2	0	0	27
NSC	chr7	130646730	130647230	Htra1	-289222	0.266885	-6.4	-15.9	24.5	1.6087	1.35	1.57143
NSC	chr7	96598044	96598544	Gm15413	203255	0.0570259	26.1	40.1	30.1	66.5	66	81.875
NSC	chr7	96598634	96599134	Gm15414	30185	0.0327064	31.6	20.5	16.5
NSC	chr7	6782197	6782697	Zim3	194300	0.0355462		-24.7		55.8	63.6667	62.4
NSC	chr7	139087734	139088234	Inpp5a	-301124	0.116266	24.1	18	36.1
NSC	chr7	34604559	34605059	Cebpg	451757	0.0200852	8.4	-14.4		38	17	40
NSC	chr7	115707140	115707640	Sox6	138750	0.130769	28.6	33.1	35.6	83	72.8	63
NSC	chr7	34655387	34655887	Cebpa	-463655	0.0156388	14.5	42.7	62.8	0.791667	0.6	0.589744
NSC	chr7	78521898	78522398	Mrpl46	260941	-0.030758	-9.8	15.9	-9.1	79.5	78.5	81.5
NSC	chr7	109572281	109572781	Akip1	-131205	0.254776	34.1	29.6	37.1	78.4	79.25	85.2
NSC	chr7	73140405	73140905	Gm30075	97876	-0.00397506	18	20.9	35	16.7778	17.5556	14
NSC	chr7	45413422	45413922	Gys1	-21166	0.000154281	36.6	38.6	38.1	0.552632	1.11628	0.690476
NSC	chr7	44890683	44891183	Nosip	-171495	-0.114528	-8.8	-10.3	12.4	32.3333	34.25	62.8333
NSC	chr7	132807989	132808489	Abraxas2	-50986	0.203625	11.9	23.9	-8.6	49.6	38.6	26.6
NSC	chr7	78253982	78254482	Gm9885	-324598	0.13145	25.6	20	25.5
NSC	chr7	109813496	109813996	Tmem41b	172499	-0.0681793	16.4	16.5	-31.9
NSC	chr7	79592843	79593343	Plin1	139683	-0.0347045	18	-21.2	-16	0.625	1.11111	1.125
NSC	chr7	35666163	35666663	Zfp507	136576	0.266485	15.5	-9	13.5	68.5	64	67.25
NSC	chr7	44525053	44525553	Zfp473	223314	0.156098	34.1	13.5	31.1	10	5.4	12.1429
NSC	chr7	45150557	45151057	Pih1d1	-5138	0.141898	35.6	33.1	22	62.5556	57.1111	67
NSC	chr7	44685966	44686466	Zfp473	62401	0.0410098	21	20.5	26.5	30.5	30.75	39.5
NSC	chr7	80189119	80189619	Vps33b	-80285	-0.258675	36.6	38.1	21.5	0.714286	0.571429	8.28571
NSC	chr7	80049652	80050152	Sema4b	-136938	-0.224381	10.7	-30.8	15.4	40.3333	35	43
NSC	chr7	109166439	109166939	1700095J03Rik	-271929	-0.0304893	66.3	70.3	72.3
NSC	chr7	120826387	120826887	Eef2k	-16193	-0.0536802	-11.4	-19.7	16.3	13.6667		14
NSC	chr7	73468869	73469369	Gm44686	-68894	0.071879	12.5	7.2	12.4
NSC	chr7	104875786	104876286	Olfr691	461678	-0.0824194		-24.2	-20.7	68.5	75	74
NSC	chr7	126922660	126923160	Gm42742	98187	-0.0540543	39.6	45.2	35.1	10.5	16.5	16.75
NSC	chr7	55841281	55841781	Oca2	-398239	0.00750836		19	-10.2	47.1667	52.375	41.6667
NSC	chr7	97632034	97632534	Rsf1os1	12828	-0.0835069	21.6	32.5	41.7	91	95	100
NSC	chr7	45185864	45186364	Lin7b	184450	-0.132476	45.7	43.2	43.6	46.2222	47.8889	50.3333
NSC	chr7	30717331	30717831	Scn1b	409364	-0.231822		12.8	33.6	0.44	0.884615	1.41667
NSC	chr7	27332275	27332775	Map3k10	342056	-0.241273	22.1	57.7	51.2
NSC	chr7	99969550	99970050	Lipt2	-189476	0.0236628	14.9	37.6	43.2	33.5714	22.2857	16.4286
NSC	chr7	30743976	30744476	Mag	170606	0.120887	25.1	37.1	27.1	34.25	44.25	52
NSC	chr7	112110624	112111124	Mical2	-114961	-0.0613877	16	10.6	6.5	63.3077	70.75	81.6
NSC	chr7	45091994	45092494	Dkkl1	119639	0.323846	43.2	48.7	23.1	0.571429	1.46154	0.285714
NSC	chr7	44888245	44888745	Gm45619	-479682	0.0743848	-9	8.5	-16.7	62.1667	65.3333	84.5
NSC	chr7	44866154	44866654	Flt3l	270028	0.0365453	-36.8	-35.8
NSC	chr7	12966371	12966871	Zbtb45	43179	-0.179677	19.5	36.6	43.7
NSC	chr7	12927430	12927930	Zbtb45	82120	-0.033945	55.2	46.7	42.7	12.7273	17	18.9091
NSC	chr7	126845443	126845943	Cdiptos	130405	-0.0636187	58.7	39.1	49.2	23	23	38.4
NSC	chr7	97398877	97399377	Ints4	-81828	0.0104928	34.1	43.2	10
NSC	chr7	45403501	45404001	Rasip1	-223785	-0.324746	27.6	15.5	20.5	19	22.75	23.5
NSC	chr7	144875059	144875559	Oraov1	-39884	-0.190748	-21.7	-11.8	-5.9	13.6667	24.5	18.6667
NSC	chr7	66933217	66933717	1700112J16Rik	288991	0.0518594	-8.2	30.6	53.7
NSC	chr8	94152450	94152950	Gm45774	20712	0.0417072	18.2	26.5	30.1	1.2	1.53333	0.857143
NSC	chr8	3336933	3337433	Gm39121	-335247	0.0308542	21.6	22.6	22.4	64	63.7143	59.8333
NSC	chr8	12479029	12479529	4933439N14Rik	-23620	0.144371	29.6	26.6	39.1	26.5	25.5	16.5
NSC	chr8	80847903	80848403	Gm9725	-165423	0.0311218	18.5	16	24.1	27.7	40.0833	66.1667
NSC	chr8	96099514	96100014	Gm32005	-209755	-0.0560118	19.5	-17.2		3.66667	3.66667	18.3333
NSC	chr8	105450987	105451487	Tsnaxip1	-376506	0.0987189	-28.3	-28.2	-28.7	19.5	20	30
NSC	chr8	92071589	92072089	Irx5	-285956	0.131303	58.7	62.8	45.2	0.8	1	0.4
NSC	chr8	46879717	46880217	E330018M18Rik	-255684	-0.0691837		21.3		5	3.6	5.8
NSC	chr8	61065026	61065526	Sh3rf1	-158894	0.0223523	34.6	26.6	28.6
NSC	chr8	69654824	69655324	Atp13a1	-136088	-0.0156458	22.6	9	-10.8
NSC	chr8	105466879	105467379	Slc12a4	498986	0.172388	-17.6	-20.7		0	0	27.5
NSC	chr8	105707322	105707822	Ranbp10	119778	-0.212459	60.7	43.7	47.7	1.82609	0.826087	1.86957
NSC	chr8	45906879	45907379	Ccdc110	-27519	-0.0584086	13.4	-16.7	9.5	12.8	13	44.6
NSC	chr8	105397688	105398188	Acd	303157	-0.0952811		-27.7	-45.9	41	48.6667	41.6667
NSC	chr8	77484217	77484717	Tmem184c	126186	-0.189788	-20.7	-26.8	-33.8	47	45.6667	52.4444
NSC	chr8	123702694	123703194	Nup133	246321	0.174826	14.5	31.5	13	26.5	58	37
NSC	chr8	105529220	105529720	Ctrl	404392	-0.0466832	-19.2	-9.5	35.1	78	85.5	80.75
NSC	chr8	78346749	78347249	Rbmxl1	161929	0.215176	22.9	8.1	-19.7	82.625	77.25	71.5
NSC	chr8	125465313	125465813	A730098A19Rik	-432351	-0.139585	39.6	54.2	68.3	1	4.6	2.4
NSC	chr8	33517008	33517508	Gsr	-135979	0.157085	-8.6	20	-17.9	0.555556	0	1.5
NSC	chr8	108999202	108999702	D030068K23Rik	-75769	-0.0289201	-35.3	-13.1	20	1.625	1.5	25.375
NSC	chr8	11257123	11257623	Col4a1	55453	0.155322	44.7	39.1	30.6	12	18.8333	38.6667
NSC	chr8	71758778	71759278	Cyp4f18	250598	-0.0171373	49.2	41.7	56.7
NSC	chr8	70656266	70656766	Pde4c	-67547	-0.0495027	30.1	-6.8	18.7	5	6.5	12.2
NSC	chr8	122445170	122445670	Rnf166	30644	-0.100811	31.6	29.1	39.6			70
NSC	chr8	80834355	80834855	Gab1	45914	0.128845	45.7	31.1	16	69.625	70.625	79.875
NSC	chr9	66707814	66708314	Car12	-5621	0.252961	36.1	27	18.5	54.1429	46.1667	47.25
NSC	chr9	43742901	43743401	Mcam	-391506	0.235607	-27.8		-12.6	0	2.07143	2.33333
NSC	chr9	108452546	108453046	Qars	-55208	0.186294	19	11.8	20	2	1.52941	0.470588
NSC	chr9	72652912	72653412	Dyx1c1	-305622	-0.0400022	-34.8	-23.9	-17.6	4.625	8.375	14
NSC	chr9	36971994	36972494	Tmem218	-236071	0.318581	60.7	65.8	61.8
NSC	chr9	41428950	41429450	Gm35835	308198	-0.104976	21.4	22.5	-20.2	45.5	52.25	62
NSC	chr9	72663048	72663548	Ccpg1	-322205	-0.105796	-36.8
NSC	chr9	91040373	91040873	Zic1	325176	0.320419	19.9	-13.2	-18.8	0	9.75	23
NSC	chr9	98480294	98480794	Copb2	-83186	0.203113	26	22	-30.8	64	70	77
NSC	chr9	54140385	54140885	Cyp19a1	52807	-0.0884545	-23.4	-19.1	-28.7
NSC	chr9	106382101	106382601	Parp3	94598	0.0123584	25.1	10	-18.7
NSC	chr9	64571481	64571981	Dennd4a	-239279	-0.0569637	-23.7	-24.2	-31.3
NSC	chr9	48729610	48730110	Gm32335	-166591	-0.0217528	33.6	42.7	48.2	32.6	29.6	21
NSC	chr9	35417036	35417536	Ddx25	141184	-0.326754	-19.2	13	20.5	5.83333	12	7
NSC	chr9	62646826	62647326	Pias1	333803	-0.257664	-32.8	-13.6	-28.7	54.3333	49.6667	69.6667
NSC	chr9	99242010	99242510	Gm28087	-124773	-0.0597242	33.6	50.2	27.1	7.66667	6.28571	8.6
NSC	chr9	49606882	49607382	Ncam1	192261	-0.179494	54.7	55.2	41.7	61.8333	63.6667	79
NSC	chr9	44725348	44725848	Phldb1	9600	-0.129071	43.2	32.5	43.7	24.5	32.5	54
NSC	chr9	108573663	108574163	Nckipsd	-234466	-0.310396	12.1	-15.1		29.1429	36.1429	33.9286
NSC	chr9	71241465	71241965	Myzap	350645	-0.0511646	16.5	17	41.6	7	13	16.6667
NSC	chr9	46442617	46443117	2900052N01Rik	-470735	0.173114		-11.6	15.5	1.22222	0.833333	1.22222
NSC	chr9	100436759	100437259	Stag1	-206613	0.298286	22.1	14	11.2	60.6	66.6	80.8
NSC	chr9	49463934	49464434	Ttc12	22041	-0.127173	10.3	-18.2	-24.3	12.625	19.75	40.875
NSC	chr9	82408949	82409449	Irak1bp1	-420606	0.172575	20.2	-35.8	-32.8	54.5	59	60.5
NSC	chr9	40558468	40558968	Gm48293	203955	-0.0755829	20.4	25.1	15.5	80	76	83.6
NSC	chr9	107629867	107630367	Gnat1	49475	-0.0252637	73.8	60.7	42.7	1.26667	3.33333	2.26667
NSC	chr9	116059225	116059725	Tgfbr2	115888	0.029813	-17.9	-20.8	-38.3	38.75	35.3333	45
NSC	chr9	60237630	60238130	Thsd4	273155	0.235001	72.8	71.8	62.8	78.6667	72	79.6667
NSC	chr9	43863049	43863549	Thy1	-180084	-0.00394994	22.1	8.4	-27.3	19.2	6.6	26.4
NSC	chr9	75541776	75542276	Tmod2	69299	-0.213177	18.3	50.7	27
NSC	chr9	44249438	44249938	Abcg4	38556	0.0399561	55.7	29.1	28.6	22.8	30.6	33.4545
NSC	chr9	59585231	59585731	Gramd2	-122282	-0.0457652	-12.1	-34.4	-34.8	33.125	36	30.375
NSC	chr9	122701706	122702206	Tmem42	-319369	0.000328109				6.2	2.2	6.6
NSC	chr9	42503342	42503842	Grik4	440779	0.0285547	63.3	65.3	69.8	36.5	36.875	47.375
NSC	chr9	22087579	22088079	Acp5	47917	-0.00829533	35.1	48.2	20.5	89	93	100
NSC	chr9	110476972	110477472	Lrrc2	-474322	-0.00150782	-27.9	31.6	48.2	7.3	11.4444	9.33333
NSC	chr9	102194033	102194533	Ephb1	160410	-0.099439	41.6	22.1	21.5	14.8	12.75	25
NSC	chr9	121059309	121059809	Ulk4	217613	-0.141016	-29.8	-36.3	-42.9	86	81.5	81.25
NSC	chr9	14303603	14304103	Endod1	77389	0.145728	-29.8	-17.2	16.3	53.5	56.5	59.75
NSC	chr9	79806662	79807162	Filip1	170970	0.0328987	56.2	71.3	73.8	23.1667	23.8333	17.5
NSC	chr9	44565400	44565900	Arcn1	202158	0.040228	-5.9	-15.3	-30.9	1	1.375	6.75
NSC	chr9	66516515	66517015	Lactb	458719	-0.0767679	55.7	50.7	52.7	83.2	85	84.6
NSC	chr9	57901507	57902007	Gm17322	-96284	-0.230905	58.7	54.7	48.2	0.25	0.5	3.25
NSC	chr9	13765552	13766052	Fam76b	-61924	0.0357624	-9	17	-33.9	34.3333	59	53
NSC	chr1	132653773	132654273	Rbbp5	176657	0.0438031	18	20.5	13.3	0.714286	5.71429	19.6667
NSC	chr1	176036009	176036509	Rbm8a2	-57145	0.198835	24.6	21.6	11.9	3	2	4
NSC	chr1	91366118	91366618	Scly	68031	-0.0162631	19.9	8.8	11.8	1.68627	0.510204	1.64706
NSC	chr1	10232087	10232587	Sgk3	434208	0.154883	12.9	19.5	12.2	0.828571	0.5	0.27027
NSC	chr1	158599446	158599946	Brinp2	-243436	-0.224825	36.1	35.1	43.2	26.6667	13.6667	51
NSC	chr1	93814942	93815442	Bok	129618	0.00715179	-10.3	-18.3	-28.3
NSC	chr1	164322150	164322650	Blzf1	-14916	0.162246	-8.5	-17.6	-18.6
NSC	chr1	25034124	25034624	Col19a1	-446937	-0.0576575	-33.3			6.66667	14.625	39.7
NSC	chr1	172196377	172196877	Pex19	69873	-0.0249989	19	49.2	18.5
NSC	chr1	190581473	190581973	Prox1os	411427	0.132776	44.7	46.2	55.2			41
NSC	chr1	171270782	171271282	Cfap126	149372	-0.0510187	64.8	55.2	48.2	5.83333	7.36364	8
NSC	chr1	161194006	161194506	Cenpl	123490	0.247667	40.1	32.1	14.5	29.4	29.8	40.4
NSC	chr1	179734374	179734874	Tfb2m	-188357	0.0981495	-12.9	-7.4	30.1	27.8	25.6	24.5
NSC	chr1	74542688	74543188	Aamp	-258200	0.190381	18.5	18	15.2
NSC	chr1	161921910	161922410	Suco	-45499	0.224744	18	-15.4	42.2	52.8333	51.6667	64.5
NSC	chr1	134804383	134804883	Tmem183a	-442634	0.198925	-23.7	-8.3	-15.6	5	12	20.6
NSC	chr1	153016717	153017217	Smg7	-114321	0.0144089	47.7	30.6	36.1	23	26	50.625
NSC	chr1	74750607	74751107	Stk36	149403	-0.00470448	32.6		41.2	58	53.25	78
NSC	chr1	187300522	187301022	Spata17	-85326	0.185335	-10.9	11.8	11.5
NSC	chr1	69729280	69729780	Ikzf2	-43570	0.176226	-11.1	-39.9	-18.7	1.66667	2	1.5
NSC	chr1	172357481	172357981	Igsf8	45365	0.0384645	41.7	23.6	20	61	65.5	64.5
NSC	chr1	180420759	180421259	Itpkb	90534	0.242554	36.1	53.2	49.7	50	46.875	54.625
NSC	chr1	195092763	195093263	Gm32250	-97668	0.0483956	-20.2	22.9	-16.1	86	81	85.5
NSC	chr1	161151031	161151531	Gm37634	110661	-0.0231359	46.7	21.5	-10.6	24.375	33.8889	53.1111
NSC	chr1	177473855	177474355	Gm26801	-30835	-0.229283	11.4	-18.6	-17.8	92	95	90
NSC	chr1	52009040	52009540	Gm28055	-262347	0.157709	30.1	37.1	39.6	14.7273	11.7273	8.27273
NSC	chr1	77532698	77533198	Gm28386	17668	0.177633	-30.8	-18.8	-56	0	0	3.33333
NSC	chr1	17604132	17604632	Gm28784	435979	-0.11061	69.3	71.3	62.3		100
NSC	chr1	38785818	38786318	Gm16151	478166	-0.0673694	59.7	67.8	70.3	68	64.3333	70
NSC	chr1	136233130	136233630	Gm37759	-113558	0.0247134	39.6	39.6	14	0	3.4	1.2
NSC	chr1	172213737	172214237	Ncstn	-131238	0.120839	-9.1	38.1	-12.1	31	41.6	60.3333
NSC	chr1	39546108	39546608	Npas2	352087	-0.0335846	-17.8	13.5		91.6667	94	92.5
NSC	chr1	87772607	87773107	Ngef	-198987	0.0735802	-8.1	9.5	-20.2	98.8333	94.1667	95.6
NSC	chr1	66216737	66217237	Map2	41658	-0.118835	22.6	12.2	26.6	66.5	57	58.5
NSC	chr1	185150733	185151233	Marc1	-339683	-0.0460725	42.2	40.6	34.1	51	52	54.8333
NSC	chr1	185032890	185033390	Marc1	-221840	-0.0992084	-15.3	-8	-25.2	25.2	34.5	45.75
NSC	chr1	44119691	44120191	Mettl21c	-99935	0.0037342	-8.3	10.5	26	3.09524	0.166667	1.28571
NSC	chr1	55205133	55205633	Hspd1	-117451	0.339154	20.5	22.5	-31.4	39.8571	48.4286	48.8571
NSC	chr1	57168512	57169012	Satb2	-197428	-0.32793	-7.6	31.1		15.7143	18.75	40
NSC	chr1	39941178	39941678	1700066B17Rik	-94098	-0.00956923	16.5	15.9	9.5	60.6	64.6	58.8
NSC	chr1	34106626	34107126	Zfp451	-292281	-0.143731		17.8	21	12	10.375	11.625
NSC	chr1	57405559	57406059	1700066M21Rik	28190	-0.0128953	-8.4	-18.1	-31.3	54.9231	56	58
NSC	chr1	186959313	186959813	1700023G09Rik	32630	-0.0465206	30.5	35.6	-6.8	48.2	50.2	49.8
NSC	chr1	37985709	37986209	Tsga10	-120877	-0.136347	22.9	26	16.3	79.875	80	81.625
NSC	chr10	128773634	128774134	Rab5b	-77616	-0.306969	26.5	11.4	21	43	61.75	54.6
NSC	chr10	39804752	39805252	Fyn	435204	-0.163224	30.1	22.5	15	92	84.75	95
NSC	chr10	120811949	120812449	1700006J14Rik	448042	0.345764	63.8		61.8	4.82353	6.25	22
NSC	chr10	81089181	81089681	Jsrp1	-275933	-0.0728211	14.9	29.1	17	42.6	48.2	60.25
NSC	chr10	128773634	128774134	Ikzf4	-127891	-0.219677	9.8	11	8.7	43	61.75	54.6
NSC	chr10	43102504	43103004	Scml4	242243	0.162726	16.4		-26.9	43.6364	44.1818	48.1818
NSC	chr10	43870666	43871166	Gm40634	-127829	-0.0502106	41.7	53.7	42.2	63.7	68.5455	58.6667
NSC	chr10	99201171	99201671	Poc1b	94251	0.33235	-49	-17.6	-42.9
NSC	chr10	107436543	107437043	Lin7a	164963	0.0142936	-11.2	-13.6	10.4
NSC	chr10	128458844	128459344	Il23a	-161010	-0.0198094	19.5	29.1	21.4	0.478261	7.64286	0.5
NSC	chr10	42696924	42697424	Snx3	195121	0.257179	20.5	23	-10.8	39.8182	40.3636	44.2727
NSC	chr10	80659400	80659900	Gm49322	53629	0.0344913	52.2	32.6	32.6	21	14.75	19.6667
NSC	chr10	96651946	96652446	Gm48427	342851	-0.0992263	22.5	35.1	18	3.5	14	48.5
NSC	chr10	26856309	26856809	L3mbtl3	-481374	0.00590506	72.3	66.3	63.3	59	78.3333	74.3333
NSC	chr10	43273019	43273519	Gm47815	238276	0.0120982		44.2	36.6	16.3333	19.3333	24.6667
NSC	chr10	40382311	40382811	Gtf3c6	-124896	-0.0674507	19	33.6	30.6
NSC	chr10	88380044	88380544	Dram1	-23219	0.152755	-13.6	-22.3	-9.1	1.1	1	2.3
NSC	chr10	92330117	92330617	Gm26700	168264	0.179668	24	25.1	-7.9	2	2	13.1667
NSC	chr10	4407107	4407607	Zbtb2	-19249	0.0555962	26	40.6	14.2
NSC	chr10	105756608	105757108	Tmtc2	-182379	0.14475	-24.7		-9.5	0.833333	3.33333	13.5
NSC	chr10	84994239	84994739	Polr3b	372053	-0.116161	72.3	68.8	57.2	20.25	22.25	47.25
NSC	chr10	128376259	128376759	Coq10a	-6472	-0.335303	29.5	39.1	43.1	50	23	64
NSC	chr10	80150118	80150618	Bsg	446011	0.16298	-31.8			0.509804	0.490196	0.568627
NSC	chr10	81364300	81364800	Mfsd12	6981	-0.220818	25	41.7	28			0
NSC	chr10	43310949	43311449	Gm34006	-446500	0.00295645	7.8	14.2	27.6	6.14286	2	7.25
NSC	chr10	43331865	43332365	Gm34006	-467416	-0.0422018		15.8	26.1	7.85714	2.28571	20.6667
NSC	chr10	128889154	128889654	Sarnp	67634	0.279044	59.7	58.7	49.7
NSC	chr10	128908987	128909487	Sarnp	87467	0.269838	57.7	49.2	41.2	38
NSC	chr10	128890644	128891144	Sarnp	69124	0.127328	59.7	58.7	46.7	0.611111	2.16667	0.764706
NSC	chr10	117342751	117343251	Yeats4	-118494	-0.117213	11.3	7.6	27.1	91.6667	88.3333	91.3333
NSC	chr10	100868298	100868798	Gm35722	-126913	-0.0184683	-15.8	-28.8	-8.7	36	40	60
NSC	chr10	75873749	75874249	Gucd1	-356677	0.117666	13.7	17.5	44.7	2.4	0.6	0.2
NSC	chr10	75667798	75668298	Lrrc75b	-107718	0.105099	30.6	32.1	30.6
NSC	chr10	128908987	128909487	Nabp2	-499441	0.273417	-50		-23.7	38
NSC	chr10	60026698	60027198	Ddit4	-75178	-0.0724904	39.1	21	21.5	33.6667	86	35.8
NSC	chr10	121059252	121059752	Msrb3	-160531	0.272512	-10.3	-34.9	14	47.6	47.2	61.3333
NSC	chr10	128556263	128556763	Ptges3	497532	0.330149	-8.2	-25.3	-31.8			81.5
NSC	chr10	94932959	94933459	Tmcc3	418353	-0.0963046	34.1	31.6	39.1	1.5	0	15
NSC	chr10	81050575	81051075	Rexo1	-489265	0.00243568	-14.6	7.9	-26.7	90.6667	86.3333	88.1667
NSC	chr11	68404105	68404605	C78197	-208202	0.0499777	55.2	45.7	45.7	68.4	64.4	61.6
NSC	chr11	55015898	55016398	Rapgef6	493304	0.259124	9.8	19	-10.9	35.4286	37.7143	55.2857
NSC	chr11	88198192	88198692	Vezf1	130164	-0.19896	83.4	84.9	76.3	31	30	44.8
NSC	chr11	50359460	50359960	Canx	-34037	0.231549	48.2	57.7	42.1	16.8571	16.2857	27.4
NSC	chr11	116477077	116477577	Rnf157	-64295	-0.288155	-9.5	34.1	13.3	77.7647	79.2353	85.5294
NSC	chr11	74835555	74836055	Ccdc92b	216201	-0.0521027	54.7	50.2	-11.3	77	78	77.3333
NSC	chr11	102249244	102249744	G6pc3	59796	0.312609	39.1	52.2	34.6	1.35714	2.35714	4.5
NSC	chr11	5219942	5220442	Ewsr1	-121104	0.265357	46.2	23.1	-9.4	0.833333	0.333333	3.5
NSC	chr11	89508663	89509163	Dgkeos	448163	-0.156767	25.1	12.7	-16.3	0.818182	0.909091	1.6
NSC	chr11	78327011	78327511	Dhrs13os	-294596	-0.026207	8.5	20.5	-17.6	73.5	86	85.5
NSC	chr11	90441350	90441850	Pctp	-438706	0.320119	24.1	18	37.1	45.2	49.4	65
NSC	chr11	72514367	72514867	Xaf1	212989	-0.0792584	17.4	27.1	21.1		70	46
NSC	chr11	32346942	32347442	Nprl3	-79485	0.0369388	-13.2	-20.4	-15.8	35.4286	37.3333	34.1667
NSC	chr11	88136423	88136923	Srsf1	89301	0.321965	50.7	7	22.5	73	81.75	83
NSC	chr11	113750411	113750911	D11Wsu47e	66250	0.0956567	31.1	22.8	17	0.5	1	0.263158
NSC	chr11	102946002	102946502	Eftud2	-65277	0.114359	16	34.1	25.6		2.66667	0
NSC	chr11	97151396	97151896	Scrn2	121695	0.328281	24	22.1	38.1
NSC	chr11	121956478	121956978	Metrnl	254302	-0.0749696	-20.2	27.6		11.6667	8.75	11
NSC	chr11	90369545	90370045	Mmd	120991	0.107824	-5.1	-18.6	21.5	0.8	3.3	2.3
NSC	chr11	101164147	101164647	Mlx	77108	-0.153882	50.7	46.7	57.7	11.1923	6.65	4.04348
NSC	chr11	11908028	11908528	Fignl1	-99316	0.194941	25	39.1	10	71.3333	67	76
NSC	chr11	53880873	53881373	Irf1	111110	0.0205243	22.6	16.4	31.1	75	94	94
NSC	chr11	109831381	109831881	Fam20a	-109375	-0.0780068	25.6	29.6	48.7	46.5	55.6667	55.6667
NSC	chr11	97349975	97350475	Osbpl7	299598	0.00585191	-10.3		-16.3	13.8	25.4	18.2
NSC	chr11	26826843	26827343	Fancl	440010	0.238405	36.6	41.7	28.1	62	56.8571	68.5714
NSC	chr11	100544795	100545295	Klhl10	103122	0.0693836	23	5.8	13.5	13.75	15	15
NSC	chr11	5381019	5381519	Kremen1	-119659	0.26397	23.6	19.5	24.1
NSC	chr11	46466091	46466591	Sox30	486032	-0.0221962			-45.9	35	34	58
NSC	chr11	90690364	90690864	Stxbp4	-52506	0.0390589	-17.6	-38.9	-41.9	23	39	19.5
NSC	chr11	116641117	116641617	Srp68	-367150	0.121064	-17.6	-12.6	12.7	39.6	37.4	41.2
NSC	chr11	75345738	75346238	Srr	-420190	-0.0848296	53.7	51.7	56.7	84.25	88.75	92.25
NSC	chr11	75369039	75369539	Srr	-443491	-0.0686402	40.6	46.7	52.2	73.5	91.5	100
NSC	chr11	117345681	117346181	Gm16045	-82494	0.100841	57.7	66.8	61.8	14.375	24.25	34.25
NSC	chr11	35292379	35292879	Slit3	171174	-0.1338	41.7	30.6	44.7	78.1111	80.6667	90.3333
NSC	chr11	11908028	11908528	1700042O10Rik	40156	-0.0695821	29.1	24.6	11	71.3333	67	76
NSC	chr11	112981571	112982071	4933434M16Rik	156667	-0.00348618	68.8	65.3	19	70	77.375	86.75
NSC	chr11	112982428	112982928	4933434M16Rik	157524	-0.038595	68.8	65.3	20.5	0		8.5
NSC	chr11	55086952	55087452	Tnip1	-124262	0.0220652	28.6	23	27.1	9.41667	8.91667	11.9167
NSC	chr11	101618301	101618801	Tmem106a	36310	-0.0624698	49.2	47.2	34.1	6.8	8.8	10.8
NSC	chr11	78179016	78179516	Traf4	-13716	0.00524783	29.5	38.6	29.5	0.933333	3	1.33333
NSC	chr11	49208418	49208918	Trim7	382531	0.265454	47.2	27.5	52.2
NSC	chr11	9119047	9119547	Tns3	-454762	0.280702	33.4	13.5	39.6	0.0952381	0.95	0.777778
NSC	chr11	88307523	88308023	Gm38534	54405	0.0539242	9.7	23	-7.5	70.125	79	74.5
NSC	chr11	116627545	116628045	Acox1	-428750	-0.0507179	-24.7	-38.9	16.9	27	30.125	28
NSC	chr11	84533074	84533574	Aatf	-19823	-0.193738	22.6	29.6	9.3	37.2857	40.2857	35
NSC	chr11	60509425	60509925	Atpaf2	-92576	0.0566448	-22.9	-22.2	-32.8	1.16667	0.8	1
NSC	chr11	70247398	70247898	Bcl6b	-17850	0.0229163	8.2	-9.6	16	51.2	53.6	57.2
NSC	chr11	32604972	32605472	Hba-a1	321711	0.142074	35.6	14.4	32.6	14.3333	27.5	30.6
NSC	chr11	79720159	79720659	AU040972	-236378	0.132173		-18.2	-29.8
NSC	chr11	116330067	116330567	Sap30bp	396659	-0.300817	-12.8		-19.7
NSC	chr11	3292662	3293162	Sfi1	-99449	0.0225304	-68.1	-79.3	-74.2	0.625	0	0
NSC	chr11	52355570	52356070	Gm12207	122096	-0.0174893	54.7	61.8	56.7	51	59	65
NSC	chr12	55626649	55627149	Nfkbia	-134252	0.137923	-10.9	-13.8		4	8	31
NSC	chr12	109625948	109626448	Gm26906	-54475	-0.0921054	31.9	23.9	-20.9	16.75	16	25.75
NSC	chr12	84186441	84186941	Acot3	134541	-0.146402	6.6	-26.3	11.5	37.6	41	73.6
NSC	chr12	84277163	84277663	Acot3	225263	-0.0249204	23.6	30.1	37.6	80.5556	86.8889	85.4444
NSC	chr12	98587194	98587694	Gm40893	63600	0.0713427	52.2	34.1	21.6
NSC	chr12	118460532	118461032	AC163032.1	-226218	-0.0409712	-10.1	-13.9	-7.4	22	0	17
NSC	chr12	91624956	91625456	Tshr	224214	0.0785592	61.3	58.7	56.7	70.6667	73	81.6667
NSC	chr12	80132635	80133135	1300014J16Rik	17022	0.194048	17.9	20	-40.9			0
NSC	chr12	116280400	116280900	Vipr2	202925	0.161032	15.5	19	-18.1	3.36842	0.428571	0.375
NSC	chr12	41439062	41439562	Gm47373	-48096	0.0116305	-13.6	-9.3	-11.6	49.6667	47	66
NSC	chr12	98478101	98478601	Gm47439	219291	0.0688742	7.5	20	16	12.2857	9.33333	17.625
NSC	chr12	26975656	26976156	Gm47847	378647	-0.0317426	49.7	39.1	41.7	78.8889	81.2222	83.5556
NSC	chr12	113149202	113149702	Crip2	9217	0.0421946	40.6	49.1	40.6	48.4	40	53
NSC	chr12	113137960	113138460	Gm26583	-187698	0.0828337	35.6	47.6	44.2	69	90	89
NSC	chr12	87137942	87138442	Tmem63c	111629	-0.200238	17	-17.3	-6.4	45.375	42.875	37.75
NSC	chr12	79297693	79298193	9230116L04Rik	-194004	0.069266	-21.8	-33.3	-30.4	1.61111	0.555556	1.38889
NSC	chr12	84038569	84039069	Gm29361	-404986	0.0819903	-22.8	7.8	-23.7	0	12.5	3.22222
NSC	chr12	111006794	111007294	Mok	-166105	0.0697728	-5.7	-32.8	-19.7	75	77	90
NSC	chr12	32032881	32033381	Hbp1	-82596	-0.101153	14.5	-33	12.5		85
NSC	chr12	103164598	103165098	Gm20604	-407038	-0.070892	-23.4	-14.6	19.5	26.6364	33	31.8182
NSC	chr12	84185258	84185758	Pnma1	-37019	-0.230012	20	33.6	20.5	15.2	13.4	47.2
NSC	chr12	106311729	106312229	Gm19554	412138	0.314557		-17.2		74.25	74.375	70.375
NSC	chr12	98280451	98280951	Galc	-21242	0.0267135	-13.7	24.1	14	38.6667	39.3333	39
NSC	chr12	4863571	4864071	Pfn4	94527	-0.136236	-20.8	20	11.4	17	0	14
NSC	chr12	81204886	81205386	Smoc1	178329	0.298767	54.7	43.7	51.7	63	69.5714	79.4286
NSC	chr12	73793977	73794477	Prkch	209432	0.0136267	-24.7	-7.5	-18.1	7.75	1.8	17.8889
NSC	chr12	118661633	118662133	Sp4	-360443	0.14851	-11.6	11.9
NSC	chr12	87327651	87328151	Gm6566	-172415	0.192802	18	24.6	-15.1			9
NSC	chr12	36530925	36531425	Sostdc1	217007	0.195504	27.6	12.4	13	0	0	5.33333
NSC	chr12	87278287	87278787	Gm6566	-123051	0.0636524	27.1	16.8	13.5	24.3333	19.3333	16.8333
NSC	chr12	78777295	78777795	Fam71d	86011	-0.114946	19	9.5	15
NSC	chr13	112751086	112751586	Ankrd55	462886	-0.106442		-45.9	-51.5	64	99	98
NSC	chr13	48913634	48914134	A830005F24Rik	400314	-0.0760865		-16.2		39	51	31
NSC	chr13	110871706	110872206	Plk2	476913	-0.26988	60.2	42.7	58.7	7	7.5	1
NSC	chr13	51616623	51617123	S1pr3	208256	-0.0133885	57.7	49.7	52.7	0	0	1.4
NSC	chr13	99444447	99444947	Ptcd2	-100019	-0.262875	-21.7	15	10.4	0		0
NSC	chr13	47870640	47871140	4930471G24Rik	203340	0.257542	55.2	31.1	38.6
NSC	chr13	60002178	60002678	Zcchc6	-179281	-0.195079	-28.9	-14.8	-39.4	72.5714	71	75.2857
NSC	chr13	91647053	91647553	Atg10	-423316	-0.146073	49.2	44.1	17.4	57	80
NSC	chr13	113035830	113036330	Ccno	48279	-0.0212162	36.6	52.7	34.6	0.333333	0.888889	0.888889
NSC	chr13	34095260	34095760	Serpinb6a	-159427	0.136402	-46.9		-60.6	18		57.5
NSC	chr13	107072645	107073145	Ipo11	-135980	-0.033216	-25.7	-56.5	-49	5.77778	6.125	4.33333
NSC	chr13	83744274	83744774	C130071C03Rik	22969	0.303133	-38.4	-22.7	-36.3	3.33333	0.666667	1.16667
NSC	chr13	99606523	99607023	Map1b	-90171	-0.112107	31.1	30.6	34.1	52	48	36
NSC	chr13	99100924	99101424	Tnpo1	-174790	0.0314182	72.3	47.7	57.2	66.6667	71	80
NSC	chr13	55469689	55470189	Pfn3	-54707	-0.0469207	79.3	65.3	53.2
NSC	chr13	115575496	115575996	Pelo	-485588	0.232326	-44.4	-31.3		49.3333	47.1667	39.5
NSC	chr13	42533602	42534102	Hivep1	481832	0.240325	-9.9	11.5		72.5
NSC	chr13	23744496	23744996	Zfp322a	-375538	-0.196633		-62.6	-53.5	0.8	0	0.6
NSC	chr13	90114947	90115447	Gm4117	375737	-0.046456	67.8	55.7	62.3
NSC	chr13	74340981	74341481	Nkd2	-493600	-0.109667	-22.8	-12.2	-38.8
NSC	chr13	44381766	44382266	Gm5083	260850	-0.128732	19.5	28.1	25.6	21	13	0
NSC	chr13	23627830	23628330	Gm46404	-182145	-0.0526016	-40.9	-49	-60.1
NSC	chr13	48970971	48971471	Zfp169	-457811	-0.0617383	-42.4	-15.6	-9.1	65	65.1667	63.6667
NSC	chr13	107072645	107073145	Gm48684	38611	-0.00151323	14	10.5	28.6	5.77778	6.125	4.33333
NSC	chr13	23750876	23751376	Gm11335	-220183	0.0428015	11.7	8.4	-15.2	0	1	1.2
NSC	chr13	48672293	48672793	A830005F24Rik	158973	0.0746518	-7.8	24.1	23.1	0.285714	3	0.8
NSC	chr13	38488135	38488635	Snrnp48	283447	0.294773	27.6	53.2	57.2	24.7857	27.2857	32.7857
NSC	chr13	23620224	23620724	Hist1h2bg	49075	0.227088	31.6	17.5	23.1	33.5	35.5	37.5
NSC	chr13	59357694	59358194	Gm34307	-212116	-0.0650329	30.6	13.8	32.6	49	33.6667	61.5
NSC	chr13	48170108	48170608	Gm36101	138585	0.17262	48.2	38.1	37.1	60.3333	68	82.2222
NSC	chr13	58463838	58464338	Ubqln1	-248435	-0.224457	19	-9.8	17.5	51.25	38	39.5
NSC	chr13	58450755	58451255	Ubqln1	-235352	-0.236618	24	-8.6	9.5	5.5	13.3333	6.63636
NSC	chr14	79881638	79882138	Gm9748	111980	0.234123	53.2	48.2	34.6	43.0909	21.5	11.75
NSC	chr14	25768364	25768864	Gm26772	-214245	0.0705452	-62.6	-66.6	-74.2	0.75	1.39394	1.43333
NSC	chr14	80071925	80072425	Gm10845	-202999	-0.0211872	42.7	38.1	45.7	90	47.6667	82
NSC	chr14	25319491	25319991	Gm38408	-245297	-0.0860283	14	36.1	29.1
NSC	chr14	19705606	19706106	Gm2237	-120721	-0.106383				13.4706	13.6471	12.5882
NSC	chr14	75505076	75505576	Lrrc63	-374443	0.0962973		32.6	17.5	0	2.5	0
NSC	chr14	55853139	55853639	Dcaf11	292467	-0.327885	-21.7	-11.7		2.33333	1.75	5
NSC	chr14	30587071	30587571	Dcp1a	107757	0.336868	33.6	-10.1	-11.1	4	4	16.25
NSC	chr14	66004868	66005368	Elp3	-412006	-0.198611	18.9	29.5	35.1	53.3333	51.4167	68
NSC	chr14	32503032	32503532	Gm46447	201358	0.0599053	48.2	74.8	54.2
NSC	chr14	22358126	22358626	Lrmda	338664	0.24231	45.7	38.1	54.2	2.16667	1.4	0.8
NSC	chr14	65140058	65140558	Kif13b	487778	-0.0531132	24.1	38.6		49	42.625	56.875
NSC	chr14	86752770	86753270	Gm32913	-343921	0.0330466	21.6	42.2	29.1	61	45.4	57.6
NSC	chr14	26488543	26489043	Slmapos2	99594	-0.0667687		6.4	13.5	38.5	54	61
NSC	chr14	48736915	48737415	Otx2	-74293	0.0617896	43.2	27.1	32		30
NSC	chr14	34614948	34615448	Syt15	395153	-0.0139829	11.5	15.9	51.7	7.33333	2.33333	4.58333
NSC	chr14	30105503	30106003	Actr8	127417	-0.177893	38.1	39.1	-8.7
NSC	chr14	34483421	34483921	Sncg	-109002	-0.0272352	-10.7	11.5	38.6	15	11	31
NSC	chr14	31852022	31852522	Ankrd28	-21857	0.112162	34.1	14	16.5	30	40.6667	43
NSC	chr14	66042937	66043437	Ccdc25	205886	0.233416	-24.8	-9.3	19	67.7778	73.1	84.4444
NSC	chr14	55822383	55822883	Rabggta	-100457	-0.275523	-23.4	-18.7	-7	7.6	8.6	6.66667
NSC	chr14	20996512	20997012	Plau	160101	0.196025	60.7	57.2	46.7	63.5	62.625	69.625
NSC	chr14	20997469	20997969	Plau	161058	0.266015	60.7	57.2	46.7	17	15.5	57.5
NSC	chr14	54575598	54576098	Trac	355327	0.165166	19	32.6	63.3	1.02632	2.27273	2.67568
NSC	chr14	52326858	52327358	Tox4	47963	0.0688601	38.1	46.2	44.1	8.125	9.25	1.42857
NSC	chr14	62317479	62317979	Dleu7	-24750	0.190479	19.5	41.6	20.5	46.5	46	46
NSC	chr14	55033250	55033750	Acin1	-346569	0.175407			-11.5	73	81
NSC	chr15	79619682	79620182	Baiap2l2	-334423	0.0825415	44.2	40.1	51.7
NSC	chr15	99131300	99131800	C1ql4	-43822	-0.0108114	37.6	26.1	42.7	61	91.6	70
NSC	chr15	98001172	98001672	Rpap3	-295600	0.155885	-7.9	36.6		6.9375	6.21429	2.06667
NSC	chr15	89371992	89372492	Hdac10	-243542	-0.149892	-12.3	11.5	19.5	85.3333	88.0667	93.2143
NSC	chr15	79225769	79226269	H1f0	197808	0.0223336	-24.4	-23.7	-43.9	64.3333	62.6667	74
NSC	chr15	73844995	73845495	Ptk2	-422054	-0.131574	-55		-71.2	71	61.75	60.6
NSC	chr15	10416465	10416965	Prlr	239478	-0.0350211	-26.7	-20.8	-24.3	8.5	0.5	32
NSC	chr15	99099004	99099504	Prph	44081	0.143696	45.7	55.7	51.7	1.27273	1.5	0.818182
NSC	chr15	30780766	30781266	4930570B17Rik	-154395	0.0214845	-15.3	-12.7	-40.4	45.3333	53.3333	52
NSC	chr15	76205195	76205695	Ccdc166	-223160	-0.200694	25.1	-9.6	22.1	31.5	48.8333	47.2857
NSC	chr15	92677908	92678408	Gm26760	333799	-0.179512		-36.3	-30.3
NSC	chr15	99817831	99818331	AC134548.2	-114105	-0.114757	22.5	24.5	28.5
NSC	chr15	36296230	36296730	Spag1	116951	0.0438697	-15.8	-15.6	-11.1	53.5	63	84.75
NSC	chr15	99806215	99806715	Gm17349	-100975	-0.000912672	34.1	28.6	32.1	0.857143	1.85714	5.57143
NSC	chr15	82336451	82336951	Snu13	-289103	0.212506	-37.8			43.3636	44.8182	51.4545
NSC	chr15	95786462	95786962	Gm6961	-35121	-0.0667609	-22.8	-18.3	-11.6	54.25	49.5	60.8
NSC	chr15	11025317	11025817	Amacr	43812	0.0165411	-14.6	13.4	-25.7	84	84.5	84
NSC	chr15	99875800	99876300	Gm17057	57030	0.271917	53.7	59.7	40.1	81	88.75	87
NSC	chr15	58010795	58011295	Gm16006	-302118	-0.0540078	37.6	40.6	54.2	59	26
NSC	chr15	76465508	76466008	Scx	8321	0.27798	23.4	37.1	42.7	3.10526	1.11765	10.4211
NSC	chr15	85610537	85611037	AU022754	29646	0.00566654	-35.8	-48.4	-27.7	57.1667	61.8333	60.3333
NSC	chr15	92570844	92571344	Pdzrn4	174285	-0.183994	-31.8	-18.9	-18.3	14.75	17.75	26.5
NSC	chr15	58012277	58012777	Fam83a	26625	0.0377881	38.6	47.7	31.1	50.6667	39.6667	59.3333
NSC	chr15	52156770	52157270	Rad21	-165260	0.330412	14	47.2	23.1	40.5	43.25	66.5
NSC	chr15	100612392	100612892	Letmd1	143609	-0.0536028	43.2	37.1	26.6	68.5	67.5	89
NSC	chr15	78815225	78815725	Cyth4	218429	-0.00670921	50.2	61.7	66.3	48.375	41.125	46.875
NSC	chr15	99126514	99127014	Lmbr1l	-208666	-0.252984	25	19.5	10.5	4.73684	0.936508	0.6
NSC	chr15	76655191	76655691	Cpsf1	-47850	0.061687	-9	22.5	28.6	46	47.2	56.8
NSC	chr15	64252490	64252990	Fam49b	-192292	-0.0782312	-22.3	-36.8
NSC	chr15	78984346	78984846	Nol12	49664	0.0404879	45.2	44.2	42.2	62	58.6667	73.6
NSC	chr15	73422438	73422938	Chrac1	332277	0.325586	-30.8	-26.7	-19.2	1.44828	0.433333	1.8
NSC	chr15	101286079	101286579	Fignl2	-231930	0.0203293	-15.3	-24.7		51.6667	61.6667	58.3333
NSC	chr15	44717144	44717644	Ebag9	97754	0.32837	46.7	35.6	27.6	26.6667	27.6667	43.6667
NSC	chr16	11253234	11253734	Snn	187187	-0.15388	-10.3	-36.4	-25.2	0	0.363636	0.363636
NSC	chr16	22075967	22076467	Gm26744	-230441	-0.0993476	49.7	49.7	51.2	11.3333	7	9.66667
NSC	chr16	22161153	22161653	Gm26744	-315627	-0.00199193	26.1	31.1	45.7	0
NSC	chr16	56048958	56049458	Zbtb11os1	-74591	-0.0900017	61.3
NSC	chr16	31167482	31167982	AC163720.3	-297008	-0.0580471	17	-37.8	-35.3
NSC	chr16	56486409	56486909	Abi3bp	8814	0.0396281	41.6	29.4	33.1	15.5	3	20.4
NSC	chr16	31758292	31758792	Dlg1	94608	0.0125434	-17.2	35.6	-16.6	15.6667	10	13
NSC	chr16	37706619	37707119	Ndufb4	-52501	0.159564	-23.4	-37.8	-34.3	21	11.6667	30
NSC	chr16	41839964	41840464	Lsamp	306873	-0.0588495	68.3	69.8	60.7	35	58	82
NSC	chr16	41835691	41836191	Lsamp	302600	-0.302625	69.8	69.8	62.3	46.6667	45.8333	52
NSC	chr16	62912199	62912699	Pros1	58143	0.0706061	-9.6	-9.7	-19.6	56.2	51.2	80.2
NSC	chr16	32533418	32533918	Cep19	433867	-0.0935296	35.1	52.2	31.1
NSC	chr16	18838331	18838831	Arvcf	457799	0.25004	-24.7	10.8	11	83	82.1667	92.3333
NSC	chr16	58684477	58684977	Cpox	14520	0.00310146	17.5	16.4	-13.1	88	91	97
NSC	chr17	86302203	86302703	Prkce	134669	-0.19283	44.2	73.8	38.6
NSC	chr17	85463927	85464427	Prepl	-373910	0.013412	26.1	-9.2	42.2	6.53846	0.384615	1.07692
NSC	chr17	47663231	47663731	Med20	51886	-0.210193	45.1	37.1	37.6	4.4	3.5	3.5
NSC	chr17	47199214	47199714	Ppp2r5d	-494462	0.0381371	-37.8			34.7692	34.6429	39.5
NSC	chr17	79176196	79176696	Qpct	124541	0.0795261	-19.6	-28.7	-23.2	89.7778	88.4444	89.8889
NSC	chr17	27238548	27239048	Itpr3	181495	-0.00444672	-25.7	-21.2	23.5	40.1667	25	28
NSC	chr17	25567511	25568011	Ptx4	447002	-0.103669				44.1	47.6316	43.1818
NSC	chr17	34139290	34139790	H2-DMa	16709	-0.196956	-9.6	23.9	12.5	1.85714	4	2.25
NSC	chr17	46860032	46860532	Gm5093	-420183	-0.0174417	-17.2	16	19	0.2	0	14
NSC	chr17	57180315	57180815	Gtf2f1	-169277	0.0755793	8.7	15	11	54.8182	46.7273	54.5455
NSC	chr17	24708602	24709102	Slc9a3r2	-58547	0.0745072	24.1	-17.4	35.1	55.5	55.25	58.25
NSC	chr17	35705812	35706312	Gtf2h4	-32319	0.133856	37.1	41.2	23.6	16.8333	17	21.8
NSC	chr17	10959034	10959534	Pacrg	-119093	0.121248	-23.9	-17.8	-13.1	7	16	33.25
NSC	chr17	47177849	47178349	Ubr2	-167567	-0.250822	14.5	-14.6	17.3	62.8	53.5	80.75
NSC	chr17	65916810	65917310	Vapa	-303505	0.0211539	7.8		-30.8
NSC	chr17	17396305	17396805	Riok2	22224	0.122302	-23.7	-32.8	-6.9	63	40	50
NSC	chr17	28575403	28575903	Zfp523	398236	-0.0153453	-20.7	-30.3	31	0	2.33333	5
NSC	chr17	65780911	65781411	Txndc2	-141405	-0.108911	46.2	26.6	35.1
NSC	chr17	34010703	34011203	Rps18	-55312	0.285444	35.1	29.5	51.2	47.5	41.5	53
NSC	chr17	28991343	28991843	Brpf3	190468	0.177703	-11.6	-20.7	16.7	39.5556	34.8889	52.8889
NSC	chr17	73823748	73824248	Ehd3	19158	0.00161126	26.1	22.1	14.3	22.7273	29.1818	42.4545
NSC	chr17	32789171	32789671	Cyp4f15	103763	-0.0413696	-14.1	-14.8	9.5
NSC	chr17	33924833	33925333	Daxx	15483	-0.00794131	40.1	39.6	38.6	86.2222	81.7778	85
NSC	chr17	56858177	56858677	2410015M20Rik	-248656	-0.140086	-24.2	-49.5	-54	56.8	54	53.4
NSC	chr17	7927785	7928285	Fndc1	-123061	0.0572277	-28.4	-16.9	-23.7	56.0833	53.75	57.9167
NSC	chr17	32992275	32992775	Gm17115	204131	0.0292789	12.7	-7.6	12.5	46	50.8333	59
NSC	chr17	6979262	6979762	Dynlt1c	377842	-0.0950069				4	10	9.5
NSC	chr17	33925638	33926138	Gm19412	-5599	0.206923	51.2	13.7	34.1
NSC	chr17	46645376	46645876	Ttbk1	-157951	-0.321217	30.6	32.1	40.1	0.92	0.416667	2.90909
NSC	chr17	35065453	35065953	Clic1	15461	0.231262	32.6	34.1	34.1	2.46154	1.65385	3.57692
NSC	chr17	8101030	8101530	E430024P14Rik	-154854	-0.0699874
NSC	chr17	56693761	56694261	Catsperd	65869	0.132253	34.6	33.1	32.1	14.2857	15.8571	30
NSC	chr17	71827562	71828062	Clip4	45866	0.260255	9.9	-8.3	10.5	9.6	19.2857	40.4286
NSC	chr18	61462694	61463194	Hmgxb3	-285894	0.0534331	42.7	52.2	61.3	88.5	93.5	98.5
NSC	chr18	67454159	67454659	Afg3l2	-5273	-0.00347312	-17.6	22.5	16.8	81.1429	85.4286	81.1667
NSC	chr18	21184643	21185143	B4galt6	-438489	-0.110876	-37.3	-52	-66.6	88	71	91
NSC	chr18	61706711	61707211	Bvht	67309	-0.135532	46.2	51.7	38.6
NSC	chr18	49979830	49980330	Dmxl1	147084	0.0706056	27.6	-9.2	28.6	0.64	0.68	0.68
NSC	chr18	69526115	69526615	Tcf4	180645	-0.0741782	59.7	66.3	57.2	30.1818	39.6923	52.3846
NSC	chr18	12863870	12864370	Ttc39c	220588	-0.208236	-21.3		-39.9
NSC	chr18	10419286	10419786	Thoc1	461357	0.0437603				5.33333	7	27.25
NSC	chr18	84108291	84108791	Tshz1	-21979	0.219677	-40.4	-36.3	-35.3	74.2	74.8	58.5
NSC	chr18	34891401	34891901	Reep2	51063	-0.220076	44.2	58.7	41.7
NSC	chr18	34849642	34850142	Reep2	9304	-0.259652	46.2	52.7	44.2	4.71429	6	16.6667
NSC	chr18	66582894	66583394	Pmaip1	124541	-0.0693064	-40.4	-19.7	-16.1	6.45455	14.8182	33
NSC	chr18	74440643	74441143	Ska1	-233075	0.20878	25.6	-24.3	13.9	4.78571	4.38462	7.25
NSC	chr18	78519963	78520463	Slc14a1	-396787	0.0416346	-22.7	-8.7	-15.2	52	52.125	65.125
NSC	chr18	37835586	37836086	Pcdhga4	150626	-0.0992962	16	15.5	25.1	3	0	2
NSC	chr18	37806092	37806592	Pcdhgb2	116514	-0.021353	10.4	-16.8	14.5	1.05405	1.18919	0.888889
NSC	chr18	76337039	76337539	Smad2	95589	-0.0141616	12.5	-25.4	17.5	78.5	81	90
NSC	chr18	35833143	35833643	Ecscr	-111902	-0.0149593	-17.7	-9.2	-15.1	11.6667	12.6667	34.3333
NSC	chr18	84784922	84785422	Zfp407	-195668	-0.132669	-31.8	-29.8	-47
NSC	chr18	36242807	36243307	Nrg2	-45897	-0.0760823	15.8	16	14.5	40.3333	36.4444	51.7143
NSC	chr18	36487316	36487816	Pura	206405	0.246829		-10	34.1	68	76	85
NSC	chr18	78097302	78097802	Pstpip2	303003	0.106828	31.6	21.1	25.1	0	0	26
NSC	chr18	62799433	62799933	Spink13	-58296	-0.241013	25.1	13	47.2	10.7143	7.16667	35.25
NSC	chr18	70583149	70583649	Mbd2	15108	-0.280253	35.6	20.5	15	0	0.5	12
NSC	chr19	40433462	40433962	A930028N01Rik	135741	-0.0988454	-31.3	-12.1	-20.2	20.5714	23	26.8571
NSC	chr19	10983115	10983615	Tmem109	-101622	0.019334	-21.7	8.2	-30.3	24.8667	20.5	17.2
NSC	chr19	7422817	7423317	Catsperz	-497687	0.132702	-18.7			1.68889	1.7381	3.42222
NSC	chr19	21883596	21884096	Tmem2	105507	-0.0153668	-31.8	-13.3	-25.8	33	36.5	48
NSC	chr19	5937195	5937695	Tigd3	-43338	-0.142825	17	15.2	-25.3	37.0667	43.2667	55.1333
NSC	chr19	32320264	32320764	Asah2	-217374	0.19135	31.1	48.2	34.1	80	71.75	77.4
NSC	chr19	47705448	47705948	Slk	125680	0.116184	29.1	35.6	39.6	85	100
NSC	chr19	7191645	7192145	Fermt3	-172426	0.0027314	26.8	55.7	36.1	40.5	50	62
NSC	chr19	36350104	36350604	Rpp30	266639	0.251211	31.6	7.5	22.1	16.6667	19.25	21.6667
NSC	chr19	7459977	7460477	Macrod1	403460	0.263654	33.6	-7.8	31.6	90	88.875	88.625
NSC	chr19	4213892	4214392	Tcirg1	-307009	0.174943	-42.9	-25.7	11.3	0	0	0
NSC	chr19	7188613	7189113	Esrra	-267055	-0.234113	-11.6	-16.6	-30.8	69.625	73.2	78.2667
NSC	chr19	12002057	12002557	Stx3	-182904	0.133433	9.6	15.2	8.6	3.90909	2.45455	1.36364
NSC	chr19	56744164	56744664	Adrb1	22043	-0.292021	21.9	20	21.9
NSC	chr19	5365916	5366416	Zdhhc24	487499	-0.191763		-39.4	-22.7	3.36364	1.2	1.11111
NSC	chr19	5529276	5529776	Yif1a	440989	0.239308	-17.1	-15.6		14.5	8.25	11.6667
NSC	chr19	4169788	4170288	Doc2g	166654	-0.089943	-29.3	10.7	-13.6	6.9	6.06667	9.2
NSC	chr19	31811321	31811821	Prkg1	-46538	0.239688	-25.8	-30.8	-22.7	48.2857	45.2857	37.5714
NSC	chr19	6085390	6085890	Vps51	-8453	-0.285131	25.6	30.6	29	1.58824	0.588235	0.941176
NSC	chr19	23960748	23961248	1700028P14Rik	-308186	0.0532153	8.7	24	22.1	55
NSC	chr19	5780152	5780652	Mus81	-292066	0.035521	-9.9	-23.7	9	63.4286	63	66.4286
NSC	chr19	9047861	9048361	Ubxn1	176553	0.169577	-14.5	23.9	-10.9	4	8	26
NSC	chr19	6995877	6996377	Ppp1r14b	21080	-0.314144	23.6	13.5	11	0.52	0.304348	0.391304
NSC	chr19	5757215	5757715	Sf3b2	-462010	0.317082	-36.8	-33.8		22.5	15	16.5
NSC	chr19	55940857	55941357	4930552P12Rik	-238903	-0.171947	-8.6	17	32.1	0.6	1	0
NSC	chr19	42292157	42292657	Golga7b	44830	-0.264927	-20.3	32.1	19.5	39.75	40	39.375
NSC	chr19	36897741	36898241	Tnks2	63760	0.0110314	40.1	56.7	43.2	41.7	48.1	43.9
NSC	chr19	7422817	7423317	Nudt22	-427030	0.029544	13.5	26.6	36.1	1.68889	1.7381	3.42222
NSC	chr2	163418157	163418657	L3mbtl1	474943	0.0116767	35.1	62.8	77.8	20	23.75	26.25
NSC	chr2	38615952	38616452	Lhx2	264895	0.159513	29.6	53.2	58.2	32.3333	4	45
NSC	chr2	146226490	146226990	Crnkl1	-292040	0.200248	69.3	72.8	62.3	0.75	3	4.5
NSC	chr2	21060153	21060653	Arhgap21	-92682	0.129193	39.6	33.6	33.6			27
NSC	chr2	21035763	21036263	Arhgap21	-68292	-0.0523061	40.1	20.4	29.6	81.75	88.25	81.5
NSC	chr2	174916876	174917376	Ctsz	-478087	-0.0890438	43.2	25.6	29.6	46.3333	33.6667	35
NSC	chr2	25099670	25100170	Arrdc1	-164639	-0.249811	16	19.5	16.8	76		100
NSC	chr2	13571504	13572004	Cubn	-79878	0.260045	11.4	10.8	-25.7	59.6	51.25	44.6
NSC	chr2	180219097	180219597	Osbpl2	99982	-0.0868618	40.1	32.6	44.7	67.125	77	78.7143
NSC	chr2	35132656	35133156	Fbxw2	-309725	-0.138627	65.8	63.3	67.8	5.83333	5.66667	7.25
NSC	chr2	58626221	58626721	Cytip	-466349	-0.140877	10.8	50.7	55.2
NSC	chr2	137091496	137091996	Mkks	-200340	-0.116698	26.6	17.3	30.1	84.3	79.2857	82.6667
NSC	chr2	76654564	76655064	Prkra	-6820	0.0943797	50.7	51.2	43.1	63.25	67.5	70.5
NSC	chr2	26586658	26587158	Dnlz	-234798	-0.0367331	38.1	18	-7.7	1.23913	1.95556	0.652174
NSC	chr2	25575984	25576484	Man1b1	243492	-0.0257207	14.2	-19.5	-16.2	72.875	76.25	72.25
NSC	chr2	153407977	153408477	Ccm2l	342273	-0.0153148			-9.7
NSC	chr2	11705049	11705549	Rbm17	-102100	0.208993	25.6	-9.2	31.1	1.88889	0.333333	0
NSC	chr2	164563432	164563932	Matn4	-158522	-0.07286	37.6	48.2	38.1	1.59091	0.875	1.31818
NSC	chr2	18872711	18873211	Carlr	-71143	0.0240689	-10.7	-8.2	-11.3	21.5	10	23.5
NSC	chr2	30737671	30738171	Ptpa	321872	-0.147881	33.1	48.7	45.7	0	9	4
NSC	chr2	20542072	20542572	Etl4	252429	0.273439	43.6	51.2	16.5	81
NSC	chr2	20583570	20584070	Etl4	293927	0.207741	35.1	32.1	25.5	84	97.5	100
NSC	chr2	152069004	152069504	Rspo4os	-202294	-0.0625672	-49.5	-34.8	-19.7	0	0.666667	3
NSC	chr2	156645785	156646285	Scand1	-333331	-0.286862	21.9	13	37.1	75.6667	87.6667	95.3333
NSC	chr2	119106549	119107049	Bahd1	205185	-0.0518075	-26.7		-38.8
NSC	chr2	4522957	4523457	Gm13189	385433	-0.175558	51.2	39.6	30.6		41
NSC	chr2	118599010	118599510	Gpr176	-225841	-0.174675	28.1	17	14	0	10.6667	33.6667
NSC	chr2	34129577	34130077	Gm13404	151581	-0.0464082	28.6	36.1	38.1	3	6.5	12.0833
NSC	chr2	32047259	32047759	Gm13427	-359040	0.105734	-12.1	-11.3		44.8182	53	76
NSC	chr2	178022964	178023464	Gm14322	263927	-0.0951406
NSC	chr2	84839111	84839611	Tmx2	-160533	-0.173173	26.1	45.6	27.6	0.333333	1.4	0.37931
NSC	chr2	134653752	134654252	Tmx4	-9881	-0.245588	24.4	23.4	24.4	4.5	9.5	26.5
NSC	chr2	129278335	129278835	4933427J07Rik	-320724	-0.0610674			73.3	41	38	52.3333
NSC	chr2	30737671	30738171	Gm14486	-59910	-0.0495061	32.6	52.7	29.1	0	9	4
NSC	chr2	156847782	156848282	Gm14168	276240	-0.164901	19	6.9	9.7	92.5	100	92
NSC	chr2	62076473	62076973	Tank	498138	0.221946		-12.4		29	32	44
NSC	chr2	34784035	34784535	Gapvd1	-29053	-0.122217	38.6	22.4	34.1	77	79	76.5
NSC	chr2	150983037	150983537	Gins1	73694	0.156519	17.4	14.4	13.5	86.3333	86.6667	94.3333
NSC	chr2	18049355	18049855	A930004D18Rik	-11864	0.281591	43.1	53.2	46.7	0.125	0.875	1.57143
NSC	chr2	30736671	30737171	9330198N18Rik	107266	-0.0809953	44.7	50.2	63.3	51.5	44.3333	68
NSC	chr2	118191469	118191969	Thbs1	79844	0.210403	29.1	-15.6	16.4	74.5	71.625	74.8571
NSC	chr2	4386398	4386898	Frmd4a	233786	-0.326886	20	26.1	34.1	3.5	3.5	12.6667
NSC	chr2	70704312	70704812	Gm26558	-42454	-0.00373581	-12.3	-21.7	-19.6	3.96	3.44	3.56
NSC	chr2	50233555	50234055	Lypd6b	446120	-0.320527	73.8	75.3	80.3	4.66667	5	86.5
NSC	chr2	181153820	181154320	Gm27032	259965	-0.24025	-12.2		13.9	20	27.5	31.5
NSC	chr2	79646306	79646806	Itga4	391131	-0.169206	12.9	-23.2	-23.3
NSC	chr2	118343905	118344405	Fsip1	-87189	-0.0836324	58.2	34.1	7.9	52.6667	36.3333	65
NSC	chr2	163658783	163659283	Fitm2	-186404	0.052137	-29.3	12.2	8.7	0.466667	0.333333	0.2
NSC	chr2	130697313	130697813	Itpa	29723	0.137832	30.6	26.1	35.1	0.724138	0.173913	0.814815
NSC	chr2	167746548	167747048	Snai1	208604	-0.108202	-33.3		-34.8
NSC	chr2	127520607	127521107	Stard7	250629	0.00231175	-24.7	8.7	27.1	24.25	34.25	39.5
NSC	chr2	122532129	122532629	Sord	297541	0.265018	20.9	47.7	62.8	7.5	11	32
NSC	chr2	24036245	24036745	Spopl	-464391	-0.0674533	43.7	33.6	39.1	40	65.5	82
NSC	chr3	126405168	126405668	Arsj	41567	-0.00591896	-6.2	-21.7	9.5	63.3333	71	72.2
NSC	chr3	89672493	89672993	Pmvk	213626	0.132875	47.7	56.7	74.3	76	83.25	75.5
NSC	chr3	51738340	51738840	Mgst2	77412	0.0521002	-23.2	-37.8	10.8	39.5	49.5	52.5
NSC	chr3	94800321	94800821	Gm15234	141610	-0.08123	37.1	36.1	14.1
NSC	chr3	87986918	87987418	Prcc	-101606	0.194858	12	17.5	-9.3	0.227273	0.863636	1.40909
NSC	chr3	88082545	88083045	Prcc	-197233	-0.0783477	20	-8.2	26.5	0.8	5.33333	0
NSC	chr3	94472681	94473181	Mrpl9	29596	-0.0452277	21.4	18.8	-10.1	5.72	5.16	5.84
NSC	chr3	127841856	127842356	Alpk1	-61579	0.292464	22.5	13.2	-9.1			33
NSC	chr3	88502495	88502995	Tsacc	-205907	0.136685	21.5	21.6	26.6	1.55556	1.19231	1.84615
NSC	chr3	88738587	88739087	Arhgef2	117732	-0.170249	20	30.1	42.7
NSC	chr3	98045510	98046010	Notch2	32223	0.190033	45.2	51.7	23.6	56.8333	57.6667	56.5
NSC	chr3	89649345	89649845	Zbtb7b	-256392	-0.0158401	8.2	20.9	25.5	36	39.4286	51.1429
NSC	chr3	147576647	147577147	Gm29771	480713	-0.0238113	32.6	20	45.2		16	23
NSC	chr3	69438295	69438795	Smc4	433574	0.267337	-42.9		-45.9	49.5	45.6667	65.6667
NSC	chr3	90472142	90472642	Creb3l4	-229249	0.169597	24.6	42.6	52.7	30	29	29
NSC	chr3	37414374	37414874	Fgf2	65972	0.112845	16	10.5	6.3	42.6667	39.9091	24.2857
NSC	chr3	89486050	89486550	Muc1	257245	0.336739	-38.9	-22.7
NSC	chr3	107552476	107552976	Kcnc4	-93828	-0.0537991	-7.7	-7.3	14.5	13.5	21.5	45
NSC	chr3	55492010	55492510	Gm42609	-89138	-0.0667147	24	48.2	46.1	2.6	9	3
NSC	chr3	133753982	133754482	Gm42567	209135	0.0101852	14.1	14.6	37.6	0	0.25	9.875
NSC	chr3	39249176	39249676	Fat4	362487	-0.233154	31.1	30.1	-14.9
NSC	chr3	89216845	89217345	Gm43738	-115996	0.207738	51.2	42.6	57.7	76.5	85.5	81
NSC	chr3	130868390	130868890	Gm43522	109375	0.089969	26.6	13.7	-11.7	76.6	73.75	96.8
NSC	chr3	81058656	81059156	Pdgfc	22491	0.212712	-28.7	-23.7	-31.3			18
NSC	chr3	131246209	131246709	Lef1	136163	-0.0677353	42.2	44.7	39.6	71.5714	71.2857	87.4
NSC	chr3	67892265	67892765	Rarres1	-376992	-0.061044	9			0.5	0.125	3.125
NSC	chr3	116463220	116463720	Gpr88	-209986	-0.0339383	7.7	13.7	-16.8	69.6667	75	91.6667
NSC	chr3	94615750	94616250	Tdrkh	202683	-0.159077	21.5	28.6	38.1	47.5	68.6667	72
NSC	chr3	70004319	70004819	B3galnt1	-405609	-0.0090112	-52			9.5	7.25	17
NSC	chr3	9492024	9492524	C030034L19Rik	89197	0.0420369	20.4	-8.1	27	53.6	59	64
NSC	chr3	108415174	108415674	Gstm4	-370568	0.128574	-39.9			1.52381	0.857143	1.38095
NSC	chr3	95246821	95247321	A730011C13Rik	-249721	0.0925264	-33.9	-26.7	-35.3	55.4	59.4	74.8
NSC	chr3	94412287	94412787	Them4	102406	-0.0154244	-14.2	-33.8	-44.9
NSC	chr3	114126521	114127021	Rnpc3	-496622	0.098716	20	30.1	38.6
NSC	chr3	55270797	55271297	Rfxap	-463256	-0.015632	21.5	17.4	38.1
NSC	chr3	108360880	108361380	Gm12500	275546	0.131391	12.9	6	-22.7	7.88889	13.7778	9
NSC	chr3	104300453	104300953	Bcl2l15	468008	-0.111675	-17.8		-10.6	14.7143	15.3333	43.3333
NSC	chr3	88192185	88192685	Bcan	-192079	0.303857	11.2	37	14	2	8.125	13.3333
NSC	chr3	135691796	135692296	Bdh2	410826	0.227712	67.8	60.7	62.3	9.88889	9.72222	8.05556
NSC	chr4	132823927	132824427	Xkr8	-91631	0.0768312	25	39.1	40.6
NSC	chr4	120171996	120172496	Edn2	11041	0.322205	32.1	18.5	25.6	2.83333	0.833333	4.66667
NSC	chr4	137301508	137302008	Wnt4	24124	0.0887432	18.8	-9.1	-8.3	26	15.25	45
NSC	chr4	62679219	62679719	Rnf183	-244743	-0.0524236	20.5	23.5	-28.4	75.3333	77	81
NSC	chr4	62684237	62684737	Slc31a1	323787	0.106209	-28.2	-31.8	-50	86.5	91.1667	90.1667
NSC	chr4	58499762	58500262	Svep1	-293416	0.257178	-16.2			19.3333	21.3333	27.6667
NSC	chr4	140653954	140654454	Arhgef10l	-5448	-0.00748782	31.1	24.5	19	55	49	63
NSC	chr4	141238750	141239250	Rsg1	25045	-0.00492551	36.1	49.1	43.7	2.07143	1.5	2.42857
NSC	chr4	136135478	136135978	Fuca1	215003	-0.334871	-21.8	-20.7		5.875	12.8	5.85714
NSC	chr4	155735155	155735655	Slc35e2	133990	0.106447	12	30.1	23.5	0.956522	0.956522	0.23913
NSC	chr4	141559862	141560362	Zbtb17	115440	-0.0764196	63.8	73.3	75.3	0	0.714286	1.8
NSC	chr4	147866771	147867271	Zfp933	-18646	-0.0438098	48.7	43.7	51.2	27.5	42	56.5
NSC	chr4	109191278	109191778	Rab3b	312459	-0.236315	33.6	16.7	45.7	55.1667	55	50.1667
NSC	chr4	142451976	142452476	Tmem51	-367922	0.254134	17.4	-8.3	10.8	5.85714	4.14286	7.28571
NSC	chr4	32982640	32983140	Casp8ap2	367421	0.223378	45.7	42.7	10
NSC	chr4	140358054	140358554	4933427I22Rik	-414785	-0.128441	41.7	45.2	50.2	9.28571	6.57143	14.1429
NSC	chr4	116017460	116017960	Atpaf1	232897	0.247181	33.1	35.6	40.6	0.716981	0.962264	1.15094
NSC	chr4	118274937	118275437	St3gal3	-140241	-0.194592	34.6	25.4	12.1	79	77	57
NSC	chr4	98578908	98579408	0610025J13Rik	257760	0.174868	-44.9			66	65	94
NSC	chr4	132524229	132524729	Snhg12	215802	-0.11212	45.7	44.7	31.6	11.8182	12.0909	9.45455
NSC	chr4	41615087	41615587	AI464131	-112262	0.278402	48.7	59.2	65.8	69.2	75.6	88.8
NSC	chr4	58034589	58035089	Txn1	-78428	0.108105	27.1	-10.8	-20.5	9.5	1.8	40.9091
NSC	chr4	41613198	41613698	Fam219aos	96012	-0.0147449	53.2	58.2	63.8	54.6	67.8	67.2
NSC	chr4	136431193	136431693	Eloa	-409680	0.172055		-8.8
NSC	chr4	44204989	44205489	Glipr2	247538	0.0195498	-57		-39.9	57	66.3	67.4
NSC	chr4	104719961	104720461	Dab1	352674	-0.232065	32.1	44.2	29.6
NSC	chr4	117095699	117096199	Hectd3	100602	-0.0262497	41.7	57.2	53.2	0.741935	1.29032	0.645161
NSC	chr4	18072675	18073175	Gm11851	-414962	-0.0324469	-22.7	-28.2	14.3	64	67.25	82
NSC	chr4	26541115	26541615	Manea	-194713	0.00233462	-9.7	-18.7	-37.9	0	3	1
NSC	chr4	149505196	149505696	Nmnat1	-20304	0.0540838	22.4	34.1	36.1		0	0
NSC	chr4	95346278	95346778	Junos	294994	0.251059	61.8	56.7	48.7	66	64	68
NSC	chr4	117665563	117666063	Gm12843	369996	0.101488	75.8	66.3	81.4	32.25	16.4	41.5
NSC	chr4	118015860	118016360	Gm12841	132489	-0.0601124	16	14.9	27.6	76.3333	95	61.5
NSC	chr4	140452898	140453398	Igsf21	-206337	0.0258952	50.7	64.8	64.3	67.8333	70.5	76.5833
NSC	chr4	28965923	28966423	Epha7	153043	-0.0995599	-6.2	-19.4	-36.9
NSC	chr4	149602025	149602525	Gm13066	-34485	-0.0937364	45.2	57.7	51.7	55.9	56.5	72.5
NSC	chr4	154626974	154627474	Gm13134	26027	0.301222	51.2	51.7	27.6	40	50
NSC	chr4	136136008	136136508	Gm13008	132692	0.0158373	25.1	37.5	32.1	14	15	13
NSC	chr4	132653738	132654238	Gm12999	121301	-0.0754842	34.1	26.6	45.7
NSC	chr4	41672569	41673069	Nudt2	207672	0.133961	52.2	52.2	46.2	6	8.5	22
NSC	chr4	149621219	149621719	Lzic	136137	0.269281	43.2	47.7	29	46.25	45	40
NSC	chr4	148979132	148979632	Gm17029	19085	0.109097	25	34.1	28.5
NSC	chr4	109117870	109118370	Nrd1	117316	0.240837	23.6	-8.8	27.1
NSC	chr4	117913361	117913861	Gm12840	213423	-0.0854158	-11.2		-18.3	26.6	23	43.6
NSC	chr5	77157931	77158431	Arl9	154127	-0.0688918	68.3	57.7	64.3	11.3333	17.5	16.75
NSC	chr5	35201491	35201991	Dok7	144658	-0.215809	-25.7	17.5	-25.9
NSC	chr5	137059192	137059692	Ap1s1	-13382	0.102659	28.1	18	34.6	14	8.33333	27.6667
NSC	chr5	99504164	99504664	Gm35394	230319	-0.162552	64.8	64.8	50.7
NSC	chr5	111843021	111843521	E130006D01Rik	-81543	-0.00474707	36.6	58.2	40.6	0	1	0
NSC	chr5	124552024	124552524	Rilpl2	-74039	0.312063	22.5	-9.9	42.2	10.4286	13	16.2857
NSC	chr5	116288795	116289295	C330018A13Rik	165431	-0.186682	35.6	37.1	8.2
NSC	chr5	150080347	150080847	Rxfp2	61923	-0.0486162	-16.1	-22.7	-16.6	5.85714	5.42857	3.71429
NSC	chr5	115509400	115509900	Gm42903	160520	0.0313867	28.6	20.5	33.1	36.6667	40.6667	44.8667
NSC	chr5	106576248	106576748	Barhl2	-118332	0.0402478	74.8	65.3	61.3	41.5	50
NSC	chr5	149520784	149521284	Gm43332	337851	-0.0244648	31.6	39.1	52.7	67	79.5	92.75
NSC	chr5	121045193	121045693	Rph3a	-35905	-0.224732	28.6	37.6	29.5	0	1.66667	2.66667
NSC	chr5	114664620	114665120	Ube3b	284264	-0.199709	38.1	-11.9	40.6	16.1429	20.1429	42
NSC	chr5	149528784	149529284	Gm19719	-241166	-0.097576	16.5	36.6	49.7	37.8	38	66.6
NSC	chr5	149443769	149444269	Medag	32214	0.0413839	28.1	22	42.7	85	88	92
NSC	chr5	137746433	137746933	Slc12a9	-413101	-0.158543	19.5	12.9	35.1	0.5	0.6875	0.214286
NSC	chr5	64810850	64811350	Gm3716	-200401	0.0532045	31.1	49.7	34	0	1.6	3
NSC	chr5	63262520	63263020	Arap2	-496593	-0.317167	7.2
NSC	chr5	65958552	65959052	Ube2k	421558	0.113393	25		-13.3	4.25	3.75	3.5
NSC	chr5	65698503	65699003	Ube2k	161509	0.271437	37.6	51.2	44.2	1.46667	2	5
NSC	chr5	16008435	16008935	Cacna2d1	73995	-0.206741	12.9	22	28.6	69	63	66
NSC	chr5	30949033	30949533	Emilin1	35498	0.229094	24.6	33.1	33	42	40.7143	40.4286
NSC	chr5	66218725	66219225	Rbm47	-120796	-0.0392113	18	22.4	36.6	4.71429	3.14286	3.85714
NSC	chr5	132299511	132300011	4930563F08Rik	419493	0.0649566		-52	-69.1	73	75.1667	75.6667
NSC	chr5	115118355	115118855	Gm9936	-259923	0.100925	13.5	13	-13.6	60.6364	61.5	60.5455
NSC	chr5	24576678	24577178	Gbx1	-50080	0.109737	55.2	46.2	40.6	5	15	7
NSC	chr5	115455746	115456246	4930430O22Rik	-19352	0.0704427	18	35.1	35.1	72.75	64.375	70.875
NSC	chr5	132959869	132960369	Gm28616	415684	-0.050214	28.6	38.6	47.2
NSC	chr5	135529227	135529727	Nsun5	159525	-0.100841	27.1	30.6	26	76.6667	76.6667	80
NSC	chr5	122767260	122767760	P2rx7	123600	0.0188439	25.5	30.6	17.8	52.4545	58	78.9091
NSC	chr5	9266419	9266919	Crot	-269523	0.221853	-37.3	-14.2		0.266667	0.4	0.666667
NSC	chr5	104375078	104375578	Nudt9	328465	0.0513266	31.1	18	35.6	6.75	1.25	31.5
NSC	chr5	109844823	109845323	5430403G16Rik	-154032	0.107435				17.4	42.7	36.4
NSC	chr5	24424068	24424568	Abcb8	30163	-0.177433	44.2	47.7	37.1	7	10.4	11.0667
NSC	chr5	72646948	72647448	Commd8	-479015	-0.0443915	-20.7	21	16.4	34.5714	33.5	33.5
NSC	chr5	112372496	112372996	Gm26953	157285	-0.0557743	15.5	28.6	-17.2	71	72.6667	66.3333
NSC	chr5	21175615	21176115	A630072M18Rik	224877	0.264317	51.2	34.6	20	0	0.5	1.5
NSC	chr5	88711034	88711534	Grsf1	-35113	0.133542	30.6	27.1	25.6
NSC	chr5	76321395	76321895	Srd5a3	181373	0.122652	15.3	13	-7.7	22.625	22.75	25.125
NSC	chr5	77071574	77072074	Srp72	97124	0.0343001	10.9	14.2	-25.7	86.75	92	85.25
NSC	chr5	33031167	33031667	Depdc5	167697	0.10011	35.1	42.6	47.2	59.25	58.75	53.25
NSC	chr5	115400469	115400969	Triap1	59473	-0.207147	47.2	44.6	39.6	48.2222	59.1111	66.3333
NSC	chr5	125304397	125304897	Gm32585	-31832	0.124319	-14.8	10.3	-6.7	4.53846	6	5.84615
NSC	chr5	123394301	123394801	Gm15857	-84227	-0.169555	11.5	-11.7	14	0
NSC	chr5	129963132	129963632	Mrps17	247855	-0.0867202	8.3		-32.9			0
NSC	chr5	124552024	124552524	2810006K23Rik	224186	-0.00122171	-12.6	21.9	10.5	10.4286	13	16.2857
NSC	chr5	144998438	144998938	Trrap	229897	-0.0167258	10.1	-13.6	-9.8	27.5	39	41
NSC	chr5	121783735	121784235	Aldh2	-190161	0.247822	-8.3	-14.6	15.8	84.2857	86.5714	75.6667
NSC	chr5	114658232	114658732	Myo1h	343542	0.0654715		19.5	32.6	1.22917	0.723404	0.545455
NSC	chr5	137694761	137695261	Agfg2	-10258	0.225306	22.1	30.1	40.6	13.25	7.75	19.5
NSC	chr6	106071368	106071868	Gm15631	-394037	0.11342	7.3		14.7	21	16	50.75
NSC	chr6	39627920	39628420	Adck2	54295	-0.151054	19.9	-39.9	-20.2	61.4286	50.2857	81.8571
NSC	chr6	142877152	142877652	Spx	463972	-0.0569273		-31.8		39.1429	51.5	39
NSC	chr6	100979045	100979545	Shq1	-308138	0.0741911	-46.4	-40.9	-42.9	61.8	64.6	64
NSC	chr6	86248284	86248784	Tprkb	332816	-0.0933292			7.5	66	91	57
NSC	chr6	142812944	142813444	Spx	399764	0.0158727	-21.7	-22.2	-39.4	27	33	60
NSC	chr6	144644661	144645161	Sox5os2	163686	-0.0558975	21.3	-11.2	18.5	72.5	69.25	73.25
NSC	chr6	127152393	127152893	Gm43126	29677	0.252104	-22.2	-30.3	29.6	2	3.33333	1.71429
NSC	chr6	53909931	53910431	Gm16499	91438	0.243557	48.2	39.6	33.1
NSC	chr6	22634716	22635216	Fam3c	-278885	0.0819592	-10.9	11.2	24	30.7143	42.6667	45
NSC	chr6	87619919	87620419	Arhgap25	-86910	0.0529046	51.7	33.1	41.7	52	65	72.5
NSC	chr6	41563217	41563717	Trbc2	16737	0.140446	13	-10.8	19.9	55.3333	31.25	44.5
NSC	chr6	38624404	38624904	Ubn2	190730	-0.24385	21.1	20.8	34.6
NSC	chr6	3555715	3556215	Hepacam2	-61467	0.0495064	-29.8	-37.8	-55	93.6667	90.6667	95
NSC	chr6	72770880	72771380	Tgoln1	-154130	0.0543268	69.3	68.8	71.8	82	81.75	87.25
NSC	chr6	72723955	72724455	Ggcx	309898	0.0440178	5.8	-16.3	-15.1
NSC	chr6	113152935	113153435	Gt(ROSA)26Sor	-75941	0.171691	53.2	44.7	50.2	66	71
NSC	chr6	30042385	30042885	Smkr-ps	57307	-0.0509755	27.6	51.2	32.1	11	18	58
NSC	chr6	39304187	39304687	Hipk2	-428247	0.151372	27.6		14.3	16.375	17.125	20.25
NSC	chr6	122801168	122801668	Nanog	93854	0.304356	17.5	22.1	10.4	4	4.38095	2.45833
NSC	chr6	34911260	34911760	Cald1	202067	-0.0953842	-35.3	20.5	-14.3	32	40.5	45
NSC	chr6	72719851	72720351	Vamp8	-329434	0.345282	10.8	-16.1	-16.2	61.5	58	47
NSC	chr6	113343166	113343666	Ogg1	16441	0.082906	31.1	32.1	36.1	63	66.8571	72.1429
NSC	chr6	125206427	125206927	Eno2	-437004	-0.289886	-21.8			38.4	45.8	67.6
NSC	chr6	104984894	104985394	Cntn6	492101	0.0317238	33.1	14.5		0	0	0
NSC	chr6	122533638	122534138	Rimklb	-47583	-0.157116	24.8	17.3	15.5	74.5	83.75	79
NSC	chr6	134736920	134737420	Gm38910	-129489	-0.0494113	-9.7	-25.3	-9.1	80		100
NSC	chr6	122491526	122492026	Phc1	-152119	-0.0535642	22	24.1	48.2	1.3125	0.785714	1
NSC	chr6	83750239	83750739	Dguok	-243520	0.0515116	-14.1	7.4	6.7	26.1667	29	20.4167
NSC	chr6	90541846	90542346	Zxdc	172603	-0.129862	26.5	25	27.6	63	64	69
NSC	chr6	4661237	4661737	Col1a2	155870	0.275956	-14.6	-11.4	-10.6	74.25	67.25	88.3333
NSC	chr6	146110796	146111296	Bhlhe41	-245626	-0.0609433	53.7	22	54.7	73.1818	73.7273	77.9091
NSC	chr6	30614275	30614775	Cpa2	72884	-0.157567	34.1	33.1	21.6	65.3	60.5	57.4
NSC	chr6	30732558	30733058	Zc3hc1	-341788	-0.0411317	54.2	41.6	64.8	56.4444	66	66.2
NSC	chr6	28932512	28933012	Pax4	-483422	0.021404	43.2		48.7	1.71429	1.07143	1.92857
NSC	chr6	65666281	65666781	C130060K24Rik	285238	-0.040939	-47.9	-55	-49
NSC	chr6	32726491	32726991	Plxna4os1	215601	-0.0688266	-28.7		-43.4
NSC	chr6	143498703	143499203	D6Ertd474e	253066	0.0310066	29.6	-9.7	19
NSC	chr6	30668223	30668723	Cpa2	126832	-0.0499895	54.7	55.2	61.3	16.4	19.5	4.66667
NSC	chr6	4739741	4740241	Col1a2	234374	0.173438	18.3	11.3	10.7	1	0.8	0.8
NSC	chr6	125322635	125323135	Cd27	-85858	0.0638904	20	33.6	11.7	47.2	59	52.9091
NSC	chr6	77537362	77537862	Lrrtm1	294896	-0.324628	34.6	18.5	37.1	2.33333	1	1
NSC	chr7	44533578	44534078	Gm15517	272381	0.0517435	37.6	39.1	63.3			96.6667
NSC	chr7	45150557	45151057	Pnkp	293662	-0.0723921	-30.8	-32.3	-45.9	62.5556	57.1111	67
NSC	chr7	24599187	24599687	Zfp112	487118	0.0158251	-37.8	-48.9		74.6667	74.2	81
NSC	chr7	19088755	19089255	Dmwd	12806	-0.0708759	33.1	28	35.6	49.5833	48.4167	61.8
NSC	chr7	84112949	84113449	Il16	-377709	0.0274488	-34.8	-45.4		2.71429	0.75	17.1429
NSC	chr7	127992852	127993352	Srcap	481120	0.13797	-12.7	-14.4	-13.1	48.25	54.5	49.25
NSC	chr7	6382400	6382900	Zfp444	210138	-0.328443	-30.8	-23.7	-38.8	10	9.83333	10.9167
NSC	chr7	44670154	44670654	Gm15517	408957	-0.0812372	18.7	-13.1	8.1
NSC	chr7	30236921	30237421	Polr2i	5098	-0.132265	14.5	14.9	26.8	52.8571	60.8571	67.7143
NSC	chr7	144654635	144655135	Cttn	-183950	-0.287869	-33.8	-51	-42.4		35
NSC	chr7	25248219	25248719	D930028M14Rik	96013	-0.1107	10.7	15.8	30.6		0
NSC	chr7	27702850	27703350	Zfp607b	28440	0.142906	-27.2	10.6	6.7	72.6667	69.6667	82
NSC	chr7	127709197	127709697	Zfp553	476005	-0.134974	28.1	12.5	32.6	33	94	81
NSC	chr7	25321953	25322453	Zfp526	100779	0.124517	46.2	40.1	31.6	4.875	2.42857	8
NSC	chr7	142487305	142487805	Tnni2	45087	-0.00703361	29.6	11.9	22.1	5.25	9	15.8889
NSC	chr7	44474328	44474828	Acp4	-217200	-0.148005	47.7	51.2	62.8	9	10.6667	11
NSC	chr7	4741566	4742066	Tmem86b	-111334	-0.11514	18.4	-12.1	8.5	57.4545	61	68.5
NSC	chr7	25247469	25247969	4933430L12Rik	28351	-0.0890938	-9.3	-11.6	16.5	14	27	6
NSC	chr7	80189119	80189619	Gm26646	272432	0.0349009	-14.2	-39.4	-14.4	0.714286	0.571429	8.28571
NSC	chr7	139492891	139493391	Pwwp2b	244660	-0.333021	51.7	53.7	38.6	37.5	39	29
NSC	chr7	35235236	35235736	Chst8	-422775	-0.088442	28	10.9	41.2	13.6667	15.5556	15
NSC	chr7	30198636	30199136	Zfp260	103811	-0.150138	30.6	33.1	33.1	8.16667	9.33333	12.8333
NSC	chr7	68329307	68329807	Pgpep1l	-65324	-0.0143872	-15.2	23.9	-8.8	100	50	100
NSC	chr7	100369043	100369543	Pgm2l1	141687	-0.263197	32.6	7.5	24.5	57.5	57	87.5
NSC	chr7	140922606	140923106	Zfp941	-100678	0.00255132	8.9	17.3	-5.8	1.88462	0.576923	0.961538
NSC	chr7	29169643	29170143	Eif3k	-188005	0.129483	16.5	16.7	6.7	0	0	0
NSC	chr7	122856760	122857260	Cacng3	185267	0.0187673	40.6	42.7	48.7	47.5	55	61.4167
NSC	chr7	73643614	73644114	Gm44686	105851	0.10166	58.2	63.8	52.2
NSC	chr7	27437499	27437999	Egln2	-270947	-0.0441373	-35.3		-53	59.8333	67.6667	61.8333
NSC	chr7	46962100	46962600	Saa1	-219370	-0.104857	-19.9		-35.5
NSC	chr7	45721084	45721584	Rpl18	5187	0.123666	36.6	29.6	34.6	64.7	65.2	67.2
NSC	chr7	140922606	140923106	Urah	87361	-0.00891931	21	30.6	12	1.88462	0.576923	0.961538
NSC	chr7	29281411	29281911	Lgals4	447868	-0.0107434	-14.2	-13.1		0.538462	0.769231	1.2
NSC	chr7	127587698	127588198	Gm42715	68364	0.138305	54.2	54.2	58.7	11.2222	11.7059	11.4118
NSC	chr7	128578617	128579117	9130023H24Rik	-340836	-0.0907033	16.8		36.1	3	3.66667	6.66667
NSC	chr7	19748505	19749005	Apoc1	-56096	0.0566101	14.4	10.7	-23.2	2.3125	2.5	2.625
NSC	chr7	3707170	3707670	Tmc4	-29867	-0.0300732	-22.8	-13.9	-15.6	50.6	37.4	49.6
NSC	chr7	140922606	140923106	Sirt3	-40987	-0.0412439	-10.4	-19.1	11.5	1.88462	0.576923	0.961538
NSC	chr7	132193549	132194049	Cpxm2	-39058	0.130467	-12.6	22.5	22.1	55.3333	44	75
NSC	chr7	98051932	98052432	Aqp11	-313935	-0.0757977	47.2	45.7	47.2	25	24.3333	26.8889
NSC	chr7	45343503	45344003	Tsks	400514	0.00141707	-21.7	-27.8		32.3333	46.2857	34.1429
NSC	chr7	127183804	127184304	Cdiptos	-207956	-0.0644038	20	22.1	16	78	75.5	75.5
NSC	chr7	45343503	45344003	Ap2a1	-414263	-0.0503992	-27.4	-24.3		32.3333	46.2857	34.1429
NSC	chr7	109959524	109960024	Akip1	256038	0.326642	37.1	29.6	22	0.75	1.72727	0.0588235
NSC	chr7	17061443	17061943	Slc1a5	280348	0.287646	-43.9	-59	-44.9	36.3333	28.6667	42
NSC	chr7	113769301	113769801	Far1	255718	0.273806	-28.7	-9	-19.6	2.2	0.6	1.6
NSC	chr7	133019439	133019939	Eef1akmt2	-167016	-0.189173	-20.2	-15.6	-17.7	10.5	15.5	11.5
NSC	chr7	46226179	46226679	Kcnj11	-126192	-0.180121	74.3	64.8	55.2	41	42.7778	39.1111
NSC	chr8	93920559	93921059	Gm26843	-232851	-0.0108686	52.2	64.8	47.2	58.6667	45.6	37.5
NSC	chr8	95356682	95357182	Zfp319	-24982	-0.31786	-6.4	24.5	7.7
NSC	chr8	29443267	29443767	Unc5d	-223881	0.217369	-35.3	-20.7	-10.6	42.6667	54.3333	50
NSC	chr8	84199511	84200011	4930432K21Rik	51724	0.23937	36.6	27.4	35.1	18.5	17.8333	31.3333
NSC	chr8	94109777	94110277	Gnao1	299190	-0.0975125	-25.8	-24.7	-26.4	84.3333	85	78.5
NSC	chr8	110383281	110383781	Zfp612	303798	-0.253877	24	20.5	19
NSC	chr8	10361625	10362125	Tnfsf13b	355243	0.0334733	59.2	65.8	55.2	14	4	0
NSC	chr8	70332010	70332510	Ncan	-211416	-0.23964	-12.6	-29.4	-11.3	6.02941	9.79167	5.7931
NSC	chr8	105434281	105434781	Exoc3l	-138433	-0.0662178	-11.3	-26.7	13.8	38.25	19	59.75
NSC	chr8	4483280	4483780	Ccl25	158321	-0.154242	33.6	45.7	28.1	45.7143	42	55.7143
NSC	chr8	46149637	46150137	Lrp2bp	139286	0.0499606	27.5	43.7	34.1	82.3	87.4	86.875
NSC	chr8	110382761	110383261	Hydin	116035	0.0453255	38.1	27.6	43.2	0.5	0.166667	2.16667
NSC	chr8	45904989	45905489	Sorbs2os	-85942	-0.107539	55.7	45.7	35.6
NSC	chr8	61254763	61255263	Sh3rf1	30843	0.0288619	32.6	15.4	22.5	25.5	31.25	36.25
NSC	chr8	61409149	61409649	Sh3rf1	185229	-0.059475	58.7	55.2	46.2
NSC	chr8	61301647	61302147	Sh3rf1	77727	0.0836968	52.2	54.2	34.6
NSC	chr8	99428891	99429391	Cdh8	-12670	-0.0842815	-32.9	-15.3	-39.4	25	36.5	37
NSC	chr8	72434946	72435446	Fam32a	215467	0.0358808	13	16.9	25.4	40	37	49.3333
NSC	chr8	95879174	95879674	Cfap20	-444555	-0.0165755		33.1	17	90.6667	86.6667	90
NSC	chr8	45908133	45908633	Tlr3	-497844	0.0991428	74.8	74.3	77.8	34	36	55.8182
NSC	chr8	3720970	3721470	Mcoln1	220702	0.00839085		-41.4		0	0	16
NSC	chr8	110382761	110383261	Marveld3	-420806	-0.160797	6.2	9	-8.8	0.5	0.166667	2.16667
NSC	chr8	124331028	124331528	Galnt2	99885	0.115591	56.7	53.2	50.7	93.5	95	95.5
NSC	chr8	106437686	106438186	Nfatc3	378334	0.189647		-30.8	-47.9
NSC	chr8	119992687	119993187	Hsdl1	-417737	-0.207984	-33.8	-13.3		8.42857	8.52381	10.8571
NSC	chr8	122569324	122569824	Rnf166	-93510	-0.209662	34.6	27.1	17	58.4444	58.2222	64.2222
NSC	chr8	107519742	107520242	Nob1	-94954	0.0961409	-11.9	-15.3	31.6
NSC	chr8	80138437	80138937	Hhip	-80679	0.0993614	9.9	-9.3	23	51.8333	51.3333	62.1667
NSC	chr8	124285041	124285541	Taf5l	-263982	0.255087	38.1	42.7	56.7	0	1.6	2.2
NSC	chr8	94832714	94833214	Nlrc5	360202	-0.016124	43.6	11.5	-8.6	40.5	39.25	74
NSC	chr8	94557247	94557747	Herpud1	170998	0.0583465	-13.6	20.5	21.6
NSC	chr9	121297753	121298253	Ctnnb1	364604	0.32319	-34.8	-12.1	25.6	0.818182	0.386364	1.75
NSC	chr9	106450643	106451143	Dusp7	82262	0.263743	30.6	32.6	-7.2	17.75	19	22.9167
NSC	chr9	114767649	114768149	Dync1li1	79069	-0.229378	11.1	-26.2	-10.2	67	62.5	65.75
NSC	chr9	66860611	66861111	Car12	147176	0.0552912	-19.6	-17.2	-16.2	59	61.3	74
NSC	chr9	75551380	75551880	Gm19531	-236759	0.0258332	13.2	17	42.1	37.1	35.7	41
NSC	chr9	44830440	44830940	Ccdc84	-412683	-0.0866075	26.1	30.6	18.3	51.25	58.25	71
NSC	chr9	98375362	98375862	Nmnat3	79030	0.214907	-12.2	8.3	14
NSC	chr9	102384144	102384644	Gm26846	38491	-0.0610993	-35.8	-40.9	-48.4	9.71429	6.8	5.6
NSC	chr9	44133618	44134118	Gm26737	20945	0.0908505	-16.8	34.6	16
NSC	chr9	119803395	119803895	Oxsr1	-481218	0.0196744	-16.3	10.2	22.6	1.2	0.2	2.8
NSC	chr9	72260295	72260795	Cgnl1	-488943	-0.0146576	43.1	43.2	38.1	43.6667	24.8333	42.4
NSC	chr9	54994295	54994795	Cib2	-434466	-0.280731		-31.3	-27.7		20
NSC	chr9	120527210	120527710	Myrip	223388	0.120704	13.5	8.8	-7.7	4	1	19
NSC	chr9	65830090	65830590	Spg21	369404	-0.139822	-21.2	-23.3	9.8	66.5	62.25	58.75
NSC	chr9	41950444	41950944	Gm48740	-391435	0.0536871	66.3	77.8	72.8	1.78571	0.423077	0.461538
NSC	chr9	95845025	95845525	Trpc1	-94917	0.127542	58.7	35.6	54.2	1.14634	1.12195	0.804878
NSC	chr9	41698477	41698977	Gm48784	-23673	-0.0489478	30.6	17	28.6	1.83333	2.16667	4.83333
NSC	chr9	111474234	111474734	Trank1	162746	0.149387	25.6	40.1	43.2	29.2	38.2	39.8
NSC	chr9	101078469	101078969	Stag1	435097	0.12637	47.2	45.2	71.3	69	69.5	70.5
NSC	chr9	29217083	29217583	Gm15520	157534	-0.092751	-35.4	11.8	16.5	74	75	84
NSC	chr9	57798625	57799125	Gm17231	21010	-0.00240712	44.7	38.6	39.6	0.875	0.142857	2.16667
NSC	chr9	21545321	21545821	Gm16853	-133851	0.115595	30.1	28.6	34.1	7.16667	2.5	0.833333
NSC	chr9	65832347	65832847	Ankdd1a	-312404	0.204467	11.4	25.9	27.5	3.5	8	1
NSC	chr9	49764973	49765473	Gm11149	246936	0.0287411	45.6	36.6	46.7	0	5	2
NSC	chr9	49627765	49628265	Gm11149	109728	-0.0420356	8	-26.3	-11.6	80.5	80	76.5
NSC	chr9	109120696	109121196	Tmem89	206328	-0.184448	-37.8	-31.3	-13.4	75.25	79.5	82.9091
NSC	chr9	59928569	59929069	Tmem202	-403318	-0.169557	-28.2	-27.7
NSC	chr9	119598795	119599295	Acvr2b	196868	-0.165631	11.4	-15.9	-22.2	31.5	37.375	55.25
NSC	chr9	37657012	37657512	Hepacam	289657	0.0581839	19	47.2	42.2	0.676471	0.588235	1.14706
NSC	chr9	35373698	35374198	4933422A05Rik	92844	0.0751828	37.1	41.6	28.6	68	72.3333	78.6667
NSC	chr9	108574290	108574790	Usp4	226710	-0.0700775	26.1	32.1	34.6	51.6667	45	7
NSC	chr9	73970536	73971036	Unc13c	-37219	0.0643639	-27.2	-18.1	-26.7	19	17.9	10.8
NSC	chr9	96715118	96715618	BC043934	-277230	-0.0829544	-15.4	-36.8	-30.3	41.6923	50.0769	60.8462
NSC	chr9	37171978	37172478	Gm3896	156470	0.0499501	40.1	46.7	49.7
NSC	chr9	37114792	37115292	Gm3896	99284	0.177692	49.2	55.7	54.7
NSC	chr9	120867835	120868335	Gm39459	33722	0.310688	16	-5.8	17.8
NSC	chr9	119374439	119374939	Vill	321912	0.280101		-40.9	-23.2	91	73	83.5
NSC	chr9	55511976	55512476	Fbxo22	303292	0.0321812	-31.9			0	0	0
NSC	chr9	32695738	32696238	Kcnj5	-351751	-0.0622784	-25.7	-34.8	-30.8	0.458333	0.1875	0
NSC	chr9	53974528	53975028	Slc35f2	203244	-0.0826403	13.5	34.1	33.6	0.571429	1	3.19048
NSC	chr9	62968534	62969034	Itga11	290930	0.00692137	-32.3	-20.7		30	46	50
NSC	chr9	86850076	86850576	Ube2cbp	-385410	0.116149	-23.2
NSC	chr9	14289645	14290145	Sesn3	13595	0.08831	15.5	13.4	20.5	68.3333	68	86.6667
NSC	chr1	159749248	159749748	Cacybp	463394	0.124159	-16.1			13.25	14.875	27
NSC	chr1	169459289	169459789	Rgs5	-195961	-0.0090781	-76.2		-71.2	1	1.85714	0.714286
NSC	chr1	78201016	78201516	BC035947	310892	-0.110208	-21.7			7.85714	3.14286	1.57143
NSC	chr1	78169418	78169918	BC035947	342490	-0.0946316		-38.4		40	42.2	42
NSC	chr1	58188467	58188967	Clk1	235371	-0.17073	-59	-53	-35.8	40.5	55.5	36
NSC	chr1	105255602	105256102	Pign	407824	0.118028	26.6	28.1	18
NSC	chr1	105589631	105590131	Pign	73795	0.312726	-29.8	-42.4	-42.9
NSC	chr1	127438550	127439050	Ccnt2	-335363	-0.113381	7.1	12	-17.3
NSC	chr1	74102651	74103151	Aamp	181837	0.214615	-21.7	-23.2	-29.8	45	73	62
NSC	chr1	153219248	153219748	Shcbp1l	-205710	0.0456408	16.4	11.9
NSC	chr1	92745854	92746354	Sned1	-489792	0.0157781	-56		-75.2	54	56	39.5
NSC	chr1	86945265	86945765	Gigyf2	-381482	-0.101388			-54.5
NSC	chr1	106272017	106272517	Kdsr	487475	-0.159893	21.6	26.6	17.5
NSC	chr1	178321305	178321805	Kif26b	-207569	0.140037	-46.9	-46.4	-60.1	48.5	31.5	33
NSC	chr1	156566088	156566588	Fam20b	152572	0.0298149	-26.8		-14.9	92.5	96	95
NSC	chr1	87030614	87031114	Kcnj13	363865	0.0395321	-36.8	-52.5
NSC	chr1	119053438	119053938	Gm29455	-275512	0.212421	-18.7	-13.2	-27.3	0.85	1.11905	0.642857
NSC	chr1	36063914	36064414	Neurl3	209261	-0.0282143	-39.4	-27.3	-41.9	85.6667	84	89
NSC	chr1	153191040	153191540	Dhx9	296370	0.269754	-38.9	-43.9		58.5556	72.3333	73.625
NSC	chr1	133548853	133549353	Optc	358070	-0.258722	-35.8		-46.9	45.6667	49	58.3333
NSC	chr1	126904212	126904712	Mgat5	-300523	-0.0721031	-33.8	-48	-37	80	79.6667	81.6667
NSC	chr1	59548943	59549443	Ica1l	493929	-0.328106		-63.1		51.8333	51.4	58.5
NSC	chr1	71342831	71343331	Apol7d	-309755	0.338536	-43.9	-47.9	-30.3
NSC	chr1	74107828	74108328	Zfp142	479950	-0.125185
NSC	chr1	74119052	74119552	Vil1	-290081	-0.0830327	-24.7		-20.7	31	72	72
NSC	chr1	55163011	55163511	Plcl1	-242684	-0.338384	-18.6	-27.7	-24.7	66	55	56.3333
NSC	chr10	61383371	61383871	Npffr1	-211862	-0.0677246	-5.9	10.2	26.6	1.6129	1	0.967742
NSC	chr10	66535662	66536162	1110002J07Rik	384346	0.240296	-72.2			44.3333	39.3333	66
NSC	chr10	120820313	120820813	Tbc1d30	490626	-0.178958	-53		-19.7	80	78.3333	90.5
NSC	chr10	60066470	60066970	Gm17455	-333005	-0.148346	-53			74.75	74.25	69.6667
NSC	chr10	111186757	111187257	Phlda1	-319278	0.336414	30.6	27.1	25.6	8.57143	6.57143	6.71429
NSC	chr10	80190290	80190790	Gm49322	-415481	0.107502	-22.7		-38.8	2.18182	1.18182	0.659091
NSC	chr10	120553040	120553540	Wif1	-480713	0.0766186	-32.8		-29.8	1.13636	1.77273	2.22727
NSC	chr10	105575143	105575643	Ccdc59	-266085	0.275282		-81.3	-63.1	1	0.785714	0.857143
NSC	chr10	128909562	128910062	Olfr775	-340723	0.0253093		-70.2		0.55	0.826087	2.5
NSC	chr10	89124103	89124603	Slc17a8	496896	-0.0704924	-31.8		-5.5	94	80.3333	79.3333
NSC	chr10	99635739	99636239	Gm47578	-83154	0.253855		-28.7	-18.2	3.6	2.5	53.2
NSC	chr10	95414182	95414682	Gm47725	-479011	0.00703898	-14.4	-8.8	-44.4	3.5	1.21429	0.428571
NSC	chr10	62195415	62195915	Vps26a	290933	-0.0321132	24.4	36.6	28.6	87.25	76.4444	93.1667
NSC	chr10	12939428	12939928	Sf3b5	-68771	0.254785	-19.8	9.9	-36.8	45.75	59.125	61.625
NSC	chr10	81050575	81051075	Pip5k1c	-242137	-0.0727117	-29.8	-21.4	-54	90.6667	86.3333	88.1667
NSC	chr10	98822725	98823225	Gm16239	361635	0.120515	-67.1		-77.2	30.3077	34.3846	58.8462
NSC	chr10	126845133	126845633	Dtx3	350326	-0.16657	-68.1	-83.3
NSC	chr10	126680460	126680960	Eef1akmt3	360803	0.0346919	-67.1		-69.2
NSC	chr10	126681105	126681605	Eef1akmt3	360158	0.00705022	-67.1		-69.2	27	20.5	27
NSC	chr10	126823067	126823567	Eef1akmt3	218196	-0.0127733	-35.9	-30.8	-42.9	23.1111	3	14.8571
NSC	chr10	53568525	53569025	Mcm9	61664	0.224167	-8.3	-35.8	-24.7
NSC	chr10	39734380	39734880	Mfsd4b5	252016	0.148903	-42.9	-26.7		95	88
NSC	chr10	126981080	126981580	Tspan31	88931	0.0469505	31.1	33.6	27.5	14	35	4.25
NSC	chr10	4375228	4375728	Gm21781	-16109	0.231675	26.6	-14.2	19	20	32	38.5
NSC	chr10	121061265	121061765	Gm35696	-445108	-0.0363579	-40.9			5.5	1	14.75
NSC	chr10	108191481	108191981	Gm36283	-225520	0.0629744	-28.7	-12.2		62.5	60.5	76
NSC	chr10	79959376	79959876	1600002K03Rik	-213317	-0.0201136	19	24.1	17	80	96.6667
NSC	chr10	126927008	126927508	Slc26a10	253387	-0.282011	-32.3	-62.1	-42.9	0.375	0.875	1.75
NSC	chr10	94710274	94710774	Gm33091	426350	-0.00827104	-15.8	-24.7	-20.7	75	76.75	74.25
NSC	chr10	80135994	80136494	Mum1	-90353	-0.0561949	-10.9	28.1	24.1	39.2308	28.2308	33.5385
NSC	chr10	121061265	121061765	Gns	-303574	-0.265216	28.9	-10.3	-23.7	5.5	1	14.75
NSC	chr10	79972811	79973311	2310011J03Rik	347487	0.212517	-12.9	-16.3	-22.7	54.6667	9	79.25
NSC	chr11	97628916	97629416	Cacnb1	393461	-0.22146	-30.8	-37.8	-26.3	0.333333	2.08333	0.666667
NSC	chr11	107468947	107469447	Cacng1	247279	-0.0510107	-44.9	-40.4	-59	0.631579	4.5	0.675676
NSC	chr11	97700102	97700602	1700001P01Rik	75566	0.0187368	20.9	12.2	-12.7	0.981481	0.790698	0.603774
NSC	chr11	119023930	119024430	Rnf213	-368920	0.089272	-10.6	-31.8	9.9		0
NSC	chr11	119146099	119146599	Rnf213	-246751	0.276992	-54.6	-32.8	-26.3	35.9333	32.2	33.7333
NSC	chr11	52297305	52297805	Fstl4	-467150	-0.163873		-29.8		22	22.2	21.4
NSC	chr11	11229602	11230102	Ikzf1	-460324	0.239967	-38.9	-28.2	-37.8	71	85	92
NSC	chr11	62053859	62054359	Ncor1	384406	0.0768597	19.5	37.1	25	2.45455	2.09091	4.09091
NSC	chr11	88585799	88586299	Dgkeos	-474701	-0.0277487	-78.2	-78.2	-67.1	18	17.3333	16.6667
NSC	chr11	60335774	60336274	Llgl1	-363665	0.309753	-45.9		-36.3	16	61
NSC	chr11	64834516	64835016	Elac2	-144268	0.0171779	-39.9	-44.9	-66.6	45.5	51	61.3333
NSC	chr11	18690972	18691472	Meis1	327747	0.166615	-37.8			31.5	35.5	60
NSC	chr11	62249887	62250387	Mmgt2	-398526	0.0842754		-35.8	-30.3	16.2857	26	24
NSC	chr11	100260821	100261321	Dnajc7	359097	-0.215924		-81.3	-88.3		87	95
NSC	chr11	97689796	97690296	Fbxo47	194108	-0.0384576	-13.2	-33.8	-28.3
NSC	chr11	31615052	31615552	Nsg2	-385116	0.0778404	-25.8		-23.2	61.5	60.3333	56.5
NSC	chr11	98283083	98283583	Csf3	-417979	-0.108928	15.9	-22.2	7.1	2	2.5	1
NSC	chr11	73088192	73088692	P2rx5	-72087	-0.0823077	17	-16.9	19.5	37.3333	47.6667	57
NSC	chr11	88692376	88692876	Gm525	-381214	-0.023349				33.8333	36	25.3333
NSC	chr11	18750792	18751292	Gm16141	-262775	0.141207	33	-13.2	-28.7	5.625	4.5	8.625
NSC	chr11	120163168	120163668	Slc25a10	-328418	0.0780342	-14.1		-29.8	90.6667	91.6667	89
NSC	chr11	74634410	74634910	Gm12333	404688	-0.133175	-56	-44.9	-83.3	25.5	25	39.5
NSC	chr11	103243812	103244312	Gosr2	453648	-0.166804		-10.7	13.4	71	91.5
NSC	chr11	69362443	69362943	Slc35g3	399151	0.178304	-32.8	-12.4	-33.3	43	64	65
NSC	chr11	69325996	69326496	Tnfsfm13	369852	0.00117408	-31.3	9.1	-16.1	0.277778	0.416667	1.08333
NSC	chr11	78323954	78324454	Tmem199	187964	0.0358562	-30.8	-33.8	-22.8	5.5	8.16667	42.6667
NSC	chr11	86806863	86807363	Trim37	-319961	-0.0474494		40.1	30.1	4	2.77778	2.4
NSC	chr11	88650930	88651430	Trim25	-348222	0.140491	-66.1	-70.2		64.6	68	79
NSC	chr11	79702815	79703315	Adap2	-451096	-0.0606014	-21.2	-29.8		70.4	74.8	76.8
NSC	chr11	118896271	118896771	Tbc1d16	331978	-0.235479	-32.8	-7.6	-16.7	12.4	13	14.6
NSC	chr11	69564363	69564863	Senp3	117471	0.156501	-26.7	-18.7	-24.3	39.6667	44.1667	52.6667
NSC	chr11	85738494	85738994	Gm11444	111589	-0.156259	-31.9	-24.8	-18.8	63	58	76
NSC	chr11	88539215	88539715	Scpep1	415977	0.292562	-38.9	-34.8		52.8333	41.6667	76.25
NSC	chr11	78343207	78343707	Sarm1	154297	-0.306675	-29.8	-22.2	19.5	0.651163	2.7907	0.681818
NSC	chr11	74574641	74575141	Sgsm2	322189	-0.0471243	-28.7		-71.7	46	48.4	67.2
NSC	chr11	103355224	103355724	Rprml	-294034	-0.169271	24	34.1	48.2	5.25	5.5	15.6667
NSC	chr11	107417111	107417611	Helz	-130598	0.197672	-57	-29.8	-45.9		0
NSC	chr12	112677735	112678235	Brf1	322636	0.0771649	-45.9	-25.2	-47.5	18.75	12	16
NSC	chr12	50926214	50926714	Scfd1	-451048	0.0718245		-36.4		6	5.5
NSC	chr12	81140828	81141328	Synj2bp	391833	0.0115962	21	14.3	32.1	0	8	14.8333
NSC	chr12	71981775	71982275	L3hypdh	103288	-0.168344	-36.3	-20.7	-26.2	12.25	16.5	41.3333
NSC	chr12	108249443	108249943	Gm16596	305925	-0.107724	25.1	-8.3	53.7	46.5	49.2857	65.3571
NSC	chr12	112454856	112455356	Gm26583	495406	0.0264299	-70.2					68.5
NSC	chr12	86887678	86888178	Tmem63c	-138635	-0.226788	-56	-35.4	13.3	17.1429	22.4286	20.9286
NSC	chr12	78777856	78778356	9230116L04Rik	325833	0.180366	-22.2		-30.3
NSC	chr12	104298832	104299332	Dicer1	452870	-0.121951	-47.9			27	36	50
NSC	chr12	112501692	112502192	Btbd6	-474620	-0.199635		-83.3		52.5	54.625	63.875
NSC	chr12	70827489	70827989	Tomm20l	-283688	0.068311	-66.1			24.3333	29.5	26.3333
NSC	chr12	98741078	98741578	4930474N09Rik	421480	0.175495			-71.2	45.75	35	34
NSC	chr12	107982122	107982622	Setd3	196912	-0.0946431	-70.2	-67.1	-43.4	73.25	66.2	65.8
NSC	chr12	50874839	50875339	G2e3	-473140	0.142816	-25.3	-17.9		29.3333	30.6667	75
NSC	chr12	78777295	78777795	Pigh	312125	0.0532353		-28.9	-30.8
NSC	chr12	86984109	86984609	Pomt2	163543	0.170043	7.6	9.3	-19.2	8.28571	10.2857	7.2
NSC	chr12	112378590	112379090	Pld4	-381814	-0.0633537	-58.6		-71.2	7.5	13.3333	30.3333
NSC	chr13	57942720	57943220	2210016F16Rik	442255	0.00986494		-43.9	-27.7	29.2857	23	48
NSC	chr13	113229443	113229943	BC067074	-63466	0.0985955	-40.9	-27.3	-41.4	58.6667	60	73
NSC	chr13	99673626	99674126	Smn1	-450978	-0.0146177	-60.1			97	97.6667	94.75
NSC	chr13	20121343	20121843	Gm32036	351897	-0.0981868	-16.6	-33.3	-32.3
NSC	chr13	3540685	3541185	Asb13	-93096	-0.190592	-17.1	26.6	29.9
NSC	chr13	99018835	99019335	Ptcd2	325593	-0.25065	-17.7	12	13	33.1111	29.6667	45
NSC	chr13	48259330	48259830	Ptpdc1	366092	-0.0181314	-47.9	-56	-55.5
NSC	chr13	31603884	31604384	Foxc1	-202511	0.0201058		-51	-38.4	44	53
NSC	chr13	48161723	48162223	Ptpdc1	463699	0.00985839	-47.9			16.3333	16.3333	33.3333
NSC	chr13	12311279	12311779	Edaradd	208921	-0.0546009	-41.4	-29.3		21.5	13.5	63
NSC	chr13	99794069	99794569	Bdp1	309751	0.198161	-44.9		-77.2	16.75	22.5	51.25
NSC	chr13	15624166	15624666	Inhba	-390034	-0.328419
NSC	chr13	54981420	54981920	Pfn3	433562	-0.336357	-57
NSC	chr13	12312015	12312515	Lgals8	149473	-0.170842	-27.7	-20.7	-41.4	10.75	37.5	55.5
NSC	chr13	113031955	113032455	Gzmk	148692	0.148098	-23.8	-39.4	-22.3	0.6	0.72	1
NSC	chr13	119406064	119406564	Nim1k	349568	0.217487	-27.7	-16.6	-33.8	18.6667	10	14.3333
NSC	chr13	55153102	55153602	Gm46416	-382643	0.0402112	-13.6		-36.3	9.95652	10	9.34783
NSC	chr13	54159237	54159737	4833439L19Rik	405895	-0.318829	21.1	40.1	34.1	13.5714	17.375	17.25
NSC	chr13	97957938	97958438	Utp15	304804	0.320528	23.6	19	55.7	12.75	16.5	22
NSC	chr13	99792946	99793446	Cartpt	107487	-0.0806956	-34.9	-37.8	-49	69.4286	73.5714	83.8571
NSC	chr13	108316054	108316554	Pde4d	-337800	0.0047774	-18.1	-17.8	-18.2	0.403846	0.807692	0.596154
NSC	chr13	59363340	59363840	Gm34961	-459676	-0.0687126			-61.1	39.0625	59.4375	61.1333
NSC	chr14	47015566	47016066	Gm35166	492371	0.243073	-49	-32.8		71.3333	73.3333	80.6667
NSC	chr14	99823775	99824275	Klf12	325770	-0.162313	-59
NSC	chr14	31829315	31829815	Gm46447	-472359	-0.0309902		-66.1	-35.8
NSC	chr14	20178663	20179163	Gm30054	199963	0.0812401	-27.7	-37.3	-22.2	7.5	8.4	11.3333
NSC	chr14	73307615	73308115	Gm49164	-420703	-0.0574217			-77.2	35.6667	47.6667	68.3333
NSC	chr14	29669778	29670278	Gm47414	291353	-0.0558979		-9.9	13.9
NSC	chr14	67569816	67570316	Gnrh1	-175114	0.0722743	-51.5	-50	-60.1	14.3333	16.3333	21.4667
NSC	chr14	98943647	98944147	Mzt1	102239	-0.309968	-33.8	-27.7	-38.3		100
NSC	chr14	79204330	79204830	Naa16	186088	0.068224	-19.3	-26.7	38.6	78.8333	75.5	77.6667
NSC	chr14	11879587	11880087	D030051J21Rik	-441542	-0.105092	-9.7	-31.8	-48.9	78	89	86
NSC	chr14	20183632	20184132	Cfap70	268343	-0.0425243	-45.9	-45.9	-53	3.2	8.2	20.4
NSC	chr14	122480392	122480892	4930594M22Rik	-471477	-0.0355518	45.2	38.6	46.7	15	13	0
NSC	chr14	20180067	20180567	2810402E24Rik	-460692	0.199232	-43.9	-55		9.5	16	55
NSC	chr14	54575598	54576098	Acin1	111083	-0.185346	26.6	20.9	12	1.02632	2.27273	2.67568
NSC	chr14	55336378	55336878	Tm9sf1	307178	0.135219	-34.8	-29.8
NSC	chr15	98152888	98153388	9330020H09Rik	-414185	0.129514	-18.6	-11.1	27.1	46.4444	53.1111	52.5556
NSC	chr15	98707907	98708407	Prkag1	123351	0.018175	26.1	13.5	26.5	13.1333	11.8462	11.625
NSC	chr15	78661552	78662052	Gcat	-369071	0.053629	-39.3	-36.4	-50.5	87	94.75	94.25
NSC	chr15	82940753	82941253	1700001L05Rik	426294	0.051558	-57	-35.4	-57
NSC	chr15	83017393	83017893	AL591952.1	158802	-0.108625	-43.9	-46.4	-29.8	1.54545	0.727273	1
NSC	chr15	93926145	93926645	Adamts20	477955	0.124742		-18.7	-12.9
NSC	chr15	82636477	82636977	AW121686	-346143	0.100558
NSC	chr15	81921137	81921637	Ndufa6	432904	0.171893		-71.2		67.25	67.375	72
NSC	chr15	103033839	103034339	Copz1	-238828	0.0971018	-31.8	-42.9	-14.6	3	5.77778	3.55556
NSC	chr15	7815388	7815888	Wdr70	283571	0.0438972	15.7	-24.7	23	0.36	0.411765	0.5
NSC	chr15	44620070	44620570	Kcnv1	494614	-0.10384	-15.3	17.2	28.5	22.375	18.1429	17.5714
NSC	chr15	78598713	78599213	Lgals1	-327761	0.00152347	-48.4		-23.7	61.4	69	72.3333
NSC	chr15	82139172	82139672	Cyp2d22	240838	0.255349	-56	-55		88.2	91.2222	89.5556
NSC	chr15	84108833	84109333	Parvg	-217035	0.0181963		-45.4	-48.9	8.90909	6	10
NSC	chr16	93369715	93370215	2310043M15Rik	424936	-0.042078	-49.5	-36.9	-73.2	18.6667	12.8182	54.5833
NSC	chr16	36694071	36694571	Golgb1	-190689	0.150629	-20.2			4.08333	4.90909	6.8
NSC	chr16	18144186	18144686	Gp1bb	477967	-0.203481	-22.7	-45.5		14.9091	17.2727	26
NSC	chr16	19946507	19947007	Abcc5	479637	-0.131315	-63.1			65	78.5	76
NSC	chr16	89994544	89995044	Scaf4	289631	0.287857	-31.8	-40.9	-22.7	85.8	92.8	96.25
NSC	chr16	91379000	91379500	Gm10785	-309648	0.135147	-18.5	-6.2	39.1	7.66667	20	14.25
NSC	chr16	8351382	8351882	Usp7	386710	0.144449	-40.9		-41.9	49.2	49.6	65.2
NSC	chr16	30144608	30145108	Fam43a	-454864	-0.253191				45.4	45.6	53
NSC	chr17	23734268	23734768	Tedc2	486333	0.0105983				15	0	55
NSC	chr17	23876708	23877208	Tedc2	343893	-0.152304	-29.8			6.66667	19.3333	41
NSC	chr17	34964688	34965188	Prrc2a	199939	0.159018	30.6	23.6	38.6
NSC	chr17	25609379	25609879	Rab11fip3	459548	-0.255314
NSC	chr17	26688756	26689256	Itpr3	-368297	0.000188334		-33.3	-52
NSC	chr17	34971883	34972383	Tnf	229874	0.00598011	28.1	29.6	13.5	0	0	5
NSC	chr17	35434768	35435268	Nrm	-426299	0.183125				0	6.83333	5
NSC	chr17	24391100	24391600	Rnf151	326707	0.0248843	-21.7	-22.2	-21.7	64.1111	84.125	67.7778
NSC	chr17	45834510	45835010	Lrrc73	-419404	-0.160094			-43.9	30.7143	25.8889	50.5714
NSC	chr17	25717221	25717721	Wdr24	-106155	-0.101533	11.9	-13.7	-16.8	1	1.18605	1.51163
NSC	chr17	29251893	29252393	Cmtr1	-408451	-0.216501	11.8	-32.3		6.33333	5.83333	10
NSC	chr17	79461582	79462082	Cyp1b1	253209	0.01532	-47.9	-35.8	-37.4	7.66667	20.6667	65.1667
NSC	chr17	92900038	92900538	Adcyap1	-298879	-0.270724
NSC	chr17	45461409	45461909	1600014C23Rik	272185	0.0441044	-35.9	-32.3	-37.8	93	93.3333	86
NSC	chr17	33523292	33523792	Tapbp	-395935	0.347481		-41.9	-58	8.1	9	12.2
NSC	chr17	25688160	25688660	Axin1	-450275	0.000637598	-62.1	-57		4	11.5	23
NSC	chr18	57267605	57268105	1700011I03Rik	-265924	-0.0327762	-60.1			48.4	60	80.25
NSC	chr18	58837202	58837702	Chsy3	-337887	-0.103267	-45.4			1.12121	0.939394	0.818182
NSC	chr18	36319910	36320410	Hars2	-463048	-0.0505401		-72.7
NSC	chr18	35358770	35359270	Ube2d2a	-412538	0.146849	-42.9	-60.1		2.33333	6.66667	9
NSC	chr18	37835586	37836086	Pcdh12	448565	0.0275621				3	0	2
NSC	chr18	36657334	36657834	Pcdha5	-302856	-0.064427	-88.3			92	87
NSC	chr18	36515102	36515602	Zmat2	-278570	-0.333313	-51	-29.8		4.02564	3.25641	1.64103
NSC	chr18	52809696	52810196	Snx24	-435715	0.200847	-35.8	-36.3	16.3		0	33
NSC	chr18	24601983	24602483	Fhod3	-106389	-0.129976	-40.9	-32.3	-32.9	72	74	74
NSC	chr18	61039758	61040258	Slc26a2	171588	0.0213257	-49	-54	-62.1	19.7143	19.8571	15.8571
NSC	chr18	60911944	60912444	Slc26a2	299402	0.155821	-52.5			5.55882	4	3.35294
NSC	chr18	73696862	73697362	Gm9925	-367990	-0.0451971	-18.6		-27.7	63	63	70
NSC	chr19	6482760	6483260	Gpr137	458183	-0.266605	50.2	58.7	79.3	51	66.75	57
NSC	chr19	43156235	43156735	Got1	368120	-0.273439		-32.8		32.1429	34.4286	46.7143
NSC	chr19	6446971	6447471	Catsperz	478159	0.0791905	44.2	55.2	67.8	18.4	22.2	29.2
NSC	chr19	29948750	29949250	Mbl2	-283956	-0.0528475	-9.6	11.3	-14.4	12.625	15.75	19.875
NSC	chr19	47796680	47797180	Gsto2	-68614	-0.0348577	-31.8		-15.1
NSC	chr19	46645924	46646424	Calhm2	492120	-0.0212479	6.5	30.1	15.5	83.5	76	88.75
NSC	chr19	24172001	24172501	Fam122a	305223	-0.051416	16.8	-14.6		47.8	55.625	69.9
NSC	chr19	45922802	45923302	Sufu	-473843	0.0479502	-32.8			56.3333	52.6667	85.8333
NSC	chr19	43726820	43727320	Chuk	380407	-0.132588	22.9	34.1	62.8	49	51.25	68.0833
NSC	chr19	55969785	55970285	Plekhs1	-491601	-0.0222978			-64.1
NSC	chr19	58441796	58442296	Pnliprp2	-317676	-0.102802	-61.1		-40.9	84.7143	59	70.5
NSC	chr19	44515600	44516100	Twnk	-490708	0.0871779			28.6	23		23.75
NSC	chr19	10071042	10071542	Cpsf7	-453951	0.275877	16.7	31	29.6	10	8.75	53.25
NSC	chr19	55895281	55895781	Nrap	494507	0.12238	-51		-42.9	0.724138	0.615385	0.68
NSC	chr2	135712263	135712763	Lamp5	-345413	-0.0353267	-57	-25.2	-37.4	4.83333	3	1
NSC	chr2	145790666	145791166	Crnkl1	143784	0.101526	-29.8	-46.9	-60.1	83.6667	81.3333	88
NSC	chr2	69440688	69441188	Phospho2	-348798	-0.209039	-54		-72.2	80.1111	86.4286	92
NSC	chr2	90545943	90546443	Kbtbd4	-358546	0.066396		-64.1	-69.7	92.3333	83	82
NSC	chr2	102323329	102323829	Slc1a2	-382858	-0.283748	-48.9	-57
NSC	chr2	28923856	28924356	Ntng2	323993	-0.18844	-30.3	-58		0.25	1.25	0.75
NSC	chr2	79634440	79634940	Pde1a	494722	-0.138662		-20.8	-7.3
NSC	chr2	73534664	73535164	Atp5g3	376412	-0.0197417	35.6	45.2	36.6
NSC	chr2	181288774	181289274	Oprl1	-425991	-0.243343	-56.5	-18.6	-32.3	76.5	72.25	78
NSC	chr2	165121204	165121704	Slc2a10	-382442	-0.0127141	-10.1	-16.7	-8.6	0.5	8.75	18
NSC	chr2	26496390	26496890	Rexo4	467746	0.102613	-59	-56	-29.3	15.75	19	68.25
NSC	chr2	75985081	75985581	Rbm45	-384652	-0.0557198	-53	-33.8	-14.6	23	26	25.6667
NSC	chr2	179792370	179792870	Cables2	480845	-0.245304	-51		-80.3	42.75	42.5	30.125
NSC	chr2	146110548	146111048	Ralgapa2	401206	0.05423	-22.7	-17.2	-21.2	11.4286	15	28.8571
NSC	chr2	137939494	137939994	Btbd3	-338748	-0.0250809	-65.1		-39.4	83	77	79.5
NSC	chr2	38725408	38725908	Golga1	339883	-0.03829	-26.7	-44.4	-50.5	35	58	25.6667
NSC	chr2	128277063	128277563	Gm14005	152038	0.0231999	-10.9	-28.5	11.9	8.4	7.6	25
NSC	chr2	172729126	172729626	Gm14453	305204	-0.0152037	-27.7		-14.3	28.5	31.25	38.5
NSC	chr2	35160159	35160659	Gsn	-121970	-0.0954275	-34.3	-51	-44.9	54	95.5	81.5
NSC	chr2	26091084	26091584	Inpp5e	317885	0.343752	-19.9	15.2	-20.7
NSC	chr2	160525792	160526292	Gm16751	361986	0.0387573		-24.2		55.5	67.5	77
NSC	chr2	29440433	29440933	Trub2	346988	0.272242	-42.9	-58	-47.9	0	0	0
NSC	chr2	52675392	52675892	Stam2	66507	-0.16397	28.6	-15.2	19.3	0.357143	0.866667	0.481481
NSC	chr2	162900522	162901022	Srsf6	-30735	0.311002	-9.7	-12.6	11.5	13.4	15.8	14.8
NSC	chr3	88467059	88467559	Gm17146	-254781	0.063554	-31.8	-41.9	-52	2.09091	5.18182	2.63636
NSC	chr3	154431208	154431708	Tyw3	165640	0.0134123	12.5		-25.9	27
NSC	chr3	27059394	27059894	1700125G22Rik	-94381	0.0168046	-31.4	-33.8	-58.5	26.3333	27.75	32.3333
NSC	chr3	51179703	51180203	Gm5103	-198071	0.157357	-34.8	-8.5	-47.4		60	62
NSC	chr3	51089298	51089798	Setd7	471275	0.159879				9.75	16.5	11.5
NSC	chr3	108509828	108510328	Gm9857	430367	-0.0606174	-60.1	-67.1	-57.6
NSC	chr3	88068372	88068872	Cct3	-228512	0.189742	29.1	23.6		37	26	44.25
NSC	chr3	89622740	89623240	Il6ra	290206	-0.00822859		-25.8	-58	0	0
NSC	chr3	89625534	89626034	Il6ra	287412	0.000455693		-25.8	-58	62.4	54.6	52.7
NSC	chr3	88983726	88984226	Shc1	-437644	0.283058		-43.9	-43.4	0.2	10.8	47
NSC	chr3	104310241	104310741	Ppm1j	-470564	-0.0417477		-33.8	-40.4	15.3333	26.5	32.1667
NSC	chr3	89512152	89512652	She	-318967	-0.0328342	50.7	53.7	28.5	95.25	100	93.5
NSC	chr3	115530378	115530878	Slc30a7	476778	-0.00693386	-18.3	-39.4		71.75	72.5	83.75
NSC	chr3	88281426	88281926	Paqr6	-82912	0.00466429	17	24.5	24	44.6667	34.3333	25.6667
NSC	chr3	115529852	115530352	Slc30a7	477304	0.0526268	-18.3	-39.4		61.4	63.3333	57.5
NSC	chr3	131136372	131136872	Cyp2u1	166605	-0.1071	-44.9	-42.4	-51.5	3.55556	2.44444	7.33333
NSC	chr3	88245788	88246288	Arhgef2	-375067	-0.0267321	-45.9	-34.8	-50	18.8462	30.25	25.5
NSC	chr3	88239455	88239955	Tsacc	57133	0.336011	24	40.6	11.2
NSC	chr3	101703214	101703714	Slc22a15	220989	-0.228325	-40.9		-51	52	49.8571	63.2857
NSC	chr3	109017606	109018106	Vav3	-322826	-0.202167	-14.2	-25.7	30.6	19.8	13	34.2
NSC	chr3	105637221	105637721	Gm42722	-364090	0.122478			-52	8.42857	6.85714	28
NSC	chr3	40686794	40687294	1700034I23Rik	215499	0.175805	-35.4	-29.3		8.44444	11.5556	19.8889
NSC	chr3	88461006	88461506	Gm43713	438745	0.0213243		-36.8		32.4286	29.7143	44.8571
NSC	chr3	115631830	115632330	Extl2	-376216	0.104065	48.2	58.2	42.7	3.16667	2.83333	10.6667
NSC	chr3	137483510	137484010	Gm43403	380614	0.0293775		-28.3	-37.4	44.3333	45.3333	66
NSC	chr3	122377147	122377647	Pde5a	-351760	0.230762	-16.6	-7.5	41.6	38	41	52.6
NSC	chr3	108291907	108292407	Gpsm2	430142	0.261381	13			36.4	32	54.4
NSC	chr3	88238890	88239390	Lmna	264212	-0.223622	-27.7	-9.1
NSC	chr3	88428576	88429076	Syt11	344164	0.0292063				55	19
NSC	chr3	89217470	89217970	Adam15	132290	0.096603	-37.8	-34.8	-7	83	78.125	89.25
NSC	chr3	89216845	89217345	Adam15	132915	0.0248643	-37.8	-34.8	-7	76.5	85.5	81
NSC	chr3	53372731	53373231	Stoml3	-115811	-0.153378	-41.9	-32.3		3.25	3.5	15
NSC	chr3	145687153	145687653	Mcoln3	-434387	-0.0312289	-44.4	-32.8
NSC	chr3	129529260	129529760	Mcub	440696	-0.213417			-35.3	48	10.5	26
NSC	chr3	97768316	97768816	Sec22b	-132660	0.0749937	34.6	30.1	53.7	11.1	12.8	15.1
NSC	chr3	36127372	36127872	Gm11549	393823	-0.0262314	50.2	50.7	49.2
NSC	chr3	53372731	53373231	C820005J03Rik	-383750	-0.0412223				3.25	3.5	15
NSC	chr3	88502495	88502995	Rab25	45534	-0.0753131	8.7	18	19.5	1.55556	1.19231	1.84615
NSC	chr3	63493557	63494057	Gmps	-482335	0.309936	29.1	22.1	-17.4	64	62.6	50.25
NSC	chr3	32193966	32194466	Mfn1	-335265	0.0926854	-36.3	-41.9	-44.9	53.8	66.6	71.2
NSC	chr3	89512152	89512652	Atp8b2	450930	-0.0815339	7.6		-39.4	95.25	100	93.5
NSC	chr3	51027521	51028021	Mgarp	368776	-0.0210481		-58
NSC	chr4	153907544	153908044	Smim1	118250	-0.0928482	-30.3	-34.8	-49.5	6.5	11.5	11.5
NSC	chr4	128526438	128526938	Zscan20	83410	-0.00761796	-10.6	-26.2	-12.6	47.5	43.125	50.75
NSC	chr4	46731533	46732033	Col15a1	-476228	-0.0425101	19.3	32.6	-15.4			14
NSC	chr4	106962462	106962962	Tceanc2	215654	0.00748082	29.6	39.6	30.1
NSC	chr4	154587435	154587935	Pank4	-376437	0.0284909	-45.9	-52
NSC	chr4	154635987	154636487	Pank4	-327885	-0.0918012	-64.1	-55	-55	0.625	0	0.565217
NSC	chr4	34386297	34386797	Slc35a1	300891	0.0982117	-57		-55	61	86.6667	76.5
NSC	chr4	154569774	154570274	Pank4	-394098	0.0439555		-51.5	-41.9	19.5833	17.875	50
NSC	chr4	140283373	140283873	Arhgef10l	365133	-0.180137	-21.8	10.5	29.5	10.5	8	22
NSC	chr4	106202476	106202976	Gm12744	386382	0.336531		-71.2		3	2.33333	0
NSC	chr4	63226473	63226973	Whrn	269268	0.325872	-15.8	-20.9	-33.8	33
NSC	chr4	120538110	120538610	Smap2	478887	-0.185366	-45.9			97.125	95.5	96.875
NSC	chr4	149602025	149602525	Slc25a33	171992	-0.323389	-32.8	-18.1	-19.6	55.9	56.5	72.5
NSC	chr4	22342763	22343263	Pou3f2	145353	0.138788	-49.5	-58	-52	3.66667	4.33333	29.1667
NSC	chr4	154586278	154586778	Ttc34	-269671	-0.108588	-28.8		-13.1	17.6667	25.0833	36.3333
NSC	chr4	154472390	154472890	Ttc34	-383559	-0.0258122	-11.8	27	20	26.7143	41.1667	22
NSC	chr4	154358697	154359197	Ttc34	-497252	0.0247775	29.1	42.7	54.2	54.3846	61.6667	64.6923
NSC	chr4	133117781	133118281	Sfn	484137	0.012601	-56		-47.9	2	8	28.375
NSC	chr4	107463533	107464033	4933424M12Rik	-319937	-0.0140886	-37.8	-40.9	16	75.6667	71.6667	74.875
NSC	chr4	129544441	129544941	1700003M07Rik	-415682	0.117776	-35.4	-31.8		37.5	45.5	55
NSC	chr4	150846833	150847333	Vamp3	210870	0.0263642	-33.3		-29.2	37.7143	51.2857	38
NSC	chr4	98790329	98790829	Angptl3	-240374	-0.0279138	-9.8	-39.4	-50.5	31.7143	28.1429	33.4286
NSC	chr4	120799513	120800013	Rlf	388771	-0.131279	-47.9	-47.9	-44.4	56.4	56.2	61.25
NSC	chr4	133755914	133756414	Ubxn11	-346418	0.124088	-38.8	-24.7	-47.9	1.2	0	0.8
NSC	chr4	109868877	109869377	Elavl4	418384	-0.281613				1	0.666667	5.33333
NSC	chr4	43031827	43032327	Fam166b	397057	-0.0608427	55.7	67.3	60.2	1.66667	4.33333	3.33333
NSC	chr4	120271067	120271567	Kcnq4	475859	-0.267967	-53		-47.9	15.7778	15.6667	25.1111
NSC	chr4	138819024	138819524	Gm16287	361381	-0.0276543	-24.7			26.25	26.25	30.8333
NSC	chr4	56576796	56577296	Ctnnal1	288165	0.0967877		-62.1		64.9091	71.2727	83
NSC	chr4	154698132	154698632	Mmel1	-171202	-0.0370386	-56	-28.2	-40.9	21.1818	35.6364	56.4444
NSC	chr4	119044799	119045299	Gm12927	211926	-0.0334734	-14.4	-28.8	-28.3	59.3077	66.7692	64.9231
NSC	chr4	89277739	89278239	Dmrta1	-410208	-0.0329086	14.8	25.4	10.7	7.25	5.75	1.75
NSC	chr4	141053039	141053539	Gm13075	-345540	0.0590818	-36.8			14.125	18.75	21.375
NSC	chr4	124570152	124570652	Inpp5b	-171447	0.0558758	-60.1		-56	92.3333	86	88.3333
NSC	chr4	49231405	49231905	Mrpl50	289428	0.288018	-40.9	-16.3	-16.2	90	93	84
NSC	chr5	36040880	36041380	2210406O10Rik	423724	0.0757947	60.7	59.2	74.3	16.625	20.1429	25.125
NSC	chr5	33677780	33678280	Nelfa	258228	0.322087	24.1	-10.9	-12.3	79.8571	70.5714	79.3333
NSC	chr5	76782749	76783249	2310040G07Rik	-145369	0.287152	-11	-25.8	-31.8	0
NSC	chr5	148550307	148550807	Katnal1	378090	-0.242835	-6.7	6.9	11.3	2	0.833333	0
NSC	chr5	99687772	99688272	Enoph1	-351971	0.0465831	-43.9	-29.3	-34.8	2.71429	1.28571	2.6
NSC	chr5	100174294	100174794	Lin54	324029	0.290129	-32.8			35.25	41	41
NSC	chr5	66617912	66618412	Limch1	-127677	-0.220074	-52	-57	-50	0.770833	0.3125	1.22727
NSC	chr5	107088205	107088705	1700028K03Rik	-446255	0.107003	-16.2	-20.7	17	2.22222	1.77778	5.55556
NSC	chr5	142797526	142798026	Rbak	382999	-0.267017				78.625	74.8889	87
NSC	chr5	116911663	116912163	Vsig10	-407352	0.209979		-61.6		61.7143	76.4	80.6
NSC	chr5	53274817	53275317	Rbpj	-315278	0.254594	51.7	55.2	45.6	2	3.8	4
NSC	chr5	122157163	122157663	Atp2a2	344812	0.216803	-13.6	-36.3	-26.7	55.6	52	49.7143
NSC	chr5	24051042	24051542	Atg9b	340851	-0.134217		-34.8	-12.6	87.6667	100	83
NSC	chr5	116912415	116912915	Taok3	-207463	-0.305229	-17.9	-33.8		22.3333	22.6667	39.3333
NSC	chr5	90102341	90102841	Gm9958	-264405	0.281264		-56		27.8333	34.8333	58.3333
NSC	chr5	33728921	33729421	Nelfa	207087	0.266276	30.1	-18.9	-12.1	69.3	71.1	77.75
NSC	chr5	112141034	112141534	Tpst2	-135422	-0.259551	-58	-73.2	-68.6
NSC	chr5	115431347	115431847	Gcn1l1	-133665	0.0894967	-35.8	-59.1	-41.9	0.2	0	1.6
NSC	chr5	3453452	3453952	4833413G10Rik	178020	0.0624333
NSC	chr5	115514928	115515428	Gcn1l1	-50084	0.255245	51.2	61.8	45.2	31.7857	35.1429	53.8571
NSC	chr5	38598462	38598962	Clnk	277981	0.0960509		-64.1	-70.2
NSC	chr5	110313078	110313578	Pus1	467268	0.33951	-19	-27.2	-60.1	74	69	90.3333
NSC	chr5	33593578	33594078	Fam53a	35807	0.347293	14	-23.7	16	64.75	66.75	71
NSC	chr5	120564847	120565347	Oas1c	247417	-0.150938		-55	-51	35	16.4	30.5
NSC	chr5	142818463	142818963	Olfr718-ps1	328868	0.120879	-34.8	-27.7	-14.8	0.461538	0.92	0.615385
NSC	chr5	76540077	76540577	Aasdh	365187	-0.00255045	25.6	49.2	54.2	14.25	17.1667	52
NSC	chr5	112119226	112119726	Gm27004	-463169	-0.00473403			-79.8
NSC	chr5	148546927	148547427	Gm15408	-459784	0.112181	-11.7	19.5	25.1	72	65	38.5
NSC	chr6	64652138	64652638	Hpgds	492342	0.0193135		-22.9		87.5	93	85
NSC	chr6	90508080	90508580	Iqsec1	301793	0.203125	-64.1	-58	-54
NSC	chr6	51006080	51006580	Hnrnpa2b1	463564	0.1133		-50		0.333333	0.625	0.444444
NSC	chr6	124522005	124522505	Lrrc23	257472	-0.0390339			-24.8	56.4	65.8	66.2
NSC	chr6	51162352	51162852	Snx10	-361300	-0.275257	-13.8		19.5	27.75	8	41
NSC	chr6	107713072	107713572	Itpr1	-499773	-0.275788				2.14286	3.71429	5.85714
NSC	chr6	112972233	112972733	Setd5	-105155	0.259604	-10.1	-23.7	-44.9	7.33333	11.1667	28
NSC	chr6	134773880	134774380	Fam234b	-423856	-0.0779223
NSC	chr6	22708902	22709402	Aass	423834	0.284265	-40.9	-22.7		65	61	74.3333
NSC	chr6	88416081	88416581	Sec61a1	102469	-0.306153	-32.8	-12.1	-24.8	15.8571	12.4286	38.4286
NSC	chr6	91400351	91400851	Xpc	115287	0.179016	-43.9	-54	-42.9	75.4286	72.6429	74.5714
NSC	chr6	113036413	113036913	Creld1	-446905	-0.334457	18.8	-7.3	20.5	66.3333	59.6667	54.6667
NSC	chr6	72729733	72730233	Gm26640	-223253	0.035377	-53.5	-45.4	-35.8	29	32.4286	20.75
NSC	chr6	16992066	16992566	Met	-471640	-0.0399045	11.5	14.5		0.916667	1.25	4.25
NSC	chr6	115770156	115770656	Efcab12	68006	0.00153597	11	-18.7	-13.6	83	90	95.5
NSC	chr6	125030452	125030952	Gm28809	-450661	0.00110235		-71.2		23.6667	18	22.3333
NSC	chr6	99201326	99201826	Gm20696	465221	0.081633		-32.8		0	0	4
NSC	chr6	53696426	53696926	Chn2	-343255	-0.191388	-56.5	-44.4	-26.2	5	7.375	22
NSC	chr6	99276247	99276747	Prok2	449895	-0.0477297	-48.9	-48.9
NSC	chr6	8677611	8678111	Nxph1	-272157	-0.0937205		-67.1		69	76	63
NSC	chr6	82774317	82774817	Mrpl53	-333523	0.0136115	-27.7		-31.8	0.97561	1.04762	0.860465
NSC	chr7	18962315	18962815	Gm4969	155803	-0.0456025	-20.7	-53	-25.2	0.416667	1.66667	1.66667
NSC	chr7	143696121	143696621	Dhcr7	-126795	-0.0627013	8.3	8.4	-11.4	65.5	59	63
NSC	chr7	73141033	73141533	Chd2	400463	0.123482	-38.8	-68.1	-63.1	15.75	17.25	6.5
NSC	chr7	44670154	44670654	Pnkp	-186741	0.0145815	7.5	19	-9.3
NSC	chr7	4128516	4129016	Dnaaf3	403676	0.133747	48.2	64.8	53.2	60.5	55.5	71.5
NSC	chr7	18917935	18918435	Ppp1r13l	-443030	0.229621	-32.3	-22.8	-33.8	40.5	30.3333	38.75
NSC	chr7	4135261	4135761	Gm15873	-391025	0.139871	50.7	64.8
NSC	chr7	80092292	80092792	Furin	310270	-0.00553191	-21.2		-27.3	22.5	46	42
NSC	chr7	24594310	24594810	Zfp574	-482644	-0.0103004	-20.2	-38.9		3.69231	3.92308	2.30769
NSC	chr7	118096169	118096669	B230311B06Rik	-495909	0.339907				28.5	31.5	24
NSC	chr7	25249317	25249817	Tmem91	425599	-0.0573216	-11.1	-20.7	-22.7	1.875	0.625	1.25
NSC	chr7	3412028	3412528	Tfpt	217651	-0.0304707	-39.9	-20.2	22	2.13043	2.43478	1.72727
NSC	chr7	143328561	143329061	Nadsyn1	494041	-0.00883241	-40.9			47.5333	51.8	68.7333
NSC	chr7	140980618	140981118	Taldo1	-411291	-0.255201	-22.7		-39.9			20
NSC	chr7	101523132	101523632	Tomt	380403	-0.136178	-47.9	-25.2	-12.2	3.5	0	1.5
NSC	chr7	66631555	66632055	Adamts17	-207929	-0.242277	-56	-61.6
NSC	chr7	107693932	107694432	Olfr472	-208536	0.052193	-65.1	-54.5		62.4	54.4	74.8
NSC	chr7	126467236	126467736	Sez6l2	-483048	-0.0707358	-45.9		-43.4	76.6667	81.25	87.4286
NSC	chr7	18961486	18961986	1700058P15Rik	-296756	0.0849505		-50	-41.9	5.5	5.375	5.75
NSC	chr7	130249801	130250301	Gm44647	-270794	0.163968	-19.4	22.5	-12.6	61.6667	59.3333	67.1111
NSC	chr7	73252505	73253005	Gm44686	-285258	0.188223	-44.9	-70.7		41.5	39.25	34
NSC	chr7	130183882	130184382	Gm44647	-336713	0.23687	10	7.4	-49.5	30		54
NSC	chr7	112458323	112458823	Rassf10	-495388	0.0249381	49.2	17		52.25	69.2	78.2
NSC	chr7	30181902	30182402	Wdr62	98269	0.0217939	6.4	13	14.4	81.7	86.5455	91.6
NSC	chr7	44697212	44697712	6530437J22Rik	-272967	-0.0659755		-40.5	-32.8	5.38889	11.1111	10.2222
NSC	chr7	25314636	25315136	Bckdha	343875	-0.167733	-18.8	15.5	-19.3	1.73684	2.4	1.77273
NSC	chr7	64684591	64685091	Nsmce3	188156	-0.0905567	-47.9	-63.6	-53
NSC	chr7	122559314	122559814	Gm45847	-471851	-0.0686784	-12.4	-21.2		46.75	49.75	70.25
NSC	chr7	4498233	4498733	Isoc2a	-378569	-0.12092		-13.7		8.28571	6.85714	12.6
NSC	chr7	19303736	19304236	Nectin2	445587	-0.346562		-39.9	-30.5
NSC	chr7	79497635	79498135	Mesp1	295705	0.102698	-44.9	-30.4	7.2	0.333333	1	3
NSC	chr7	112842989	112843489	Arntl	-364225	0.0847696		-26.2	-46.4	87.5	89	83.5
NSC	chr7	24637097	24637597	Rabac1	335381	-0.11545	15.8	-9.6		2.22222	3.14286	2
NSC	chr7	125972064	125972564	Xpo6	228185	-0.119131	-6.6	-10.7	-14.6	25.5	24.5	38.1667
NSC	chr7	65780247	65780747	Gm45081	298976	0.193132	37.1	48.7	44.7
NSC	chr7	117138574	117139074	Xylt1	-242154	0.0180906	17.9	15.9	36.1	56	59.5	54.5
NSC	chr7	100815875	100816375	Fchsd2	-292649	-0.113409	-33.4		-45.9	27.6667	26.5	35.3333
NSC	chr8	23563522	23564022	Zmat4	-105888	-0.163865	-42.9	-48.9	-33.8	4.28571	5.57143	1.4
NSC	chr8	69545064	69545564	Zfp868	79861	0.000669185
NSC	chr8	15012900	15013400	Gm45271	176462	-0.05401	-73.2	-62.1	-61.1	7.6	16.2	8.4
NSC	chr8	84755735	84756235	Wdr83os	-324977	0.0979467		-73.2	-54.5	86.25	81.25	88.5
NSC	chr8	113858735	113859235	Vat1l	-346654	-0.0610155	-31.8	-31.8	-34.9	7.25	3.25	20.4
NSC	chr8	12514080	12514580	Gm15351	401428	-0.0265555	-72.2	-59.6		66.625	67.3333	67.7143
NSC	chr8	46288374	46288874	Gm31172	482361	0.035776	-19.1	-9.1	-12.3	17	15	22.2
NSC	chr8	84773767	84774267	Cks1brt	-377906	-0.0708474				0.210526	0.315789	0.947368
NSC	chr8	84697130	84697630	Rtbdn	-249610	-0.13015	10.8	17	26.1	93.125	92.625	93.375
NSC	chr8	47283676	47284176	E030037K01Rik	-429340	0.14242	-32.8	-37.8	-34.9	5.8	3.4	14.1
NSC	chr8	47242519	47243019	E030037K01Rik	-470497	0.190013	-27.2	-33.3		0	1.14286	1.33333
NSC	chr8	84687023	84687523	Best2	327135	-0.0515806	-11.8	-35.8	-26.7	0.375	1.46429	1.11765
NSC	chr8	33681127	33681627	Dctn6	427335	-0.26706	10.2	10.8	25.1	30.2381	31.9524	34.2381
NSC	chr8	47345429	47345929	Rwdd4a	-187965	0.225429	-60.6	-46.4	-74.2	0	0.142857	0.5
NSC	chr8	116155538	116156038	Dynlrb2	-349226	0.00299295	-20.8	-21.2	-26.3	25	25.8	36.8
NSC	chr8	124621144	124621644	Sprtn	-276491	-0.211342	-21.7	-14.1	8.3	0	3	31.5
NSC	chr8	35075969	35076469	Eri1	419314	0.259137	29.1	26.6	33.1	15.3846	20.6667	32.0769
NSC	chr8	104041440	104041940	Cmtm3	-298903	0.0451487	-49	-57		26	35	73
NSC	chr8	69654824	69655324	Borcs8	-484424	-0.236841			-72.2
NSC	chr8	25392726	25393226	Ash2l	447811	-0.0734466	-58	-51.5
NSC	chr8	25542933	25543433	Ash2l	297604	0.0847241		-69.7	-65.1	4.58333	4.25	3.83333
NSC	chr8	84743989	84744489	Asna1	281039	-0.276488			-58.5	0.428571	0	9.42857
NSC	chr8	113389489	113389989	Mon1b	-245846	-0.102898		-22.7	-33.8	6.5	13	27.5
NSC	chr8	116755513	116756013	Atmin	-187629	-0.0851849	-44.4	-21.7	-9.1	13.25	6.5	5.5
NSC	chr8	84739341	84739841	Dhps	-332165	-0.295756	-61.1	-69.1	-50	22.3333	29.6667	22.6667
NSC	chr8	109121727	109122227	Dhx38	443624	-0.0204434		14.4	-12.4		8	10
NSC	chr8	92360545	92361045	Lpcat2	-494554	-0.107752	-41.9			0.863636	1	0.647059
NSC	chr8	25742789	25743289	Bag4	42170	-0.01905	32.6	18	23.4	60.375	57.875	51.375
NSC	chr8	84708228	84708728	Farsa	-148507	-0.120756	21	50.2	42.2	0.666667	0.2	4.1
NSC	chr8	94561817	94562317	Polr2c	-295382	0.101536		12	-10.1
NSC	chr8	82697597	82698097	Gm10645	468323	-0.0618402			-52	65.3333	60.25	73
NSC	chr8	84800210	84800710	Calr	46471	-0.082799	-13.7	-24.2	-21.2	0.36	0	1.20833
NSC	chr8	87823269	87823769	Papd5	-375693	0.0120169		-36.8	-29.8	7.28571	9	5.14286
NSC	chr8	69765028	69765528	Mau2	277456	-0.116635	-31.3	-21.2	-34.8
NSC	chr8	69765028	69765528	Tm6sf2	-307645	-0.0250189	-40.4	-30.9	-39.9
NSC	chr8	113809886	113810386	Nudt7	-323437	0.302365	-37.9	-38.3	-21.2	23.5	34.1667	43.8333
NSC	chr8	25199363	25199863	Nsd3	-401988	-0.0610899	50.2	39.6	60.2	15	21.1667	37.6667
NSC	chr8	94537460	94537960	Adgrg1	-446688	0.277965	-46.9			32	58	51
NSC	chr8	71595847	71596347	Cyp4f18	413529	-0.0102631				10.7667	11.9	11.7333
NSC	chr8	84742590	84743090	Syce2	-129270	0.0520246	-26.7	-12.7	22	1.11111	0.777778	3.16667
NSC	chr8	44993888	44994388	Cyp4v3	339058	0.093102	-33.8	-30.8	-14.1	65.25	58.75	60.3333
NSC	chr9	44072537	44073037	Ccdc84	345220	-0.154544	-9.7	-10.3	14.9	34.4	28.2	13
NSC	chr9	86230704	86231204	Me1	464960	-0.115707	-42.4	-52	-60.1	3.83333	11.5	0.5
NSC	chr9	95813733	95814233	Xrn1	-140776	0.0540266	-38.8	-37.3	-32.8	0.555556	2.88889	9.11111
NSC	chr9	121241723	121242223	Nktr	-477207	-0.184067	18.5		21.5	100	85.5	86.5
NSC	chr9	61626461	61626961	Paqr5	400079	0.00253769		-63.1		27.5625	28.125	34.0625
NSC	chr9	61911452	61911952	Paqr5	115088	0.0876406	-52	-69.1	-47.5	44	56.3333	44.6667
NSC	chr9	95405957	95406457	Paqr9	-153609	-0.200753	-59	-62.1		0.447368	0.386364	1.45833
NSC	chr9	50232286	50232786	Dlat	427244	-0.234255		-67.1	-65.1	37.8	29.4	60.6
NSC	chr9	44727224	44727724	Mpzl3	-327706	0.0585673	-31.8	-32.8		32.8	35	40.6
NSC	chr9	114584875	114585375	Cmtm6	-146077	0.0234577	-10.6	8.9	-37.8	30.4	39.2	19.5
NSC	chr9	119838916	119839416	Myrip	-464906	0.194779	-56	-64.1		53.6667	60.1667	51
NSC	chr9	8135359	8135859	Trpc6	-408532	-0.014286		-10.1	-23.7	12	5	21
NSC	chr9	26727402	26727902	Gm48796	-370899	0.100304			-61.1	73.6667	69.6667	78.6667
NSC	chr9	34925518	34926018	Foxred1	285287	-0.0594829	-42.9	-36.4	-46.9	1.4	2.83333	32.8
NSC	chr9	64635984	64636484	Gm47350	458121	0.0578714	-66.1		-48.4	35.5	37.6667	45.6667
NSC	chr9	95472874	95473374	Gm16794	486269	-0.0165651	58.2	67.8	82.9	85.5	98.5	93.5
NSC	chr9	41937267	41937767	Gm16214	-85098	0.00165975		-77.2	-71.2	71.5	41	31
NSC	chr9	107727026	107727526	Amigo3	-325882	-0.0175168	-29.4	-35.3	-19.2	38	38.6667	47.3333
NSC	chr9	41804986	41805486	Gm16214	-217379	0.306711	-70.2	-68.1	-51	0	1.4	3.5
NSC	chr9	49118277	49118777	Gm11149	-399760	0.121037	21	47.2	52.7	0	0	10
NSC	chr9	119888771	119889271	Gorasp1	48537	0.0478531	-27.7	-22.7	-19.7
NSC	chr9	41899238	41899738	4930546K05Rik	309743	-0.0270673	-54	-42.9
NSC	chr9	41918823	41919323	4930546K05Rik	290158	-0.0481575	-50.5	-38.8
NSC	chr9	42264620	42265120	Tecta	135059	-0.0137253	-42.9	-32.8	-36.4	8.57143	8.57143	7.14286
NSC	chr9	103271054	103271554	Bfsp2	209024	0.155097	-43.4	-46.9	-36.9
NSC	chr9	57862923	57863423	Loxl1	450039	0.0832227	-10.8	-12.9			100
NSC	chr9	120494106	120494606	Gm39459	-340007	0.011881	-41.9	-22.2		69.4667	74.3846	76.3077
NSC	chr9	37114792	37115292	Vsig2	-424212	0.116244			-52
NSC	chr9	78259667	78260167	Mb21d1	183320	-0.0157716
NSC	chr9	106433981	106434481	Manf	457707	-0.166895	-47.9	-40.9	-64.1	70.5	73.1667	67.8333
NSC	chr9	67299124	67299624	M5C1000I18Rik	460856	-0.287293	34.6	27.6	17	23.8333	40.1667	63.5
NSC	chr9	20776304	20776804	Tyk2	354721	-0.203653		-19.6	-37.3	20.2	15.5	40.25
NSC	chr9	107663793	107664293	Uba7	-311523	-0.160173	-41.9	-50	-28.3	74.3333	71.3333	76.3333
NSC	chr9	107727026	107727526	Fam212a	258640	-0.091958	-26.7		-31.3	38	38.6667	47.3333
NSC	chr9	64085041	64085541	Uchl4	-149909	0.0364624	-47		-45.9	2.26316	1.63158	5.77778
NSC	chr9	121755534	121756034	1700048O20Rik	-181490	-0.0102021	-26	-26.7	-12.9	49	53	67.5
NSC	chr9	117967347	117967847	Azi2	-72924	-0.0275665	-65.1	-69.1	-55.5
NSC	chr9	45598047	45598547	Sidt2	356952	-0.235556	-39.4	-48.4		32.25	31.5	64.3333
NSC	chr9	86230704	86231204	Ube2cbp	233962	0.0173307	20.5	-9		3.83333	11.5	0.5
NSC	chr9	65293145	65293645	Ubap1l	-67664	-0.0438289	22.5	19.5	27.1	28.8333	25.2857	30
NSC	chr1	105780433	105780933	Rnf152	-423973	0.205485		-36.3		0.696429	0.941176	0.62
NSC	chr1	131379050	131379550	Rassf5	-134122	0.0261425	-27.3	-21.7	-31.3	53	17	82
NSC	chr1	165814390	165814890	Rcsd1	-106546	0.024161	-47.5	-36.8	-44.9	0	1.66667	3
NSC	chr1	86530800	86531300	B3gnt7	227830	-0.0785112		-49.5
NSC	chr1	178611204	178611704	B230369F24Rik	-292905	-0.179371			-74.2	75	78.8333	79.3333
NSC	chr1	133411447	133411947	Pik3c2b	365686	-0.181088	-9.1	28.6	-6.9	57.2857	67.4286	59.1667
NSC	chr1	86657014	86657514	Pde6d	-74763	-0.0489428	-43.9	-39.9	-31.8	56.8333	59.8	64.4
NSC	chr1	75429848	75430348	Cnppd1	-287538	-0.214116	-33.8	18.4	-9	17.9167	7.66667	15.1667
NSC	chr1	39972335	39972835	Cnot11	437032	0.175473	33.1	32.6	43.6	0	0	27
NSC	chr1	86442931	86443431	Psmd1	378563	0.289209	-27.2	-46.4	-68.1	2.73684	3	4.68421
NSC	chr1	171329617	171330117	Ppox	-48681	0.2903	29.6	34.6	24.6	0
NSC	chr1	156268490	156268990	Tor1aip1	-232260	0.258732	31.6	48.2	55.2	15.5	41.6667	35.3333
NSC	chr1	151851381	151851881	Trmt1l	422984	-0.0337128	-31.8
NSC	chr1	36789294	36789794	4933424G06Rik	75007	-0.0197514	-9.7	-29.8	-10.3	44	42.5	56.6
NSC	chr1	125729023	125729523	Slc35f5	168258	0.253873	-7.2	-31.8		54	66.5	55.6667
NSC	chr1	134037176	134037676	Snrpe	-427146	0.284383	-14.5	45.7	50.2
NSC	chr1	180904673	180905173	H3f3a	-91318	-0.1996	-11.6	-27.8	-24.7	5.09091	2.36364	2.72727
NSC	chr1	75429848	75430348	Glb1l	-219320	0.0270484	-32.8	-21.7	13.5	17.9167	7.66667	15.1667
NSC	chr1	153635582	153636082	Lamc2	-449385	0.063921	-47.9		-60.1	0.5	2	36.5
NSC	chr1	171384332	171384832	Fcgr3	-325179	-0.0562256		-24.2		61.4444	64.125	62.25
NSC	chr1	180913784	180914284	Gm37768	-158198	-0.0870071	-37.8		-44.4	43	40.5	55.25
NSC	chr1	128661056	128661556	Lct	-332988	-0.0794531	11	24.6	10.6		18	57
NSC	chr1	176075268	176075768	Gm38100	155189	0.0953821	-48.9	14.5	-24.2	0	4	0
NSC	chr1	51623324	51623824	Nabp1	-145175	-0.0974475	39.6	42.1	9.6	54.8	55.2	68
NSC	chr1	170366598	170367098	Ddr2	-277904	0.299302	-66.6			4.5	5.5	31.75
NSC	chr1	36985608	36986108	Cox5b	294372	-0.00869665			-45.5	19	22.8182	13.5455
NSC	chr1	171815739	171816239	Nit1	-470344	-0.0810283		-29.8		2	2.16667	5.16667
NSC	chr1	132162545	132163045	Nucks1	252338	0.129909	-28.8		-14.6	51.5556	64.1667	53.2222
NSC	chr1	38262426	38262926	Lipt1	390471	0.239299			-57	64.3333	63.5	61.8333
NSC	chr1	38308761	38309261	Eif5b	311002	0.194339	-58	-40.9	-68.1	37.5	65.6667	75
NSC	chr1	164003658	164004158	Mettl11b	-278676	0.0585794		-54	-37.8	63	80
NSC	chr1	62743291	62743791	Nrp2	40225	-0.339332	-31.8	-45	-13.4	2.83333	3.66667	4
NSC	chr1	170512080	170512580	Uhmk1	-296937	0.085397	11.5	-14.4	-10.4	55.3333	46	67.6667
NSC	chr10	127338776	127339276	Avil	338318	0.0651248	-48.4	-50.5		0.888889	1.33333	1.22222
NSC	chr10	43974615	43975115	1700021F05Rik	-433871	-0.287443	40.6	46.2	38.6	46	25	42
NSC	chr10	43733514	43734014	Gm9803	209680	-0.159855	-9	-10.2		53.4	61.6	64.4
NSC	chr10	60394114	60394614	Anapc16	-391252	-0.173849			-45.9
NSC	chr10	100490671	100491171	Kitl	475098	-0.186203	29.1	11.5	25.6	50	34	35
NSC	chr10	80348289	80348789	Kiss1r	431569	-0.246905	-21.7		-11.6	0.894737	0.777778	1.43333
NSC	chr10	60285639	60286139	Psap	8262	0.196262	17	23	23
NSC	chr10	63455945	63456445	Sirt1	-117160	0.315837	-32.3		-46.4	29	40	62
NSC	chr10	52533831	52534331	Nus1	116535	-0.10755	-29.3	-42.9	-11.6	45.25	47	39.5
NSC	chr10	13108814	13109314	Stx11	-144805	0.183262	-64.1	-73.2	-62.6	1.6	2.2	3.2
NSC	chr10	99640705	99641205	Gm16239	-456345	-0.0313134	65.8	56.2	53.2	38	31.75	32.75
NSC	chr10	81570061	81570561	Pias4	-402591	-0.338944	-54.5	-53	-26.8
NSC	chr10	80348289	80348789	Prtn3	468873	-0.325477	-50	-19.6	6.8	0.894737	0.777778	1.43333
NSC	chr10	108335579	108336079	Ppp1r12a	173430	0.0813795	-25.7	-25.2	-37.8	63.3333	68.5	76
NSC	chr10	77978861	77979361	2810425M01Rik	492447	-0.184829	21.6	10.5	17.4	3.66667	6.83333	4.5
NSC	chr10	40137157	40137657	Gm26824	-271075	0.208562	-14.1	-18.3	-17.2	84.5	83	78.5
NSC	chr10	31742359	31742859	Tpd52l1	-296688	0.117262	19	13.9	8.6	7.75	14	11.5
NSC	chr10	127338776	127339276	Tspan31	-268765	0.0346639	-24.7	8.3	8.1	0.888889	1.33333	1.22222
NSC	chr10	29433410	29433910	Echdc1	120161	0.109375	-44.9	-40.4	-18.7		94	100
NSC	chr10	128193560	128194060	Myo1a	488555	-0.0369942	20.5	14	38.6	55.1667	43.5	45.5455
NSC	chr10	52533831	52534331	Dcbld1	300463	0.0461986	-41.9	-56	-32.8	45.25	47	39.5
NSC	chr10	121790954	121791454	Gns	426115	-0.151108		-49.5	-51.5	74.6	78.8571	78.4286
NSC	chr10	120678253	120678753	Tmbim4	469678	-0.0642754	37.1	27.1	42.7	86	69	85
NSC	chr11	94957798	94958298	Cacna1g	-483850	-0.0993301	-57		-50.5	54	46.3333	92
NSC	chr11	101618301	101618801	Rpl27	176307	0.129236	-29.2	37.6	23.1	6.8	8.8	10.8
NSC	chr11	98151802	98152302	Psmb3	448619	0.0983927	13.8	12.5	18.5
NSC	chr11	103243812	103244312	Ccdc103	362819	0.0968094	-30.8	-35.4	-14.1	71	91.5
NSC	chr11	106554729	106555229	Ddx42	338054	0.0187589	-38.8	-35.8	-37.8
NSC	chr11	94944253	94944753	Mycbpap	-423001	0.108748		-36.8
NSC	chr11	78171276	78171776	Myo18a	394292	0.128228	14.5	42.2	15.7	65.5	70	66.3333
NSC	chr11	5271565	5272065	Nefh	-323751	-0.114421	-64.1	-55.5	-53	8.5	1	15
NSC	chr11	4098073	4098573	Dusp18	203084	0.0711227			-17.1	90	100	90
NSC	chr11	50589011	50589511	Mgat4b	363927	-0.235738	-59.6			50.125	52.4545	73
NSC	chr11	69419355	69419855	Tmem107	348797	0.32686	-11.2	21.9	-14.8	0.363636	0.25	0.4
NSC	chr11	69725887	69726387	Mpdu1	-63488	-0.0552683	34.5	14.5	-10.7
NSC	chr11	62809162	62809662	Mmgt2	160749	0.00791534	-43.9		-66.1	86.5	73	69.3333
NSC	chr11	17449174	17449674	Fbxo48	498015	0.156524	-46.4	-54		34.6667	36.7143	42.5714
NSC	chr11	78317752	78318252	Phf12	335187	-0.150965		10.3		68.6	62.6	83.4
NSC	chr11	106808377	106808877	Polg2	-29090	0.0239108	23.6	-11.4	-14.9	31	23.6	31
NSC	chr11	106921275	106921775	Polg2	-141988	-0.0631833	-13.6	25.5	-18.8	100	51.5
NSC	chr11	108892518	108893018	Cep112	467503	0.200033	58.2	56.2	55.7	4.9	1.2	4.7
NSC	chr11	20603401	20603901	Cep68	-354227	0.183513		31.1	18.5	78.5714		88.75
NSC	chr11	33202321	33202821	Fgf18	-55171	0.0957091	-37.9	-48	-51	0.8	1.42222	1.36585
NSC	chr11	102814687	102815187	Fam171a2	-367274	-0.138238	21.5	-22.7	-18.2
NSC	chr11	104083711	104084211	Nsf	-129905	-0.119361	-20.7	4.7	-18.2	66.8333	77.8333	79
NSC	chr11	58960705	58961205	Fam183b	-158995	-0.0171161	-36.5	-50	-51	73.8333	83	70.6667
NSC	chr11	97745512	97746012	Pcgf2	-46114	0.0655942	20.5	41	14.2	55.75	55.375	53.5
NSC	chr11	94958306	94958806	Spata20	-473246	-0.26898	-59			2.75	5.25	7.25
NSC	chr11	102535587	102536087	Ubtf	-216741	-0.139145	-26.3		-14.7	51.8	62.8	85.75
NSC	chr11	107323144	107323644	1810010H24Rik	295172	0.189735	-35.3	-44.9	-45.9
NSC	chr11	68215062	68215562	Gsg1l2	440704	-0.0389657	-38.3		-28.4
NSC	chr11	102466928	102467428	Grn	36857	-0.00318865	-20.3	-11.6	-21.7	1.36667	2.06667	0.766667
NSC	chr11	115419248	115419748	Slc9a3r1	256158	0.288737	-26.2	-17.6	-28.3	1.61538	4.53846	4.76923
NSC	chr11	62129534	62130034	Grap	476464	-0.0611838	-31.8	-35.8	-57	64	76.25	74.375
NSC	chr11	55589342	55589842	Gm2a	491608	0.0925361		-66.1		45	50.1667	66.3333
NSC	chr11	118269778	118270278	Tk1	-444014	0.219215	-10.6	-34.3	-10.8	91.3333	94.3333	98
NSC	chr11	60730940	60731440	Atpaf2	-314091	0.103353	-26.7	-40.9	-42.4	90.0909	85.0714	94.1429
NSC	chr11	102608814	102609314	Rundc3a	215662	-0.22536	-11.1	-15.6	-33.3	4.66667	1.66667	8.75
NSC	chr11	20857902	20858402	Sertad2	226176	0.194984	-18.2	-24.7	-39.4	84.5	84	79.5
NSC	chr11	87764440	87764940	Sept4	183630	-0.274876	20.5	11	7.7	0	0.2	1.6875
NSC	chr11	109210079	109210579	Axin2	289981	0.254837	43.2	43.7	59.7	12.4	9	3.2
NSC	chr11	87243380	87243880	Gm11491	-116672	0.143064	-11.7	-22.2	-17.6	52.75	57.5	52.75
NSC	chr11	119989048	119989548	Rptor	386394	-0.0569803	26.6	33.1	32.6	1.57143	3.14286	15.2857
NSC	chr12	40223698	40224198	Gm17056	25292	0.136958	-20.3	14.5	-19.2	65.2	60.8	59.8
NSC	chr12	85572745	85573245	Eif2b2	353515	0.100604	-24.8	-13.6		92.8	91.2	93.8
NSC	chr12	112673420	112673920	Adssl1	53624	0.0791825	12.8	-8	-12.8	0.351351	0.333333	0.933333
NSC	chr12	81856651	81857151	Cox16	-371774	0.098729	-18.6	-27.7	-38.9	12	15.75	27
NSC	chr12	79750341	79750841	Zfyve26	-454309	0.245649	-9.6	-12.8		1.4	5.33333	5
NSC	chr12	91353336	91353836	5430427M07Rik	307739	0.153211	-19.3	-18.8	-28.7	11.1667	11	38
NSC	chr12	81205628	81206128	Gm26545	-318204	-0.175787				0	2	7
NSC	chr12	108223315	108223815	Bcl11b	-220151	-0.10912		-72.2	-66.1	43.3636	37.875	40.4444
NSC	chr12	33115191	33115691	Gdap10	291326	0.00241529		-48.4	-52.5	88.6	75.5	96.25
NSC	chr12	69366330	69366830	Mgat2	182423	-0.2372		7.8
NSC	chr12	17435308	17435808	Kcnf1	-258670	-0.15167	-48.9		-61.1	22	8.33333	31
NSC	chr12	79456188	79456688	Pigh	-366768	0.162623			-82.3	22.6364	33.0909	65
NSC	chr12	55885439	55885939	Insm2	286773	-0.0228655	-41.9		-39.9	76	75	76
NSC	chr12	75829524	75830024	Wdr89	-160237	0.0681272	-30.8	-64.1		68.5	58.75	62
[truncated: 14,979 more rows]

## Sheet: Negatively_Correlated_Pairs
scATAC_cluster	chrom_enh	start_enh	end_enh	gene_name	distance	Correlation	NSC_HiCscore	IPC_HiCscore	PN_HiCscore	NSC_CpGmeth_enh	IPC_CpGmeth_enh	PN_CpGmeth_enh
NSC	chr1	12871968	12872468	Slco5a1	118917	-0.699292	21	-16.3	24.1
NSC	chr1	156779520	156780020	Ralgps2	159617	-0.80304	20.5	36.6	19.7	0.833333	1.33333	2.66667
NSC	chr1	143258454	143258954	B3galt2	-381992	-0.70257		35.1	21.9	9	6	6
NSC	chr1	132317354	132317854	Tmcc2	73782	-0.728104	32.1	19.5	17	1	1.75	2.75
NSC	chr1	63994556	63995056	Klf7	126583	-0.806347	52.2	51.2	28.1
NSC	chr1	143206972	143207472	B3galt2	-433474	-0.699747	43.7	29.6	36.1	19.3333	31	59.3333
NSC	chr1	63828968	63829468	Klf7	292171	-0.731457	52.2	54.2
NSC	chr1	17117213	17117713	Gdap1	-27909	-0.744808	-38.4	-14.1	-13.2	8.5	6.5	22
NSC	chr1	42775268	42775768	Gpr45	-177353	-0.797829	-33.8	-47.9	-33.4	14		43
NSC	chr1	156779002	156779502	Ralgps2	160135	-0.745633	20.5	36.6	19.7	8.66667	9.2	11.6667
NSC	chr1	177002881	177003381	Akt3	245636	-0.694646	19.3	32.6	33.1	0	0
NSC	chr1	38198398	38198898	Aff3	428596	-0.801815	66.3	68.8	56.7	0.416667	0.333333	4
NSC	chr1	152688290	152688790	Arpc5	-78001	-0.696566	27.6	-12.6	9.9	56.2	71	83.6
NSC	chr1	38200196	38200696	Gm16152	-184503	-0.798402	49.2	39.6	53.7	0	1.11111	2.11111
NSC	chr1	166900454	166900954	Fam78b	-100712	-0.714804	19.4	12	12.4	4.66667	3.66667	22
NSC	chr1	63828422	63828922	Klf7	292717	-0.822635	52.7	54.2		29	24.2	48.25
NSC	chr1	132317354	132317854	Nfasc	424193	-0.709544	-33.8	-25.9	-53.5	1	1.75	2.75
NSC	chr1	63977851	63978351	Klf7	143288	-0.704626	55.2	60.2	49.2	1	0.875	0.625
NSC	chr1	177411265	177411765	Zbtb18	-33145	-0.885935	-10.4	16.5	-17.7	1.88889	6	3.11111
NSC	chr1	42764671	42765171	Gpr45	-187950	-0.721011	-38.8	-44.4	-39.3	0	20
NSC	chr1	5023534	5024034	Atp6v1h	-59301	-0.811701	32.6	32.6		1.64706	2.16667	2.05263
NSC	chr1	177002881	177003381	Zbtb18	-441529	-0.706657	57.7	63.8	65.3	0	0
NSC	chr1	17116567	17117067	Gdap1	-28555	-0.886767	-38.4	-15.6	-13.2
NSC	chr1	17095791	17096291	Gdap1	-49331	-0.863608	-40.9	-36.4	-24.7	0	0	6
NSC	chr1	152560396	152560896	Arpc5	-205895	-0.790079	63.8	64.8	58.7
NSC	chr1	143145532	143146032	B3galt2	-494914	-0.771555	55.2	48.2		0.666667	5.66667	1
NSC	chr1	134700083	134700583	Arl8a	-446500	-0.755521	34.1		17	11	16	37
NSC	chr1	134804383	134804883	Arl8a	-342200	-0.784604	-12.6	-21.2	-9.7	5	12	20.6
NSC	chr1	63763931	63764431	Klf7	357208	-0.758318	76.3	71.8	75.3	0.6	1.33333	6.14286
NSC	chr1	38200196	38200696	Aff3	426798	-0.787504	66.3	68.8	56.7	0	1.11111	2.11111
NSC	chr1	36513328	36513828	Sema4c	44803	-0.787294	28.6	36.1	16.2	0	0	18
NSC	chr1	132374000	132374500	Tmcc2	17136	-0.690758	34.6	29.1	22.6	3.33333	6	10.3333
NSC	chr1	177338717	177339217	Zbtb18	-105693	-0.771384	36.6	42.1	-7.6	0.884615	1.15385	2.38462
NSC	chr1	177411894	177412394	Zbtb18	-32516	-0.693322	-10.4	16.5	-17.7	29	30.1	24.5556
NSC	chr1	38198398	38198898	Gm16152	-186301	-0.795788	52.7	39.6	53.7	0.416667	0.333333	4
NSC	chr1	177175365	177175865	Akt3	73152	-0.750581	16	-12.1	-16.6
NSC	chr1	163280602	163281102	Kifap3	-498730	-0.781086	44.7	55.2	28.1	9	4.66667	9.66667
NSC	chr1	177175365	177175865	Zbtb18	-269045	-0.752986	41.7	48.2	57.2
NSC	chr1	152556739	152557239	Arpc5	-209552	-0.86363	63.8	64.8	63.3
NSC	chr1	152713885	152714385	Arpc5	-52406	-0.871711	-14.1	-16.2	-7.8	12.2	13.8	59.2
NSC	chr10	18360022	18360522	Nhsl1	-109708	-0.78031	17.5	-20.7	10.3	2.4	3.88889	10.8571
NSC	chr10	29181053	29181553	9330159F19Rik	-30339	-0.777966	31.5	46.2	32.6
NSC	chr10	61512218	61512718	H2afy2	271396	-0.750879	14.9	-17.2	-30.3	41	50	65
NSC	chr10	61538369	61538869	H2afy2	245245	-0.744736	-24.2	9.9	-23.7	0	1.5	3.25
NSC	chr10	39257088	39257588	Fyn	-112460	-0.794637	60.2	56.7	49.7
NSC	chr10	29181053	29181553	Rnf146	176410	-0.805727	26.6	22.5	17.4
NSC	chr10	18389643	18390143	Nhsl1	-80087	-0.728114	36.6	19.5	38.6	18.375	18.625	52.4444
NSC	chr10	29213594	29214094	Rnf146	143869	-0.83736	23.6	15.3	17	0	0	4
NSC	chr10	127426563	127427063	Lrp1	194335	-0.70234	24	27.6	31.1	7	8	20.5
NSC	chr10	18389136	18389636	Nhsl1	-80594	-0.710072	36.6	19.5	38.6	1.16667	0	6.57143
NSC	chr10	93678414	93678914	Vezt	357135	-0.71039	-15.4	-9.6	-6.9	16	10.6667	17.5
NSC	chr10	39290162	39290662	Fyn	-79386	-0.704685	36.1	38.6	51.2	3	4	3
NSC	chr11	98283083	98283583	Neurod2	46312	-0.748637	61.3	57.2	46.7	2	2.5	1
NSC	chr11	98283083	98283583	Mien1	155655	-0.887005	-9.8	22.6	46.2	2	2.5	1
NSC	chr11	120833790	120834290	Narf	-403195	-0.846551		17.5
NSC	chr11	119078609	119079109	Tbc1d16	149640	-0.743261	53.2	45.7	50.7	0.357143	1.33333	4.41667
NSC	chr11	115409492	115409992	Grb2	289792	-0.799961	14.7	-27.2	-41.9	2.88889	1.88889	3.11111
NSC	chr11	117958413	117958913	Cyth1	254079	-0.741427	23	30.6	38.1	90	57
NSC	chr11	4602209	4602709	Nipsnap1	-271543	-0.696247	17.5	23	36.6	32.2	39.2	61.8
NSC	chr11	31830402	31830902	Nsg2	-169766	-0.802254	-38.8	-16.6	-38.4	22.5	23.5	40.6667
NSC	chr11	120754544	120755044	Narf	-482441	-0.800672	-33.8		-32.9	18.75	17.6667	70.5
NSC	chr11	87270429	87270929	Ppm1e	88315	-0.694623	55.2	55.2	55.7	3.5	13	18
NSC	chr11	5382614	5383114	Xbp1	-137776	-0.796577	9.1		-24.3
NSC	chr11	3396465	3396965	Limk2	12523	-0.694516	38.1	31.6	17.8	0	3.4	15.3333
NSC	chr11	98283083	98283583	Ormdl3	303912	-0.744933	-16.4	-9.5	-17.6	2	2.5	1
NSC	chr11	31838419	31838919	Nsg2	-161749	-0.745125	-38.8	-11.8	-26.7	17.7143	23	42.4286
NSC	chr11	77792274	77792774	Sez6	-138314	-0.770622	29.6	-9.5	45.7	15.75	19.625	29.625
NSC	chr11	72281902	72282402	Ube2g1	-325108	-0.768665	11.4	-12.2	14	1.4	3	23.4
NSC	chr11	119989048	119989548	Actg1	359197	-0.847587	10	22.5	7	1.57143	3.14286	15.2857
NSC	chr11	79316916	79317416	Rab11fip4	-274045	-0.686535	-34.8		-42.4
NSC	chr11	4602792	4603292	Nipsnap1	-270960	-0.791662	17.5	23	36.6	3.875	1	9.14286
NSC	chr11	94955082	94955582	Slc35b1	-429589	-0.75663		-45.5	-30.3	19.7778	26.7778	37.5556
NSC	chr11	86873108	86873608	Gdpd1	200779	-0.691512	39.1	17	-28.2
NSC	chr11	87006762	87007262	Gdpd1	67125	-0.849673	9.3	-18.6	-33.8	48.5	46.5	77
NSC	chr11	115409492	115409992	Jpt1	104645	-0.852179	24.6	-7.5	14.5	2.88889	1.88889	3.11111
NSC	chr11	94955082	94955582	Ppp1r9b	-35879	-0.755211	30.1	34.1	8.4	19.7778	26.7778	37.5556
NSC	chr11	77894790	77895290	Sez6	-35798	-0.788714	59.2	53.7	50.2	67	44	58
NSC	chr11	6472058	6472558	Nacad	133746	-0.690096	38.6	45.6	45.2
NSC	chr11	87007274	87007774	Gdpd1	66613	-0.898242	9.3	-18.6	-33.8
NSC	chr11	101140388	101140888	Rnd2	-327699	-0.721924		-14.1		0.916667	0.6	0.6
NSC	chr11	4434526	4435026	Nipsnap1	-439226	-0.720968		50.2	83.9
NSC	chr11	72514896	72515396	Ube2g1	-92114	-0.726969	-33.3	-32.9	-28.7	7.33333	7.66667	25
NSC	chr11	29285981	29286481	Rtn4	-406666	-0.80951		26.1	15.5
NSC	chr11	5129103	5129603	Xbp1	-391287	-0.809088	47.7	46.2	27	7	0	17
NSC	chr11	116329560	116330060	Cygb	324503	-0.701923	-25.8	-16.2	10.3	0.333333	0	1.66667
NSC	chr11	4802937	4803437	Nipsnap1	-70815	-0.81086	13	-13.7	-32.8	1.5	0	3.71429
NSC	chr11	79494928	79495428	Rab11fip4	-96033	-0.725857	9.8	-11.4	-26.2	7	5.33333	7
NSC	chr11	119037951	119038451	Tbc1d16	190298	-0.715302	58.2	61.8	45.7
NSC	chr11	94955082	94955582	Samd14	-54546	-0.826142	34.6	21.9	-6.2	19.7778	26.7778	37.5556
NSC	chr11	29622286	29622786	Rtn4	-70361	-0.828476	-12.7	-10.2	-9.6	2.6	1	12.6
NSC	chr11	117515649	117516149	Tnrc6c	-138389	-0.83245	52.7	58.7	52.2	22.4
NSC	chr11	117340652	117341152	Tnrc6c	-313386	-0.832928	27.1	29.1	56.7	24.2941	26.2941	42.3529
NSC	chr11	53500512	53501012	Kif3a	-66606	-0.718413	49.7	43.7	55.2	7.14286	10.5833	8.64286
NSC	chr11	120255012	120255512	Actg1	93233	-0.821166	20	28	45.7	8.75	6.625	33.75
NSC	chr11	16607759	16608259	Cnrip1	-443924	-0.730579		53.2		13.6667	8.66667	42.5
NSC	chr11	57553008	57553508	Sap30l	-248378	-0.736797	67.3	72.8	68.8	2.66667
NSC	chr11	77890729	77891229	Sez6	-39859	-0.839291	59.2	53.7	50.2	0	0	26
NSC	chr11	87270938	87271438	Ppm1e	87806	-0.73176	55.2	55.2	55.7
NSC	chr11	116102640	116103140	Ubald2	-331203	-0.728529	23.1	28.5	31.6
NSC	chr11	118160684	118161184	Cyth1	51808	-0.729865	23.6	45.2	37.1	56	69	71
NSC	chr11	101140388	101140888	Vat1	325561	-0.807233		-14.1	-17.3	0.916667	0.6	0.6
NSC	chr11	116332447	116332947	Cygb	321616	-0.729268	-25.8	-16.2	9	2.88889	2	2.22222
NSC	chr11	117341183	117341683	Tnrc6c	-312855	-0.911552	27.1	29.1	56.7	0.142857	0	1.28571
NSC	chr11	75346533	75347033	Slc43a2	-184910	-0.728318	31.1	20.5	7
NSC	chr12	107715886	107716386	Bcl11b	287278	-0.78089	27.1	-10.1	-31.8
NSC	chr12	111500700	111501200	Klc1	-257898	-0.74049	19	-21.7	-39.4	11.5714	20.1429	14.2857
NSC	chr12	111321774	111322274	Klc1	-436824	-0.739299		-25.3	-20.7	32.2	24	66.4
NSC	chr12	86652594	86653094	Vash1	-25855	-0.715912	42.2	29.1	15.7
NSC	chr12	107510439	107510939	Bcl11b	492725	-0.698186	51.2	33.1	19.5	14.3333	18.75	43.3333
NSC	chr12	25060856	25061356	Id2	34986	-0.757682	-8.5	-34.4	-39.9	6	4.14286	30.1429
NSC	chr12	111694897	111695397	Klc1	-63701	-0.749492	20.5	25.1	28.5	5.75	7.75	12.2857
NSC	chr12	111709370	111709870	Klc1	-49228	-0.744447	12	37.6	17.9	5	5	35.6667
NSC	chr12	79016077	79016577	Arg2	-114460	-0.689387	25.1	20.5	24.6	0	4	3
NSC	chr12	107585709	107586209	Bcl11b	417455	-0.928063	55.7	6	-32.8	0.625	0.25	18.6667
NSC	chr12	111693269	111693769	Klc1	-65329	-0.833762	20.5	25.1	30.9	4.45455	4	7
NSC	chr12	29175684	29176184	Myt1l	-352449	-0.789715	52.7	47.7	37
NSC	chr13	28690794	28691294	Gm26735	-252004	-0.80522	42.2	46.7	26.6	48.25	50.25	68.75
NSC	chr13	28873865	28874365	Sox4	79567	-0.895344	30.6	14.5	10.3	28.8571	28	59.8571
NSC	chr13	97180176	97180676	Enc1	-60678	-0.724371	-37.9	-44.9		18.6667	15.6667	61
NSC	chr13	97235844	97236344	Enc1	-5010	-0.730628	-16.3	-28.2	14.8		9	54
NSC	chr13	36295845	36296345	Nrn1	438382	-0.695857	77.8	83.9	72.3	2	0	1.6
NSC	chr13	28708008	28708508	Sox4	245424	-0.696394	47.7	49.2	27.9
NSC	chr13	28782791	28783291	Gm26735	-160007	-0.694046	48.7	37.1	46.1	0.714286	1.57143	0.428571
NSC	chr13	104036408	104036908	Sgtb	-73131	-0.697741	21	15.5	-21.8	55.875	68	78.4286
NSC	chr13	28708008	28708508	Gm26735	-234790	-0.713787	56.7	48.2	37.6
NSC	chr13	104039771	104040271	Sgtb	-69768	-0.790535	21	15.5	-21.8	21.8333	37.5714	73.1429
NSC	chr13	28651754	28652254	Sox4	301678	-0.828246	58.2	14.2	16.5	17.5	26	44.5
NSC	chr13	43540145	43540645	Rnf182	-75401	-0.722007	-40.9	-32.8	-17.8
NSC	chr13	28690794	28691294	Sox4	262638	-0.755312	34.6	39.6	22.1	48.25	50.25	68.75
NSC	chr13	99937629	99938129	Serf1	-170139	-0.768493	-20.7	-35.3	-44.9	0.6	0.4	7.4
NSC	chr13	28652262	28652762	Sox4	301170	-0.705218	58.2	14.2	16.5	44.4	42.6	72.8
NSC	chr13	43539635	43540135	Rnf182	-75911	-0.719102	-44.9	-32.8	-16.3	63.2	49.5	81
NSC	chr13	28690290	28690790	Sox4	263142	-0.817058	34.6	39.6	22.1	3.5	6.5	16
NSC	chr13	46542716	46543216	Fam8a1	-126555	-0.70484	53.2	53.7	27.6	2	10	29.8
NSC	chr13	43161149	43161649	Rnf182	-454397	-0.70449		6.9	13.3	50	47	77.875
NSC	chr13	28652262	28652762	Gm26735	-290536	-0.692065	64.8	22.8	22.6	44.4	42.6	72.8
NSC	chr13	28873865	28874365	Gm26735	-68933	-0.895225	35.6	31.1	28.1	28.8571	28	59.8571
NSC	chr13	28699968	28700468	Gm26735	-242830	-0.688805	51.2	50.2	33.6
NSC	chr13	28690290	28690790	Gm26735	-252508	-0.857791	42.2	46.7	26.6	3.5	6.5	16
NSC	chr13	28651754	28652254	Gm26735	-291044	-0.848771	64.8	22.8	22.6	17.5	26	44.5
NSC	chr13	45465925	45466425	Gmpr	-41268	-0.749529	-29.4	-9.7	-41.4	3	5.35714	40.8333
NSC	chr13	43269908	43270408	Rnf182	-345638	-0.743168	-10.3		-16.7	1.625	3.85714	1.42857
NSC	chr14	76244283	76244783	Tsc22d1	-171287	-0.865351	66.3	63.3	50.2	2	3.15385	8.23077
NSC	chr14	76258520	76259020	Tsc22d1	-157050	-0.847268	67.3	63.3	47.2	1	0	1
NSC	chr14	76260772	76261272	Tsc22d1	-154798	-0.869984	67.3	63.3	47.2	3	0.666667	9.5
NSC	chr14	76254988	76255488	Tsc22d1	-160582	-0.857353	68.8	63.3	50.2
NSC	chr14	76221798	76222298	Tsc22d1	-193772	-0.903704	73.3	64.3	64.3	1.66667	1.66667	1
NSC	chr14	54332346	54332846	Rem2	-143503	-0.718242	31.6	7.4	-21.3	4	0	5
NSC	chr14	76254397	76254897	Tsc22d1	-161173	-0.835906	68.8	67.3	50.2
NSC	chr14	59672854	59673354	Atp8a2	413730	-0.68826	12.1	34.6	33.1	0	0
NSC	chr14	103233602	103234102	Mycbp2	112948	-0.800522	14	23	-13	2.16667	2.83333	11.8333
NSC	chr14	64255960	64256460	Mir124a-1hg	-331904	-0.747777	34.6	53.7	69.3	5	18.6	26
NSC	chr14	64408121	64408621	Mir124a-1hg	-179743	-0.830716	11.4	43.1	68.8	0	1.75	4.66667
NSC	chr14	60339931	60340431	Amer2	-38104	-0.831112	30.1	12.5	16.5	10	28	81.5
NSC	chr14	76189870	76190370	Tsc22d1	-225700	-0.707633	72.3	64.8	64.3	47	50.75	59
NSC	chr14	48662786	48663286	Exoc5	403631	-0.720653	32.6	22.1
NSC	chr14	19719990	19720490	Gng2	256453	-0.78114	38.6	36.1	35.1	1	0	5.5
NSC	chr14	60361715	60362215	Amer2	-16320	-0.763662	32.6	26	42.6	0	2	6.25
NSC	chr14	48709723	48710223	Exoc5	356694	-0.734123	10.9	-22	28.6	0	0.285714	0
NSC	chr14	76255591	76256091	Tsc22d1	-159979	-0.786013	68.8	63.3	50.2	12.4545	11.8182	15
NSC	chr14	76260214	76260714	Tsc22d1	-155356	-0.732901	67.3	63.3	47.2	55.2	75.25	64.75
NSC	chr14	60300173	60300673	Amer2	-77862	-0.695043	42.7	52.2	28.6	26.6154	24.2308	35
NSC	chr14	48799127	48799627	Exoc5	267290	-0.700043	13.3	-43.9	-14.6	31.3333	50	29.6667
NSC	chr14	19718977	19719477	Gng2	257466	-0.715901	38.6	36.1	35.1	0	0	4
NSC	chr14	48799701	48800201	Exoc5	266716	-0.812285	13.3	-43.9	-14.6	1.125	0	0.25
NSC	chr14	26432271	26432771	Arf4	-205675	-0.809635	20	11.5	23.8		9	15
NSC	chr15	25230696	25231196	Basp1	182818	-0.821459	44.7	36.1	-16.6		14	25
NSC	chr15	100143269	100143769	Pou6f1	456465	-0.714533	-14.6			3.33333	63
NSC	chr15	84812896	84813396	Phf21b	42983	-0.759773	52.2	32.1	36.1	4.25	55	85
NSC	chr15	25230169	25230669	Gm5468	-183772	-0.734286	44.7	36.1	-16.6	1	0.4	16.2
NSC	chr15	25225372	25225872	Basp1	188142	-0.734987	44.1	28.5	-10.1
NSC	chr15	85463063	85463563	Wnt7b	118508	-0.808413	61.3	67.8	59.2	0	0
NSC	chr15	83765650	83766150	Sult4a1	339854	-0.754214	33.6	48.2	54.2	0.5	6	5.66667
NSC	chr15	76456047	76456547	Scrt1	65832	-0.754681	48.2	57.7	26.1	34.2222	39	82.8889
NSC	chr15	59070374	59070874	Mtss1	11402	-0.730726	46.1	46.7	37.1	0.75	0.625	0.75
NSC	chr15	84815170	84815670	Phf21b	40709	-0.740139	50.2	32	35.1	11.25	9.5	11.25
NSC	chr15	95422464	95422964	Nell2	105538	-0.718092	17.5	29.1	25.6	1.22222	1.22222	4.11111
NSC	chr15	84842362	84842862	5031439G07Rik	145359	-0.723081	32	9	16.5	0.416667	1.5	3.5
NSC	chr15	76456047	76456547	Vps28	169787	-0.722655	29.6	32.1	11	34.2222	39	82.8889
NSC	chr15	84842362	84842862	Phf21b	13517	-0.816137	28.4	21.9	33.6	0.416667	1.5	3.5
NSC	chr15	85507492	85507992	Wnt7b	74079	-0.776479	47.2	63.8	39.6	6.41667	3.86957	14.9259
NSC	chr15	100167723	100168223	Csrnp2	327266	-0.689853	-5.7	18.5	20.5	90
NSC	chr15	83734283	83734783	Sult4a1	371221	-0.698339	13.5	43.2	48.7	1.25	0.75	3.75
NSC	chr15	88978788	88979288	Mapk8ip2	-474872	-0.890702				0.5	0.571429	0.833333
NSC	chr15	88978141	88978641	Mapk8ip2	-475519	-0.851669				0	0	2.25
NSC	chr15	100143269	100143769	Csrnp2	351720	-0.700724	12.5	20.5	15	3.33333	63
NSC	chr15	79192434	79192934	Csnk1e	249373	-0.700166	35.1	37.6	20.5
NSC	chr15	85458718	85459218	Wnt7b	122853	-0.829699	56.7	61.8	59.2	0	2.5	1.66667
NSC	chr15	25230169	25230669	Basp1	183345	-0.896972	44.7	36.1	-16.6	1	0.4	16.2
NSC	chr15	83734889	83735389	Sult4a1	370615	-0.763265	13.5	43.2	48.7	0.45	0.866667	3.1
NSC	chr15	84842362	84842862	Atxn10	-493768	-0.82412		-60.1	-66.1	0.416667	1.5	3.5
NSC	chr15	83734283	83734783	Mpped1	-45489	-0.82519	22.8	-31.3	-17.1	1.25	0.75	3.75
NSC	chr15	25187224	25187724	Basp1	226290	-0.706662	52.2	10	20		100	95
NSC	chr15	101163756	101164256	Acvr1b	-10118	-0.686728	33.1	25.9	26.5	13.3333	15.1667	44.6667
NSC	chr15	84812896	84813396	5031439G07Rik	174825	-0.764718	29.1	31.6	14	4.25	55	85
NSC	chr15	88978788	88979288	Ppp6r2	-232520	-0.764124	27.6	-9.8	-23.3	0.5	0.571429	0.833333
NSC	chr15	83734889	83735389	Mpped1	-44883	-0.830712	22.8	-31.3	-17.1	0.45	0.866667	3.1
NSC	chr15	25229518	25230018	Basp1	183996	-0.783609	44.7	35.1	-16.6	8.46154	5.07692	37.7692
NSC	chr15	84852426	84852926	Atxn10	-483704	-0.765126	-32.3			0		0
NSC	chr15	83765650	83766150	Mpped1	-14122	-0.764083	38.1	35.5	18.8	0.5	6	5.66667
NSC	chr16	23274483	23274983	St6gal1	-15736	-0.696094	34.6	38.6	30.6	36.5	43	49
NSC	chr16	91105048	91105548	Tmem50b	492382	-0.69511	29.1	21.6	41.6	0	0	3.75
NSC	chr16	35587315	35587815	Dirc2	181791	-0.72781	-17.6	-6.4	48.7	0	1	4.33333
NSC	chr16	13454202	13454702	Ntan1	-364824	-0.796952	-28.7	-50	-37.3	0.1	0.142857	1.7
NSC	chr16	91107547	91108047	Ifngr2	-439296	-0.696283	23.6		38.1	17.5	13.5	24.3
NSC	chr16	18400712	18401212	Sept5	228976	-0.772582	60.2	38.1	46.7
NSC	chr16	38073793	38074293	Gsk3b	-14957	-0.750621	17.5	24.1	38.1	21	60	98
NSC	chr16	35591845	35592345	Dirc2	177261	-0.776645	-17.7	-7.4	49.2	0.7	1.1	1.3
NSC	chr16	37778708	37779208	Gsk3b	-310042	-0.739075	23.1	43.2	33.6	10.7778	13.3333	22.7778
NSC	chr16	63794192	63794692	Epha3	69715	-0.69401	-35.4	-10.6	-42.4
NSC	chr16	31388155	31388655	Bdh1	-33891	-0.774634	40.1	24	10.6
NSC	chr16	35596623	35597123	Dirc2	172483	-0.774801	-18.9	-8.2	49.2	0.166667	0	0.5
NSC	chr16	35587818	35588318	Dirc2	181288	-0.721377	-17.6	-6.4	49.2	1.4	0.625	0.333333
NSC	chr16	91105048	91105548	Ifngr2	-441795	-0.721501	23.6		38.1	0	0	3.75
NSC	chr16	34430033	34430533	Kalrn	83744	-0.792314	36.1	36.1	57.2
NSC	chr16	63674407	63674907	Epha3	189500	-0.703359	29	11.4	33.1	11.5	12.5	27.5
NSC	chr16	90850851	90851351	Synj1	160207	-0.702642	38.6	31.1	-35.9	8.66667	9.33333	27.4444
NSC	chr16	45036797	45037297	Atg3	-121781	-0.759959	-11.7	-34.8	-21.2	11	19.3333	57.5
NSC	chr16	18380443	18380943	Sept5	249245	-0.71084	39.6		47.7	3.5	4	4
NSC	chr16	22800308	22800808	St6gal1	-489911	-0.710953	-47.5	-47.4	-50	4	3.4	5.4
NSC	chr16	90844928	90845428	Synj1	166130	-0.703681	39.1	31.1	-17.6
NSC	chr16	34204660	34205160	Kalrn	309117	-0.721051	30.6	25.5	38.6	7.83333	1.83333	33.75
NSC	chr16	90842205	90842705	Synj1	168853	-0.699263	44.7	37.6	-16.6	1.6	6.0625	17.5625
NSC	chr16	13451914	13452414	Ntan1	-367112	-0.712752	-28.7	-50	-37.3	18	52	63.75
NSC	chr16	37728627	37729127	Gsk3b	-360123	-0.724088	30.6	18.5	45.2	68	58.5	82.5
NSC	chr16	45037419	45037919	Atg3	-121159	-0.72551	-11.7	-34.8	-21.2
NSC	chr17	79180502	79181002	Cdc42ep3	174339	-0.735903	40.6	54.7	42.7	0.5	0.5	15
NSC	chr17	80897950	80898450	Tmem178	-46431	-0.704035	37.1	43.2	25	9	7	25
NSC	chr17	45456055	45456555	Tmem63b	229913	-0.720283	6.1	-11.3	13.9	0	0.666667	18.75
NSC	chr17	66358348	66358848	Mtcl1	91152	-0.702527	66.3	47.7	65.8	0.6	0.4	11.2
NSC	chr17	86905245	86905745	Cript	-120065	-0.780064	23.6	19.5	-13.6	1.2	3.25	16.6
NSC	chr17	31070334	31070834	Pde9a	-315649	-0.786479	-19.2		15	0	0.5	15.75
NSC	chr17	45456055	45456555	Tmem151b	93372	-0.755651	37.6	50.2	26	0	0.666667	18.75
NSC	chr17	45451495	45451995	Tmem151b	97932	-0.775627	37.6	45.2	26
NSC	chr18	77170287	77170787	Rnf165	394599	-0.817397	40.6	34.1	37.1
NSC	chr18	33412723	33413223	Nrep	51056	-0.850366	12.8	-22.7	-31
NSC	chr18	42644751	42645251	Ppp2r2b	414470	-0.83509	45.2	54.7	60.2	3	0	7.25
NSC	chr18	33457016	33457516	Nrep	6763	-0.796718	-24.2	14	-10.8	8.83333	13.6667	20.6667
NSC	chr18	33386471	33386971	Nrep	77308	-0.851781	24.3	-22.7	-30	0	0	0
NSC	chr18	34034816	34035316	Apc	-185917	-0.794977	36.1	22.6	35.6	3.4	8.33333	65.6667
NSC	chr18	74909288	74909788	BC031181	-96361	-0.844999	13.4	-10.8		27.4	39	51.4
NSC	chr18	23515463	23515963	Mapre2	-238011	-0.718293	-19.2	-28.7	-37.8	2.33333	3.33333	4
NSC	chr18	74950871	74951371	BC031181	-54778	-0.804319	-21.2	-30.3	-38.9	8.75	11	13.5
NSC	chr18	43007384	43007884	Dpysl3	430652	-0.742174		-48.9		20.5	27	45.5
NSC	chr18	77077892	77078392	Rnf165	486994	-0.817914		37.1	43.2	0.5	0.5	12.5
NSC	chr18	22822681	22823181	Nol4	215732	-0.754049	-7	11.5	21.6	7	13	25
NSC	chr18	74956010	74956510	BC031181	-49639	-0.884549	-25.7	-23.7	-30.3	0.666667	5.11111	22.2222
NSC	chr18	43007384	43007884	Ppp2r2b	51837	-0.69186	35.6	40.6	22.5	20.5	27	45.5
NSC	chr18	74913162	74913662	BC031181	-92487	-0.818426	13.4	-10.8	-45.9	24.6	32.4	32.1429
NSC	chr18	77120466	77120966	Rnf165	444420	-0.806019	23		53.2	7.33333	11	40.6667
NSC	chr18	42644165	42644665	Ppp2r2b	415056	-0.757073	45.2	54.7	60.2
NSC	chr18	74955403	74955903	BC031181	-50246	-0.783944	-25.7	-23.7	-30.3	49.8571	53.4286	64.5714
NSC	chr18	74906655	74907155	BC031181	-98994	-0.806088	10.9	-10.8	-38.9	8.75	12	5.66667
NSC	chr18	77126255	77126755	Rnf165	438631	-0.812386	23	14.5	47.7	1.33333	1.33333	2.66667
NSC	chr18	45000981	45001481	Kcnn2	-267628	-0.721854	44.7	45.2	57.7	3.5	1	4.6
NSC	chr18	43509033	43509533	Jakmip2	178490	-0.767221	10.5	19.5	31.6	2.23077	0.0769231	2.46154
NSC	chr18	74957270	74957770	BC031181	-48379	-0.794708	-22.7	-17.3	-30.3
NSC	chr18	34042363	34042863	Apc	-178370	-0.830582	35.1	29.6	36.6
NSC	chr18	84722255	84722755	Cyb5a	-128908	-0.737077	16	11.2	37.6	0	1	0
NSC	chr18	77126903	77127403	Rnf165	437983	-0.707821	23	14.5	47.7	3.57143	8.71429	20.5714
NSC	chr19	4558124	4558624	Sptbn2	-152848	-0.784092	13.8	21.4		14.6	38.2	59.8
NSC	chr19	28877036	28877536	Plgrkt	484585	-0.772704	26.6	24.6	30.6	9.28571	11.1667	27.6667
NSC	chr19	4559550	4560050	Sptbn2	-151422	-0.810345	13.8	21.4	-9.4	5.5	20.5	39
NSC	chr19	5851320	5851820	Ppp2r5b	384270	-0.739242	-35.9	-10.6	-29.9	70	56	83
NSC	chr19	4557376	4557876	Sptbn2	-153596	-0.699711	13.8	21.4		78	68	97
NSC	chr19	20978083	20978583	Zfand5	-293944	-0.750066	65.3	46.2	45.7
NSC	chr19	4558124	4558624	Rbm4b	-198150	-0.733518	32.6	-17.6	8.8	14.6	38.2	59.8
NSC	chr19	29254618	29255118	Plgrkt	107003	-0.791433	43.7	28.6	12.9	9.33333	0
NSC	chr19	41628935	41629435	Morn4	457185	-0.804504	-8.6	-43.9		11	19.0909	53
NSC	chr19	29044313	29044813	Plgrkt	317308	-0.78444	70.3	75.3	50.7	1.125	5.1	17.2
NSC	chr19	57451698	57452198	Atrnl1	-159085	-0.699891	61.3	66.8	57.7	3.5	3.75	27.75
NSC	chr19	6983576	6984076	2700081O15Rik	-433798	-0.694862		23.5	28.6	9	11.6667	26.8333
NSC	chr19	41991961	41992461	Morn4	94159	-0.761006	9	16	25	10	10.8	28.8
NSC	chr19	21108153	21108653	Zfand5	-163874	-0.742983	41.7	39.1	19
NSC	chr19	5614969	5615469	Malat1	187452	-0.862753	-18.3	-13.6	-46.9	18	23	53.5
NSC	chr19	4572017	4572517	Sptbn2	-138955	-0.832927	-11	25.4	-16.7	2	2	10
NSC	chr19	41849921	41850421	Morn4	236199	-0.69513	-14.2		-34.4	1.66667	1.33333	7
NSC	chr19	41850656	41851156	Morn4	235464	-0.849698	-14.2	-12.6	-34.4
NSC	chr19	46375425	46375925	Actr1a	20060	-0.763556	28.1	31.1	31.1	3.5
NSC	chr19	16113186	16113686	Gnaq	-19394	-0.745057	31.6	13.5	16.2	6	0	51
NSC	chr19	6983576	6984076	Rtn3	499465	-0.744385	22.3	-39.9	-17.8	9	11.6667	26.8333
NSC	chr19	4559550	4560050	Rbm4b	-196724	-0.715212	27.1	-17.6	8.8	5.5	20.5	39
NSC	chr19	41851179	41851679	Morn4	234941	-0.772773	-14.2	-12.6	-34.4	27
NSC	chr19	58931191	58931691	Shtn1	144628	-0.689318	49.2	63.3	58.2	2	0	1.25
NSC	chr2	157340199	157340699	Nnat	-219628	-0.901693	84.4	76.3	80.8
NSC	chr2	7055947	7056447	Celf2	25105	-0.772456	22	-12.9	-13.6	21.5	31.3333	36
NSC	chr2	180857162	180857662	Ppdpf	-329930	-0.696007	-22.9		-51			18
NSC	chr2	52841044	52841544	Fmnl2	-16573	-0.695071	8.7	19.5	15.4
NSC	chr2	71190749	71191249	Dync1i2	-20946	-0.695374	35.1	33.1	18	24.2857	35.4286	55.5714
NSC	chr2	33170728	33171228	Ralgps1	200516	-0.724721	61.8	70.8	71.8	29.4	34.4	40
NSC	chr2	33753739	33754239	Mvb12b	133957	-0.811644	10.3	25.6	20.9	0.1	0.666667	1.85714
NSC	chr2	118379738	118380238	Srp14	99708	-0.725029	-9.2	20.4	28.1
NSC	chr2	31962483	31962983	Prrc2b	-188414	-0.808251	45.7	15.3	-23.7
NSC	chr2	25126602	25127102	Paxx	334242	-0.844721		-26.7		0	2.66667	3
NSC	chr2	25126080	25126580	Npdc1	-276719	-0.896013		-20.3		0
NSC	chr2	25126602	25127102	Npdc1	-276197	-0.862416		-20.3		0	2.66667	3
NSC	chr2	25126080	25126580	Paxx	334764	-0.848676		-26.7		0
NSC	chr2	113585684	113586184	Scg5	243157	-0.872425	39.6	37.6	35.6	4	1	8.5
NSC	chr2	49599808	49600308	Kif5c	-19255	-0.773174	42.6	14.5	35.1	2.33333	9.66667	30.6667
NSC	chr2	180857162	180857662	Stmn3	457088	-0.715986	-24.2	-45	-38.3			18
NSC	chr2	31067068	31067568	Ncs1	-178604	-0.715886	15.4	-24.3	10.7	35.4167	40.5	66.4167
NSC	chr2	71191551	71192051	Dync1i2	-20144	-0.828553	36.1	33.1	18.5	6	4.5	0
NSC	chr2	65275937	65276437	Scn3a	291305	-0.710457	-31.3		-27.3	78	76	71
NSC	chr2	18317488	18317988	Commd3	-354723	-0.710256	22.5	19.5	35.6
NSC	chr2	31961851	31962351	Prrc2b	-189046	-0.7097	45.7	15.3	-23.7	0	52.6667	86.6667
NSC	chr2	180857162	180857662	Kcnq2	277877	-0.709031	7.5	12.7	-20.7			18
NSC	chr2	130490557	130491057	4930402H24Rik	349338	-0.707237	-17.6	8.6	-15.1	61.6	66	69.8
NSC	chr2	157540809	157541309	Nnat	-19018	-0.825997	44.1	51.2	33.1
NSC	chr2	180952761	180953261	Kcnq2	182278	-0.831928	28	35.6	31.1	1.33333	6	9
NSC	chr2	93049541	93050041	Trp53i11	-137792	-0.716636	55.7	57.2	67.3	40.3333	47.1667	74.6667
NSC	chr2	18316864	18317364	Commd3	-355347	-0.827321	22.5	19.5	35.6	0	1.5	0
NSC	chr2	180952761	180953261	Stmn3	361489	-0.830582	-12.3			1.33333	6	9
NSC	chr2	157340199	157340699	Blcap	225912	-0.719682	84.4	77.3	81.9
NSC	chr2	71123543	71124043	Dync1i2	-88152	-0.719554	20.5	10.1	27	47.3333	58.6667	56.3333
NSC	chr2	6926145	6926645	Celf2	154907	-0.719383	40.6	14.5	19	52.5	51.5	49.75
NSC	chr2	167727087	167727587	Ptpn1	-204989	-0.698981	43.7	46.2	38.6	34	81	90
NSC	chr2	6903374	6903874	Celf2	177678	-0.814678	49.7	24.1	46.2	2.8	0	1.8
NSC	chr2	27813364	27813864	Olfm1	-392074	-0.721536	18.5	36.1	62.3	18.1429	15.1429	40
NSC	chr2	157327937	157328437	Nnat	-231890	-0.767586	75.8	73.8	81.9	13.25	7.75	16
NSC	chr2	25394711	25395211	Paxx	66133	-0.759115	26.1	-7.5	22.1
NSC	chr2	180952761	180953261	Ppdpf	-234331	-0.757168	-11.6	-21.7	-18.6	1.33333	6	9
NSC	chr2	152717980	152718480	Bcl2l1	113498	-0.719027	69.3	75.8	79.8	7.5	8.33333	10.5
NSC	chr2	136511056	136511556	Snap25	-202143	-0.787626	-7.5	-13.6	48.2
NSC	chr2	25127135	25127635	Paxx	333709	-0.698521		-26.7		35.5	32.5	36.4
NSC	chr2	92924618	92925118	Trp53i11	-262715	-0.818446	54.7	52.2	48.2	1.5	5.25	30.5
NSC	chr2	130469306	130469806	4930402H24Rik	370589	-0.777547	-16.6	-24.9	-32.8	0.25	3.25	1.25
NSC	chr2	25394711	25395211	Npdc1	-8088	-0.797748	33.1	50.7	55.2
NSC	chr2	33753235	33753735	Mvb12b	134461	-0.775904	10.3	25.6	20.9
NSC	chr2	118160559	118161059	Srp14	318887	-0.746374	-34.4	-15.7	22.5	2.66667	2	3.66667
NSC	chr2	156457308	156457808	Dlgap4	-156138	-0.75064	-39.9	11.3	-18.3	14.2	16	37.75
NSC	chr2	49600364	49600864	Kif5c	-18699	-0.856426	42.6	10	35.1	1	10.5	5
NSC	chr2	6925444	6925944	Celf2	155608	-0.89542	40.6	14.5	17			20
NSC	chr2	130491485	130491985	4930402H24Rik	348410	-0.867343	-17.6	8.6	-15.1	0	0	0
NSC	chr2	71121358	71121858	Dync1i2	-90337	-0.744778	20.5	11.8	27	9.8	13.8	4.2
NSC	chr2	52755820	52756320	Fmnl2	-101797	-0.748328	35	44.7	51.7	15.5	17.8333	28.375
NSC	chr2	153426011	153426511	Nol4l	103710	-0.693102	12.4	28.6	15.8
NSC	chr2	130468504	130469004	4930402H24Rik	371391	-0.738843	-16.6	-23.3	-32.8	89.5	93	69
NSC	chr3	107505859	107506359	Strip1	125601	-0.711811	-10.8	23.1	23.6	0	0	0
NSC	chr3	54943042	54943542	Dclk1	-299233	-0.722444	-24.7	-31.8		2.75	3.5	9.66667
NSC	chr3	143914487	143914987	Lmo4	287595	-0.757621	59.2	51.7	36.6	1	2	2.66667
NSC	chr3	98038633	98039133	Zfp697	-343597	-0.758055	-55	-9.4	18	0.571429	1.42857	35.8
NSC	chr3	127705495	127705995	Ap1ar	131747	-0.720089	-9.6	-29.8	-31.9	2.25	1.33333	0.583333
NSC	chr3	107740584	107741084	Gstm7	190911	-0.788243	41.6	58.2	35.1	2	0	5.5
NSC	chr3	57534406	57534906	Pfn2	313101	-0.700169	-46.4	-17.6	-22.2	19	45	52.6667
NSC	chr3	98042970	98043470	Zfp697	-339260	-0.703761	-55	-8.9	14.5	2	0	0
NSC	chr3	102611203	102611703	Csde1	-409092	-0.720594	-52	-55	-46.4	0.666667	1.11111	2.66667
NSC	chr3	108568475	108568975	Wdr47	-22552	-0.801473	40.6	35.6	44.7	11.8571	6.5	13.5
NSC	chr3	98105010	98105510	Zfp697	-277220	-0.796202	-33.8	-18.6	15.8	0.5	0	10
NSC	chr3	7475124	7475624	Zc2hc1a	-28051	-0.791166	14.9	16.4	-11.2
NSC	chr3	89622740	89623240	Chrnb2	141642	-0.711186	39	28.6	-30.8	0	0
NSC	chr3	88758042	88758542	Rusc1	335071	-0.831712	-12.8	29.1	26.1	1.66667	0	4
NSC	chr3	127706105	127706605	Ap1ar	131137	-0.735854	-9.6	-29.8	-31.9
NSC	chr3	108567960	108568460	Wdr47	-23067	-0.84499	40.6	35.6	44.7	0.4	0.666667	6.88889
NSC	chr3	122587012	122587512	Fnbp1l	32452	-0.8388	47.7	44.7	17.5	0	0	17
NSC	chr3	17616515	17617015	Mir124-2hg	-173155	-0.705445	61.3	37.6	40.1			0
NSC	chr3	88757492	88757992	Rusc1	335621	-0.695533	-12.8	29.1	20.5	0	1	1
NSC	chr3	122462532	122463032	Fnbp1l	156932	-0.742468	59.2	45.7	67.8	1	1.75	7.125
NSC	chr3	98063921	98064421	Zfp697	-318309	-0.727748	-50	-9.3	29	0	0.4	1.16667
NSC	chr3	94133457	94133957	Celf3	-344841	-0.745735				46	50	73.6
NSC	chr3	107321650	107322150	Strip1	309810	-0.708905	-26.8	12	36.1
NSC	chr3	158175305	158175805	Lrrc7	386666	-0.903263	31.5	44.7	59.7	1.75	0.666667	17.75
NSC	chr3	127694463	127694963	Ap1ar	142779	-0.726092	-16.1	-32.3	-25.8			0
NSC	chr3	143985490	143985990	Lmo4	216592	-0.784822	51.7	30.6	53.2	0	0	11
NSC	chr3	95002553	95003053	Mllt11	225874	-0.763048	-10.6	-24.4
NSC	chr3	122420999	122421499	Fnbp1l	198465	-0.709708	30.1	20.7	51.2	2.92857	1.35714	3
NSC	chr3	127716690	127717190	Ap1ar	120552	-0.709132	7.8	-36.3	-30.5	11	9.33333	9
NSC	chr3	98024522	98025022	Zfp697	-357708	-0.765758	-50.5	10.1	13.5	0.0909091	0.363636	0.727273
NSC	chr3	30888926	30889426	Skil	-205881	-0.706239	-26.7	-38.9	-34.4	10	0	15
NSC	chr3	108227000	108227500	Wdr47	-364027	-0.694167	26.6	27.1	27.6	7.6	8.46667	9.46667
NSC	chr3	94399856	94400356	Celf3	-78442	-0.742693	-10.6	-22.7	-6.6	21	15	18.75
NSC	chr3	88756218	88756718	Rusc1	336895	-0.731465	-12.8	25.1	20.5	14	17.5	35.8333
NSC	chr3	127713078	127713578	Ap1ar	124164	-0.760845	-7.2	-29.8
NSC	chr3	127694979	127695479	Ap1ar	142263	-0.782431	-16.1	-32.3	-25.8			0
NSC	chr3	158175947	158176447	Lrrc7	386024	-0.746978	31.5	44.7	59.7	45.5	51	76.75
NSC	chr3	98054661	98055161	Zfp697	-327569	-0.741447	-47.4	-9.3	27.1	13.25	13.1429	40.5
NSC	chr3	88983726	88984226	Rusc1	109387	-0.754057	16	28.1	30.1	0.2	10.8	47
NSC	chr3	98319071	98319571	Zfp697	-63159	-0.74126	-12.2	6.6	-13.4	18
NSC	chr3	98050978	98051478	Zfp697	-331252	-0.734663	-47.4	-8.9	24.6	6.875	3	14.875
NSC	chr4	41686031	41686531	Dctn3	36882	-0.834811	-33.8	-51.5
NSC	chr4	102533126	102533626	Sgip1	-226758	-0.743913	-48.9	-14.6	-5
NSC	chr4	41577275	41577775	Dctn3	145638	-0.78091	36.1	39.1	28.5
NSC	chr4	83187252	83187752	Ttc39b	136687	-0.687606	-26.2	-34.8	-33.8	18.5	26.5	56
NSC	chr4	41604744	41605244	Ccl27a	169182	-0.833781		18.4		10.75	10.5	21.25
NSC	chr4	41612665	41613165	Dctn3	110248	-0.824258	38.1	44.2	16	21.6667	35	53
NSC	chr4	87650815	87651315	Mllt3	382342	-0.706434		28.1	-9.7	1	1.66667	3.2
NSC	chr4	41604744	41605244	Dctn3	118169	-0.837845	37.6	43.7	14.5	10.75	10.5	21.25
NSC	chr4	102413535	102414035	Sgip1	-346349	-0.837262	-7.9	-7.9	16.8	0.6	1.2	19.4
NSC	chr4	41686031	41686531	Ccl27a	87895	-0.766798		-38.4
NSC	chr4	41577275	41577775	Ccl27a	196651	-0.717326
NSC	chr4	20742606	20743106	Nkain3	35812	-0.779112	-19.7	-34.3	-20.3	17	19	34
NSC	chr4	102347258	102347758	Sgip1	-412626	-0.739778	-10.9		9.8	5	2	9
NSC	chr4	8382038	8382538	Rab2a	-153355	-0.76	15.7	12.9	12.3	23.5	23	34.3333
NSC	chr4	109047136	109047636	Rnf11	429119	-0.696429	-14.6	-34.8	-39.9	29.3333	34	69.6667
NSC	chr4	102444457	102444957	Sgip1	-315427	-0.811027	16	-19.6		1.75	0.5	21.5
NSC	chr4	45550940	45551440	Igfbpl1	275637	-0.733575	43.6	43.2	65.8
NSC	chr4	45582486	45582986	Igfbpl1	244091	-0.849852	35.6	30.6	45.2	45	50
NSC	chr4	45582990	45583490	Igfbpl1	243587	-0.745199	35.6	31.6	45.2	100	86.5	98
NSC	chr4	102534283	102534783	Sgip1	-225601	-0.813232	-48.9	-14.6	-5	20
NSC	chr4	8381419	8381919	Rab2a	-153974	-0.80988	15.7	12.9	12.3	2.66667	1	10
NSC	chr4	20510617	20511117	Nkain3	267801	-0.828576	50.7	59.2	51.7	2	0	0
NSC	chr4	41612665	41613165	Ccl27a	161261	-0.797637		10		21.6667	35	53
NSC	chr4	102533648	102534148	Sgip1	-226236	-0.782297	-48.9	-14.6	-5	2.5	14.25	60
NSC	chr4	120189866	120190366	Foxo6	97145	-0.729115	37.1	44.2	36.1	9.5	8	14.5
NSC	chr4	128737058	128737558	Hpca	382864	-0.694719	12.4	21.5	43.7	0.5	0	0.666667
NSC	chr4	41522233	41522733	Dctn3	200680	-0.880813	53.2	54.7	68.8
NSC	chr4	83373329	83373829	Snapc3	-44164	-0.720301	38.6	27.1	13.5
NSC	chr4	41522233	41522733	Ccl27a	251693	-0.796864		45.2
NSC	chr4	122958416	122958916	Mycl	-37264	-0.721012	35.6	37.1	15.5
NSC	chr4	82344768	82345268	Nfib	160761	-0.687087	38.1	-13.6	-20.3
NSC	chr4	45489042	45489542	Igfbpl1	337535	-0.803168	56.7	52.2	72.3	24.9333	27.1333	31.7333
NSC	chr4	119014990	119015490	Svbp	-180284	-0.718989	69.8	64.8	77.8
NSC	chr4	120184260	120184760	Foxo6	102751	-0.690825	36.6	36.1	40.1	0	4	1.5
NSC	chr4	8413358	8413858	Rab2a	-122035	-0.721683	15.5	19.5	46.7	0	3	12
NSC	chr4	48559577	48560077	Tmeff1	-25365	-0.722044	36.6	42.2	18.4
NSC	chr4	150226812	150227312	Rere	-54853	-0.722253	-14.2	-25.2	-20.7	7	0	5
NSC	chr5	142589378	142589878	Slc29a4	-112472	-0.832679	27.1	34.6	47.2	0	0	3.75
NSC	chr5	30522806	30523306	Dpysl5	-188838	-0.706914	14.2	14.3	-23.7	86.6667	68	47
NSC	chr5	142588859	142589359	Slc29a4	-112991	-0.764916	27.1	34.6	48.2
NSC	chr5	75347323	75347823	Kit	-227413	-0.782532	31	47.2	19.9
NSC	chr5	92837260	92837760	Ccni	368985	-0.706571	-23.2	19.8	-16.6	0.25	1.25	10.75
NSC	chr5	142583752	142584252	Actb	322752	-0.869153	21.5	15.7	23.1	0	18	30
NSC	chr5	142589378	142589878	Actb	317126	-0.909708	11.4	15.2	8	0	0	3.75
NSC	chr5	142583231	142583731	Actb	323273	-0.847607	21.5	15.7	23.1
NSC	chr5	92792125	92792625	Ccng2	-475197	-0.708068	-39.9	-46.9	-11.1
NSC	chr5	142841407	142841907	Actb	65097	-0.686944	-13.7	-10.9	20.5	56.1667	72	78.8333
NSC	chr5	30522298	30522798	Mapre3	-292092	-0.771467	10.9	-33.3		8.66667	20.2857	65.6667
NSC	chr5	118356293	118356793	Med13l	-204175	-0.690821	70.8	56.2	71.3	75	79	94
NSC	chr5	3789378	3789878	Akap9	-138557	-0.691004	26.1	-10.1	-12.1		13.5
NSC	chr5	37895374	37895874	Nsg1	263843	-0.845043	8.8	-17.3	-9.2	0.625	3.16667	0
NSC	chr5	99215554	99216054	Rasgef1b	37123	-0.694441	32.5	-31.8	-22.7	2.75	2	22
NSC	chr5	92837260	92837760	Ccng2	-430062	-0.696464	-54	-50	-31.9	0.25	1.25	10.75
NSC	chr5	142589378	142589878	Fscn1	-370726	-0.692704	13.2	-12.1	-12.5	0	0	3.75
NSC	chr5	129760994	129761494	Chchd2	126226	-0.692841	45.2	37.6	41.2	81.3333	75.6667	85
NSC	chr5	142583752	142584252	Slc29a4	-118098	-0.77973	30.6	35.6	48.2	0	18	30
NSC	chr5	99230517	99231017	Rasgef1b	22160	-0.688654	-13.6	-36.8	-30.8	27	31.8571	66.1429
NSC	chr5	142588859	142589359	Actb	317645	-0.837871	11.4	15.7	8
NSC	chr5	23359469	23359969	Srpk2	256852	-0.704658	-16.2			16	32	60
NSC	chr5	3771475	3771975	Akap9	-156460	-0.703955	16.9	-19.6		1.5	0	6
NSC	chr5	129761777	129762277	Chchd2	125443	-0.864315	45.2	37.6	41.2	2.2	30.75	20
NSC	chr5	97708736	97709236	Prdm8	-471882	-0.705868	32.6	57.2	62.3	9.5	9	20.5
NSC	chr5	24357404	24357904	Nub1	-328160	-0.766515	-11.9	-27.7	-44			18
NSC	chr5	37123529	37124029	Crmp1	-118278	-0.838214	-19.7	-7.7	30.5	19	24.25	57.75
NSC	chr5	118306521	118307021	Med13l	-253947	-0.701869	69.3	65.8	64.8	26.6364	33.1	70.2308
NSC	chr5	30522298	30522798	Dpysl5	-189346	-0.862007	14.2	14.3	-23.7	8.66667	20.2857	65.6667
NSC	chr5	110869232	110869732	Ttc28	-10320	-0.768991	-8.4	-5.1	27	2.25	2.25	11.125
NSC	chr5	23845106	23845606	Klhl7	-255233	-0.700368	67.8	67.8	66.3	19	17	42.6667
NSC	chr5	30548430	30548930	Dpysl5	-163214	-0.703155	-29.2		-31.8
NSC	chr5	93127662	93128162	Ccng2	-139660	-0.702719	-42.9	-41.9	-33.8	0.4	2.2	2
NSC	chr5	116450938	116451438	Srrm4	140629	-0.778398	-7.9	25.5	15.9	64.75	65.375	77.1429
NSC	chr5	30521775	30522275	Dpysl5	-189869	-0.739988	14.2	14.3	-23.7	50.8571	52.2857	70.2857
NSC	chr5	93127662	93128162	Ccni	78583	-0.718274	-17.1	14.4	-28.7	0.4	2.2	2
NSC	chr5	118273177	118273677	Med13l	-287291	-0.755955	68.8	68.3	75.8
NSC	chr5	30401108	30401608	Mapre3	-413282	-0.721383	-10.9	-15.6		0	0	0
NSC	chr5	24635670	24636170	Prkag2	464722	-0.720685	-35.8			14	18.5	17.3333
NSC	chr5	30401108	30401608	Dpysl5	-310536	-0.817018	12.7	-27.8	29	0	0	0
NSC	chr5	117283940	117284440	Wsb2	-73114	-0.796648	23.6	14	29	20.2857	21.5556	47
NSC	chr5	23992615	23993115	Klhl7	-107724	-0.742828	34.1	16.5	37.6	34.5	38	55.5
NSC	chr5	24357404	24357904	Smarcd3	244348	-0.714803	-13.9	13.2	-11.9			18
NSC	chr5	117757998	117758498	Fbxo21	-218521	-0.799289	-40.9	-19.7	-19.2	1.09091	1	2.4
NSC	chr5	24635670	24636170	Nub1	-49894	-0.790604	17	-7.9	21.4	14	18.5	17.3333
NSC	chr5	118434951	118435451	Med13l	-125517	-0.758852	44.7	51.7	48.2	1.3	1.5	3.44444
NSC	chr5	74999618	75000118	Chic2	44773	-0.731445	31.1	22.5	22.4	0
NSC	chr5	142583231	142583731	Slc29a4	-118619	-0.804897	32.6	35.6	48.2
NSC	chr5	142584387	142584887	Actb	322117	-0.751819	21.5	15.7		29.75	40.25	55.5
NSC	chr5	142589930	142590430	Actb	316574	-0.729415	11.4	15.2	8	45	38.5	40
NSC	chr5	135253267	135253767	Tmem120a	490655	-0.754298	-9.1	-14.7	31.6	1.5	0.5	4.5
NSC	chr5	37895908	37896408	Nsg1	263309	-0.795881	10.3	-17.3	-9.2	1	1.1	0.444444
NSC	chr5	92843885	92844385	Ccni	362360	-0.734538	-36.8	19.8	-18.7	3.4	7.11111	9
NSC	chr5	135258288	135258788	Tmem120a	485634	-0.725566		-14.7	31.6	0.761905	0.6	0.7
NSC	chr5	24357404	24357904	Cdk5	65876	-0.793161	-8.3	17.5	16			18
NSC	chr5	38090293	38090793	Nsg1	68924	-0.71311	15.8	20.5	-25.9	11	7	52.5
NSC	chr5	84281630	84282130	Epha5	135502	-0.744869	-6.2	10.2	23.3	3.81818	4.33333	15
NSC	chr5	92843885	92844385	Ccng2	-423437	-0.713575	-54	-50	-31.9	3.4	7.11111	9
NSC	chr5	123336539	123337039	Bcl7a	-7658	-0.711461	27.5	36.5	40.1
NSC	chr5	65129067	65129567	Smim14	363518	-0.798018	-40.9		-31.3	25.2857	10	40.1429
NSC	chr6	143941349	143941849	Sox5	267969	-0.755474	26.6	29.6		5	0	1.5
NSC	chr6	18492179	18492679	Cttnbp2	22396	-0.764462	23.5	31.1	25.1	1.25	1	11.25
NSC	chr6	39074132	39074632	Mkrn1	345987	-0.870819	9.4	11.9	-19.3	5	14.5	17
NSC	chr6	144056704	144057204	Sox5	152614	-0.79008	54.7	38.6	-43.4	0.428571	3.25	6.18182
NSC	chr6	54554348	54554848	Ggct	438269	-0.769902	48.2	59.7	46.7	0	0	0
NSC	chr6	88714690	88715190	Podxl2	159104	-0.764843	27.5	-15.8	18	61.25	66	73.75
NSC	chr6	77970432	77970932	Ctnna2	8985	-0.793415	22.8	24	15.7
NSC	chr6	54463614	54464114	Mturn	-217759	-0.753123			-43.9	5.33333	9.16667	33.8333
NSC	chr6	148918955	148919455	Bicd1	-489778	-0.762978
NSC	chr6	83443379	83443879	Nagk	-351427	-0.776165		-28.8	-26.8	0.857143	0.875	2.16667
NSC	chr6	88715397	88715897	Podxl2	158397	-0.842309	27.5	-15.8	18
NSC	chr6	54463614	54464114	Znrf2	-353051	-0.750606	-17.2	-40.9	-32.3	5.33333	9.16667	33.8333
NSC	chr6	124694098	124694598	Ptms	223598	-0.72423			-15.6	59.3333	63.8571	87.5
NSC	chr6	88647963	88648463	Podxl2	225831	-0.90001	16.5	15.3	33.6	3.4	0	31.6667
NSC	chr6	18446306	18446806	Cttnbp2	68269	-0.74977	42.2	43.7	23	1.6	11.5	35.8
NSC	chr6	148992316	148992816	Amn1	196146	-0.730394	-23.7	-18.6	-17.1	1.5	5	9
NSC	chr6	54554348	54554848	Mturn	-127025	-0.823418	14	10.8	-10.6	0	0	0
NSC	chr6	88648500	88649000	Podxl2	225294	-0.780234	16.5	15.3	33.6	80	89	100
NSC	chr6	144057231	144057731	Sox5	152087	-0.743078	54.7	38.6	-39.4	13.0769	14.2308	53.2308
NSC	chr6	8294007	8294507	Ica1	484227	-0.716578	43.7	59.2		0	0	0
NSC	chr6	148918955	148919455	Amn1	269507	-0.742695	-14.1	-13.2	-39.9
NSC	chr6	113936786	113937286	Atp2b2	105044	-0.717485	23	25	19	3.5		5
NSC	chr6	97395481	97395981	Frmd4b	221926	-0.71534	14	18	25.6	0.1	1.7	1
NSC	chr6	54554348	54554848	Znrf2	-262317	-0.82644	-14.2	37.6	-7.6	0	0	0
NSC	chr7	100488651	100489151	Rab6a	-118684	-0.838844	31.6	-15.6	23.5	1.16667	0.4	7.16667
NSC	chr7	45151088	45151588	Ftl1	308548	-0.794806	41.1	20.5	27.5	0		45
NSC	chr7	130574102	130574602	Plekha1	-291557	-0.758341	6.7	7.3	16.5	0	3	10
NSC	chr7	105479957	105480457	Dchs1	307343	-0.753452		-18.6	-53	5	0	12
NSC	chr7	100402696	100403196	Rab6a	-204639	-0.84448	-11.2	-36.9	15.5	0.25	0	18.5
NSC	chr7	126922660	126923160	Sez6l2	-27624	-0.712491	-12.5	27.6	23.5	10.5	16.5	16.75
NSC	chr7	4765264	4765764	Epn1	-314720	-0.705079	-31.3			0.5	1	0
NSC	chr7	24869111	24869611	Atp1a3	136576	-0.710155	-17.6	-17.8	21.5	7.5	3	13.25
NSC	chr7	45272854	45273354	Ftl1	186782	-0.695786	18.8	20.9	-26.8	3	4.16667	14.5
NSC	chr7	97803065	97803565	Pak1	-39623	-0.733825	42.7	34.1	33.1
NSC	chr7	45151088	45151588	Slc17a7	-12582	-0.76124	18.5	33.1	12.3	0		45
NSC	chr7	67598069	67598569	Lrrc28	46917	-0.73788	11.7	-28.4	-42.9	9	3	11.5
NSC	chr7	143368190	143368690	Cdkn1c	92610	-0.775324	32.6	49.7	23	1.72727	1	4.90909
NSC	chr7	24869111	24869611	Pou2f2	263099	-0.731357	-38.9			7.5	3	13.25
NSC	chr7	141281393	141281893	Cend1	147777	-0.689234	19.5	25.6	19	43.5	79	46
NSC	chr7	45779306	45779806	Cyth2	34760	-0.739966	44.7	23.1	29.1	15.6667	28.7333	15.8235
NSC	chr7	141281393	141281893	Slc25a22	152951	-0.701868	23.5	14.9	16	43.5	79	46
NSC	chr7	25246661	25247161	Pafah1b3	51044	-0.701733	49.7	46.7	38.6	3.33333	2.5	14.25
NSC	chr7	105479957	105480457	Smpd1	-74152	-0.700382	-25.3	-9.5	-14.2	5	0	12
NSC	chr7	96041834	96042334	Tenm4	-168552	-0.690883	16.5	-12.6		10.5	12.5	29.25
NSC	chr7	126922660	126923160	Kctd13	-5968	-0.786142	35.6	31.1	44.7	10.5	16.5	16.75
NSC	chr7	126845443	126845943	Sez6l2	-104841	-0.740873	51.7	47.7	49.2	23	23	38.4
NSC	chr7	100395856	100396356	Rab6a	-211479	-0.705581	-12.9	-36.9	10.5
NSC	chr7	100488651	100489151	Fam168a	-217800	-0.741368	19	12.5	-12.4	1.16667	0.4	7.16667
NSC	chr7	105479957	105480457	Apbb1	101446	-0.697657	21.8	9.3	-13.1	5	0	12
NSC	chr7	126845443	126845943	Kctd13	-83185	-0.814079	51.7	33.1	30.6	23	23	38.4
NSC	chr7	24326463	24326963	Irgq	-203934	-0.692636	-14.1	12.1	-7.5	23.5714	26.75	30.2222
NSC	chr7	99217644	99218144	Gdpd5	-163654	-0.690484	-12.6	-16.7	27	0
NSC	chr7	130574603	130575103	Plekha1	-291056	-0.737288	6.7	7.3	16.5	2.66667	4.16667	28.5833
NSC	chr7	24326463	24326963	Cadm4	-155309	-0.740763	-18.8	8.4	23.5	23.5714	26.75	30.2222
NSC	chr7	24869111	24869611	Pafah1b3	428594	-0.722923	-37.3	-53.5	-31.3	7.5	3	13.25
NSC	chr8	128054325	128054825	Nrp1	-304497	-0.69286	31.1	31.1	30.1
NSC	chr8	22241977	22242477	Polb	411210	-0.686257	-18.8	-40.4	-27.9	36.7143	38.7143	76.8571
NSC	chr8	71568527	71569027	Unc13a	102980	-0.804633	51.2	63.3	54.2	2.16667	5.91667	8.66667
NSC	chr8	104369309	104369809	Fam96b	272169	-0.742561	-12.1	13.7	21	63.625	57.5714	69.375
NSC	chr8	86668902	86669402	Siah1a	76854	-0.691033	14.9	31	35.6	8	16	39.3333
NSC	chr8	111398247	111398747	Znrf1	-138142	-0.734418	14.9	13.4	15.8	14.1	18.9	24.2
NSC	chr8	105450987	105451487	Atp6v0d1	114803	-0.76787	18.5	19	11.9	19.5	20	30
NSC	chr8	70129205	70129705	Borcs8	-10043	-0.72119	36.6	50.2	39.6	0	4.75
NSC	chr8	70128391	70128891	Borcs8	-10857	-0.721277	36.6	50.2	39.6	35	36
NSC	chr8	71580046	71580546	Unc13a	91461	-0.71234	36.1	63.3	50.2	11.8182	13	21.1818
NSC	chr8	12730717	12731217	Mcf2l	-184925	-0.789475	-17.2	-15.9	-17.7	0.4	0.2	6.4
NSC	chr8	105951028	105951528	Zfp90	-464060	-0.710271	-41.4	-33.9	-62.1	12.25	16.5	37.25
NSC	chr8	87237101	87237601	Gm2694	-235460	-0.704592	59.7	53.2	58.2	0.333333	1.16667	5
NSC	chr8	105155553	105156053	4931428F04Rik	133725	-0.759118	24.5	44.2	13.9	0	0	12.6667
NSC	chr8	71572777	71573277	Unc13a	98730	-0.871363	51.2	63.3	52.2	1	0.714286	13.5714
NSC	chr8	40963074	40963574	Mtus1	170402	-0.715071	18.5	27.6	31.1
NSC	chr8	105951028	105951528	Smpd3	386710	-0.715353		-35.8	-40.9	12.25	16.5	37.25
NSC	chr8	125306627	125307127	Sipa1l2	185956	-0.715676	24.1	42.1	23.1
NSC	chr8	77351512	77352012	Tmem184c	258891	-0.790859		-30.8	-36.3	2.66667	8.2	30.6667
NSC	chr8	125428951	125429451	Sipa1l2	63632	-0.697741	16	37.6	22	5	0	13.5
NSC	chr8	106399637	106400137	Zfp90	-15451	-0.753993	10.3	13.4	16	40.3	50.7	71.4
NSC	chr9	35331121	35331621	Ddx25	227099	-0.716045	6.9	42.2	43.2	0.4	1.4	2
NSC	chr9	99163750	99164250	Cep70	-79467	-0.694938	33.1	51.2	51.2		21	25
NSC	chr9	15002965	15003465	Panx1	42263	-0.823624	-24.7	-20.9	-29.8	1	0	0.8
NSC	chr9	21758935	21759435	Elavl3	292838	-0.805505		16.8	19.5
NSC	chr9	35411551	35412051	Ddx25	146669	-0.731955	-24.3	13	24.5	0.5	0.666667	13.1667
NSC	chr9	103608273	103608773	Tmem108	153314	-0.762241	63.3	61.8	61.3		0
NSC	chr9	44254699	44255199	Trappc4	152599	-0.844972	41.2	32.6	33.1	2.66667	6.66667	15
NSC	chr9	83098589	83099089	Sh3bgrl2	-449498	-0.697132	30.6	43.2	39.6
NSC	chr9	20665737	20666237	Olfm2	62227	-0.77734	72.3	71.3	64.3	7	13.4	16.1
NSC	chr9	43930434	43930934	Trappc4	476864	-0.75638			-34.9	14.25	24.75	46.5
NSC	chr9	44254110	44254610	Trappc4	153188	-0.755409	41.2	32.6	33.1	9	0
NSC	chr9	44255342	44255842	Trappc4	151956	-0.792321	41.2	32.6	33.1	9.8	5.8	26.2
NSC	chr9	59162975	59163475	Parp6	-454058	-0.786473		-38.4	-57.5	0	0	0
NSC	chr9	44072537	44073037	Trappc4	334761	-0.72712	13.4	11.4	23.6	34.4	28.2	13
NSC	chr9	108796252	108796752	Celsr3	-29817	-0.727095	21.5	24.4	25.1	45.5		50.5
NSC	chr9	102723920	102724420	Rab6b	-387903	-0.784018	-30.4	-42.9
NSC	chr9	35405429	35405929	Ddx25	152791	-0.698395	-18.2	18.5	24.5	0.428571	2	7.85714
NSC	chr9	50555205	50555705	Dixdc1	182280	-0.702341	-24.3		-45.9	2	5.4	3.75
NSC	chr9	14842291	14842791	Panx1	202937	-0.800606	49.7	46.2	44.7	13.5	16.6667	73
NSC	chr9	44071857	44072357	Trappc4	335441	-0.788557	13.4	11.4	23.6	7.3	9.9	9.3
NSC	chr1	143742102	143742602	B3galt2	101656	-0.733323	-44.4	-29.8	-37.4	0.833333	4	5.33333
NSC	chr1	36683413	36683913	Sema4c	-125282	-0.734047	66.8	81.4	76.3	43.8889	55.3333	79.2222
NSC	chr1	177484587	177485087	Akt3	-236070	-0.804265	40.1	35.6	12.5	0.875	1.90909	7
NSC	chr1	177338717	177339217	Akt3	-90200	-0.734632	30	30.1	30.6	0.884615	1.15385	2.38462
NSC	chr1	57988992	57989492	Kctd18	-19158	-0.700615	-10.1	18	11.7
NSC	chr1	133863608	133864108	Atp2b4	-110109	-0.738113	57.7	69.8	57.7	15	17.8889	19.3333
NSC	chr1	177622137	177622637	Akt3	-373620	-0.695615	46.7	43.2	36.6	43.1429	63.6667	65.3333
NSC	chr1	194750347	194750847	Plxna2	130769	-0.74855	41.7	-24.7	-21.7
NSC	chr1	64408387	64408887	Klf7	-287248	-0.738308	62.8	59.7	77.3	7.5	23	27
NSC	chr1	36581269	36581769	Sema4c	-23138	-0.800923	30	43.6	20	1.25	3.2	5
NSC	chr1	177411265	177411765	Akt3	-162748	-0.821878	53.2	53.2	45.2	1.88889	6	3.11111
NSC	chr1	24239987	24240487	Sdhaf4	-234597	-0.716148	41.1	34.1	30.6	0	0	16
NSC	chr1	177622137	177622637	Zbtb18	177727	-0.71626	45.2	51.2	-8	43.1429	63.6667	65.3333
NSC	chr1	54877357	54877857	Pgap1	-319923	-0.711029	38.1	28.1	40.6
NSC	chr1	155203604	155204104	Stx6	45152	-0.711909	39.1	48.2	38.6	19.7692	24.5385	43.0769
NSC	chr1	177484587	177485087	Zbtb18	40177	-0.827151	19.2	-14.6	-33.3	0.875	1.90909	7
NSC	chr1	133921334	133921834	Atp2b4	-167835	-0.707219	51.7	57.7	57.7	5.4	7.6	8.2
NSC	chr1	135198955	135199455	Arl8a	52372	-0.71381	16	13.5	9.9	0.142857	0.5	0.642857
NSC	chr1	55161128	55161628	Mob4	30134	-0.714119	30.6	-9.9	27.6	8.8	14.6	64.2
NSC	chr1	54791362	54791862	Pgap1	-233928	-0.705935	13.5	36.6	35.1	0	2	1.5
NSC	chr1	64409758	64410258	Klf7	-288619	-0.786017	62.8	57.2	77.3	4.33333	3.66667	21.6667
NSC	chr1	177457833	177458333	Akt3	-209316	-0.687279	47.2	51.6	49.2	24	21.8571	45.8333
NSC	chr1	38786328	38786828	Aff3	-159334	-0.692464	48.7	43.2	53.7	14.2857	12.5714	43.2857
NSC	chr1	155195952	155196452	Stx6	37500	-0.76338	34.6	48.2	26.6	8.5	10.25	28.75
NSC	chr1	177457833	177458333	Zbtb18	13423	-0.689322	13	-13.2	-23.7	24	21.8571	45.8333
NSC	chr1	161151031	161151531	Rabgap1l	-358343	-0.763545	-9.6	23.1	13.9	24.375	33.8889	53.1111
NSC	chr1	135159068	135159568	Arl8a	12485	-0.787677	19.5	-13.3	-11.2
NSC	chr1	177458394	177458894	Zbtb18	13984	-0.780053	13	-16.8	-22.7	0.444444	0.333333	4.55556
NSC	chr1	135158556	135159056	Arl8a	11973	-0.783978	19.5	-10.7	13.5	37	41.2	65
NSC	chr1	66655042	66655542	Map2	479963	-0.856369	74.8	51.7		0	0	0
NSC	chr1	66638164	66638664	Map2	463085	-0.89246	71.3	48.7	21.6	1	1	7.5
NSC	chr1	134804383	134804883	Kdm5b	244456	-0.782226	21	-12.2	20.5	5	12	20.6
NSC	chr1	64409170	64409670	Klf7	-288031	-0.849481	62.8	59.7	77.3	0	4	0
NSC	chr1	177458394	177458894	Akt3	-209877	-0.784156	47.2	47.7	49.2	0.444444	0.333333	4.55556
NSC	chr10	39487030	39487530	Fyn	117482	-0.81762	42.7	49.7	51.2	4.11111	6.11111	14.8889
NSC	chr10	110240629	110241129	Nav3	-240660	-0.720284	-24.3		9.6	32.6667	28.6667	53.3333
NSC	chr10	39487691	39488191	Fyn	118143	-0.777233	42.7	49.7	51.2	4.14286	17.4286	34.2
NSC	chr10	84910825	84911325	Tcp11l2	334129	-0.779131	35.6	11.5	12.5
NSC	chr10	84871185	84871685	Tcp11l2	294489	-0.772016	24.1	17.5		0.461538	1.41667	0.416667
NSC	chr10	127985596	127986096	Lrp1	-364698	-0.714364	37.1	50.7	61.8	2.33333	3.88889	10.4444
NSC	chr10	18360022	18360522	Abracl	-337020	-0.74078	9.4		-11.8	2.4	3.88889	10.8571
NSC	chr10	57854534	57855034	Serinc1	-322255	-0.79424				62	61	88
NSC	chr10	84859107	84859607	Tcp11l2	282411	-0.753335	22	21.1	-21.3	1	0.833333	1.91667
NSC	chr10	57844054	57844554	Serinc1	-311775	-0.80172	32.1	53.7	37.6	19.5	23.6667	40.8333
NSC	chr10	69834609	69835109	Ank3	301152	-0.753553	24.1	36.1	34.6	1.75	0	14.25
NSC	chr10	8089226	8089726	Lrp11	499677	-0.734833	-52			0	0	3.33333
NSC	chr10	80413114	80413614	Apc2	111545	-0.747235	13	15.2	21	35.1333	37.8667	62.2667
NSC	chr10	24573432	24573932	Stx7	424366	-0.746069	25.4	18.5		9.75	19.5	46
NSC	chr10	84755753	84756253	Tcp11l2	179057	-0.746069	-13.8	-21.2	-28.8	0.633333	0.586207	0.233333
NSC	chr10	43973211	43973711	Cd24a	394293	-0.751675	50.7	56.2	55.2	80	79	92
NSC	chr10	84822734	84823234	Tcp11l2	246038	-0.743761	10.2	20	-25.7	0.181818	0	1.54545
NSC	chr10	62194416	62194916	Fam241b	-50746	-0.726114	-11.1	13.3	-9.6	2.6	5	56.4
NSC	chr10	18389643	18390143	Abracl	-366641	-0.722528	18.5	7.5	17.5	18.375	18.625	52.4444
NSC	chr10	84707174	84707674	Tcp11l2	130478	-0.721781	-23.7	-15.3	-30.8	2	3.66667	3.16667
NSC	chr10	57828554	57829054	Serinc1	-296275	-0.790186	17.3	57.7	29.1	7.8	10.2	23.3333
NSC	chr10	24380875	24381375	Stx7	231809	-0.759208	-30.8	-36.4	-22.2	25.3333	26	58
NSC	chr10	115383029	115383529	Tmem19	-21017	-0.762231	26.9	40.1	29	1	0	0
NSC	chr10	80133215	80133715	Plppr3	-258831	-0.727566	33.1	45.7	34.6	61.625	63	69.625
NSC	chr10	43697880	43698380	Cd24a	118962	-0.883289	44.7	46.7	23.1	2	8.33333	21.3333
NSC	chr10	80133215	80133715	Palm	339894	-0.701213	11.8	-9.5	-5.8	61.625	63	69.625
NSC	chr10	43733514	43734014	Cd24a	154596	-0.690883	58.2	46.2	47.7	53.4	61.6	64.4
NSC	chr10	24572770	24573270	Stx7	423704	-0.706478	25.4	18.5		74	72	86
NSC	chr10	57740675	57741175	Serinc1	-208396	-0.695299	28.6	23.1
NSC	chr10	127985596	127986096	Nxph4	-451287	-0.696753	15.9	11		2.33333	3.88889	10.4444
NSC	chr10	29181053	29181553	Soga3	37308	-0.841283	37.6	42.2	35.1
NSC	chr10	24571945	24572445	Stx7	422879	-0.828551	25.4	17		10	7.5	39
NSC	chr10	24407397	24407897	Stx7	258331	-0.697071			-38.3	9	0	8
NSC	chr10	57744122	57744622	Serinc1	-211843	-0.888807	31.1		19.9	0	0.5	0.5
NSC	chr10	84685497	84685997	Tcp11l2	108801	-0.704659		-20.3	-20.2	4.75	9.25	8
NSC	chr10	29213594	29214094	Soga3	69849	-0.883976	58.2	52.2	41.2	0	0	4
NSC	chr11	21374054	21374554	Peli1	282981	-0.749064	14.2	17	-16.6		13	89
NSC	chr11	116102640	116103140	Grb2	-403356	-0.79408	-22.7	-26.3	-29.3
NSC	chr11	32384139	32384639	Mpg	157885	-0.693097	-20.2	-23.3	-26.3	12.2	19.8333	30
NSC	chr11	79646384	79646884	Rab11fip4	55423	-0.693744	36.6	23	30.6	3	1.55556	2.25
NSC	chr11	32444203	32444703	Nsg2	444035	-0.876932	-46.5	-43.9		0	0	3
NSC	chr11	32382968	32383468	Nsg2	382800	-0.866598	-21.8	-28.3	-39.9	0		0
NSC	chr11	32384139	32384639	Nsg2	383971	-0.892692	-21.8	-28.3	-39.9	12.2	19.8333	30
NSC	chr11	32470231	32470731	Nsg2	470063	-0.852838		-44.9		0	1	43.75
NSC	chr11	79720159	79720659	Rab11fip4	129198	-0.695207	24	35.1	-10.8
NSC	chr11	21533065	21533565	Peli1	441992	-0.745213		-10.1			80	100
NSC	chr11	68382742	68383242	Stx8	416510	-0.687479	73.3	70.3	82.4	2.8	1	1.6
NSC	chr11	115807263	115807763	Grb2	-107979	-0.770505	45.2	47.2	44.6	0
NSC	chr11	24286649	24287149	Bcl11a	208844	-0.873616	25.6	13.5	-27.7	7.14286	12.4	9.83333
NSC	chr11	24427453	24427953	Bcl11a	349648	-0.771625	52.2	26.6	-9	0	23	4
NSC	chr11	24426941	24427441	Bcl11a	349136	-0.759863	52.2	26.6	-9	6.2	9.25	6.5
NSC	chr11	115807263	115807763	Jpt1	-293126	-0.841259	18.5	21.5	36.6	0
NSC	chr11	115807936	115808436	Jpt1	-293799	-0.867154	18.5	21.5	36.6	10.6667	10.1429	17.25
NSC	chr11	78318344	78318844	Traf4	-153044	-0.789205	-11.3	-27.7	-9.9	3	0	43
NSC	chr11	78322768	78323268	Traf4	-157468	-0.763975	-10.2	-27.7	-13.7	1.2	0	0.833333
NSC	chr11	115807936	115808436	Grb2	-108652	-0.767811	41.7	47.2	44.6	10.6667	10.1429	17.25
NSC	chr11	78323954	78324454	Traf4	-158654	-0.761797	-10.2	-27.7	-13.7	5.5	8.16667	42.6667
NSC	chr11	77792274	77792774	Ankrd13b	-302846	-0.789831	20.5	17	43.2	15.75	19.625	29.625
NSC	chr11	29861663	29862163	Rtn4	169016	-0.722308	-19.8	-23.8	41.6
NSC	chr11	101140388	101140888	Mlx	53349	-0.813482	49.2	33.1	36.1	0.916667	0.6	0.6
NSC	chr11	32444203	32444703	Mpg	217949	-0.718515	-26.3	-37.8	-17.3	0	0	3
NSC	chr11	71054922	71055422	6330403K07Rik	-21555	-0.810701	24.6	17.5	28.1		0	5
NSC	chr11	117341183	117341683	Sec14l1	226262	-0.824018	31.6	31.6	35.6	0.142857	0	1.28571
NSC	chr11	68399508	68400008	Stx8	433276	-0.709871	81.9	78.3	84.4	0.133333	2	1.7
NSC	chr11	80961266	80961766	Cdk5r1	484471	-0.829644		-50.5	-53	37	29.5	55.5
NSC	chr11	79720680	79721180	Rab11fip4	129719	-0.712107	24	35.1	-10.8	26	37.5	69
NSC	chr11	120373790	120374290	Actg1	-25545	-0.707162	31	41.7	44.2	33.5	53.75	64.8
NSC	chr11	32536866	32537366	Mpg	310612	-0.708719	-14.3	-31	11.1	1.8	2.8	9
NSC	chr11	77890729	77891229	Ankrd13b	-401301	-0.820418	-25.2		-51.5	0	0	26
NSC	chr11	77894790	77895290	Ankrd13b	-405362	-0.735194	-30.3			67	44	58
NSC	chr11	77964395	77964895	Ankrd13b	-474967	-0.700063			-31.8	2.3	5.55556	4
NSC	chr11	116101312	116101812	Grb2	-402028	-0.698366	-22.7			65.4	73.4	81.7143
NSC	chr11	101140388	101140888	Atp6v0a1	131187	-0.804098	-11.6	-14.6	-7.6	0.916667	0.6	0.6
NSC	chr12	72433436	72433936	Rtn1	-24632	-0.707856	-10.6	-6.8	15.5	3.625	8.625	36.375
NSC	chr12	29679442	29679942	Myt1l	151309	-0.743246	-21.2	24.5	-7.1		11	31.3333
NSC	chr12	3371951	3372451	Kif3c	7070	-0.711704	44.6	27.6	45.7	0.333333	0.333333	15.3333
NSC	chr12	3370921	3371421	Kif3c	6040	-0.770208	44.6	27.6	45.7	0.333333	4.33333	0.333333
NSC	chr12	49827721	49828221	Foxg1	444965	-0.688625	71.3	63.3	44.1	8.33333	7.66667	42.3333
NSC	chr12	72497573	72498073	Jkamp	411985	-0.687217	46.7	52.7	52.7	12.3333	4.66667	6
NSC	chr12	72436811	72437311	Jkamp	351223	-0.687189	81.4	80.3	65.3	8.16667	12.5	24.6667
NSC	chr12	72433436	72433936	Jkamp	347848	-0.754472	84.9	80.3	65.3	3.625	8.625	36.375
NSC	chr12	36530925	36531425	Ankmy2	374052	-0.692317	-8.8	-14.7		0	0	5.33333
NSC	chr12	72405157	72405657	Jkamp	319569	-0.693658	73.3	66.8	60.2		92	72
NSC	chr12	72518298	72518798	Jkamp	432710	-0.752334	44.7	48.7	54.2	2.69231	1.15385	4.69231
NSC	chr12	72436811	72437311	Rtn1	-28007	-0.761848	-14.1	-15.9	15.5	8.16667	12.5	24.6667
NSC	chr12	29175684	29176184	Eipr1	424131	-0.730686	27.1	39.1	50.7
NSC	chr12	103314630	103315130	Unc79	366022	-0.705446	-13.8	23	-9.6	0.6875	1.21429	0
NSC	chr12	36530925	36531425	Bzw2	-374350	-0.760949	-8.8	-14.7		0	0	5.33333
NSC	chr12	49828532	49829032	Foxg1	445776	-0.761473	71.3	63.3	47.2	5.5	14.25	54
NSC	chr12	25123735	25124235	Id2	-27893	-0.691286	31.5	-10.3	-22.7	50	31.3333	60
NSC	chr12	102683929	102684429	Chga	129239	-0.699752	26.6	58.7	61.3
NSC	chr12	29795161	29795661	Myt1l	267028	-0.690838	-20.2	-7.1	43.2	9.5	7.75	37.5
NSC	chr12	103313817	103314317	Unc79	365209	-0.801059	-13.8	23	-9.6
NSC	chr12	72518298	72518798	Rtn1	-109494	-0.83169	-21.7	-31.8	-26.7	2.69231	1.15385	4.69231
NSC	chr12	72438326	72438826	Rtn1	-29522	-0.81285	-14.1	-15.9	15.5	11.75	4.75	9.5
NSC	chr12	70068846	70069346	Atl1	175992	-0.811992	27.6	25.1	21.4	0	0	0
NSC	chr12	25124544	25125044	Id2	-28702	-0.84138	31.5	-10.3	-22.7	1.07692	0.384615	0.692308
NSC	chr12	112013087	112013587	Klc1	254489	-0.827218			28.1	1.5	0.333333	2.8
NSC	chr12	25294014	25294514	Id2	-198172	-0.875288	35.1	23.1	28.1	1.33333	2	2
NSC	chr12	79016077	79016577	Atp6v1d	-154689	-0.804481	-20.7	11.7	-30.8	0	4	3
NSC	chr13	34313124	34313624	Tubb2b	-183020	-0.769744	-10.6	15.3	-39.9	1.5	0.25	8.25
NSC	chr13	97252435	97252935	Enc1	11581	-0.694349	-17.9	12	-12.2	0.444444	0.666667	0.875
NSC	chr13	43930076	43930576	Rnf182	314530	-0.844521	-20.7		-34.8	1.07143	2.76923	20.1667
NSC	chr13	43936512	43937012	Rnf182	320966	-0.730642	-28.7		-30.8	2.5	5.5	3.33333
NSC	chr13	43930654	43931154	Rnf182	315108	-0.789439	-20.7		-34.8	2.75	4.25	28
NSC	chr13	34248842	34249342	Tubb2b	-118738	-0.829111	8.1	-17.4	-32.8	3	0	0
NSC	chr13	34239307	34239807	Tubb2b	-109203	-0.874726	15.8	-17.4	-42.4	0	0.625	4
NSC	chr13	34249468	34249968	Tubb2b	-119364	-0.720506	8.1	-22.2	-32.8	0.333333	1.33333	3.16667
NSC	chr13	97669331	97669831	Enc1	428477	-0.796361	77.3	72.3	71.3	24.7778	9.4	46.4
NSC	chr13	80957304	80957804	Arrdc3	74133	-0.688862	15.2	29.6	-11.1	11	17.75	51
NSC	chr13	34313653	34314153	Tubb2b	-183549	-0.68625	-10.6	15.3	-39.9	100		89
NSC	chr13	34238541	34239041	Tubb2b	-108437	-0.782963	15.8	-24.3	-45.9	2
NSC	chr14	60635728	60636228	Amer2	257693	-0.813975	22.3	18.9	44.6	0.5	0.454545	0
NSC	chr14	60643630	60644130	Amer2	265595	-0.722242	26	27.1	49.2	0	0	1.66667
NSC	chr14	31748400	31748900	Sh3bp5	-312617	-0.736911	-38.8	-30.3	-27.3
NSC	chr14	76454592	76455092	Tsc22d1	39022	-0.862537	16.7	22	32.1	12	24.5	59
NSC	chr14	62003597	62004097	Trim13	404336	-0.709884	29.1	26.6	27.1	4.25	7.5	28.25
NSC	chr14	30256321	30256821	Selenok	288263	-0.70206	-9.6	13.1		17.6667	15	41.1667
NSC	chr14	31660275	31660775	Sh3bp5	-224492	-0.768069	-26.7	-33.8	-16.1	4	33	44.6667
NSC	chr14	31722676	31723176	Sh3bp5	-286893	-0.76814	-21.2		-32.8	25.6667	20.6667	72.3333
NSC	chr14	60682604	60683104	Amer2	304569	-0.758731	45.7	56.7	59.2	25.3333	32.2	43.5
NSC	chr14	73543755	73544255	Itm2b	-158734	-0.765316	13.4	-17.2	-33.9	2	0.333333	4
NSC	chr14	77506245	77506745	Enox1	349733	-0.742073	49.2	46.2	53.2	15.4	22.3	28.8
NSC	chr14	76882783	76883283	Serp2	-326346	-0.783993	62.3	69.3	65.8	0.833333	0.833333	1.16667
NSC	chr14	62002991	62003491	Trim13	403730	-0.721994	29.1	26.6	21	0.0909091	1.75	2.63636
NSC	chr14	60533622	60534122	Amer2	155587	-0.81544	20	29	30.6	1.36842	1.94737	2.57895
NSC	chr14	31901874	31902374	Sh3bp5	-466091	-0.743231			-39.9	0.5	1	2
NSC	chr14	77627040	77627540	Enox1	470528	-0.737869	61.8	64.8	73.8	0.333333	0.333333	2
NSC	chr14	73479786	73480286	Itm2b	-94765	-0.801315	59.7	70.8	60.7	0	6	6.5
NSC	chr14	69968126	69968626	Chmp7	-235806	-0.719136	-25.7	-38.8	-46.9
NSC	chr14	64794667	64795167	Mir124a-1hg	206803	-0.760447	10.5	-14.3
NSC	chr14	60484906	60485406	Amer2	106871	-0.695693	54.2	46.7	56.2	17.3077	20.1111	12.1429
NSC	chr14	60529938	60530438	Amer2	151903	-0.880873	30.6	34.6	44.7
NSC	chr14	60752833	60753333	Amer2	374798	-0.874047	36.6		38.6	0	0	27.5
NSC	chr14	60643087	60643587	Amer2	265052	-0.854979	26	27.1	49.2	0.4	0.4	1.3
NSC	chr14	60528986	60529486	Amer2	150951	-0.793171	31.5	35.6	44.7	2.75	0	10.6667
NSC	chr14	60398848	60399348	Amer2	20813	-0.844188	27.5	41.2	38.6	19.2222	17.7778	22.3333
NSC	chr14	73502859	73503359	Itm2b	-117838	-0.715247	54.7	70.3	51.2	0		0
NSC	chr14	60753415	60753915	Amer2	375380	-0.777244	36.6	32.1	38.6	0.571429	1.35714	10.5
NSC	chr15	101191584	101192084	Scn8a	321190	-0.714345	-9.3	20.5	30.1	0.454545	1.09091	3.27273
NSC	chr15	85677276	85677776	Atxn10	341146	-0.714163	44.2	36.6	57.7			23
NSC	chr15	88978788	88979288	Pim3	116845	-0.726146	22.1	11.7	14.5	0.5	0.571429	0.833333
NSC	chr15	83765650	83766150	Ttll1	-254993	-0.736354	-17.5	-22.2	14.3	0.5	6	5.66667
NSC	chr15	99817831	99818331	Asic1	147364	-0.724516	-17.8	10.5	17.4
NSC	chr15	28110450	28110950	Trio	-84852	-0.804802	36.6	27.6	42.2	11	11	25
NSC	chr15	85677784	85678284	Atxn10	341654	-0.817168	44.2	36.6	57.7	8.41667	13.3333	31
NSC	chr15	99040274	99040774	Tuba1a	-87023	-0.718449	44.7	22.1	-12.3	59	57.4545	63.7273
NSC	chr15	99040848	99041348	Lmbr1l	-123000	-0.74143	34.6	33.6	12.4	0.3	5.33333	25.8889
NSC	chr15	101191584	101192084	Acvr1b	17710	-0.717804	34.6	43.1	33.1	0.454545	1.09091	3.27273
NSC	chr15	73846990	73847490	Ptk2	-424049	-0.722859	-55	-56.5	-71.2	0.25	0	6.83333
NSC	chr15	28203120	28203620	Trio	-177522	-0.816016	38.1	33.1	-14.2	1.5	0.333333	1
NSC	chr15	99040848	99041348	Tuba1a	-87597	-0.86009	44.7	22.1	-12.3	0.3	5.33333	25.8889
NSC	chr15	85677784	85678284	Wnt7b	-96213	-0.776744	-24.4	22.6	-11.3	8.41667	13.3333	31
NSC	chr15	99094620	99095120	Tuba1a	-141369	-0.855234	-12.3	-20.7	-23.2
NSC	chr15	98798490	98798990	Cacnb3	163974	-0.768091	52.7	46.1	63.8	13.6667	21.3333	16.5
NSC	chr15	85458718	85459218	5031439G07Rik	-470997	-0.775357	-35.3	-44.9	-15.1	0	2.5	1.66667
NSC	chr15	101192121	101192621	Acvr1b	18247	-0.697671	34.6	43.1	33.1	22.1429	21.1429	22.1429
NSC	chr15	85463063	85463563	5031439G07Rik	-475342	-0.7709	-35.3	-44.9	-15.1	0	0
NSC	chr15	85507492	85507992	Atxn10	171362	-0.771197	43.2	48.2	48.2	6.41667	3.86957	14.9259
NSC	chr15	28109905	28110405	Trio	-84307	-0.848153	36.6	27.6	42.2	1.2	1.77778	6.88889
NSC	chr15	100143269	100143769	Dip2b	104856	-0.700411	66.3	66.8	63.8	3.33333	63
NSC	chr15	59294548	59295048	Mtss1	-212772	-0.694156	65.8	68.3	70.8	25.8	28.6	64.8
NSC	chr15	76456047	76456547	Grina	209491	-0.762817	18.4	-7.8	14.8	34.2222	39	82.8889
NSC	chr15	85458718	85459218	Atxn10	122588	-0.828017	45.7	51.2	51.2	0	2.5	1.66667
NSC	chr15	99041408	99041908	Tuba1a	-88157	-0.789433	44.7	19	-12.3	16.5	22.6667	54.2
NSC	chr15	83734889	83735389	Ttll1	-224232	-0.831075	17.4	-15.6	15.9	0.45	0.866667	3.1
NSC	chr15	83734283	83734783	Ttll1	-223626	-0.825467	17.4		15.9	1.25	0.75	3.75
NSC	chr15	101163756	101164256	Scn8a	293362	-0.686844	19.5	31	41.6	13.3333	15.1667	44.6667
NSC	chr15	85463063	85463563	Atxn10	126933	-0.840737	45.7	51.7	52.2	0	0
NSC	chr15	98797949	98798449	Cacnb3	163433	-0.864456	52.7	46.1	63.8
NSC	chr16	91837181	91837681	Itsn1	108061	-0.729913	47.7	46.7	48.2	1.33333	0	9.88889
NSC	chr16	45935885	45936385	Tagln3	-211604	-0.7384	42.1	-13	28.6	29.5	18.3333	49
NSC	chr16	93729732	93730232	Cbr1	122146	-0.743927	24.5	21	10.8	34.0667	43.8	74.9333
NSC	chr16	23596643	23597143	Eif4a2	489426	-0.783935				3.33333	0	8.33333
NSC	chr16	87988742	87989242	Bach1	290039	-0.852195	-29.3	-27.3		2.5	3	5.5
NSC	chr16	45936495	45936995	Tagln3	-212214	-0.79001	42.1	-13	28.6
NSC	chr16	87971841	87972341	Bach1	273138	-0.723368	-43.9	-36.3		5.25	14	41.3333
NSC	chr16	23323857	23324357	St6gal1	33638	-0.717639	19	37.1	44.2	21.75	22.25	26.75
NSC	chr16	78500557	78501057	Cxadr	199137	-0.708832				6.5	4	10
NSC	chr16	18380443	18380943	Tango2	-36761	-0.8413	47.7	57.2	42.2	3.5	4	4
NSC	chr16	45823861	45824361	Tagln3	-99580	-0.826584	-16.6	-11.6	-23.7
NSC	chr16	20476784	20477284	Klhl24	379481	-0.69966	-37.3	-39.3		16.6667	16.3333	60.6667
NSC	chr16	22046724	22047224	Map3k13	155006	-0.724877	21.5	30.1	28.6	15.8	23.8	31
NSC	chr16	18400712	18401212	Tango2	-57030	-0.85035	61.8	69.8	44.2
NSC	chr16	78457711	78458211	Cxadr	156291	-0.711642	-12.6	-32.8	-45.9	8	10	26.6
NSC	chr16	78572953	78573453	Cxadr	271533	-0.700302	-20.2			39	40.3333	47.5
NSC	chr16	93729732	93730232	Dopey2	18076	-0.700253	31.1	33.6	37.6	34.0667	43.8	74.9333
NSC	chr17	26688057	26688557	Dusp1	-179835	-0.707897	-14.6	7.7	13.5
NSC	chr17	25568081	25568581	Cacna1h	-134548	-0.742585	20	-11.8	-7.1	4.83333	10.1667	40.5
NSC	chr17	26658789	26659289	Dusp1	-150567	-0.71179	42.1	45.7	51.7	28.9167	26.9474	31
NSC	chr17	31639576	31640076	Pde9a	253593	-0.710801	28	33.6	-24.2	8	0	41
NSC	chr17	47333298	47333798	Tbcc	442928	-0.71695	25.1	28.1	23	0	0	3
NSC	chr17	25560751	25561251	Cacna1h	-127218	-0.72514	14.5		-7.1	2.85714	3.28571	32.8571
NSC	chr17	79461582	79462082	Cdc42ep3	-106741	-0.694343	35.6	10.3	20.5	7.66667	20.6667	65.1667
NSC	chr17	80981699	80982199	Tmem178	37318	-0.690133	36.6	47.2	30.5	8.33333	8	17.8571
NSC	chr17	32816340	32816840	Zfp811	-6659	-0.690988	28	31.5	21.1
NSC	chr17	37072298	37072798	Zfp57	70097	-0.738375	31.5	35.1	19	44	61.75	47
NSC	chr17	25538844	25539344	Cacna1h	-105311	-0.691513	-19.2	19.5	-8.5
NSC	chr17	25561516	25562016	Cacna1h	-127983	-0.795202	16		-7.1	1	0.25	1.5
NSC	chr17	25539509	25540009	Cacna1h	-105976	-0.749556	-19.2	19.5	-8.5
NSC	chr17	26688756	26689256	Dusp1	-180534	-0.773597	-14.6	7.7	13.5
NSC	chr17	28005323	28005823	Nudt3	-382121	-0.766834	-35.8	-17.2	-11.2
NSC	chr18	43509033	43509533	Ppp2r2b	-449812	-0.799977	-36.8	-34.8		2.23077	0.0769231	2.46154
NSC	chr18	43758639	43759139	Dpysl3	-320603	-0.854573	17.9	-9.2	-13.6	50	54	72
NSC	chr18	43759227	43759727	Dpysl3	-321191	-0.934838	17.9	-10.1	-13.6	8	3.5	32.5
NSC	chr18	33692046	33692546	Nrep	-228267	-0.780352	31.1	39.6	46.7
NSC	chr18	43507669	43508169	Dpysl3	-69633	-0.747333	57.2	54.2	60.2	1	2	2.5
NSC	chr18	45501912	45502412	Kcnn2	233303	-0.693003	14.5	11.8	22.1
NSC	chr18	43658332	43658832	Dpysl3	-220296	-0.712287	8.8	-10.2	-21.5	0.666667	2.66667	1
NSC	chr18	77613662	77614162	Rnf165	-48776	-0.760369	18.4	27.1	16.8	35.7273	45.0909	51.7273
NSC	chr18	23414833	23415333	Nol4	-376420	-0.708309	20	37.1	18.9	24.625	22.75	25.125
NSC	chr18	43507669	43508169	Ppp2r2b	-448448	-0.78433	-36.8	-34.8		1	2	2.5
NSC	chr18	65117860	65118360	Nedd4l	230355	-0.751156		42.6	24	31.625	31.25	46.125
NSC	chr18	23180062	23180562	Nol4	-141649	-0.786666	-25.8	-21.3	-28.7	26	21	72.5
NSC	chr18	43759858	43760358	Dpysl3	-321822	-0.777233	17.9	-10.1	-13.6	10.6667	27	34.5
NSC	chr18	33553430	33553930	Nrep	-89651	-0.81945	31.1	12.9	13.3
NSC	chr18	23494548	23495048	Nol4	-456135	-0.722454	36.6	23.1	24.1
NSC	chr18	22822681	22823181	Asxl3	477843	-0.721352	-10.7	-33.3		7	13	25
NSC	chr18	43759227	43759727	Jakmip2	-71704	-0.769435	20.5	-25.3	8	8	3.5	32.5
NSC	chr18	43509033	43509533	Dpysl3	-70997	-0.744308	57.2	54.2	60.2	2.23077	0.0769231	2.46154
NSC	chr19	5829462	5829962	Malat1	-27041	-0.725538	56.2	42.1	36.6	32.1429	41.2857	54.4286
NSC	chr19	5614969	5615469	Fibp	154613	-0.769771	13.9	-9.1	28.5	18	23	53.5
NSC	chr19	5829462	5829962	Cfl1	339258	-0.722318	-14.6	-21.2	-18.8	32.1429	41.2857	54.4286
NSC	chr19	5851320	5851820	Cfl1	361116	-0.803516	-8.8	-24.7	-21.2	70	56	83
NSC	chr19	6983576	6984076	Ppp1r14b	8779	-0.735264	50.2	35.1	32	9	11.6667	26.8333
NSC	chr19	21601655	21602155	Zfand5	329628	-0.690018	-19.2	-34.8	13.3	3.5	7.5	3
NSC	chr19	21723794	21724294	Zfand5	451767	-0.737691	12.8	-11.2	-7.8	1.83333	10.1429	34.8333
NSC	chr19	9117294	9117794	Gng3	-278298	-0.748916	49.2	64.3	64.3	0.2	0.6	25.4
NSC	chr19	6983576	6984076	Esrra	-62018	-0.691671	30.5	23	11.5	9	11.6667	26.8333
NSC	chr19	5614969	5615469	Cfl1	124765	-0.746779	24.6	20.9	27	18	23	53.5
NSC	chr19	5842809	5843309	Cfl1	352605	-0.705859	-11.1		-21.2	7.5	0	9.5
NSC	chr19	7180627	7181127	Ppp1r14b	205830	-0.763238	-15.8	-11.5	12.8	37.1667	40.6667	60.5
NSC	chr19	42135961	42136461	Morn4	-49841	-0.746367	32.6	35.1	31.6	6	2	9
NSC	chr19	5851320	5851820	Malat1	-48899	-0.79781	76.8	69.8	70.3	70	56	83
NSC	chr19	46375425	46375925	Fbxl15	47492	-0.707903	19	41.6	27.1	3.5
NSC	chr2	37777975	37778475	Strbp	-130940	-0.807308	33.5	58.2	50.7	1.5	2.66667	1.66667
NSC	chr2	30194658	30195158	Sptan1	229349	-0.730602	22.6	-8.1	-17.7	18	19	61.6667
NSC	chr2	71420068	71420568	Dync1i2	208373	-0.773951	40.1	29.1	14.2
NSC	chr2	7319734	7320234	Celf2	-238682	-0.794263	36.1	-10.6	20	2	5	18.5
NSC	chr2	7311742	7312242	Celf2	-230690	-0.792997	37.6	-11.6	19.5	0.2	2.2	9
NSC	chr2	29453394	29453894	Med27	106835	-0.694622	48.2	39.1	35.6
NSC	chr2	25394711	25395211	Nsmf	340583	-0.753435	12.5	6.7	-20.8
NSC	chr2	144284167	144284667	Dstn	369087	-0.697774	52.7	39.6	58.7
NSC	chr2	163777412	163777912	Gdap1l1	339196	-0.727297		19	7.5	16.8333	16.1667	31.6667
NSC	chr2	45169398	45169898	Gtdc1	-308026	-0.714875			-57.5	0	1.5	5.16667
NSC	chr2	137109274	137109774	Snap25	396075	-0.760564	-11.4	12.5	-21.7	20	24.5	31
NSC	chr2	37777001	37777501	Strbp	-129966	-0.765922	33.5	58.2	52.2	1.55556	0.222222	4.33333
NSC	chr2	7310705	7311205	Celf2	-229653	-0.823815	44.2	-11.6	19.5
NSC	chr2	7092118	7092618	Celf2	-11066	-0.706464	-29.3	-18.7	-25.7	21.3333	41.6667	14.5
NSC	chr2	157091965	157092465	Dlgap4	478519	-0.766804	-22.7	-18.8	-22.7	17.5714	17.2	31.7143
NSC	chr2	25126602	25127102	Nsmf	72474	-0.821022	48.7	37.1	45.2	0	2.66667	3
NSC	chr2	137153015	137153515	Snap25	439816	-0.715747	-37.3	-26.7		9	19.4	15.8
NSC	chr2	25126080	25126580	Nsmf	71952	-0.837573	48.7	37.1	45.2	0
NSC	chr2	74136528	74137028	Chn1	-361432	-0.70838		-12.6
NSC	chr2	32559557	32560057	1110008P14Rik	-177892	-0.708608	53.2	47.7	47.7	1.4	1.2	5.6
NSC	chr2	33916556	33917056	Mvb12b	-28860	-0.829861	30.1	36.1	23.6	12.2308	17.3846	19.5385
NSC	chr2	49722858	49723358	Kif5c	103795	-0.712206	55.7	51.2	54.7	47.4286	57.8571	68.7143
NSC	chr2	153713150	153713650	Commd7	-80619	-0.764901	18	11.6	11.6	5.25	6.75	8
NSC	chr2	74123361	74123861	Chn1	-348265	-0.769294	-34.9		-52	0.5	0	6.33333
NSC	chr2	45356665	45357165	Zeb2	-246638	-0.700892	50.7	22	11.4	0.333333	0.833333	7
NSC	chr2	28382026	28382526	Olfm1	176588	-0.817192	66.3	77.3	67.3	50	32.3333	90
NSC	chr2	45169398	45169898	Zeb2	-59371	-0.814548	14.3	-24.9	-46.4	0	1.5	5.16667
NSC	chr2	7093297	7093797	Celf2	-12245	-0.718052	-34.8	-23.7	-21.2	0
NSC	chr2	136511056	136511556	Pak7	-123339	-0.819009	-15.6	-36.9	-50
NSC	chr2	37788513	37789013	Strbp	-141478	-0.717366	18	43.7	37.1	15.5	24.75	53.5
NSC	chr2	68366693	68367193	B3galt1	262272	-0.703626	-30.9	-35.8	-26.7	1.75	1	2
NSC	chr2	137092394	137092894	Snap25	379195	-0.820704	7.2	18.9	-19.2	1.66667	0	1.66667
NSC	chr2	163778845	163779345	Gdap1l1	340629	-0.701972	-12.3	19	7.5	44.1667	49.3333	55.8333
NSC	chr2	53081980	53082480	Fmnl2	224363	-0.701474	65.3	76.8	67.3	16.75	7.5	51
NSC	chr2	7308224	7308724	Celf2	-227172	-0.767977	44.2	-11.6	18.4	5.375	5.375	30.5
NSC	chr2	34278971	34279471	Mvb12b	-391275	-0.748019	38.1	25.5	27.6
NSC	chr2	168095103	168095603	Ptpn1	163027	-0.740663	11.9	27.1	33.6	2.57143	8.66667	16.5
NSC	chr2	71424582	71425082	Dync1i2	212887	-0.795463	41.2	29.6	14.9	30.75	8.66667	9
NSC	chr2	49722285	49722785	Kif5c	103222	-0.799523	55.7	51.2	54.7	0.8	1.1	6
NSC	chr2	144127638	144128138	Dstn	212558	-0.775523	-20	-15.5		1.2	1	7.6
NSC	chr2	152717980	152718480	H13	48770	-0.740161	-18.6	-15.3	12.4	7.5	8.33333	10.5
NSC	chr2	155569810	155570310	Dynlrb1	333528	-0.690753	-40.9	-23.7	19.5	10.25	8.75	21
NSC	chr2	61866125	61866625	Tbr1	61923	-0.688781	-15.2	-48.5	-47
NSC	chr2	68302068	68302568	B3galt1	197647	-0.686519		-22.7	-15.8	0		0
NSC	chr2	71419362	71419862	Dync1i2	207667	-0.734562	40.1	29.1	14.2	25.75	23.5	8
NSC	chr2	137109839	137110339	Snap25	396640	-0.804048	-11.4	12.5	-21.7	0	2	8
NSC	chr2	73958287	73958787	Chn1	-183191	-0.688912	-23.3	-30.8	-15.2	2.83333	4	36.3333
NSC	chr2	71418804	71419304	Dync1i2	207109	-0.840253	40.1	29.1	14.2	0	0
NSC	chr2	71420791	71421291	Dync1i2	209096	-0.85247	40.1	29.1	14.2
NSC	chr2	148889236	148889736	Napb	-157066	-0.689929	32.6	27	-19.1	0.25	1.5	8
NSC	chr2	37768913	37769413	Strbp	-121878	-0.778154	43.2	60.7	58.2
NSC	chr2	153724799	153725299	Commd7	-92268	-0.69309	22.6	9.9	16.9	5	8	34
NSC	chr2	137110475	137110975	Snap25	397276	-0.737417	-11.4	12.5	-21.7	0		0
NSC	chr3	55524758	55525258	Dclk1	282483	-0.759346	-31.3	-35.8	-38.8	24.25	22.75	28.25
NSC	chr3	108568475	108568975	Sars	-123466	-0.779737	71.3	65.8	55.7	11.8571	6.5	13.5
NSC	chr3	18186380	18186880	Bhlhe22	132306	-0.702146	55.2	31.1	28.1	3.4	0	5.2
NSC	chr3	89622740	89623240	Efna3	-300111	-0.707609	9.8	-13.6	-19.7	0	0
NSC	chr3	104239242	104239742	Rsbn1	325373	-0.691229	-17.7	-15.3	11.9			91
NSC	chr3	144223428	144223928	Lmo4	-21346	-0.722901	22	-9.4	-9.5	0.5	1.08333	2.75
NSC	chr3	56477924	56478424	Nbea	-294473	-0.701486	52.7	63.8	54.7	82	83	88.3333
NSC	chr3	56302717	56303217	Nbea	-119266	-0.74674	19	20.5	37.1	0.5	6.25	12.5
NSC	chr3	80872153	80872653	Gria2	-69612	-0.746694	-18.2	26	14			77
NSC	chr3	89677566	89678066	Efna3	-354937	-0.716664	17	8.8	22.1	13.1429	21.5714	40.7143
NSC	chr3	89100718	89101218	Rusc1	-7605	-0.699309	38.1	49.2	29.6	16.5	23	39.1429
NSC	chr3	104350449	104350949	Rsbn1	436580	-0.703333	15.9	14
NSC	chr3	89677566	89678066	Trim46	-431919	-0.809056	-12.6	-28.8	23.8	13.1429	21.5714	40.7143
NSC	chr3	89569641	89570141	Trim46	-323994	-0.752662	-44.4	-33.8	-43.9	48	57	66
NSC	chr3	104352353	104352853	Rsbn1	438484	-0.686407	13.2	14		1.75	1.25	8.75
NSC	chr3	122624580	122625080	Fnbp1l	-5116	-0.726289	23.8	-12.8	-13.1	14.1667	12.5	40.6667
NSC	chr3	89590316	89590816	Trim46	-344669	-0.714869	-38.9	-40.4	-28.7	17	15.75	43.6667
NSC	chr3	127868792	127869292	Ap1ar	-31550	-0.705436	30.6	32.5	-6.3
NSC	chr3	56478494	56478994	Nbea	-295043	-0.839205	52.7	63.8	54.7
NSC	chr3	55353887	55354387	Dclk1	111612	-0.730741	64.8	34.1	61.3	17.0833	29.4167	40.9167
NSC	chr3	56668836	56669336	Nbea	-485385	-0.856588	55.7	46.7	39.6	0	0	1
NSC	chr3	108567960	108568460	Sort1	284147	-0.709304	37.1	56.2	37.1	0.4	0.666667	6.88889
NSC	chr3	56379458	56379958	Nbea	-196007	-0.852843	26.1	42.7	41.7	0.5	4	14.75
NSC	chr3	108567960	108568460	Sars	-122951	-0.808163	71.3	65.8	55.7	0.4	0.666667	6.88889
NSC	chr3	101600181	101600681	Igsf3	223307	-0.696899	-22.4	-15.3		0	0
NSC	chr3	56472615	56473115	Nbea	-289164	-0.724149	50.7	64.8	50.7	0	0	0
NSC	chr3	108478764	108479264	Sars	-33755	-0.687293	43.7	63.3	53.7	63	48	86.75
NSC	chr3	104006888	104007388	Rsbn1	93019	-0.696616	33.1	36.6	21.8
NSC	chr3	89622740	89623240	Trim46	-377093	-0.823982	-33.3		-37.8	0	0
NSC	chr4	83373329	83373829	Ttc39b	-49390	-0.713792	37.6	20.5	35.1
NSC	chr4	45582486	45582986	Shb	-99934	-0.68766	21.9	19.5	-18.9	45	50
NSC	chr4	111690992	111691492	Bend5	276237	-0.876809	37.6	29.5
NSC	chr4	111597225	111597725	Bend5	182470	-0.880374	-7.4	21.5	23.6	29.5	61	87
NSC	chr4	41356530	41357030	Chmp5	408228	-0.704797	9.7	27.6		2.5	2.5	8
NSC	chr4	103180260	103180760	Sgip1	420376	-0.825649	21.5	13.5	15.5	5.5	3.5	12.375
NSC	chr4	120369794	120370294	Foxo6	-82783	-0.705719	61.3	41.7	66.8
NSC	chr4	82704117	82704617	Nfib	-198588	-0.696482	15.4	-20.7	-20.7	3.25	11	15
NSC	chr4	21267231	21267731	Nkain3	-488813	-0.793731	42.7	19.5		0	0	0
NSC	chr4	40868710	40869210	Dnaja1	146493	-0.777177	-18.4	-16.1	-20.7			87
NSC	chr4	34146268	34146768	Cnr1	221887	-0.732359	49.2	39.6	21	4	0	50
NSC	chr4	9010401	9010901	Rab2a	475008	-0.789697	20	26.1		0
NSC	chr4	63726661	63727161	Atp6v1g1	182147	-0.752562	11.7	18	40.6	3.66667	5.83333	24.6667
NSC	chr4	156070801	156071301	Acap3	179177	-0.719674	37.1	-11.6	-24.8	61.3333	54.3333	61
NSC	chr4	111597987	111598487	Bend5	183232	-0.690605	-7.4	30	23.6
NSC	chr4	111596619	111597119	Bend5	181864	-0.795759	-7.4	21.5	23.6	16.4	32	80.2
NSC	chr5	137759848	137760348	Actl6b	206544	-0.829234	38.6	37.6	52.2	2.25	1.25	14.75
NSC	chr5	117492944	117493444	Taok3	373066	-0.708571	40.6	23.6	31.1	0.923077	1.07692	2.84615
NSC	chr5	135253267	135253767	Vps37d	-175251	-0.830755	-10.3	22.6	27.5	1.5	0.5	4.5
NSC	chr5	65757577	65758077	Smim14	-264992	-0.691442	26.1	30.1	48.7
NSC	chr5	99513130	99513630	Rasgef1b	-260453	-0.690944	72.3	72.8	62.8	10	7.1	12.8
NSC	chr5	110878163	110878663	Ulk1	-68332	-0.698576	-14.8	-14.8	25.1	15.6667	0.666667	56.3333
NSC	chr5	34591380	34591880	Sh3bp2	42055	-0.695201	57.7	43.7	13	0	0	3
NSC	chr5	35462019	35462519	Lrpap1	-356572	-0.694687	-18.6	17	16	20	35.75	37.5
NSC	chr5	23672184	23672684	Srpk2	-55863	-0.704134	41.1	33.6	28.6
NSC	chr5	110869232	110869732	Ulk1	-59401	-0.687854	-16.2	-7.2	17	2.25	2.25	11.125
NSC	chr5	131646337	131646837	Auts2	-171414	-0.705757	25.1	36.1	-44.9	9.5	5.75	15.375
NSC	chr5	99297895	99298395	Rasgef1b	-45218	-0.705654	10.4	-5.7	-16.9	17.6	20.2	36.5
NSC	chr5	92503812	92504312	G3bp2	-420318	-0.705573	-38.8	-48.9	-51	1.75	1.75	10.5
NSC	chr5	24635670	24636170	Smarcd3	-33918	-0.705015	49.2	52.7	45.2	14	18.5	17.3333
NSC	chr5	24635670	24636170	Cdk5	-212390	-0.788822	26.1	33.1	32.1	14	18.5	17.3333
NSC	chr5	115373848	115374348	Dynll1	-73108	-0.891854	17.8	13.9	22.6
NSC	chr5	65950688	65951188	Smim14	-458103	-0.788337	24.5	16	17.5
NSC	chr5	65779336	65779836	Smim14	-286751	-0.689452		25.6	38.1	10.6667	12.3333	18.3333
NSC	chr5	112942272	112942772	Sez6l	-365324	-0.788174	35.1	19.5	44.2	15.6	15.3	34.9
NSC	chr5	81321486	81321986	Adgrl3	300144	-0.689851	32.6	12.9	23.3			0
NSC	chr5	115403678	115404178	Cabp1	-209547	-0.740561	-34.8	22	-23.7	3.26667	3.46667	4.53333
NSC	chr5	115403678	115404178	Dynll1	-102938	-0.814164	25	16.5	44.7	3.26667	3.46667	4.53333
NSC	chr5	131851793	131852293	Auts2	-376870	-0.801996	41.7	40.1	49.2	0.307692	2.07692	2.69231
NSC	chr5	135258288	135258788	Vps37d	-180272	-0.815688	9.3	28.1	28	0.761905	0.6	0.7
NSC	chr5	135258288	135258788	Abhd11	249240	-0.742781	23	42.2	15.2	0.761905	0.6	0.7
NSC	chr5	29951651	29952151	Dnajb6	216004	-0.747686	11.2	-16.6	9.7	6.5	6.5	23.5
NSC	chr5	34591380	34591880	Mxd4	-403920	-0.717233	-19.3	14	41.2	0	0	3
NSC	chr5	115373848	115374348	Cabp1	-179717	-0.796504	-22.3	11.4	-30.9
NSC	chr5	131823804	131824304	Auts2	-348881	-0.733461	26.5	38.6	39.6	43.75	50	72.25
NSC	chr5	84690645	84691145	Epha5	-273513	-0.733799	28.1	24.9	24.6	0	0	0
NSC	chr5	118673795	118674295	Med13l	113327	-0.808138	23.1	36.6	43.2	0	0	4.85714
NSC	chr5	23672184	23672684	Kmt2e	238006	-0.7316	28.5	31.1	30.1
NSC	chr5	134505695	134506195	Gatsl2	406198	-0.731301	-45.4	-35.4		14	25	52.7143
NSC	chr5	131645209	131645709	Auts2	-170286	-0.752187	25.1	36.1	-50	0
NSC	chr5	118707448	118707948	Med13l	146980	-0.723053	52.2	33.1	48.2	4	3.5	31.25
NSC	chr5	115373266	115373766	Dynll1	-72526	-0.753268	17.8	13.9	22.6	6.6	6.9	7.4
NSC	chr5	135258288	135258788	Stx1a	235057	-0.756768	20.9	42.6	20.3	0.761905	0.6	0.7
NSC	chr5	131922720	131923220	Auts2	-447797	-0.735004	52.2	26.6	39.1	10	23.5	85
NSC	chr5	137759848	137760348	Nyap1	-20100	-0.811182	18.4	9.9	-14.1	2.25	1.25	14.75
NSC	chr5	65756967	65757467	Smim14	-264382	-0.824967	26.1	30.1	48.7	0	0	6
NSC	chr5	65950182	65950682	Smim14	-457597	-0.828875	24.5	16	17.5	0	0.2	0
NSC	chr5	14595518	14596018	Pclo	80851	-0.711671	18.8	14.5	19.5
NSC	chr5	131641855	131642355	Auts2	-166932	-0.797903	28	18.4	-50	24	24	35
NSC	chr5	117492944	117493444	Wsb2	135890	-0.746551	47.2	18	38.6	0.923077	1.07692	2.84615
NSC	chr5	131563774	131564274	Auts2	-88851	-0.713902	-53	-17.1	-56
NSC	chr6	17186300	17186800	Tes	121402	-0.737553	-37.9	15.8	-22.7
NSC	chr6	39492998	39493498	Mkrn1	-72879	-0.867209	9.7	34.1	13.5	10.8182	13.4545	24.7
NSC	chr6	98063817	98064317	Frmd4b	-446410	-0.721575	17.9	-22.2	-20.4
NSC	chr6	116397539	116398039	Tmcc1	-204415	-0.720377		-13.8	11.8			0
NSC	chr6	48866486	48866986	Atp6v0e2	329168	-0.720283	-31.9		-19.1
NSC	chr6	78244930	78245430	Ctnna2	-265513	-0.84589	52.7	35.1	35.1
NSC	chr6	78244388	78244888	Ctnna2	-264971	-0.843524	52.7	35.1	35.1	2	8	17
NSC	chr6	83541945	83542445	Wbp1	-420734	-0.78619	-18.6	17	-5.7	52	50	66.6
NSC	chr6	55098546	55099046	Znrf2	281881	-0.748903	12.5	10.9	17.3	41.5	29.5	29.5
NSC	chr6	98046659	98047159	Frmd4b	-429252	-0.764808	31.6		23.1	0		14
NSC	chr6	78119692	78120192	Ctnna2	-140275	-0.691552	44.2	38.6	37.6	27	30.75	45
NSC	chr6	55745531	55746031	Neurod6	-64518	-0.839896	20.4	34.6	36.6	2.75	2	22.25
NSC	chr6	144479750	144480250	Sox5	-270432	-0.709971	36.6	30.1	67.8	1.2	1.2	2.4
NSC	chr6	55700930	55701430	Neurod6	-19917	-0.860357	33.5	18.5	-10.3
NSC	chr6	86248284	86248784	Add2	170487	-0.773739	-30.3	15	-16.4	66	91	57
NSC	chr6	115469511	115470011	Syn2	334860	-0.727897			15.5	0	0	19
NSC	chr6	48866486	48866986	Tmem176b	-25362	-0.73393	26.1	23.5	22.1
NSC	chr6	144480989	144481489	Sox5	-271671	-0.811009	36.6	30.1	65.8
NSC	chr6	144681244	144681744	Sox5	-471926	-0.691512	35.1	43.2	36.1	1	0.857143	1
NSC	chr6	55098546	55099046	Mturn	417173	-0.753514	21.1	49.2	55.2	41.5	29.5	29.5
NSC	chr6	83443379	83443879	Wbp1	-322168	-0.702073	-15.6	12.2	-11.6	0.857143	0.875	2.16667
NSC	chr6	86248940	86249440	Add2	171143	-0.836364	-23.7	15	-15.8	0.294118	0.307692	1.38462
NSC	chr6	144361649	144362149	Sox5	-152331	-0.767567	19.5	-13.3	32.1	0.75	2.33333	10.75
NSC	chr6	55098546	55099046	Ggct	-105929	-0.687626	12.3	-9.4	-14.2	41.5	29.5	29.5
NSC	chr6	83435139	83435639	Wbp1	-313928	-0.705739	-14.6	12.2	-17.2	2.8	4	3
NSC	chr6	55700321	55700821	Neurod6	-19308	-0.8185	33.5	18.5	-10.4
NSC	chr6	144480358	144480858	Sox5	-271040	-0.688703	36.6	30.1	67.8	3	3.5	4.5
NSC	chr6	134760906	134761406	Borcs5	120217	-0.706858	41.2	38.1	51.2
NSC	chr7	98307867	98308367	Pak1	465179	-0.810716	-15.6	-15.3		0.2	1.2	25.6
NSC	chr7	132573120	132573620	Chst15	-256215	-0.764	48.7	63.8	51.2	7	12.5	21.1667
NSC	chr7	66230777	66231277	Selenos	151378	-0.714655	20.5	13.8	37.6	9
NSC	chr7	98186052	98186552	Pak1	343364	-0.793653	-12.4	-13.6	-41.9	59.4	57.6	56.8
NSC	chr7	46962669	46963169	Tsg101	-42989	-0.760592	41.2	17.9	30	2	0.5	0
NSC	chr7	142084789	142085289	Brsk2	135289	-0.696681	-27.8	12.1	10.1	2	3	37
NSC	chr7	74091590	74092090	St8sia2	-78158	-0.728651	20	-24.7	-15.1	0	2	0
NSC	chr7	98185335	98185835	Pak1	342647	-0.733268	-12.4	-8.8	-41.9	62.2	69.8	75.6
NSC	chr7	96596318	96596818	Tenm4	385932	-0.729549	50.7	27.6	36.6	0.571429	1.42857	7
NSC	chr7	29391669	29392169	Dpf1	87915	-0.691647	9.4	28.1	22.9	15.3333	20.8571	55.7143
NSC	chr7	126922660	126923160	Ypel3	145936	-0.728269	19	-13.9	23.5	10.5	16.5	16.75
NSC	chr7	49361428	49361928	Nav2	115490	-0.694086	26.1	26.1	40.6	0	1	5.25
NSC	chr7	126845443	126845943	Fam57b	28809	-0.728049	33.1	27.5	32.1	23	23	38.4
NSC	chr7	98186641	98187141	Pak1	343953	-0.890946	-12.4	-13.6	-41.9	1.66667	0.444444	6.88889
NSC	chr7	25246661	25247161	Pou2f2	-114451	-0.7501	-19.8	25.1	39.6	3.33333	2.5	14.25
NSC	chr7	96536479	96536979	Tenm4	326093	-0.748296	44.2	50.7	51.7	10
NSC	chr7	47004124	47004624	Tsg101	-84444	-0.798858	40.6	30.5	-7.5	52.5	41	76
[truncated: 4,581 more rows]
