# Supplementary material for: Multimodal profiling of the transcriptional regulatory landscape of the developing mouse cortex identifies Neurog2 as a key epigenome remodeler
Source: Nat Neurosci. 2022 Feb 7;25(2):154–67. doi: 10.1038/s41593-021-01002-4 (PMC8825286; doi:10.1038/s41593-021-01002-4)
Supplement: Supplementary file 8 — Pseudotemporal relationship between positively correlated enhancer–gene pairs. Related to Fig. 3d. [file 41593_2021_1002_MOESM8_ESM.xlsx]

## Sheet: Sheet1
Enhancer	Gene	pseudotime_max_Expression	pseudotime_max_EnhancerAcc	pseudotime_max_PromoterAcc	pseudotime_max_GenebodyAcc	Expression_vs_EnhancerAcc_cor	Expression_vs_PromoterAcc_cor	Expression_vs_GenebodyAcc_cor	Promoteracc_vs_GenebodyAcc_cor
0610010F05Rik:-473967	0610010F05Rik	66.8761	58.3301	66.8761	0.0443377	0.979965	-0.173683	-0.992081	0.10989
0610012G03Rik:-14896	0610012G03Rik	0.0443377	66.8761			0.110532
0610012G03Rik:172483	0610012G03Rik	0.0443377	66.8761			0.16054
1110008F13Rik:200205	1110008F13Rik	0.0443377	42.9745	22.1689	31.0846	-0.144737	0.549816	0.451928	0.762599
1110008F13Rik:452604	1110008F13Rik	0.0443377	54.8027	22.1689	31.0846	-0.186491	0.549816	0.451928	0.762599
1110008F13Rik:186960	1110008F13Rik	0.0443377	55.8736	22.1689	31.0846	-0.303441	0.549816	0.451928	0.762599
1110008P14Rik:-377515	1110008P14Rik	60.0869	66.8761	0.0443377	17.7492	0.943068	-0.932589	-0.804895	0.684622
1110008P14Rik:-435104	1110008P14Rik	60.0683	44.8897	0.0443377	17.7492	0.745101	-0.932589	-0.804895	0.684622
1110015O18Rik:-54555	1110015O18Rik	0.0443377	12.2006			0.898233
1110015O18Rik:446255	1110015O18Rik	0.0443377	10.0298			0.973968
1110015O18Rik:-13370	1110015O18Rik	0.0443377	9.34772			0.974654
1110015O18Rik:-252377	1110015O18Rik	0.0443377	0.0443377			0.974319
1110015O18Rik:438841	1110015O18Rik	0.0443377	11.3447			0.887984
1110015O18Rik:426384	1110015O18Rik	0.0443377	12.4853			0.845578
1110015O18Rik:439487	1110015O18Rik	0.0443377	8.68977			0.96738
1110032F04Rik:-286363	1110032F04Rik	9.2943	0.0443377	12.0764	11.6877	0.979386	0.900461	0.858009	0.992451
1110032F04Rik:413735	1110032F04Rik	9.2943	10.0804	12.0764	11.6877	0.946744	0.900461	0.858009	0.992451
1110032F04Rik:-353008	1110032F04Rik	9.2943	0.0443377	12.0764	11.6877	0.966858	0.900461	0.858009	0.992451
1110032F04Rik:308176	1110032F04Rik	9.28561	6.20965	12.0764	11.6877	0.969391	0.900461	0.858009	0.992451
1110032F04Rik:-285235	1110032F04Rik	9.2943	8.5724	12.0764	11.6877	0.979823	0.900461	0.858009	0.992451
1110032F04Rik:-355568	1110032F04Rik	9.28561	10.0298	12.0764	11.6877	0.959252	0.900461	0.858009	0.992451
1110032F04Rik:-326255	1110032F04Rik	9.2943	10.3163	12.0764	11.6877	0.959723	0.900461	0.858009	0.992451
1110032F04Rik:-73798	1110032F04Rik	9.28561	7.87723	12.0764	11.6877	0.972055	0.900461	0.858009	0.992451
1110032F04Rik:-45574	1110032F04Rik	9.2943	11.5143	12.0764	11.6877	0.959248	0.900461	0.858009	0.992451
1110032F04Rik:-461419	1110032F04Rik	9.2943	12.1237	12.0764	11.6877	0.934	0.900461	0.858009	0.992451
1110032F04Rik:-284644	1110032F04Rik	9.28561	0.0443377	12.0764	11.6877	0.982348	0.900461	0.858009	0.992451
1110032F04Rik:328681	1110032F04Rik	9.2943	0.0443377	12.0764	11.6877	0.947598	0.900461	0.858009	0.992451
1110032F04Rik:-273793	1110032F04Rik	9.28561	0.0443377	12.0764	11.6877	0.974351	0.900461	0.858009	0.992451
1110032F04Rik:-434497	1110032F04Rik	9.2943	0.0443377	12.0764	11.6877	0.956778	0.900461	0.858009	0.992451
1110032F04Rik:-44971	1110032F04Rik	9.2943	12.1293	12.0764	11.6877	0.864558	0.900461	0.858009	0.992451
1110032F04Rik:308907	1110032F04Rik	9.28561	10.5597	12.0764	11.6877	0.987985	0.900461	0.858009	0.992451
1110059E24Rik:-71253	1110059E24Rik	0.0443377	12.8739	20.2277	13.0296	0.870146	0.739681	0.82073	0.986518
1190002N15Rik:160134	1190002N15Rik	30.1242	23.16	18.4232	23.6159	0.718294	0.843875	0.922466	0.966492
1190002N15Rik:127838	1190002N15Rik	30.1242	24.1286	18.4232	23.6159	0.887579	0.843875	0.922466	0.966492
1190002N15Rik:346801	1190002N15Rik	30.1242	32.1126	18.4232	23.6159	0.826361	0.843875	0.922466	0.966492
1190002N15Rik:-235486	1190002N15Rik	30.1242	26.9251	18.4232	23.6159	0.739158	0.843875	0.922466	0.966492
1190005I06Rik:-411665	1190005I06Rik	66.8761	66.8761	66.8761	0.0443377	0.993596	0.616999	-0.742549	-0.97691
1500009C09Rik:-308577	1500009C09Rik	66.8761	66.8761	0.0443377	0.0443377	0.847687	-0.80073	-0.768946	0.998595
1500011K16Rik:-492509	1500011K16Rik	9.10927	11.7925	16.855	16.4006	0.948392	0.728994	0.756661	0.993733
1500011K16Rik:269723	1500011K16Rik	9.10927	5.09282	16.855	16.4006	0.922929	0.728994	0.756661	0.993733
1500011K16Rik:-495751	1500011K16Rik	9.10927	12.7758	16.855	16.4006	0.872257	0.728994	0.756661	0.993733
1500011K16Rik:-485398	1500011K16Rik	9.10927	9.85052	16.855	16.4006	0.969804	0.728994	0.756661	0.993733
1500011K16Rik:309975	1500011K16Rik	9.10927	11.5017	16.855	16.4006	0.946033	0.728994	0.756661	0.993733
1500011K16Rik:-417639	1500011K16Rik	9.10927	8.26199	16.855	16.4006	0.958314	0.728994	0.756661	0.993733
1500011K16Rik:-486265	1500011K16Rik	9.10927	12.8066	16.855	16.4006	0.834797	0.728994	0.756661	0.993733
1500011K16Rik:270293	1500011K16Rik	9.10927	9.87109	16.855	16.4006	0.884834	0.728994	0.756661	0.993733
1500011K16Rik:265983	1500011K16Rik	9.10927	0.0443377	16.855	16.4006	0.922331	0.728994	0.756661	0.993733
1500015O10Rik:-31863	1500015O10Rik	7.98202	8.74455	2.91831	0.0443377	0.967104	0.937391	0.832478	0.853235
1500035N22Rik:-355410	1500035N22Rik	66.8761	66.8761	66.8761	66.8761	0.974188	0.959243	0.962352	0.979048
1500035N22Rik:-346563	1500035N22Rik	66.8761	66.8761	66.8761	66.8761	0.975145	0.959243	0.962352	0.979048
1700017B05Rik:-347982	1700017B05Rik	0.0443377	7.66241	0.0443377	5.37232	0.894457	0.821275	0.867438	0.973758
1700025G04Rik:63288	1700025G04Rik	53.145	53.4438	0.0443377	56.9234	0.866813	-0.677417	0.955018	-0.736489
1700025G04Rik:70949	1700025G04Rik	53.145	56.2013	0.0443377	56.9234	0.83849	-0.677417	0.955018	-0.736489
1700066M21Rik:-168172	1700066M21Rik	32.1126	32.3009	13.5758	13.9086	0.976244	-0.0836611	-0.112749	0.994287
1700066M21Rik:-337223	1700066M21Rik	32.1126	44.615	13.5758	13.9086	0.748726	-0.0836611	-0.112749	0.994287
1700066M21Rik:-448701	1700066M21Rik	32.1126	42.5622	13.5758	13.9086	0.743566	-0.0836611	-0.112749	0.994287
1700066M21Rik:-47949	1700066M21Rik	32.1126	26.9251	13.5758	13.9086	0.906397	-0.0836611	-0.112749	0.994287
1700066M21Rik:-166399	1700066M21Rik	32.1126	34.7472	13.5758	13.9086	0.920741	-0.0836611	-0.112749	0.994287
1810037I17Rik:311798	1810037I17Rik	5.37232	11.0325	13.6798	13.5758	0.922183	0.249889	0.339404	0.954353
1810037I17Rik:-299566	1810037I17Rik	5.37232	7.0262	13.6798	13.5758	0.974519	0.249889	0.339404	0.954353
1810037I17Rik:-337134	1810037I17Rik	5.34759	10.7099	13.6798	13.5758	0.894921	0.249889	0.339404	0.954353
1810037I17Rik:50594	1810037I17Rik	5.37232	0.0443377	13.6798	13.5758	0.926582	0.249889	0.339404	0.954353
1810037I17Rik:-462897	1810037I17Rik	5.37232	7.66031	13.6798	13.5758	0.889934	0.249889	0.339404	0.954353
1810037I17Rik:247247	1810037I17Rik	5.37232	12.0728	13.6798	13.5758	0.927826	0.249889	0.339404	0.954353
1810037I17Rik:280414	1810037I17Rik	5.35848	0.0443377	13.6798	13.5758	0.923931	0.249889	0.339404	0.954353
1810037I17Rik:129995	1810037I17Rik	5.33667	0.0443377	13.6798	13.5758	0.892417	0.249889	0.339404	0.954353
1810037I17Rik:156752	1810037I17Rik	5.37232	0.0443377	13.6798	13.5758	0.906029	0.249889	0.339404	0.954353
1810037I17Rik:-461614	1810037I17Rik	5.37232	9.38788	13.6798	13.5758	0.949159	0.249889	0.339404	0.954353
1810041L15Rik:80153	1810041L15Rik	66.8761	66.8761	66.8761	22.0699	0.782756	0.892917	-0.713527	-0.795424
2210016L21Rik:201573	2210016L21Rik	0.0443377	66.8761	0.0443377	0.0443377	0.759722	-0.129936	-0.476724	0.882795
2210016L21Rik:-28964	2210016L21Rik	0.0443377	66.8761	0.0443377	0.0443377	0.744145	-0.129936	-0.476724	0.882795
2210016L21Rik:-199008	2210016L21Rik	0.0443377	61.7607	0.0443377	0.0443377	0.588376	-0.129936	-0.476724	0.882795
2300009A05Rik:168721	2300009A05Rik	39.6577	42.4173	13.5816	12.3312	0.907799	-0.503009	-0.59513	0.989687
2310039H08Rik:-154071	2310039H08Rik	0.0443377	11.1744	14.3605	13.8007	0.919855	0.300497	0.556012	0.955218
2600014E21Rik:379923	2600014E21Rik	39.1916	43.9767			0.948105
2600014E21Rik:-254277	2600014E21Rik	39.1916	39.8929			0.975465
2600014E21Rik:-487606	2600014E21Rik	39.1916	35.6719			0.857142
2600014E21Rik:-253446	2600014E21Rik	39.1916	45.82			0.856633
2600014E21Rik:464915	2600014E21Rik	39.1916	52.3441			0.808379
2700038G22Rik:170001	2700038G22Rik	0.0443377	8.39227			0.956966
2700038G22Rik:-490877	2700038G22Rik	0.0443377	8.85568			0.975845
2700038G22Rik:-5240	2700038G22Rik	0.0443377	10.0804			0.902719
2700038G22Rik:142269	2700038G22Rik	0.0443377	0.0443377			0.944206
2700038G22Rik:-388655	2700038G22Rik	0.0443377	12.5085			0.91724
2700038G22Rik:-178162	2700038G22Rik	0.0443377	10.6633			0.95421
2700038G22Rik:-491463	2700038G22Rik	0.0443377	9.20206			0.972554
2700038G22Rik:352151	2700038G22Rik	0.0443377	0.0443377			0.970191
2700038G22Rik:142852	2700038G22Rik	0.0443377	9.41084			0.959006
2700038G22Rik:139552	2700038G22Rik	0.0443377	0.0443377			0.982193
2700038G22Rik:169398	2700038G22Rik	0.0443377	12.1293			0.887453
2700081O15Rik:-288661	2700081O15Rik	36.6919	24.0363	16.8473	21.0373	0.924789	0.247199	0.28371	0.998282
2700081O15Rik:-334357	2700081O15Rik	36.6919	23.7919	16.8473	21.0373	0.90843	0.247199	0.28371	0.998282
2700081O15Rik:-284060	2700081O15Rik	36.6919	41.0965	16.8473	21.0373	0.880488	0.247199	0.28371	0.998282
2700081O15Rik:-147716	2700081O15Rik	36.6919	26.9385	16.8473	21.0373	0.926679	0.247199	0.28371	0.998282
2700081O15Rik:-268619	2700081O15Rik	36.6919	24.0959	16.8473	21.0373	0.921282	0.247199	0.28371	0.998282
2700081O15Rik:-150179	2700081O15Rik	36.6919	23.8137	16.8473	21.0373	0.900846	0.247199	0.28371	0.998282
2700081O15Rik:-159463	2700081O15Rik	36.6919	45.0774	16.8473	21.0373	0.845238	0.247199	0.28371	0.998282
2700081O15Rik:-269387	2700081O15Rik	36.6919	23.8673	16.8473	21.0373	0.903705	0.247199	0.28371	0.998282
2810004N23Rik:241635	2810004N23Rik	0.0443377	0.0443377	13.7114	0.0443377	0.915693	0.924144	0.945447	0.983132
2810004N23Rik:241089	2810004N23Rik	0.0443377	11.1744	13.7114	0.0443377	0.887121	0.924144	0.945447	0.983132
2810004N23Rik:-443848	2810004N23Rik	0.0443377	11.171	13.7114	0.0443377	0.82657	0.924144	0.945447	0.983132
2810004N23Rik:-123980	2810004N23Rik	0.0443377	8.6917	13.7114	0.0443377	0.831325	0.924144	0.945447	0.983132
2810004N23Rik:-486488	2810004N23Rik	0.0443377	5.48044	13.7114	0.0443377	0.886747	0.924144	0.945447	0.983132
2810403A07Rik:-144035	2810403A07Rik	22.1574	23.16	0.0443377	32.9733	0.861575	0.810424	0.724763	0.315889
2810429I04Rik:63259	2810429I04Rik	0.0443377	12.1293			0.85572
2810429I04Rik:62085	2810429I04Rik	0.0443377	0.0443377			0.881879
2810429I04Rik:62633	2810429I04Rik	0.0443377	12.1293			0.851147
2810457G06Rik:-114698	2810457G06Rik	0.0443377	10.9753			0.930916
2810459M11Rik:-13404	2810459M11Rik	10.0099	0.0443377	13.4135	11.0325	0.955286	0.842013	0.813607	0.976169
2810459M11Rik:-123481	2810459M11Rik	10.0298	4.90059	13.4135	11.0325	0.98228	0.842013	0.813607	0.976169
2810459M11Rik:426550	2810459M11Rik	10.0298	0.0443377	13.4135	11.0325	0.958137	0.842013	0.813607	0.976169
2810459M11Rik:-76861	2810459M11Rik	10.0495	0.0443377	13.4135	11.0325	0.954968	0.842013	0.813607	0.976169
2810459M11Rik:-329187	2810459M11Rik	10.0298	0.0443377	13.4135	11.0325	0.948054	0.842013	0.813607	0.976169
2810459M11Rik:-76158	2810459M11Rik	10.0495	7.24911	13.4135	11.0325	0.988935	0.842013	0.813607	0.976169
2900009J06Rik:-174896	2900009J06Rik	66.8761	66.8761			0.982357
2900009J06Rik:105697	2900009J06Rik	66.8761	66.8761			0.976905
2900011O08Rik:65840	2900011O08Rik	66.8761	66.8761	66.8761	66.8761	0.9442	0.985054	0.581971	0.500371
2900011O08Rik:384861	2900011O08Rik	66.8761	66.8761	66.8761	66.8761	0.976322	0.985054	0.581971	0.500371
2900026A02Rik:29249	2900026A02Rik	10.5138	0.0443377	12.4299	10.3421	0.739513	0.286675	0.558668	0.913789
2900026A02Rik:29913	2900026A02Rik	10.5111	11.8616	12.4299	10.3421	0.787054	0.286675	0.558668	0.913789
2900026A02Rik:30481	2900026A02Rik	10.5115	10.4758	12.4299	10.3421	0.761471	0.286675	0.558668	0.913789
2900026A02Rik:78844	2900026A02Rik	10.5111	7.81101	12.4299	10.3421	0.901742	0.286675	0.558668	0.913789
2900026A02Rik:-250449	2900026A02Rik	10.5111	0.0443377	12.4299	10.3421	0.814853	0.286675	0.558668	0.913789
2900026A02Rik:-188669	2900026A02Rik	10.5224	9.20206	12.4299	10.3421	0.840261	0.286675	0.558668	0.913789
2900026A02Rik:24759	2900026A02Rik	10.5115	11.1562	12.4299	10.3421	0.799362	0.286675	0.558668	0.913789
2900026A02Rik:220791	2900026A02Rik	10.5407	12.9279	12.4299	10.3421	0.756373	0.286675	0.558668	0.913789
2900079G21Rik:127268	2900079G21Rik	66.8761	66.8761			0.946201
2900079G21Rik:-314105	2900079G21Rik	66.8761	66.8761			0.9902
2900079G21Rik:-459830	2900079G21Rik	66.8761	66.8761			0.974713
2900079G21Rik:-35798	2900079G21Rik	66.8761	66.8761			0.936472
3110039M20Rik:349437	3110039M20Rik	62.8867	66.8761	25.2073	28.2848	0.951411	-0.907482	-0.900394	0.995206
3110082I17Rik:-336556	3110082I17Rik	0.0443377	7.49282	0.0443377	17.9584	0.932004	0.79754	0.584962	0.866141
3110082J24Rik:-420085	3110082J24Rik	0.0443377	11.0996	11.8583	11.171	0.952818	0.876682	0.86967	0.999346
3110082J24Rik:154185	3110082J24Rik	0.0443377	0.0443377	11.8583	11.171	0.936501	0.876682	0.86967	0.999346
3110082J24Rik:-45918	3110082J24Rik	0.0443377	10.0495	11.8583	11.171	0.932527	0.876682	0.86967	0.999346
3110082J24Rik:-295272	3110082J24Rik	0.0443377	0.0443377	11.8583	11.171	0.933925	0.876682	0.86967	0.999346
3110082J24Rik:-415939	3110082J24Rik	0.0443377	0.0443377	11.8583	11.171	0.984718	0.876682	0.86967	0.999346
3110082J24Rik:-416462	3110082J24Rik	0.0443377	0.0443377	11.8583	11.171	0.914126	0.876682	0.86967	0.999346
4833418N02Rik:-220045	4833418N02Rik	66.8761	66.8761			0.978711
4833439L19Rik:298729	4833439L19Rik	22.9548	25.7477	0.0443377	28.2848	0.708597	0.262388	0.71614	0.725607
4833439L19Rik:243101	4833439L19Rik	22.9548	26.0513	0.0443377	28.2848	0.883763	0.262388	0.71614	0.725607
4833439L19Rik:241030	4833439L19Rik	22.9548	24.8832	0.0443377	28.2848	0.971022	0.262388	0.71614	0.725607
4833439L19Rik:239363	4833439L19Rik	22.9731	26.0513	0.0443377	28.2848	0.925043	0.262388	0.71614	0.725607
4833439L19Rik:242557	4833439L19Rik	22.9548	25.3931	0.0443377	28.2848	0.917415	0.262388	0.71614	0.725607
4833439L19Rik:255876	4833439L19Rik	22.9731	26.7973	0.0443377	28.2848	0.77985	0.262388	0.71614	0.725607
4930412M03Rik:49806	4930412M03Rik	66.8761	0.0443377			-0.879586
4930412M03Rik:141618	4930412M03Rik	66.8761	0.0443377			-0.998092
4930412M03Rik:181122	4930412M03Rik	66.8761	66.8761			0.999847
4930579G24Rik:212537	4930579G24Rik	0.0443377	11.1725	22.0699	20.7047	0.929903	0.280836	0.709747	0.867491
4931428F04Rik:20653	4931428F04Rik	66.8761	64.7613	66.8761	66.8761	0.894352	0.986206	0.997312	0.995251
4933431E20Rik:61988	4933431E20Rik	0.0443377	0.0443377			0.958224
5031439G07Rik:-213124	5031439G07Rik	66.8761	64.3375	26.4814	66.8761	0.93276	0.180291	0.959929	0.439497
5031439G07Rik:-414822	5031439G07Rik	66.8761	66.8761	26.4814	66.8761	0.978513	0.180291	0.959929	0.439497
5031439G07Rik:-28148	5031439G07Rik	66.8761	66.8761	26.4814	66.8761	0.849538	0.180291	0.959929	0.439497
5031439G07Rik:-415399	5031439G07Rik	66.8761	42.5835	26.4814	66.8761	0.798053	0.180291	0.959929	0.439497
5031439G07Rik:21812	5031439G07Rik	66.8761	48.7611	26.4814	66.8761	0.905613	0.180291	0.959929	0.439497
5031439G07Rik:477755	5031439G07Rik	66.8761	52.3441	26.4814	66.8761	0.95886	0.180291	0.959929	0.439497
6030443J06Rik:279817	6030443J06Rik	0.0443377	66.8761			-0.368994
6330403K07Rik:-356204	6330403K07Rik	0.0443377	25.7899			0.826706
6430548M08Rik:22678	6430548M08Rik	66.8761	66.8761	18.2873	44.7438	0.961262	-0.702869	0.94154	-0.561519
6430548M08Rik:484612	6430548M08Rik	66.8761	40.9513	18.2873	44.7438	0.897997	-0.702869	0.94154	-0.561519
6430573F11Rik:-346048	6430573F11Rik	0.0443377	8.89768	15.1967	58.0755	0.887634	0.658098	0.406491	0.39966
6720427I07Rik:-28479	6720427I07Rik	7.18573	10.6381			0.976427
6720427I07Rik:443333	6720427I07Rik	7.21526	8.56186			0.972265
6720427I07Rik:366251	6720427I07Rik	7.15088	8.07402			0.996141
6720427I07Rik:271338	6720427I07Rik	7.18482	6.64136			0.990628
6720427I07Rik:365686	6720427I07Rik	7.16803	8.74455			0.991305
6720427I07Rik:263935	6720427I07Rik	7.1551	7.72888			0.990745
6720427I07Rik:442741	6720427I07Rik	7.18573	7.38667			0.971507
6720427I07Rik:407561	6720427I07Rik	7.18443	0.0443377			0.991346
6720427I07Rik:377436	6720427I07Rik	7.22754	10.8869			0.973665
6720427I07Rik:376368	6720427I07Rik	7.16265	10.8869			0.980775
6720427I07Rik:378473	6720427I07Rik	7.16734	8.47354			0.991797
6720427I07Rik:271992	6720427I07Rik	7.1862	8.11357			0.977737
6720427I07Rik:405871	6720427I07Rik	7.18796	6.43458			0.959445
9130401M01Rik:22533	9130401M01Rik	0.0443377	6.55545	20.069	0.0443377	0.890039	0.705149	0.909148	0.899686
9130401M01Rik:-438809	9130401M01Rik	0.0443377	11.3447	20.069	0.0443377	0.835147	0.705149	0.909148	0.899686
9130401M01Rik:288619	9130401M01Rik	0.0443377	6.79154	20.069	0.0443377	0.884066	0.705149	0.909148	0.899686
9430038I01Rik:418694	9430038I01Rik	9.20206	9.91753	0.0443377	0.0443377	0.95719	0.850174	0.741012	0.630336
9430038I01Rik:307751	9430038I01Rik	9.20206	0.0443377	0.0443377	0.0443377	0.866443	0.850174	0.741012	0.630336
9430038I01Rik:189011	9430038I01Rik	9.20206	15.3701	0.0443377	0.0443377	0.786544	0.850174	0.741012	0.630336
9430038I01Rik:419221	9430038I01Rik	9.20206	9.2943	0.0443377	0.0443377	0.928956	0.850174	0.741012	0.630336
9430038I01Rik:462113	9430038I01Rik	9.20206	0.0443377	0.0443377	0.0443377	0.932262	0.850174	0.741012	0.630336
9430038I01Rik:418178	9430038I01Rik	9.20206	9.20206	0.0443377	0.0443377	0.955388	0.850174	0.741012	0.630336
9430041J12Rik:58714	9430041J12Rik	0.0443377	9.46841			0.957121
9530077C05Rik:131010	9530077C05Rik	0.0443377	10.2901	0.0443377	66.8761	0.896368	0.693798	-0.675634	-0.999648
9530077C05Rik:132995	9530077C05Rik	0.0443377	8.88796	0.0443377	66.8761	0.913333	0.693798	-0.675634	-0.999648
9530077C05Rik:132106	9530077C05Rik	0.0443377	9.10927	0.0443377	66.8761	0.920445	0.693798	-0.675634	-0.999648
9630028B13Rik:-12988	9630028B13Rik	24.8022	25.4388			0.979757
A230006K03Rik:106003	A230006K03Rik	66.8761	0.0443377			-0.893165
A2ml1:486300	A2ml1	66.8761	66.8761			0.925376
A2ml1:485526	A2ml1	66.8761	66.8761			0.97515
A330008L17Rik:-114107	A330008L17Rik	37.8404	41.6148	30.2222	31.1524	0.919475	0.432053	0.626229	0.946157
A330008L17Rik:234155	A330008L17Rik	37.8404	27.9292	30.2222	31.1524	0.734862	0.432053	0.626229	0.946157
A330008L17Rik:214469	A330008L17Rik	37.8404	32.1126	30.2222	31.1524	0.790709	0.432053	0.626229	0.946157
A330008L17Rik:-112265	A330008L17Rik	37.8404	37.8404	30.2222	31.1524	0.906968	0.432053	0.626229	0.946157
A330048O09Rik:-56835	A330048O09Rik	0.0443377	0.0443377			0.97322
A330048O09Rik:-97432	A330048O09Rik	0.0443377	10.0745			0.931245
A330048O09Rik:430002	A330048O09Rik	0.0443377	10.7205			0.914972
A330048O09Rik:101748	A330048O09Rik	0.0443377	8.74455			0.974339
A330048O09Rik:-190555	A330048O09Rik	0.0443377	10.3421			0.951607
A330048O09Rik:413360	A330048O09Rik	0.0443377	0.0443377			0.970368
A330048O09Rik:-12366	A330048O09Rik	0.0443377	6.71234			0.965378
A330048O09Rik:147048	A330048O09Rik	0.0443377	12.5636			0.875474
A330048O09Rik:114027	A330048O09Rik	0.0443377	0.0443377			0.978562
A330048O09Rik:275207	A330048O09Rik	0.0443377	9.10927			0.838721
A330048O09Rik:232353	A330048O09Rik	0.0443377	0.0443377			0.965157
A330048O09Rik:115261	A330048O09Rik	0.0443377	0.0443377			0.972084
A330048O09Rik:102313	A330048O09Rik	0.0443377	8.11357			0.962787
A330048O09Rik:414744	A330048O09Rik	0.0443377	9.6516			0.966162
A330048O09Rik:101232	A330048O09Rik	0.0443377	0.0443377			0.959721
A330048O09Rik:323197	A330048O09Rik	0.0443377	8.56186			0.972583
A330048O09Rik:7400	A330048O09Rik	0.0443377	6.64136			0.983335
A330048O09Rik:111911	A330048O09Rik	0.0443377	9.33939			0.973332
A330048O09Rik:142945	A330048O09Rik	0.0443377	11.6577			0.865961
A330048O09Rik:166682	A330048O09Rik	0.0443377	9.33058			0.925302
A330048O09Rik:8054	A330048O09Rik	0.0443377	8.11357			0.975897
A330048O09Rik:-320363	A330048O09Rik	0.0443377	0.0443377			0.980818
A330048O09Rik:171095	A330048O09Rik	0.0443377	11.171			0.930903
A330048O09Rik:261193	A330048O09Rik	0.0443377	6.62218			0.986306
A330048O09Rik:143623	A330048O09Rik	0.0443377	0.0443377			0.98423
A330048O09Rik:6884	A330048O09Rik	0.0443377	0.0443377			0.977355
A330048O09Rik:120000	A330048O09Rik	0.0443377	8.29508			0.973192
A330048O09Rik:179395	A330048O09Rik	0.0443377	8.56186			0.97562
A330048O09Rik:-292417	A330048O09Rik	0.0443377	10.6381			0.972314
A330048O09Rik:-279753	A330048O09Rik	0.0443377	9.20206			0.960937
A330048O09Rik:8629	A330048O09Rik	0.0443377	0.0443377			0.968196
A330048O09Rik:178803	A330048O09Rik	0.0443377	7.38667			0.980669
A330048O09Rik:141933	A330048O09Rik	0.0443377	6.39525			0.983729
A330048O09Rik:-319509	A330048O09Rik	0.0443377	0.0443377			0.947418
A330048O09Rik:119216	A330048O09Rik	0.0443377	10.5111			0.914666
A330048O09Rik:113498	A330048O09Rik	0.0443377	10.8869			0.971928
A330048O09Rik:14304	A330048O09Rik	0.0443377	8.56186			0.960104
A330048O09Rik:112430	A330048O09Rik	0.0443377	10.8869			0.971776
A330048O09Rik:260454	A330048O09Rik	0.0443377	8.21737			0.97368
A330048O09Rik:114535	A330048O09Rik	0.0443377	8.47195			0.945583
A330048O09Rik:174975	A330048O09Rik	0.0443377	11.006			0.928945
A330048O09Rik:231461	A330048O09Rik	0.0443377	9.80961			0.915827
A330084C13Rik:-288640	A330084C13Rik	53.4438	51.0365			0.970855
A330084C13Rik:-56215	A330084C13Rik	53.4638	52.2379			0.973734
A330084C13Rik:-43358	A330084C13Rik	53.4638	45.1189			0.855826
A330084C13Rik:-307039	A330084C13Rik	53.4638	56.1491			0.875901
A330084C13Rik:-298720	A330084C13Rik	53.4438	52.8937			0.976738
A330084C13Rik:-307558	A330084C13Rik	53.4438	51.5093			0.980096
A730056A06Rik:-208691	A730056A06Rik	0.0443377	8.56186			0.938035
A730056A06Rik:-209527	A730056A06Rik	0.0443377	7.70656			0.963255
A730056A06Rik:-11011	A730056A06Rik	0.0443377	10.7205			0.955823
A730056A06Rik:190936	A730056A06Rik	0.0443377	10.0249			0.907242
A730056A06Rik:-46070	A730056A06Rik	0.0443377	6.20965			0.92865
A730056A06Rik:125444	A730056A06Rik	0.0443377	6.27137			0.964341
A730056A06Rik:224246	A730056A06Rik	0.0443377	9.83171			0.901411
A730056A06Rik:190404	A730056A06Rik	0.0443377	9.38926			0.915318
A730056A06Rik:167064	A730056A06Rik	0.0443377	9.79117			0.915031
A830010M20Rik:466485	A830010M20Rik	66.8761	59.6821	26.9385	56.3076	0.936321	-0.188109	0.849113	-0.0421971
A830092H15Rik:354078	A830092H15Rik	66.8761	66.8761			0.916408
A830092H15Rik:-305448	A830092H15Rik	66.8761	66.8761			0.964289
A830092H15Rik:450247	A830092H15Rik	66.8761	66.8761			0.936526
A930004D18Rik:-279997	A930004D18Rik	0.0443377	10.6381	0.0443377	13.6951	0.916253	0.893619	0.806511	0.832091
A930004D18Rik:156209	A930004D18Rik	0.0443377	0.0443377	0.0443377	13.6951	0.982835	0.893619	0.806511	0.832091
A930004D18Rik:491164	A930004D18Rik	0.0443377	7.41305	0.0443377	13.6951	0.967545	0.893619	0.806511	0.832091
A930004D18Rik:198518	A930004D18Rik	0.0443377	6.83599	0.0443377	13.6951	0.983108	0.893619	0.806511	0.832091
A930024E05Rik:-10961	A930024E05Rik	36.4202	42.3124			0.955103
A930024E05Rik:20693	A930024E05Rik	36.4202	38.9049			0.989686
A930024E05Rik:46347	A930024E05Rik	36.4202	33.8697			0.980903
A930024E05Rik:283762	A930024E05Rik	36.4202	48.2911			0.71272
A930024E05Rik:16552	A930024E05Rik	36.4202	26.0513			0.97266
A930024E05Rik:17286	A930024E05Rik	36.4202	38.0146			0.991341
A930024E05Rik:-17032	A930024E05Rik	36.4202	42.9571			0.939243
A930024E05Rik:357171	A930024E05Rik	36.4202	24.4615			0.884045
A930024E05Rik:246535	A930024E05Rik	36.4202	38.9049			0.965297
AA387200:28390	AA387200	28.2848	25.3931			0.98502
AA387200:85709	AA387200	28.2848	25.3674			0.971641
Aaed1:395343	Aaed1	0.0443377	10.1276	13.4584	13.5758	0.982442	0.955527	0.943265	0.997344
Aaed1:432935	Aaed1	0.0443377	12.2006	13.4584	13.5758	0.945754	0.955527	0.943265	0.997344
Aatk:-90294	Aatk	66.8761	66.8761	0.0443377	66.8761	0.946031	-0.811971	0.694877	-0.981773
Aatk:-73205	Aatk	66.8761	66.8761	0.0443377	66.8761	0.995545	-0.811971	0.694877	-0.981773
Aatk:112146	Aatk	66.8761	66.8761	0.0443377	66.8761	0.980253	-0.811971	0.694877	-0.981773
Abcc8:20573	Abcc8	50.8292	51.8504	51.6096	48.1003	0.914568	0.93593	0.629196	0.788472
Abcc8:17624	Abcc8	50.8292	48.2734	51.6096	48.1003	0.94727	0.93593	0.629196	0.788472
Abcc8:-468582	Abcc8	50.8292	56.1094	51.6096	48.1003	0.985913	0.93593	0.629196	0.788472
Abcc8:77128	Abcc8	50.8292	56.3076	51.6096	48.1003	0.868281	0.93593	0.629196	0.788472
Abcc8:17115	Abcc8	50.8292	53.4438	51.6096	48.1003	0.974667	0.93593	0.629196	0.788472
Abcc8:127379	Abcc8	50.8292	61.51	51.6096	48.1003	0.844371	0.93593	0.629196	0.788472
Abcc8:-333760	Abcc8	50.8292	55.0633	51.6096	48.1003	0.980234	0.93593	0.629196	0.788472
Abcc8:-47118	Abcc8	50.8292	66.8761	51.6096	48.1003	0.932093	0.93593	0.629196	0.788472
Abcd2:11336	Abcd2	24.0352	29.2324	14.2335	25.4388	0.901578	0.450402	0.985415	0.340565
Abcd2:-185605	Abcd2	24.0354	24.6916	14.2335	25.4388	0.952414	0.450402	0.985415	0.340565
Abcd2:20652	Abcd2	24.0152	24.0352	14.2335	25.4388	0.912649	0.450402	0.985415	0.340565
Abcd3:345760	Abcd3	0.0443377	4.46844	13.22	12.8066	0.947194	0.845565	0.837492	0.988785
Abcd3:-231167	Abcd3	0.0443377	12.572	13.22	12.8066	0.925753	0.845565	0.837492	0.988785
Abcd3:114619	Abcd3	0.0443377	10.7205	13.22	12.8066	0.9557	0.845565	0.837492	0.988785
Abcd3:91776	Abcd3	0.0443377	12.1293	13.22	12.8066	0.898872	0.845565	0.837492	0.988785
Abcd3:-428361	Abcd3	0.0443377	9.38926	13.22	12.8066	0.963749	0.845565	0.837492	0.988785
Abcd3:-229157	Abcd3	0.0443377	11.5567	13.22	12.8066	0.922021	0.845565	0.837492	0.988785
Abcd3:-339029	Abcd3	0.0443377	9.28561	13.22	12.8066	0.954772	0.845565	0.837492	0.988785
Abcd3:387447	Abcd3	0.0443377	8.21094	13.22	12.8066	0.924202	0.845565	0.837492	0.988785
Abcd3:178678	Abcd3	0.0443377	0.0443377	13.22	12.8066	0.973737	0.845565	0.837492	0.988785
Abcd3:345139	Abcd3	0.0443377	0.0443377	13.22	12.8066	0.977541	0.845565	0.837492	0.988785
Abcd3:487596	Abcd3	0.0443377	8.52658	13.22	12.8066	0.972393	0.845565	0.837492	0.988785
Abcd3:128592	Abcd3	0.0443377	10.0099	13.22	12.8066	0.95511	0.845565	0.837492	0.988785
Abcd3:24596	Abcd3	0.0443377	12.4071	13.22	12.8066	0.959712	0.845565	0.837492	0.988785
Abcd3:325599	Abcd3	0.0443377	13.3184	13.22	12.8066	0.93355	0.845565	0.837492	0.988785
Abcd3:127902	Abcd3	0.0443377	0.0443377	13.22	12.8066	0.964291	0.845565	0.837492	0.988785
Abcd3:396934	Abcd3	0.0443377	0.0443377	13.22	12.8066	0.972485	0.845565	0.837492	0.988785
Abcd4:26748	Abcd4	30.1242	24.8832	0.0443377	23.1706	0.847956	-0.117591	0.384918	0.848075
Abcd4:27250	Abcd4	30.1242	25.5796	0.0443377	23.1706	0.84211	-0.117591	0.384918	0.848075
Abcd4:68912	Abcd4	30.1242	24.2818	0.0443377	23.1706	0.779738	-0.117591	0.384918	0.848075
Abce1:-280915	Abce1	0.0443377	11.6877	0.0443377	0.0443377	0.910437	0.903166	0.896215	0.999711
Abce1:487150	Abce1	0.0443377	9.10927	0.0443377	0.0443377	0.916054	0.903166	0.896215	0.999711
Abce1:-117720	Abce1	0.0443377	11.3447	0.0443377	0.0443377	0.907142	0.903166	0.896215	0.999711
Abce1:-161177	Abce1	0.0443377	10.5111	0.0443377	0.0443377	0.899047	0.903166	0.896215	0.999711
Abcg1:13954	Abcg1	22.9731	23.5178	24.0152	24.8022	0.520642	0.894115	0.634715	0.545333
Abhd11:-8386	Abhd11	58.131	56.3076	0.0443377	66.8761	0.902123	-0.762828	0.0102409	0.251528
Abhd11:-387046	Abhd11	58.131	53.127	0.0443377	66.8761	0.732283	-0.762828	0.0102409	0.251528
Abhd17b:70736	Abhd17b	0.0443377	12.8739	16.9567	19.7511	0.89248	0.882393	0.877726	0.992932
Abhd4:-266084	Abhd4	0.0443377	6.79154	0.0443377	0.0443377	0.973462	0.940794	0.932965	0.997531
Abhd4:313763	Abhd4	0.0443377	8.17296	0.0443377	0.0443377	0.934906	0.940794	0.932965	0.997531
Abhd4:73365	Abhd4	0.0443377	10.8869	0.0443377	0.0443377	0.915808	0.940794	0.932965	0.997531
Abhd4:72684	Abhd4	0.0443377	0.0443377	0.0443377	0.0443377	0.953125	0.940794	0.932965	0.997531
Abhd4:318352	Abhd4	0.0443377	7.87723	0.0443377	0.0443377	0.969822	0.940794	0.932965	0.997531
Abl1:202795	Abl1	13.812	11.1744	15.2003	16.2263	0.855652	0.945161	0.970359	0.991108
Abl1:190243	Abl1	13.812	11.8583	15.2003	16.2263	0.970148	0.945161	0.970359	0.991108
Abl1:-260012	Abl1	13.8137	21.4188	15.2003	16.2263	0.882898	0.945161	0.970359	0.991108
Abr:-315638	Abr	66.8761	66.8761	0.0443377	66.8761	0.935142	-0.742042	0.936041	-0.922656
Abr:-130051	Abr	66.8761	54.7676	0.0443377	66.8761	0.868438	-0.742042	0.936041	-0.922656
Abr:208309	Abr	66.8761	60.0869	0.0443377	66.8761	0.939117	-0.742042	0.936041	-0.922656
Abr:42268	Abr	66.8761	66.8761	0.0443377	66.8761	0.988206	-0.742042	0.936041	-0.922656
Abr:-407705	Abr	66.8761	66.8761	0.0443377	66.8761	0.975232	-0.742042	0.936041	-0.922656
Abr:-300292	Abr	66.8761	66.8761	0.0443377	66.8761	0.982174	-0.742042	0.936041	-0.922656
Abr:170044	Abr	66.8761	66.8761	0.0443377	66.8761	0.994301	-0.742042	0.936041	-0.922656
Abr:-163321	Abr	66.8761	60.8433	0.0443377	66.8761	0.988327	-0.742042	0.936041	-0.922656
Abr:69551	Abr	66.8761	56.8459	0.0443377	66.8761	0.924187	-0.742042	0.936041	-0.922656
Abr:-235321	Abr	66.8761	66.8761	0.0443377	66.8761	0.950256	-0.742042	0.936041	-0.922656
Abr:41659	Abr	66.8761	66.8761	0.0443377	66.8761	0.970779	-0.742042	0.936041	-0.922656
AC101921.1:-395067	AC101921.1	66.8761	66.8761			0.774012
AC101921.1:-209891	AC101921.1	66.8761	66.8761			0.695863
AC154507.3:-26684	AC154507.3	0.0443377	0.0443377			0.99986
AC161376.2:344339	AC161376.2	31.3776	66.8761			-0.152058
AC161376.2:191554	AC161376.2	31.3172	0.0443377			0.135115
AC161376.2:192091	AC161376.2	31.3776	0.0443377			0.141889
AC161376.2:408291	AC161376.2	31.3776	0.0443377			0.167397
AC161376.2:299017	AC161376.2	31.3172	0.0443377			-0.885988
Acaa2:134201	Acaa2	8.89768	0.0443377	11.9867	9.43919	0.661994	0.456171	0.411984	0.987804
Acaa2:176442	Acaa2	8.89768	6.64136	11.9867	9.43919	0.643031	0.456171	0.411984	0.987804
Acaa2:130327	Acaa2	8.90638	7.04444	11.9867	9.43919	0.721577	0.456171	0.411984	0.987804
Acaa2:177049	Acaa2	8.89768	10.7149	11.9867	9.43919	0.557997	0.456171	0.411984	0.987804
Acaa2:111487	Acaa2	8.90638	0.0443377	11.9867	9.43919	0.966455	0.456171	0.411984	0.987804
Acadl:224895	Acadl	8.00734	11.9867	0.0443377	11.455	0.948551	0.898869	0.905892	0.978217
Acadl:304595	Acadl	7.98202	9.7069	0.0443377	11.455	0.95786	0.898869	0.905892	0.978217
Acadl:31256	Acadl	8.00734	9.20206	0.0443377	11.455	0.9477	0.898869	0.905892	0.978217
Acadl:170432	Acadl	7.9483	0.0443377	0.0443377	11.455	0.961256	0.898869	0.905892	0.978217
Acadl:208017	Acadl	7.9483	0.0443377	0.0443377	11.455	0.949293	0.898869	0.905892	0.978217
Acadl:42696	Acadl	7.98202	11.455	0.0443377	11.455	0.935094	0.898869	0.905892	0.978217
Acadm:-486276	Acadm	0.0443377	10.8869	10.6641	12.8739	0.95852	0.89296	0.903931	0.991782
Acadm:242090	Acadm	0.0443377	0.0443377	10.6641	12.8739	0.961944	0.89296	0.903931	0.991782
Acbd4:-305710	Acbd4	66.8761	66.8761	0.0443377	5.77688	0.966598	-0.453576	0.267309	0.720025
Acin1:-237854	Acin1	0.0443377	20.3437	0.0443377	66.8761	0.82168	0.556625	-0.314413	-0.586579
Ackr3:170663	Ackr3	51.4665	66.8761	66.8761	66.8761	0.898213	0.404313	0.881161	0.626193
Ackr3:-83071	Ackr3	51.4683	66.8761	66.8761	66.8761	0.910033	0.404313	0.881161	0.626193
Ackr3:-29463	Ackr3	51.4587	66.8761	66.8761	66.8761	0.907103	0.404313	0.881161	0.626193
Ackr3:169220	Ackr3	51.4683	0.0443377	66.8761	66.8761	-0.197406	0.404313	0.881161	0.626193
Ackr3:-90202	Ackr3	51.4665	66.8761	66.8761	66.8761	0.888742	0.404313	0.881161	0.626193
Ackr3:5242	Ackr3	51.4665	31.1524	66.8761	66.8761	0.0664464	0.404313	0.881161	0.626193
Ackr3:116803	Ackr3	51.4665	66.8761	66.8761	66.8761	0.896616	0.404313	0.881161	0.626193
Acly:9008	Acly	22.4671	28.295	0.0443377	24.3388	0.833123	0.347707	0.718109	-0.268878
Acly:9630	Acly	22.4671	24.8022	0.0443377	24.3388	0.883439	0.347707	0.718109	-0.268878
Acly:-403596	Acly	22.4671	23.8137	0.0443377	24.3388	0.891571	0.347707	0.718109	-0.268878
Acot1:269661	Acot1	9.47534	8.6917	11.455	10.8869	0.908427	0.942207	0.869193	0.978333
Acot1:270242	Acot1	9.51917	10.2644	11.455	10.8869	0.948311	0.942207	0.869193	0.978333
Acot1:177190	Acot1	9.46691	5.26148	11.455	10.8869	0.926001	0.942207	0.869193	0.978333
Acot1:-156845	Acot1	9.47534	10.1316	11.455	10.8869	0.949873	0.942207	0.869193	0.978333
Acot1:-495773	Acot1	9.51917	7.9483	11.455	10.8869	0.979914	0.942207	0.869193	0.978333
Acot1:-495079	Acot1	9.51917	4.0339	11.455	10.8869	0.917546	0.942207	0.869193	0.978333
Acot1:-238874	Acot1	9.51917	7.21528	11.455	10.8869	0.912634	0.942207	0.869193	0.978333
Acot1:170806	Acot1	9.51917	0.0443377	11.455	10.8869	0.882127	0.942207	0.869193	0.978333
Acot1:-496506	Acot1	9.47534	0.0443377	11.455	10.8869	0.941677	0.942207	0.869193	0.978333
Acot1:207587	Acot1	9.47534	9.10927	11.455	10.8869	0.974015	0.942207	0.869193	0.978333
Acot1:-26938	Acot1	9.46691	0.0443377	11.455	10.8869	0.948099	0.942207	0.869193	0.978333
Acot1:176007	Acot1	9.46691	8.6917	11.455	10.8869	0.956015	0.942207	0.869193	0.978333
Acot1:202988	Acot1	9.51917	0.0443377	11.455	10.8869	0.943706	0.942207	0.869193	0.978333
Acot1:211163	Acot1	9.46691	12.4071	11.455	10.8869	0.799073	0.942207	0.869193	0.978333
Acot1:-497031	Acot1	9.51917	9.91753	11.455	10.8869	0.943784	0.942207	0.869193	0.978333
Acot1:177692	Acot1	9.46691	9.20206	11.455	10.8869	0.938548	0.942207	0.869193	0.978333
Acot1:208179	Acot1	9.46691	10.0745	11.455	10.8869	0.955944	0.942207	0.869193	0.978333
Acot7:6225	Acot7	61.6021	66.8761	0.0443377	0.0443377	0.874977	-0.600265	0.333312	0.495106
Acot7:108192	Acot7	61.6021	66.8761	0.0443377	0.0443377	0.90492	-0.600265	0.333312	0.495106
Acot7:6733	Acot7	61.6021	66.8761	0.0443377	0.0443377	0.869294	-0.600265	0.333312	0.495106
Acsbg1:-455660	Acsbg1	10.3421	7.49282	0.0443377	0.0443377	0.991722	0.952171	0.916273	0.967634
Acsf2:272922	Acsf2	9.47534	10.7205	10.2195	8.76257	0.97405	0.979252	0.969815	0.990411
Acsf2:467118	Acsf2	9.43919	5.35848	10.2195	8.76257	0.947433	0.979252	0.969815	0.990411
Acsf2:406849	Acsf2	9.46691	3.40321	10.2195	8.76257	0.969927	0.979252	0.969815	0.990411
Acsf2:272057	Acsf2	9.40987	10.2134	10.2195	8.76257	0.962624	0.979252	0.969815	0.990411
Acsf2:-353546	Acsf2	9.44689	9.43919	10.2195	8.76257	0.992373	0.979252	0.969815	0.990411
Acsl3:-209519	Acsl3	9.20206	11.1725	17.4468	16.4006	0.814033	0.456695	0.438782	0.998277
Acss1:-97538	Acss1	9.10927	9.7069	0.0443377	11.3447	0.9626	0.919152	0.947239	0.860514
Acss1:18201	Acss1	9.10927	6.62218	0.0443377	11.3447	0.968786	0.919152	0.947239	0.860514
Acss1:-6171	Acss1	9.10927	0.0443377	0.0443377	11.3447	0.899551	0.919152	0.947239	0.860514
Acss1:11403	Acss1	9.10927	0.0443377	0.0443377	11.3447	0.951293	0.919152	0.947239	0.860514
Acss1:10599	Acss1	9.10927	0.0443377	0.0443377	11.3447	0.945803	0.919152	0.947239	0.860514
Acss1:-120713	Acss1	9.10927	0.0443377	0.0443377	11.3447	0.917191	0.919152	0.947239	0.860514
Acss1:24103	Acss1	9.10927	11.8616	0.0443377	11.3447	0.902338	0.919152	0.947239	0.860514
Acss1:30042	Acss1	9.10927	0.0443377	0.0443377	11.3447	0.95638	0.919152	0.947239	0.860514
Acss1:24896	Acss1	9.10927	9.33099	0.0443377	11.3447	0.964344	0.919152	0.947239	0.860514
Actb:310870	Actb	60.6191	52.2887	22.3072	24.9062	0.955569	-0.536276	-0.250437	0.945455
Actb:499208	Actb	60.6117	66.8761	22.3072	24.9062	0.838272	-0.536276	-0.250437	0.945455
Actb:-61804	Actb	60.6191	55.7751	22.3072	24.9062	0.950892	-0.536276	-0.250437	0.945455
Actb:214261	Actb	60.6117	58.7071	22.3072	24.9062	0.960285	-0.536276	-0.250437	0.945455
Actb:-68040	Actb	60.5959	25.0451	22.3072	24.9062	0.570282	-0.536276	-0.250437	0.945455
Actb:145270	Actb	60.5959	66.8761	22.3072	24.9062	0.903146	-0.536276	-0.250437	0.945455
Actb:31490	Actb	60.6092	48.4071	22.3072	24.9062	0.937019	-0.536276	-0.250437	0.945455
Actb:-464203	Actb	60.5959	47.5434	22.3072	24.9062	0.900181	-0.536276	-0.250437	0.945455
Actb:-461329	Actb	60.6117	48.0849	22.3072	24.9062	0.871051	-0.536276	-0.250437	0.945455
Actb:48854	Actb	60.6191	47.8487	22.3072	24.9062	0.866314	-0.536276	-0.250437	0.945455
Actb:37155	Actb	60.6092	27.7152	22.3072	24.9062	0.708104	-0.536276	-0.250437	0.945455
Actg1:408213	Actg1	62.0708	66.8761	19.2084	19.7456	0.839408	-0.797982	-0.777913	0.999032
Actg1:490243	Actg1	62.0708	57.99	19.2084	19.7456	0.865556	-0.797982	-0.777913	0.999032
Actg1:411060	Actg1	62.0708	59.3247	19.2084	19.7456	0.913647	-0.797982	-0.777913	0.999032
Actl6b:180902	Actl6b	66.8761	66.8761	46.2866	38.2233	0.995811	0.918199	0.69168	0.873025
Actl6b:30471	Actl6b	66.8761	66.8761	46.2866	38.2233	0.963416	0.918199	0.69168	0.873025
Actn1:196436	Actn1	8.96636	0.0443377	10.0495	10.0298	0.807442	0.812133	0.726794	0.942446
Actn1:-106013	Actn1	8.96636	0.0443377	10.0495	10.0298	0.917542	0.812133	0.726794	0.942446
Actn1:-85232	Actn1	8.96636	6.27137	10.0495	10.0298	0.875079	0.812133	0.726794	0.942446
Actn1:445796	Actn1	8.96636	0.0443377	10.0495	10.0298	0.824946	0.812133	0.726794	0.942446
Actn1:-307222	Actn1	8.96636	0.0443377	10.0495	10.0298	0.850179	0.812133	0.726794	0.942446
Actn1:349365	Actn1	8.96636	10.5111	10.0495	10.0298	0.812248	0.812133	0.726794	0.942446
Actn1:145256	Actn1	8.96636	8.83415	10.0495	10.0298	0.879264	0.812133	0.726794	0.942446
Actn1:145843	Actn1	8.96636	0.0443377	10.0495	10.0298	0.698126	0.812133	0.726794	0.942446
Actn1:-83906	Actn1	8.96636	9.46691	10.0495	10.0298	0.869792	0.812133	0.726794	0.942446
Actn1:147243	Actn1	8.96636	10.0298	10.0495	10.0298	0.783333	0.812133	0.726794	0.942446
Actn1:-84490	Actn1	8.96636	10.3421	10.0495	10.0298	0.870327	0.812133	0.726794	0.942446
Actn1:-119698	Actn1	8.96636	0.0443377	10.0495	10.0298	0.863265	0.812133	0.726794	0.942446
Actn1:195338	Actn1	8.96636	0.0443377	10.0495	10.0298	0.829412	0.812133	0.726794	0.942446
Actn1:197200	Actn1	8.96636	0.0443377	10.0495	10.0298	0.845589	0.812133	0.726794	0.942446
Actn1:236625	Actn1	8.96636	0.0443377	10.0495	10.0298	0.838666	0.812133	0.726794	0.942446
Actn1:189278	Actn1	8.96636	10.0746	10.0495	10.0298	0.754026	0.812133	0.726794	0.942446
Actn1:380575	Actn1	8.96636	11.8689	10.0495	10.0298	0.822945	0.812133	0.726794	0.942446
Actn1:239159	Actn1	8.96636	0.0443377	10.0495	10.0298	0.794225	0.812133	0.726794	0.942446
Actn1:290064	Actn1	8.96636	4.21636	10.0495	10.0298	0.867446	0.812133	0.726794	0.942446
Actn1:434235	Actn1	8.96636	8.90638	10.0495	10.0298	0.863401	0.812133	0.726794	0.942446
Actn1:114823	Actn1	8.96636	10.3421	10.0495	10.0298	0.893791	0.812133	0.726794	0.942446
Actn1:269330	Actn1	8.96636	0.0443377	10.0495	10.0298	0.767014	0.812133	0.726794	0.942446
Actn1:237128	Actn1	8.96636	6.20965	10.0495	10.0298	0.891055	0.812133	0.726794	0.942446
Actn1:57069	Actn1	8.96636	2.57177	10.0495	10.0298	0.848901	0.812133	0.726794	0.942446
Actn1:197852	Actn1	8.96636	8.07402	10.0495	10.0298	0.826155	0.812133	0.726794	0.942446
Actn1:-105412	Actn1	8.96636	0.0443377	10.0495	10.0298	0.882474	0.812133	0.726794	0.942446
Actn1:-259743	Actn1	8.96636	10.3421	10.0495	10.0298	0.832544	0.812133	0.726794	0.942446
Actn1:348806	Actn1	8.96636	10.7149	10.0495	10.0298	0.846921	0.812133	0.726794	0.942446
Actn1:195858	Actn1	8.96636	8.03317	10.0495	10.0298	0.877257	0.812133	0.726794	0.942446
Actn1:-267829	Actn1	8.96636	8.40705	10.0495	10.0298	0.847996	0.812133	0.726794	0.942446
Actr1a:-130734	Actr1a	38.1916	41.1462	0.0443377	0.0443377	0.912341	-0.58113	-0.593632	0.999557
Actr2:213122	Actr2	0.0443377	66.8761	0.0443377	0.0443377	0.796596	-0.831652	-0.828323	0.999806
Actr3b:-61863	Actr3b	12.0206	11.0996	0.0443377	14.2333	0.794153	0.713564	0.739784	0.868361
Actr3b:-21233	Actr3b	12.0228	12.5636	0.0443377	14.2333	0.859836	0.713564	0.739784	0.868361
Actr3b:-21989	Actr3b	12.0611	8.74455	0.0443377	14.2333	0.840968	0.713564	0.739784	0.868361
Actr3b:-20470	Actr3b	12.0301	11.6192	0.0443377	14.2333	0.858535	0.713564	0.739784	0.868361
Actr3b:-5399	Actr3b	12.0764	8.96636	0.0443377	14.2333	0.837169	0.713564	0.739784	0.868361
Actr3b:-104565	Actr3b	12.0611	10.6411	0.0443377	14.2333	0.851029	0.713564	0.739784	0.868361
Actr3b:-142778	Actr3b	12.0216	0.0443377	0.0443377	14.2333	0.779121	0.713564	0.739784	0.868361
Adam11:437567	Adam11	66.8761	66.8761	0.0443377	66.8761	0.961712	-0.229223	0.958035	-0.464952
Adam11:98647	Adam11	66.8761	66.8761	0.0443377	66.8761	0.971683	-0.229223	0.958035	-0.464952
Adam19:178170	Adam19	66.8761	59.4616	66.8761	66.8761	0.963108	0.903182	0.74333	0.954901
Adam21:330219	Adam21	45.7749	66.8761	0.0443377	0.0443377	-0.347939	-0.382856	-0.412101	0.994707
Adamts17:150856	Adamts17	66.8761	66.8761	23.6159	66.8761	0.81902	-0.87402	0.970995	-0.890797
Adamts17:164659	Adamts17	66.8761	66.8761	23.6159	66.8761	0.900336	-0.87402	0.970995	-0.890797
Adamts17:136825	Adamts17	66.8761	66.8761	23.6159	66.8761	0.806036	-0.87402	0.970995	-0.890797
Adamts17:164123	Adamts17	66.8761	66.8761	23.6159	66.8761	0.907271	-0.87402	0.970995	-0.890797
Adamts17:150107	Adamts17	66.8761	66.8761	23.6159	66.8761	0.849952	-0.87402	0.970995	-0.890797
Adamts17:102619	Adamts17	66.8761	66.8761	23.6159	66.8761	0.775236	-0.87402	0.970995	-0.890797
Adamts17:149305	Adamts17	66.8761	66.8761	23.6159	66.8761	0.864133	-0.87402	0.970995	-0.890797
Adamts18:299472	Adamts18	66.8761	66.8761	0.0443377	66.8761	0.84174	-0.38839	0.818779	0.138908
Adamts18:-228071	Adamts18	66.8761	66.8761	0.0443377	66.8761	0.856244	-0.38839	0.818779	0.138908
Adamts18:-158482	Adamts18	66.8761	66.8761	0.0443377	66.8761	0.820662	-0.38839	0.818779	0.138908
Adamts3:155015	Adamts3	66.8761	66.8761	11.752	66.8761	0.86563	-0.203695	0.732467	0.438147
Adamts3:82878	Adamts3	66.8761	66.8761	11.752	66.8761	0.849222	-0.203695	0.732467	0.438147
Adamts3:471603	Adamts3	66.8761	66.8761	11.752	66.8761	0.921283	-0.203695	0.732467	0.438147
Adamts3:155610	Adamts3	66.8761	66.8761	11.752	66.8761	0.838231	-0.203695	0.732467	0.438147
Adamts5:29659	Adamts5	52.7184	55.098	52.7184	51.8591	0.93084	0.359767	0.823324	0.195438
Adamts5:-408820	Adamts5	52.7184	50.6513	52.7184	51.8591	0.927516	0.359767	0.823324	0.195438
Adamts6:-251214	Adamts6	10.5224	8.13451	11.3447	10.2134	0.953302	0.981446	0.599188	0.619738
Adamts6:-262870	Adamts6	10.5115	8.39227	11.3447	10.2134	0.950136	0.981446	0.599188	0.619738
Adamts6:231286	Adamts6	10.5109	9.87913	11.3447	10.2134	0.848092	0.981446	0.599188	0.619738
Adamts6:-247851	Adamts6	10.5795	9.85052	11.3447	10.2134	0.916019	0.981446	0.599188	0.619738
Adamts7:7178	Adamts7	28.2622	31.5404	16.8019	26.5417	0.879989	-0.127499	0.775422	0.455427
Adamts9:-331278	Adamts9	9.87046	9.10927	9.81279	10.1316	0.994895	0.909274	0.906699	0.988862
Adamts9:-173220	Adamts9	9.91753	0.0443377	9.81279	10.1316	0.964475	0.909274	0.906699	0.988862
Adamts9:-173792	Adamts9	9.86641	0.0443377	9.81279	10.1316	0.961076	0.909274	0.906699	0.988862
Adcy1:225700	Adcy1	66.8761	66.8761	66.8761	66.8761	0.980967	0.56464	0.958365	0.667122
Adcy1:226843	Adcy1	66.8761	66.8761	66.8761	66.8761	0.988406	0.56464	0.958365	0.667122
Adcy1:270548	Adcy1	66.8761	66.8761	66.8761	66.8761	0.962187	0.56464	0.958365	0.667122
Adcy1:130040	Adcy1	66.8761	66.8761	66.8761	66.8761	0.949002	0.56464	0.958365	0.667122
Adcy1:-52427	Adcy1	66.8761	66.8761	66.8761	66.8761	0.915995	0.56464	0.958365	0.667122
Adcy1:-46315	Adcy1	66.8761	66.8761	66.8761	66.8761	0.989092	0.56464	0.958365	0.667122
Adcy1:-163988	Adcy1	66.8761	66.8761	66.8761	66.8761	0.970522	0.56464	0.958365	0.667122
Adcy1:226340	Adcy1	66.8761	66.8761	66.8761	66.8761	0.96038	0.56464	0.958365	0.667122
Adcy1:489614	Adcy1	66.8761	66.8761	66.8761	66.8761	0.981261	0.56464	0.958365	0.667122
Adcyap1r1:449800	Adcyap1r1	23.671	24.9238	22.0458	24.3388	0.953208	0.273193	0.954833	0.0216743
Adcyap1r1:450455	Adcyap1r1	23.6725	25.073	22.0458	24.3388	0.877486	0.273193	0.954833	0.0216743
Add2:-13212	Add2	66.8761	59.4223	66.8761	66.8761	0.961483	0.967543	0.975239	0.998398
Add2:-8824	Add2	66.8761	56.3076	66.8761	66.8761	0.861515	0.967543	0.975239	0.998398
Add2:25096	Add2	66.8761	55.9064	66.8761	66.8761	0.976784	0.967543	0.975239	0.998398
Add2:-19420	Add2	66.8761	52.9209	66.8761	66.8761	0.883916	0.967543	0.975239	0.998398
Add3:278096	Add3	10.1199	11.455	66.8761	0.0443377	0.970253	-0.614596	0.78274	-0.960444
Add3:187553	Add3	10.1316	13.1721	66.8761	0.0443377	0.931885	-0.614596	0.78274	-0.960444
Add3:425415	Add3	10.1276	12.572	66.8761	0.0443377	0.924253	-0.614596	0.78274	-0.960444
Add3:52184	Add3	10.1388	11.1744	66.8761	0.0443377	0.951614	-0.614596	0.78274	-0.960444
Add3:139982	Add3	10.1276	9.63347	66.8761	0.0443377	0.96217	-0.614596	0.78274	-0.960444
Add3:-9696	Add3	10.1276	10.7099	66.8761	0.0443377	0.966092	-0.614596	0.78274	-0.960444
Add3:6863	Add3	10.1316	0.0443377	66.8761	0.0443377	0.932872	-0.614596	0.78274	-0.960444
Add3:-5289	Add3	10.1199	11.9867	66.8761	0.0443377	0.965109	-0.614596	0.78274	-0.960444
Add3:317786	Add3	10.1199	0.0443377	66.8761	0.0443377	0.911499	-0.614596	0.78274	-0.960444
Add3:7411	Add3	10.1229	10.5111	66.8761	0.0443377	0.976344	-0.614596	0.78274	-0.960444
Add3:-6249	Add3	10.1229	2.57599	66.8761	0.0443377	0.878134	-0.614596	0.78274	-0.960444
Add3:164188	Add3	10.1199	11.171	66.8761	0.0443377	0.941231	-0.614596	0.78274	-0.960444
Adgrb3:107103	Adgrb3	0.0443377	66.8761			0.69096
Adgrb3:-460086	Adgrb3	0.0443377	66.8761			0.62036
Adgrg1:-6061	Adgrg1	0.0443377	24.6916			0.722326
Adgrg1:258972	Adgrg1	0.0443377	31.3516			0.903604
Adgrg1:-112000	Adgrg1	0.0443377	23.6159			0.675075
Adgrl1:-11455	Adgrl1	0.0443377	66.8761			0.767078
Adgrl2:491717	Adgrl2	0.0443377	50.6513			0.614558
Adgrv1:496185	Adgrv1	0.0443377	12.5636			0.911172
Adgrv1:-7920	Adgrv1	0.0443377	8.96636			0.990114
Adgrv1:-23473	Adgrv1	0.0443377	8.29508			0.987092
Adgrv1:-8651	Adgrv1	0.0443377	7.87723			0.973956
Adgrv1:62413	Adgrv1	0.0443377	8.74455			0.940195
Adgrv1:-153127	Adgrv1	0.0443377	12.2945			0.813496
Adgrv1:35376	Adgrv1	0.0443377	5.60049			0.99155
Adgrv1:61691	Adgrv1	0.0443377	8.96636			0.988156
Adgrv1:-425164	Adgrv1	0.0443377	13.091			0.854497
Adgrv1:36034	Adgrv1	0.0443377	9.10927			0.987535
Adk:-433214	Adk	10.5795	9.87046	0.0443377	0.0443377	0.881341	0.52301	0.665207	0.980272
Adk:349179	Adk	10.6411	10.7099	0.0443377	0.0443377	0.833769	0.52301	0.665207	0.980272
Adk:358414	Adk	10.5795	11.6877	0.0443377	0.0443377	0.852613	0.52301	0.665207	0.980272
Adk:350709	Adk	10.6292	9.33099	0.0443377	0.0443377	0.880984	0.52301	0.665207	0.980272
Adk:231737	Adk	10.6796	10.6381	0.0443377	0.0443377	0.85135	0.52301	0.665207	0.980272
Adk:-90947	Adk	10.5795	9.55294	0.0443377	0.0443377	0.85695	0.52301	0.665207	0.980272
Adk:-247061	Adk	10.6633	8.84166	0.0443377	0.0443377	0.816646	0.52301	0.665207	0.980272
Adk:351211	Adk	10.6633	0.0443377	0.0443377	0.0443377	0.847212	0.52301	0.665207	0.980272
Adk:-121516	Adk	10.6427	0.0443377	0.0443377	0.0443377	0.899694	0.52301	0.665207	0.980272
Adk:-433847	Adk	10.6381	0.0443377	0.0443377	0.0443377	0.866283	0.52301	0.665207	0.980272
Adk:-96387	Adk	10.5795	8.47195	0.0443377	0.0443377	0.862607	0.52301	0.665207	0.980272
Adk:-83300	Adk	10.6292	11.9867	0.0443377	0.0443377	0.890566	0.52301	0.665207	0.980272
Adk:374991	Adk	10.6633	9.87046	0.0443377	0.0443377	0.902007	0.52301	0.665207	0.980272
Adk:-93071	Adk	10.6633	0.0443377	0.0443377	0.0443377	0.860628	0.52301	0.665207	0.980272
Adk:331569	Adk	10.6411	9.59393	0.0443377	0.0443377	0.751571	0.52301	0.665207	0.980272
Adk:436420	Adk	10.6633	11.9867	0.0443377	0.0443377	0.855052	0.52301	0.665207	0.980272
Adk:357813	Adk	10.6427	10.7205	0.0443377	0.0443377	0.843752	0.52301	0.665207	0.980272
Adk:91075	Adk	10.6796	0.0443377	0.0443377	0.0443377	0.727114	0.52301	0.665207	0.980272
Adk:-91652	Adk	10.6641	0.0443377	0.0443377	0.0443377	0.791152	0.52301	0.665207	0.980272
Adk:332258	Adk	10.6796	9.63347	0.0443377	0.0443377	0.842997	0.52301	0.665207	0.980272
Adk:359111	Adk	10.6427	10.1199	0.0443377	0.0443377	0.885137	0.52301	0.665207	0.980272
Adk:229120	Adk	10.6381	14.2377	0.0443377	0.0443377	0.705572	0.52301	0.665207	0.980272
Adk:-54854	Adk	10.6641	7.22327	0.0443377	0.0443377	0.883709	0.52301	0.665207	0.980272
Adk:493974	Adk	10.5795	0.0443377	0.0443377	0.0443377	0.84913	0.52301	0.665207	0.980272
Adk:-68482	Adk	10.6292	8.77607	0.0443377	0.0443377	0.872663	0.52301	0.665207	0.980272
Adora1:-404163	Adora1	66.8761	66.8761	66.8761	66.8761	0.972536	0.988869	0.881025	0.917574
Adra2c:-130862	Adra2c	47.5974	44.7723	66.8761	60.1305	0.896534	0.830783	0.908449	0.967966
Adra2c:-140856	Adra2c	47.611	56.7322	66.8761	60.1305	0.884089	0.830783	0.908449	0.967966
Adra2c:-140120	Adra2c	47.6009	44.0125	66.8761	60.1305	0.922284	0.830783	0.908449	0.967966
Adra2c:-107949	Adra2c	47.6009	55.7094	66.8761	60.1305	0.929681	0.830783	0.908449	0.967966
Adra2c:-149159	Adra2c	47.611	55.5657	66.8761	60.1305	0.956882	0.830783	0.908449	0.967966
Adrb1:-26039	Adrb1	66.8761	66.8761	66.8761	66.8761	0.901001	0.898918	0.896678	0.999196
Adrb1:-343369	Adrb1	66.8761	66.8761	66.8761	66.8761	0.989328	0.898918	0.896678	0.999196
Adrb1:-11728	Adrb1	66.8761	66.8761	66.8761	66.8761	0.911672	0.898918	0.896678	0.999196
Adrb1:-24759	Adrb1	66.8761	66.8761	66.8761	66.8761	0.891948	0.898918	0.896678	0.999196
Adrb1:-188787	Adrb1	66.8761	66.8761	66.8761	66.8761	0.976035	0.898918	0.896678	0.999196
Adrb1:227366	Adrb1	66.8761	66.8761	66.8761	66.8761	0.985906	0.898918	0.896678	0.999196
Adsl:473052	Adsl	0.0443377	0.0443377	10.0099	0.0443377	0.907372	0.623608	0.817029	0.933781
Adsl:-464980	Adsl	0.0443377	8.90638	10.0099	0.0443377	0.79472	0.623608	0.817029	0.933781
Adsl:138741	Adsl	0.0443377	8.38977	10.0099	0.0443377	0.87075	0.623608	0.817029	0.933781
Adsl:-86249	Adsl	0.0443377	10.0298	10.0099	0.0443377	0.829047	0.623608	0.817029	0.933781
Aebp2:-286971	Aebp2	9.80961	11.9867	0.0443377	8.21737	0.969942	0.934378	0.814126	0.858443
Aebp2:-286348	Aebp2	9.80153	13.0296	0.0443377	8.21737	0.945203	0.934378	0.814126	0.858443
Aebp2:66613	Aebp2	9.81279	9.55294	0.0443377	8.21737	0.948403	0.934378	0.814126	0.858443
Aebp2:-19859	Aebp2	9.80153	9.62233	0.0443377	8.21737	0.959715	0.934378	0.814126	0.858443
Afap1:22521	Afap1	26.0513	24.9777	20.065	26.7775	0.896317	0.580948	0.938874	0.292292
Afap1:33409	Afap1	26.0513	24.0959	20.065	26.7775	0.900904	0.580948	0.938874	0.292292
Afap1:14925	Afap1	26.0513	24.4615	20.065	26.7775	0.829757	0.580948	0.938874	0.292292
Afap1:31989	Afap1	26.0513	25.3931	20.065	26.7775	0.821465	0.580948	0.938874	0.292292
Aff3:208725	Aff3	46.9263	53.8358	66.8761	49.2253	0.961475	0.889167	0.977112	0.849424
Aff3:188601	Aff3	46.9263	25.916	66.8761	49.2253	0.902771	0.889167	0.977112	0.849424
Aff3:61830	Aff3	47.0854	41.6069	66.8761	49.2253	0.862195	0.889167	0.977112	0.849424
Aff3:268200	Aff3	46.9263	43.8165	66.8761	49.2253	0.853829	0.889167	0.977112	0.849424
Aff3:268815	Aff3	46.9263	36.2112	66.8761	49.2253	0.930174	0.889167	0.977112	0.849424
Aff3:-5692	Aff3	47.053	43.465	66.8761	49.2253	0.934953	0.889167	0.977112	0.849424
Aff3:59249	Aff3	46.9263	42.1572	66.8761	49.2253	0.99222	0.889167	0.977112	0.849424
Aff3:-101513	Aff3	46.9263	45.5313	66.8761	49.2253	0.853097	0.889167	0.977112	0.849424
Aff3:-6257	Aff3	46.9263	43.2574	66.8761	49.2253	0.84339	0.889167	0.977112	0.849424
Aff3:20463	Aff3	46.9263	44.7723	66.8761	49.2253	0.824831	0.889167	0.977112	0.849424
Aff3:209311	Aff3	46.9263	50.1888	66.8761	49.2253	0.972147	0.889167	0.977112	0.849424
Agap1:-419447	Agap1	66.8761	66.8761	10.0298	27.7152	0.922767	-0.742787	-0.660912	0.132113
Agap1:-404056	Agap1	66.8761	66.8761	10.0298	27.7152	0.824986	-0.742787	-0.660912	0.132113
Agap1:-404814	Agap1	66.8761	66.8761	10.0298	27.7152	0.846869	-0.742787	-0.660912	0.132113
Agap1:-63963	Agap1	66.8761	66.8761	10.0298	27.7152	0.86758	-0.742787	-0.660912	0.132113
Agap1:-447146	Agap1	66.8761	66.8761	10.0298	27.7152	0.799786	-0.742787	-0.660912	0.132113
Agap1:136377	Agap1	66.8761	58.5961	10.0298	27.7152	0.830224	-0.742787	-0.660912	0.132113
Agap1:-51812	Agap1	66.8761	59.305	10.0298	27.7152	0.839656	-0.742787	-0.660912	0.132113
Agap1:-180667	Agap1	66.8761	66.8761	10.0298	27.7152	0.832312	-0.742787	-0.660912	0.132113
Agap1:-196648	Agap1	66.8761	66.8761	10.0298	27.7152	0.917651	-0.742787	-0.660912	0.132113
Agap1:214035	Agap1	66.8761	58.7853	10.0298	27.7152	0.769568	-0.742787	-0.660912	0.132113
Ago1:492655	Ago1	28.5215	25.0451	34.1401	26.0513	0.884483	0.732413	0.904056	0.55662
Ago1:-179325	Ago1	28.5215	24.6677	34.1401	26.0513	0.920202	0.732413	0.904056	0.55662
Ago1:-277378	Ago1	28.5215	27.7152	34.1401	26.0513	0.943073	0.732413	0.904056	0.55662
Ago1:-312513	Ago1	28.5215	27.9292	34.1401	26.0513	0.949187	0.732413	0.904056	0.55662
Ago1:-179987	Ago1	28.5215	24.1052	34.1401	26.0513	0.896789	0.732413	0.904056	0.55662
Ago1:-311987	Ago1	28.5215	28.857	34.1401	26.0513	0.951074	0.732413	0.904056	0.55662
Ago1:-170953	Ago1	28.5215	26.9385	34.1401	26.0513	0.869025	0.732413	0.904056	0.55662
Ago2:411730	Ago2	10.3421	13.3389	0.0443377	12.389	0.621629	0.722819	0.776219	0.93446
Ago2:-119772	Ago2	10.3421	12.2945	0.0443377	12.389	0.902612	0.722819	0.776219	0.93446
Agtpbp1:-15392	Agtpbp1	66.8761	66.8761	0.0443377	66.8761	0.93322	-0.831784	0.950459	-0.885066
Agtpbp1:344948	Agtpbp1	66.8761	66.8761	0.0443377	66.8761	0.863845	-0.831784	0.950459	-0.885066
Agtrap:-6211	Agtrap	0.0443377	0.0443377	66.8761	0.0443377	0.982452	0.629396	0.756542	0.948004
Agtrap:-373011	Agtrap	0.0443377	8.22136	66.8761	0.0443377	0.950915	0.629396	0.756542	0.948004
Agtrap:-296303	Agtrap	0.0443377	3.64056	66.8761	0.0443377	0.980058	0.629396	0.756542	0.948004
Agtrap:-296953	Agtrap	0.0443377	0.0443377	66.8761	0.0443377	0.986969	0.629396	0.756542	0.948004
Ahdc1:145530	Ahdc1	39.6577	44.5098	66.8761	34.7472	0.869121	0.774015	0.867335	0.69104
Ahdc1:428976	Ahdc1	39.6972	32.8797	66.8761	34.7472	0.832802	0.774015	0.867335	0.69104
Ahdc1:270715	Ahdc1	39.6972	43.3859	66.8761	34.7472	0.864281	0.774015	0.867335	0.69104
Ahdc1:497697	Ahdc1	39.6972	54.3623	66.8761	34.7472	0.829511	0.774015	0.867335	0.69104
Ahdc1:428474	Ahdc1	39.6972	41.085	66.8761	34.7472	0.875765	0.774015	0.867335	0.69104
Ahdc1:288440	Ahdc1	39.6728	48.7306	66.8761	34.7472	0.829854	0.774015	0.867335	0.69104
Ahdc1:286413	Ahdc1	39.6972	49.5657	66.8761	34.7472	0.899841	0.774015	0.867335	0.69104
Ahdc1:421200	Ahdc1	39.6972	42.3883	66.8761	34.7472	0.948434	0.774015	0.867335	0.69104
Ahdc1:-7994	Ahdc1	39.6577	42.0652	66.8761	34.7472	0.839392	0.774015	0.867335	0.69104
Ahdc1:173929	Ahdc1	39.6728	42.8222	66.8761	34.7472	0.922948	0.774015	0.867335	0.69104
AI480526:151744	AI480526	34.7472	25.7162			0.924611
AI480526:131620	AI480526	34.7278	38.9049			0.982108
AI480526:105966	AI480526	34.7278	33.8697			0.992684
AI480526:135027	AI480526	34.7757	38.0601			0.972765
AI480526:135761	AI480526	34.7757	26.0513			0.957363
AI480526:152358	AI480526	34.7472	26.4814			0.959117
AI480526:169345	AI480526	34.8466	42.9745			0.908744
AI480526:-94222	AI480526	34.7472	38.9049			0.969903
AI504432:-57923	AI504432	32.1519	30.646			0.869896
AI504432:-41417	AI504432	32.1126	28.7452			0.873726
AI504432:-40897	AI504432	32.1126	28.5215			0.845716
AI593442:-280455	AI593442	66.8761	66.8761	66.8761	66.8761	0.965045	0.774831	0.626254	0.954468
AI593442:300228	AI593442	66.8761	66.8761	66.8761	66.8761	0.983394	0.774831	0.626254	0.954468
AI593442:-122494	AI593442	66.8761	66.8761	66.8761	66.8761	0.945264	0.774831	0.626254	0.954468
Aif1l:490050	Aif1l	9.63347	0.0443377	11.8572	10.1276	0.918152	0.932315	0.894704	0.97089
Aif1l:-310728	Aif1l	9.7069	0.0443377	11.8572	10.1276	0.981218	0.932315	0.894704	0.97089
Aif1l:12431	Aif1l	9.6616	11.1744	11.8572	10.1276	0.968123	0.932315	0.894704	0.97089
Aif1l:11799	Aif1l	9.63347	11.9867	11.8572	10.1276	0.959445	0.932315	0.894704	0.97089
Aif1l:486828	Aif1l	9.69983	9.38788	11.8572	10.1276	0.96423	0.932315	0.894704	0.97089
Aif1l:-190389	Aif1l	9.63347	15.6118	11.8572	10.1276	0.779845	0.932315	0.894704	0.97089
Aif1l:485813	Aif1l	9.67455	9.7069	11.8572	10.1276	0.98014	0.932315	0.894704	0.97089
Aif1l:-309292	Aif1l	9.6616	11.455	11.8572	10.1276	0.985342	0.932315	0.894704	0.97089
Aif1l:-313325	Aif1l	9.63347	11.1008	11.8572	10.1276	0.979707	0.932315	0.894704	0.97089
Aif1l:489101	Aif1l	9.7069	8.60567	11.8572	10.1276	0.975235	0.932315	0.894704	0.97089
Aif1l:487480	Aif1l	9.69983	5.72776	11.8572	10.1276	0.976096	0.932315	0.894704	0.97089
Aif1l:473883	Aif1l	9.63347	0.0443377	11.8572	10.1276	0.909563	0.932315	0.894704	0.97089
Aif1l:-314072	Aif1l	9.68929	0.0443377	11.8572	10.1276	0.942679	0.932315	0.894704	0.97089
Aig1:-251890	Aig1	66.8761	66.8761	0.0443377	21.7072	0.870985	-0.855465	-0.491211	0.251645
Aig1:-341830	Aig1	66.8761	66.8761	0.0443377	21.7072	0.804231	-0.855465	-0.491211	0.251645
Aig1:-325093	Aig1	66.8761	66.8761	0.0443377	21.7072	0.867457	-0.855465	-0.491211	0.251645
Aig1:-310253	Aig1	66.8761	66.8761	0.0443377	21.7072	0.960072	-0.855465	-0.491211	0.251645
Aig1:-98983	Aig1	66.8761	66.8761	0.0443377	21.7072	0.961545	-0.855465	-0.491211	0.251645
Aig1:-484234	Aig1	66.8761	66.8761	0.0443377	21.7072	0.813889	-0.855465	-0.491211	0.251645
Aig1:-37543	Aig1	66.8761	66.8761	0.0443377	21.7072	0.962971	-0.855465	-0.491211	0.251645
Aig1:-347601	Aig1	66.8761	63.8993	0.0443377	21.7072	0.953997	-0.855465	-0.491211	0.251645
Aig1:-311223	Aig1	66.8761	66.8761	0.0443377	21.7072	0.947211	-0.855465	-0.491211	0.251645
Aig1:275041	Aig1	66.8761	66.8761	0.0443377	21.7072	0.929965	-0.855465	-0.491211	0.251645
Aig1:-348155	Aig1	66.8761	66.8761	0.0443377	21.7072	0.936317	-0.855465	-0.491211	0.251645
Aig1:-438139	Aig1	66.8761	66.8761	0.0443377	21.7072	0.73914	-0.855465	-0.491211	0.251645
Ajuba:-417368	Ajuba	9.34772	0.0443377	5.60049	7.38667	0.96526	0.957184	0.930003	0.993152
Ajuba:147741	Ajuba	9.34735	0.0443377	5.60049	7.38667	0.962729	0.957184	0.930003	0.993152
Ajuba:-418028	Ajuba	9.33939	8.21887	5.60049	7.38667	0.950304	0.957184	0.930003	0.993152
Ajuba:243648	Ajuba	9.34772	0.0443377	5.60049	7.38667	0.95767	0.957184	0.930003	0.993152
Ajuba:-426445	Ajuba	9.33058	9.10927	5.60049	7.38667	0.985202	0.957184	0.930003	0.993152
Ajuba:245746	Ajuba	9.33058	0.0443377	5.60049	7.38667	0.973165	0.957184	0.930003	0.993152
Ajuba:24089	Ajuba	9.34735	11.8616	5.60049	7.38667	0.966197	0.957184	0.930003	0.993152
Ajuba:245065	Ajuba	9.34735	10.8869	5.60049	7.38667	0.982117	0.957184	0.930003	0.993152
Ak1:-276991	Ak1	66.8761	66.8761	0.0443377	66.8761	0.985328	-0.968138	0.279753	-0.128402
Ak1:217026	Ak1	66.8761	66.8761	0.0443377	66.8761	0.991699	-0.968138	0.279753	-0.128402
Ak1:-46507	Ak1	66.8761	66.8761	0.0443377	66.8761	0.981811	-0.968138	0.279753	-0.128402
Ak1:-177466	Ak1	66.8761	66.8761	0.0443377	66.8761	0.924848	-0.968138	0.279753	-0.128402
Ak1:279008	Ak1	66.8761	66.8761	0.0443377	66.8761	0.889068	-0.968138	0.279753	-0.128402
Ak2:-255915	Ak2	6.20965	11.1011	0.0443377	14.3047	0.913112	0.820441	0.841653	0.825916
Ak2:-197412	Ak2	6.15972	0.0443377	0.0443377	14.3047	0.822559	0.820441	0.841653	0.825916
Ak3:-217792	Ak3	8.60567	9.87913	11.5017	9.2943	0.873637	0.847451	0.922016	0.980392
Ak3:96523	Ak3	8.60567	11.3447	11.5017	9.2943	0.962741	0.847451	0.922016	0.980392
Ak3:390073	Ak3	8.60567	11.7925	11.5017	9.2943	0.957121	0.847451	0.922016	0.980392
Ak3:411634	Ak3	8.60567	12.1237	11.5017	9.2943	0.93786	0.847451	0.922016	0.980392
Ak3:486794	Ak3	8.60567	0.0443377	11.5017	9.2943	0.966926	0.847451	0.922016	0.980392
Ak3:-460410	Ak3	8.60567	0.0443377	11.5017	9.2943	0.953791	0.847451	0.922016	0.980392
Ak3:52774	Ak3	8.60567	2.02743	11.5017	9.2943	0.871396	0.847451	0.922016	0.980392
Ak3:367756	Ak3	8.60567	12.7028	11.5017	9.2943	0.785327	0.847451	0.922016	0.980392
Ak3:-255465	Ak3	8.60567	12.4936	11.5017	9.2943	0.947581	0.847451	0.922016	0.980392
Ak3:170616	Ak3	8.60567	11.8689	11.5017	9.2943	0.952831	0.847451	0.922016	0.980392
Ak3:-206966	Ak3	8.60567	10.3421	11.5017	9.2943	0.974079	0.847451	0.922016	0.980392
Ak3:11934	Ak3	8.60567	6.72465	11.5017	9.2943	0.974921	0.847451	0.922016	0.980392
Ak3:398254	Ak3	8.60567	0.0443377	11.5017	9.2943	0.974428	0.847451	0.922016	0.980392
Ak3:467766	Ak3	8.60567	11.8616	11.5017	9.2943	0.933778	0.847451	0.922016	0.980392
Ak3:411045	Ak3	8.60567	12.1293	11.5017	9.2943	0.849763	0.847451	0.922016	0.980392
Ak4:-444473	Ak4	0.0443377	8.56186	10.8869	56.2013	0.895079	0.886596	-0.268476	-0.543056
Akap13:397081	Akap13	10.8869	8.74455	0.0443377	0.0443377	0.9074	0.766583	0.514296	0.155314
Akna:15222	Akna	23.4252	23.9667	25.5796	26.4814	0.939659	0.7422	0.843638	0.791138
Akna:-6782	Akna	23.4252	23.4252	25.5796	26.4814	0.821937	0.7422	0.843638	0.791138
Akna:13483	Akna	23.4252	23.6159	25.5796	26.4814	0.923584	0.7422	0.843638	0.791138
Akna:14113	Akna	23.4252	24.6916	25.5796	26.4814	0.934841	0.7422	0.843638	0.791138
Akr1b3:386770	Akr1b3	9.68929	10.7205	15.1973	14.237	0.769947	0.637382	0.708275	0.96766
Akr1b3:163635	Akr1b3	9.68929	11.1744	15.1973	14.237	0.944582	0.637382	0.708275	0.96766
Akr1b3:445470	Akr1b3	9.7069	7.25409	15.1973	14.237	0.931332	0.637382	0.708275	0.96766
Akr1b3:-280981	Akr1b3	9.68929	10.6381	15.1973	14.237	0.906567	0.637382	0.708275	0.96766
Akr1b3:-20481	Akr1b3	9.69983	8.60567	15.1973	14.237	0.943649	0.637382	0.708275	0.96766
Akr1b3:279579	Akr1b3	9.67455	4.46844	15.1973	14.237	0.92309	0.637382	0.708275	0.96766
Akr1b3:274963	Akr1b3	9.67455	10.2134	15.1973	14.237	0.904577	0.637382	0.708275	0.96766
Akr1b3:-391315	Akr1b3	9.7069	11.8583	15.1973	14.237	0.874969	0.637382	0.708275	0.96766
Akr1b3:-161339	Akr1b3	9.7481	12.5134	15.1973	14.237	0.90758	0.637382	0.708275	0.96766
Akr1b3:232880	Akr1b3	9.7069	8.96636	15.1973	14.237	0.895481	0.637382	0.708275	0.96766
Akr7a5:357138	Akr7a5	0.0443377	19.1409	0.0443377	0.0443377	0.932161	0.884313	0.935378	0.989437
Akr7a5:496958	Akr7a5	0.0443377	13.091	0.0443377	0.0443377	0.919959	0.884313	0.935378	0.989437
Akr7a5:-194410	Akr7a5	0.0443377	0.0443377	0.0443377	0.0443377	0.939379	0.884313	0.935378	0.989437
Akr7a5:-165894	Akr7a5	0.0443377	18.7772	0.0443377	0.0443377	0.824667	0.884313	0.935378	0.989437
Akr7a5:-286160	Akr7a5	0.0443377	9.33099	0.0443377	0.0443377	0.960049	0.884313	0.935378	0.989437
Akr7a5:-255174	Akr7a5	0.0443377	17.4468	0.0443377	0.0443377	0.873684	0.884313	0.935378	0.989437
Akt3:262871	Akt3	39.0649	54.0477	15.2003	53.3464	0.847385	-0.743408	0.86293	-0.466272
Akt3:-195849	Akt3	39.0761	56.0673	15.2003	53.3464	0.935238	-0.743408	0.86293	-0.466272
Akt3:317943	Akt3	39.0761	58.7548	15.2003	53.3464	0.825888	-0.743408	0.86293	-0.466272
Akt3:-199234	Akt3	39.0668	51.8156	15.2003	53.3464	0.929424	-0.743408	0.86293	-0.466272
Akt3:317177	Akt3	39.0825	53.3859	15.2003	53.3464	0.876836	-0.743408	0.86293	-0.466272
Akt3:253851	Akt3	39.0761	42.9867	15.2003	53.3464	0.840116	-0.743408	0.86293	-0.466272
Akt3:209295	Akt3	39.0761	57.1182	15.2003	53.3464	0.829568	-0.743408	0.86293	-0.466272
Akt3:-324774	Akt3	39.0754	66.8761	15.2003	53.3464	0.782635	-0.743408	0.86293	-0.466272
Akt3:315199	Akt3	39.0761	54.7394	15.2003	53.3464	0.937323	-0.743408	0.86293	-0.466272
Aldh1b1:-159355	Aldh1b1	66.8761	66.8761	23.1706	25.4388	0.966659	-0.209515	0.0350895	0.802404
Aldh1b1:290960	Aldh1b1	66.8761	66.8761	23.1706	25.4388	0.851838	-0.209515	0.0350895	0.802404
Aldh1b1:290363	Aldh1b1	66.8761	66.8761	23.1706	25.4388	0.893904	-0.209515	0.0350895	0.802404
Aldh7a1:129719	Aldh7a1	0.0443377	0.0443377	15.3421	0.0443377	0.970102	0.777185	0.894454	0.97416
Aldh7a1:-435318	Aldh7a1	0.0443377	11.455	15.3421	0.0443377	0.918812	0.777185	0.894454	0.97416
Aldh7a1:-212642	Aldh7a1	0.0443377	12.3454	15.3421	0.0443377	0.910086	0.777185	0.894454	0.97416
Aldh7a1:130221	Aldh7a1	0.0443377	13.0296	15.3421	0.0443377	0.897939	0.777185	0.894454	0.97416
Aldoc:-428548	Aldoc	0.0443377	10.3163	9.20206	8.86512	0.872253	0.987992	0.9684	0.990778
Aldoc:-428032	Aldoc	0.0443377	11.8572	9.20206	8.86512	0.941011	0.987992	0.9684	0.990778
Aldoc:-129748	Aldoc	0.0443377	0.0443377	9.20206	8.86512	0.97492	0.987992	0.9684	0.990778
Aldoc:-447649	Aldoc	0.0443377	12.4941	9.20206	8.86512	0.949253	0.987992	0.9684	0.990778
Aldoc:-446745	Aldoc	0.0443377	0.0443377	9.20206	8.86512	0.969146	0.987992	0.9684	0.990778
Aldoc:-170617	Aldoc	0.0443377	12.7028	9.20206	8.86512	0.874875	0.987992	0.9684	0.990778
Aldoc:-358427	Aldoc	0.0443377	10.0099	9.20206	8.86512	0.986609	0.987992	0.9684	0.990778
Aldoc:-5070	Aldoc	0.0443377	0.0443377	9.20206	8.86512	0.941697	0.987992	0.9684	0.990778
Aldoc:-357633	Aldoc	0.0443377	9.33099	9.20206	8.86512	0.914798	0.987992	0.9684	0.990778
Aldoc:-75104	Aldoc	0.0443377	0.0443377	9.20206	8.86512	0.959289	0.987992	0.9684	0.990778
Aldoc:-375004	Aldoc	0.0443377	12.8235	9.20206	8.86512	0.913795	0.987992	0.9684	0.990778
Aldoc:-432093	Aldoc	0.0443377	10.7205	9.20206	8.86512	0.973285	0.987992	0.9684	0.990778
Alg2:183170	Alg2	48.6419	44.8296	37.1996	39.6972	0.799027	0.765554	0.684327	0.986488
Alg2:-218937	Alg2	48.7134	55.2423	37.1996	39.6972	0.917712	0.765554	0.684327	0.986488
Alg2:-44148	Alg2	48.664	45.2966	37.1996	39.6972	0.841399	0.765554	0.684327	0.986488
Alg2:-44711	Alg2	48.6194	49.4947	37.1996	39.6972	0.941051	0.765554	0.684327	0.986488
Alg6:166938	Alg6	0.0443377	8.85568	9.33058	7.49282	0.899588	0.95438	0.954146	0.996485
Alg8:20619	Alg8	0.0443377	10.7099	11.7925	11.455	0.955861	0.972386	0.905479	0.902001
Alg8:-468271	Alg8	0.0443377	11.6877	11.7925	11.455	0.968322	0.972386	0.905479	0.902001
Alg8:20059	Alg8	0.0443377	11.3683	11.7925	11.455	0.951104	0.972386	0.905479	0.902001
Alkbh5:-328234	Alkbh5	0.0443377	22.0458	28.7452	0.0443377	0.951884	0.373227	0.999522	0.39244
Alms1:-360735	Alms1	7.49282	21.0373	15.1967	16.9567	0.919797	0.933077	0.912483	0.958807
Alms1:250046	Alms1	7.49282	0.0443377	15.1967	16.9567	0.962252	0.933077	0.912483	0.958807
Alms1:-266986	Alms1	7.49282	0.0443377	15.1967	16.9567	0.914501	0.933077	0.912483	0.958807
Alms1:-284461	Alms1	7.58632	3.04096	15.1967	16.9567	0.957978	0.933077	0.912483	0.958807
Alms1:-401299	Alms1	7.49282	8.60567	15.1967	16.9567	0.968034	0.933077	0.912483	0.958807
Alpl:-134779	Alpl	6	9.10927	8.31916	0.0443377	0.928857	0.889533	0.691533	0.904473
Alpl:-73662	Alpl	5.976	8.3502	8.31916	0.0443377	0.948265	0.889533	0.691533	0.904473
Alpl:-100428	Alpl	5.95421	8.13451	8.31916	0.0443377	0.947454	0.889533	0.691533	0.904473
Alpl:-101048	Alpl	5.99352	10.0746	8.31916	0.0443377	0.903296	0.889533	0.691533	0.904473
Alpl:114791	Alpl	6	10.7205	8.31916	0.0443377	0.885136	0.889533	0.691533	0.904473
Alyref:-235675	Alyref	6.74076	10.7149	10.1813	0.0443377	0.908416	0.974636	0.984971	0.959657
Alyref:343103	Alyref	6.80448	0.0443377	10.1813	0.0443377	0.898541	0.974636	0.984971	0.959657
Alyref:-156429	Alyref	6.74076	8.3502	10.1813	0.0443377	0.92745	0.974636	0.984971	0.959657
Alyref:-34608	Alyref	6.74076	10.6641	10.1813	0.0443377	0.873135	0.974636	0.984971	0.959657
Alyref:191313	Alyref	6.80546	9.38926	10.1813	0.0443377	0.956614	0.974636	0.984971	0.959657
Alyref:106547	Alyref	6.80546	0.0443377	10.1813	0.0443377	0.841754	0.974636	0.984971	0.959657
Alyref:190804	Alyref	6.74076	10.7149	10.1813	0.0443377	0.943292	0.974636	0.984971	0.959657
Alyref:430241	Alyref	6.80448	0.0443377	10.1813	0.0443377	0.875268	0.974636	0.984971	0.959657
Alyref:328528	Alyref	6.80448	18.4232	10.1813	0.0443377	0.829313	0.974636	0.984971	0.959657
Alyref:-155925	Alyref	6.80448	0.0443377	10.1813	0.0443377	0.933341	0.974636	0.984971	0.959657
Amd1:-219590	Amd1	0.0443377	11.455	0.0443377	0.159445	0.898124	0.767714	0.684383	0.990679
Amer2:78685	Amer2	36.6919	59.1747	42.6346	42.2483	0.771244	0.471594	0.172386	0.941579
Amer3:271013	Amer3	66.8761	66.8761	66.8761	23.16	0.999672	0.89779	-0.712096	-0.712285
Amer3:-294487	Amer3	66.8761	66.8761	66.8761	23.16	0.83717	0.89779	-0.712096	-0.712285
Amn1:-254386	Amn1	36.2012	41.4683	19.1482	22.7795	0.786554	0.0402319	0.383446	0.903911
Amotl2:-67557	Amotl2	9.7481	11.0325	0.0443377	9.79117	0.82759	0.763251	0.931064	0.89451
Amotl2:-474353	Amotl2	9.7481	0.0443377	0.0443377	9.79117	0.909297	0.763251	0.931064	0.89451
Amotl2:349217	Amotl2	9.78329	5.09282	0.0443377	9.79117	0.903059	0.763251	0.931064	0.89451
Amotl2:6367	Amotl2	9.75914	9.40987	0.0443377	9.79117	0.940797	0.763251	0.931064	0.89451
Amotl2:-468347	Amotl2	9.75914	10.3421	0.0443377	9.79117	0.908317	0.763251	0.931064	0.89451
Amph:-55297	Amph	66.8761	66.8761	66.8761	0.0443377	0.901272	0.732656	0.570283	-0.0578829
Anapc11:235620	Anapc11	0.0443377	10.7149	0.0443377	0.0443377	0.777168	0.891891	0.902244	0.968606
Anapc11:-190859	Anapc11	0.0443377	10.7149	0.0443377	0.0443377	0.801512	0.891891	0.902244	0.968606
Anapc13:-432012	Anapc13	0.0443377	8.07402	0.0443377	0.0443377	0.846771	0.942251	0.942286	0.998975
Anapc13:-382845	Anapc13	0.0443377	0.0443377	0.0443377	0.0443377	0.880396	0.942251	0.942286	0.998975
Anapc13:97875	Anapc13	0.0443377	9.38788	0.0443377	0.0443377	0.87578	0.942251	0.942286	0.998975
Anapc13:-433130	Anapc13	0.0443377	8.74455	0.0443377	0.0443377	0.869045	0.942251	0.942286	0.998975
Anapc15:-199226	Anapc15	0.0443377	9.33939	0.0443377	0.0443377	0.88276	0.918402	0.950822	0.896538
Anapc15:-372948	Anapc15	0.0443377	10.5147	0.0443377	0.0443377	0.918484	0.918402	0.950822	0.896538
Angptl2:100823	Angptl2	0.0443377	0.0443377	17.626	18.4764	0.99392	0.781623	0.807538	0.998092
Angptl2:129698	Angptl2	0.0443377	10.5648	17.626	18.4764	0.960003	0.781623	0.807538	0.998092
Angptl2:130780	Angptl2	0.0443377	9.44689	17.626	18.4764	0.968479	0.781623	0.807538	0.998092
Angptl2:130269	Angptl2	0.0443377	11.0325	17.626	18.4764	0.9429	0.781623	0.807538	0.998092
Angptl2:-44982	Angptl2	0.0443377	11.5672	17.626	18.4764	0.894309	0.781623	0.807538	0.998092
Angptl6:-285788	Angptl6	66.8761	60.6191	66.8761	0.0443377	0.903036	0.773821	0.142243	-0.499064
Ank1:-393036	Ank1	66.8761	66.8761	66.8761	66.8761	0.930721	0.910992	0.747685	0.463081
Ank1:352652	Ank1	66.8761	66.8761	66.8761	66.8761	0.999221	0.910992	0.747685	0.463081
Ank1:-395846	Ank1	66.8761	66.8761	66.8761	66.8761	0.995384	0.910992	0.747685	0.463081
Ank1:-28690	Ank1	66.8761	66.8761	66.8761	66.8761	0.989149	0.910992	0.747685	0.463081
Ank1:201780	Ank1	66.8761	66.8761	66.8761	66.8761	0.975847	0.910992	0.747685	0.463081
Ank1:126126	Ank1	66.8761	66.8761	66.8761	66.8761	0.995936	0.910992	0.747685	0.463081
Ank2:-443333	Ank2	66.8761	56.3076	66.8761	56.9742	0.814052	0.850612	0.918982	0.855184
Ank2:11039	Ank2	66.8761	53.145	66.8761	56.9742	0.732841	0.850612	0.918982	0.855184
Ank2:-8123	Ank2	66.8761	55.9126	66.8761	56.9742	0.84707	0.850612	0.918982	0.855184
Ank2:-443879	Ank2	66.8761	58.4734	66.8761	56.9742	0.796281	0.850612	0.918982	0.855184
Ank2:31921	Ank2	66.8761	56.8248	66.8761	56.9742	0.880147	0.850612	0.918982	0.855184
Ank2:-439264	Ank2	66.8761	66.8761	66.8761	56.9742	0.800761	0.850612	0.918982	0.855184
Ank3:173237	Ank3	66.8761	43.6606	66.8761	66.8761	0.983866	0.819493	0.984152	0.867041
Ank3:230976	Ank3	66.8761	58.9304	66.8761	66.8761	0.979393	0.819493	0.984152	0.867041
Ank3:446127	Ank3	66.8761	61.67	66.8761	66.8761	0.911109	0.819493	0.984152	0.867041
Ank3:172556	Ank3	66.8761	58.4419	66.8761	66.8761	0.993413	0.819493	0.984152	0.867041
Ank3:210756	Ank3	66.8761	50.7949	66.8761	66.8761	0.937727	0.819493	0.984152	0.867041
Ankrd12:-156510	Ankrd12	66.8761	61.2896	0.0443377	0.0443377	0.940491	-0.967064	-0.966838	0.999762
Ankrd12:-248735	Ankrd12	66.8761	66.8761	0.0443377	0.0443377	0.828927	-0.967064	-0.966838	0.999762
Ankrd12:-402447	Ankrd12	66.8761	66.8761	0.0443377	0.0443377	0.957427	-0.967064	-0.966838	0.999762
Ankrd13b:-382747	Ankrd13b	55.5968	46.0534	8.43308	28.5664	0.962985	-0.950219	-0.15798	0.263049
Ankrd13b:-461446	Ankrd13b	55.5657	30.1242	8.43308	28.5664	0.963101	-0.950219	-0.15798	0.263049
Ankrd13b:-381985	Ankrd13b	55.5657	50.088	8.43308	28.5664	0.979676	-0.950219	-0.15798	0.263049
Ankrd13b:-470772	Ankrd13b	55.6498	46.1437	8.43308	28.5664	0.918897	-0.950219	-0.15798	0.263049
Ankrd34a:66406	Ankrd34a	66.8761	66.8761	66.8761	66.8761	0.986475	0.970751	0.941486	0.885371
Ankrd34a:-53858	Ankrd34a	66.8761	66.8761	66.8761	66.8761	0.981632	0.970751	0.941486	0.885371
Ankrd44:328562	Ankrd44	66.8761	66.8761	16.9408	66.8761	0.965257	-0.787245	0.983259	-0.829194
Ankrd44:235561	Ankrd44	66.8761	66.8761	16.9408	66.8761	0.964577	-0.787245	0.983259	-0.829194
Ankrd6:27234	Ankrd6	30.95	22.7795	15.6118	12.299	0.897006	0.614704	0.783536	0.800177
Anks1:-266645	Anks1	42.3883	23.9667	0.0443377	45.3519	0.884704	-0.177747	0.671002	-0.841692
Anln:-153380	Anln	12.2006	10.2644	15.1967	15.2003	0.92522	0.91983	0.909863	0.972207
Ano8:-173861	Ano8	35.9107	41.2032	15.268	15.6118	0.818734	-0.788505	-0.696821	0.987765
Anp32b:446727	Anp32b	7.49282	11.9867	0.0443377	13.7161	0.928533	0.88427	0.865196	0.912484
Anp32b:404449	Anp32b	7.49282	6.06206	0.0443377	13.7161	0.924021	0.88427	0.865196	0.912484
Anp32b:403911	Anp32b	7.49282	7.87723	0.0443377	13.7161	0.924162	0.88427	0.865196	0.912484
Anp32e:-241572	Anp32e	9.85052	0.0443377	16.5419	19.6223	0.888146	0.589933	0.777266	0.609949
Anp32e:292248	Anp32e	9.80961	0.0443377	16.5419	19.6223	0.901626	0.589933	0.777266	0.609949
Anp32e:-22942	Anp32e	9.87109	0.0443377	16.5419	19.6223	0.900836	0.589933	0.777266	0.609949
Anp32e:43855	Anp32e	9.87913	15.1973	16.5419	19.6223	0.908163	0.589933	0.777266	0.609949
Anp32e:333139	Anp32e	9.85052	16.4006	16.5419	19.6223	0.874787	0.589933	0.777266	0.609949
Anp32e:472729	Anp32e	9.87046	0.0443377	16.5419	19.6223	0.907302	0.589933	0.777266	0.609949
Anp32e:308943	Anp32e	9.87913	12.2006	16.5419	19.6223	0.922988	0.589933	0.777266	0.609949
Anp32e:-25259	Anp32e	9.81279	15.2003	16.5419	19.6223	0.895412	0.589933	0.777266	0.609949
Anp32e:-24032	Anp32e	9.80153	0.0443377	16.5419	19.6223	0.927522	0.589933	0.777266	0.609949
Anp32e:-226901	Anp32e	9.80153	0.0443377	16.5419	19.6223	0.900187	0.589933	0.777266	0.609949
Anp32e:-261052	Anp32e	9.86641	11.752	16.5419	19.6223	0.896519	0.589933	0.777266	0.609949
Anxa3:155602	Anxa3	44.639	0.0443377	0.0443377	0.0443377	-0.43706	-0.453681	-0.418944	0.933151
Ap1ar:420338	Ap1ar	0.0443377	55.8212	15.268	14.2366	0.607245	-0.393446	-0.507208	0.825355
Ap1ar:439500	Ap1ar	0.0443377	53.145	15.268	14.2366	0.658161	-0.393446	-0.507208	0.825355
Ap1ar:-15418	Ap1ar	0.0443377	58.4733	15.268	14.2366	0.672839	-0.393446	-0.507208	0.825355
Ap1ar:460382	Ap1ar	0.0443377	56.8248	15.268	14.2366	0.575536	-0.393446	-0.507208	0.825355
Ap2s1:-123157	Ap2s1	0.0443377	66.8761	0.0443377	0.0443377	-0.0537385	0.0416688	0.0405937	0.999993
Ap2s1:-218944	Ap2s1	0.0443377	65.6544	0.0443377	0.0443377	0.0427965	0.0416688	0.0405937	0.999993
Ap2s1:-427573	Ap2s1	0.0443377	66.8761	0.0443377	0.0443377	-0.0217174	0.0416688	0.0405937	0.999993
Ap2s1:131213	Ap2s1	0.0443377	66.8761	0.0443377	0.0443377	-0.0932366	0.0416688	0.0405937	0.999993
Ap3b2:121482	Ap3b2	66.8761	66.8761	30.646	29.2173	0.892494	0.814932	0.649608	0.94547
Ap3b2:-346864	Ap3b2	66.8761	66.8761	30.646	29.2173	0.982891	0.814932	0.649608	0.94547
Ap3b2:-63523	Ap3b2	66.8761	54.8027	30.646	29.2173	0.858084	0.814932	0.649608	0.94547
Ap3s1:428227	Ap3s1	31.6471	30.1242	66.8761	23.5178	0.843862	0.212841	0.0786388	-0.91852
Ap4s1:496804	Ap4s1	0.0443377	10.1813	16.223	12.55	0.828801	0.860037	0.93042	0.929689
Ap4s1:175016	Ap4s1	0.0443377	0.0443377	16.223	12.55	0.969875	0.860037	0.93042	0.929689
Ap4s1:319196	Ap4s1	0.0443377	11.6192	16.223	12.55	0.934392	0.860037	0.93042	0.929689
Ap4s1:496237	Ap4s1	0.0443377	11.5017	16.223	12.55	0.883062	0.860037	0.93042	0.929689
Ap4s1:265265	Ap4s1	0.0443377	0.0443377	16.223	12.55	0.97727	0.860037	0.93042	0.929689
Ap4s1:319822	Ap4s1	0.0443377	12.3929	16.223	12.55	0.902142	0.860037	0.93042	0.929689
Ap4s1:495409	Ap4s1	0.0443377	9.44689	16.223	12.55	0.85146	0.860037	0.93042	0.929689
Ap4s1:442071	Ap4s1	0.0443377	6.79154	16.223	12.55	0.877569	0.860037	0.93042	0.929689
Ap4s1:-99251	Ap4s1	0.0443377	0.0443377	16.223	12.55	0.97663	0.860037	0.93042	0.929689
Ap4s1:447519	Ap4s1	0.0443377	11.1744	16.223	12.55	0.950436	0.860037	0.93042	0.929689
Ap4s1:46051	Ap4s1	0.0443377	12.4299	16.223	12.55	0.964237	0.860037	0.93042	0.929689
Apba1:-397565	Apba1	66.8761	66.8761	66.8761	66.8761	0.955697	0.696726	0.809584	0.981353
Apba1:-451177	Apba1	66.8761	66.8761	66.8761	66.8761	0.94487	0.696726	0.809584	0.981353
Apba1:-398200	Apba1	66.8761	66.8761	66.8761	66.8761	0.986776	0.696726	0.809584	0.981353
Apba1:-383437	Apba1	66.8761	66.8761	66.8761	66.8761	0.98692	0.696726	0.809584	0.981353
Apba1:108293	Apba1	66.8761	66.8761	66.8761	66.8761	0.93649	0.696726	0.809584	0.981353
Apba1:300124	Apba1	66.8761	66.8761	66.8761	66.8761	0.996297	0.696726	0.809584	0.981353
Apba1:108938	Apba1	66.8761	66.8761	66.8761	66.8761	0.966852	0.696726	0.809584	0.981353
Apba1:237669	Apba1	66.8761	66.8761	66.8761	66.8761	0.965296	0.696726	0.809584	0.981353
Apba1:386894	Apba1	66.8761	66.8761	66.8761	66.8761	0.982499	0.696726	0.809584	0.981353
Apba2:-50054	Apba2	63.6253	43.1132	45.9082	66.8761	0.715081	0.910577	0.920689	0.749012
Apbb1:12330	Apbb1	39.6577	43.2062	19.1301	45.8615	0.913004	0.274304	0.883323	0.651263
Apbb1:12880	Apbb1	39.6577	43.836	19.1301	45.8615	0.901439	0.274304	0.883323	0.651263
Apbb2:144353	Apbb2	66.8761	32.6934	19.8557	41.0806	0.72964	-0.730863	0.980985	-0.671904
Apbb2:250994	Apbb2	66.8761	42.3883	19.8557	41.0806	0.842811	-0.730863	0.980985	-0.671904
Apbb2:313925	Apbb2	66.8761	28.8935	19.8557	41.0806	0.615899	-0.730863	0.980985	-0.671904
Apbb2:313135	Apbb2	66.8761	41.9838	19.8557	41.0806	0.923777	-0.730863	0.980985	-0.671904
Apbb2:145041	Apbb2	66.8761	31.3516	19.8557	41.0806	0.597922	-0.730863	0.980985	-0.671904
Apbb2:181769	Apbb2	66.8761	54.4557	19.8557	41.0806	0.830084	-0.730863	0.980985	-0.671904
Apbb2:-335314	Apbb2	66.8761	47.6583	19.8557	41.0806	0.809408	-0.730863	0.980985	-0.671904
Apbb2:-131991	Apbb2	66.8761	42.7038	19.8557	41.0806	0.734844	-0.730863	0.980985	-0.671904
Apc:26678	Apc	66.8761	66.8761	23.051	66.8761	0.896429	-0.760407	0.951728	-0.875799
Apc2:-429779	Apc2	66.8761	51.6469	66.8761	47.6763	0.908889	0.617308	0.983691	0.667879
Apc2:435114	Apc2	66.8761	45.624	66.8761	47.6763	0.861505	0.617308	0.983691	0.667879
Apc2:-443226	Apc2	66.8761	44.8721	66.8761	47.6763	0.866774	0.617308	0.983691	0.667879
Api5:148773	Api5	0.0443377	9.69983	66.8761	0.0443377	0.901324	-0.98322	0.979575	-0.987779
Aplp1:71894	Aplp1	66.8761	66.8761	31.3516	66.8761	0.957413	0.207774	0.753307	0.404792
Aplp1:13564	Aplp1	66.8761	57.4169	31.3516	66.8761	0.988362	0.207774	0.753307	0.404792
Aplp2:7781	Aplp2	10.4758	0.0443377	0.0443377	0.0443377	0.773254	0.384475	0.410383	0.999361
Apobec1:69304	Apobec1	10.5795	10.1316	0.0443377	9.85052	0.886344	0.887629	0.938761	0.990525
Apobec1:-100824	Apobec1	10.5597	0.0443377	0.0443377	9.85052	0.936428	0.887629	0.938761	0.990525
Apobec1:-100271	Apobec1	10.5597	8.70293	0.0443377	9.85052	0.975224	0.887629	0.938761	0.990525
App:63119	App	0.0443377	25.916	66.8761	40.1188	0.774683	0.341653	0.737512	0.488531
Arc:107973	Arc	7.46377	10.3421	66.8761	12.4071	0.943127	0.474929	0.724114	0.924831
Arc:-9659	Arc	7.46377	8.74455	66.8761	12.4071	0.87153	0.474929	0.724114	0.924831
Arf5:403549	Arf5	0.0443377	66.8761	15.2003	16.215	-0.621195	0.573593	0.480568	0.98045
Arf5:330352	Arf5	0.0443377	66.8761	15.2003	16.215	-0.663257	0.573593	0.480568	0.98045
Arhgap10:166145	Arhgap10	0.0443377	9.38926	12.4537	8.56186	0.944224	0.823115	0.702916	0.859991
Arhgap18:229467	Arhgap18	11.1725	9.20206	31.6471	13.5886	0.935333	0.763489	0.827202	0.839234
Arhgap18:282202	Arhgap18	11.1744	12.8066	31.6471	13.5886	0.964243	0.763489	0.827202	0.839234
Arhgap20os:-378796	Arhgap20os	0.0443377	0.0443377			0.999908
Arhgap20os:-368272	Arhgap20os	0.0443377	0.0443377			0.999961
Arhgap23:-82740	Arhgap23	66.8761	66.8761	0.0443377	0.0443377	0.996844	-0.619469	-0.00967916	0.790251
Arhgap29:-55355	Arhgap29	66.8761	66.8761	23.1706	13.947	0.959262	-0.978729	0.0467567	0.0742025
Arhgap29:306567	Arhgap29	66.8761	66.8761	23.1706	13.947	0.986701	-0.978729	0.0467567	0.0742025
Arhgap33:435551	Arhgap33	66.8761	61.2896	0.0443377	66.8761	0.936442	-0.948043	0.92274	-0.981038
Arhgap39:298224	Arhgap39	66.8761	66.8761	19.6223	66.8761	0.946404	-0.991409	0.367122	-0.396995
Arhgap44:-212628	Arhgap44	66.8761	66.8761	25.2952	66.8761	0.874712	-0.8289	0.743132	-0.347164
Arhgap44:-374305	Arhgap44	66.8761	66.8761	25.2952	66.8761	0.922257	-0.8289	0.743132	-0.347164
Arhgap5:318959	Arhgap5	8.88758	0.0443377	0.0443377	0.0443377	0.941699	0.909279	0.959435	0.966996
Arhgap5:-102920	Arhgap5	8.90638	0.0443377	0.0443377	0.0443377	0.936632	0.909279	0.959435	0.966996
Arhgap5:-378362	Arhgap5	8.85158	11.5017	0.0443377	0.0443377	0.958347	0.909279	0.959435	0.966996
Arhgap5:-226716	Arhgap5	8.90638	0.0443377	0.0443377	0.0443377	0.922057	0.909279	0.959435	0.966996
Arhgap5:-328876	Arhgap5	8.88796	11.5133	0.0443377	0.0443377	0.959346	0.909279	0.959435	0.966996
Arhgap5:-75141	Arhgap5	8.88796	10.5016	0.0443377	0.0443377	0.952099	0.909279	0.959435	0.966996
Arhgap5:-492261	Arhgap5	8.88796	0.0443377	0.0443377	0.0443377	0.942958	0.909279	0.959435	0.966996
Arhgap5:318289	Arhgap5	8.89768	0.0443377	0.0443377	0.0443377	0.891168	0.909279	0.959435	0.966996
Arhgap5:315833	Arhgap5	8.86813	6.8287	0.0443377	0.0443377	0.962297	0.909279	0.959435	0.966996
Arhgap5:-117728	Arhgap5	8.88758	10.2195	0.0443377	0.0443377	0.962255	0.909279	0.959435	0.966996
Arhgap5:-383618	Arhgap5	8.88796	8.74455	0.0443377	0.0443377	0.94158	0.909279	0.959435	0.966996
Arhgap5:236256	Arhgap5	8.88796	11.3683	0.0443377	0.0443377	0.971289	0.909279	0.959435	0.966996
Arhgap5:-328309	Arhgap5	8.90638	10.2134	0.0443377	0.0443377	0.944823	0.909279	0.959435	0.966996
Arhgap5:-380949	Arhgap5	8.88796	9.87913	0.0443377	0.0443377	0.963348	0.909279	0.959435	0.966996
Arhgap5:-80545	Arhgap5	8.86813	9.55294	0.0443377	0.0443377	0.960246	0.909279	0.959435	0.966996
Arhgap5:-126374	Arhgap5	8.88173	22.0451	0.0443377	0.0443377	0.745529	0.909279	0.959435	0.966996
Arhgap5:-264576	Arhgap5	8.88796	6.83599	0.0443377	0.0443377	0.973608	0.909279	0.959435	0.966996
Arhgap5:-329704	Arhgap5	8.88796	9.44689	0.0443377	0.0443377	0.947025	0.909279	0.959435	0.966996
Arhgap5:256940	Arhgap5	8.89768	9.91753	0.0443377	0.0443377	0.955645	0.909279	0.959435	0.966996
Arhgap5:319541	Arhgap5	8.88796	7.98202	0.0443377	0.0443377	0.97467	0.909279	0.959435	0.966996
Arhgap5:-226072	Arhgap5	8.89768	6.71234	0.0443377	0.0443377	0.943829	0.909279	0.959435	0.966996
Arhgap5:-383042	Arhgap5	8.88796	6.79154	0.0443377	0.0443377	0.943576	0.909279	0.959435	0.966996
Arhgap5:-377594	Arhgap5	8.86813	11.171	0.0443377	0.0443377	0.95536	0.909279	0.959435	0.966996
Arhgef10:-179306	Arhgef10	0.0443377	8.07402	0.0443377	10.0298	0.950851	0.928924	0.896419	0.925208
Arhgef10:58673	Arhgef10	0.0443377	8.04849	0.0443377	10.0298	0.952413	0.928924	0.896419	0.925208
Arhgef2:-469875	Arhgef2	26.4814	30.2222	0.0443377	26.0513	0.902328	-0.370845	0.423433	0.661977
Arhgef2:-470474	Arhgef2	26.0513	25.5796	0.0443377	26.0513	0.881687	-0.370845	0.423433	0.661977
Arhgef2:-394810	Arhgef2	26.0513	26.4814	0.0443377	26.0513	0.843165	-0.370845	0.423433	0.661977
Arhgef2:-79347	Arhgef2	26.0513	23.16	0.0443377	26.0513	0.640771	-0.370845	0.423433	0.661977
Arhgef25:-334800	Arhgef25	45.1437	40.9513	0.0443377	32.1126	0.860787	-0.480383	0.59963	0.381209
Arhgef26:65718	Arhgef26	9.51917	0.0443377	0.0443377	10.2901	0.911542	0.735679	0.858956	0.955039
Arhgef26:-10687	Arhgef26	9.51917	0.0443377	0.0443377	10.2901	0.927473	0.735679	0.858956	0.955039
Arhgef26:117227	Arhgef26	9.51917	0.0443377	0.0443377	10.2901	0.877103	0.735679	0.858956	0.955039
Arhgef26:-234016	Arhgef26	9.51917	11.455	0.0443377	10.2901	0.939575	0.735679	0.858956	0.955039
Arhgef26:115576	Arhgef26	9.51917	12.1293	0.0443377	10.2901	0.893385	0.735679	0.858956	0.955039
Arhgef26:66276	Arhgef26	9.51917	11.9867	0.0443377	10.2901	0.937245	0.735679	0.858956	0.955039
Arhgef28:180669	Arhgef28	66.8761	66.8761	11.3447	66.8761	0.944903	-0.546612	0.583593	0.133184
Arhgef28:201871	Arhgef28	66.8761	66.8761	11.3447	66.8761	0.95982	-0.546612	0.583593	0.133184
Arhgef28:96978	Arhgef28	66.8761	66.8761	11.3447	66.8761	0.936445	-0.546612	0.583593	0.133184
Arhgef28:34783	Arhgef28	66.8761	66.8761	11.3447	66.8761	0.977951	-0.546612	0.583593	0.133184
Arhgef28:201291	Arhgef28	66.8761	66.8761	11.3447	66.8761	0.951207	-0.546612	0.583593	0.133184
Arhgef40:-69598	Arhgef40	8.38977	9.10927	7.87723	12.1237	0.930405	0.980113	0.959959	0.976321
Arhgef40:343641	Arhgef40	8.40546	0.0443377	7.87723	12.1237	0.968183	0.980113	0.959959	0.976321
Arhgef40:-71383	Arhgef40	8.38977	7.1013	7.87723	12.1237	0.972677	0.980113	0.959959	0.976321
Arhgef40:-53846	Arhgef40	8.38977	0.0443377	7.87723	12.1237	0.968136	0.980113	0.959959	0.976321
Arhgef40:30093	Arhgef40	8.40852	13.5568	7.87723	12.1237	0.94544	0.980113	0.959959	0.976321
Arhgef40:38433	Arhgef40	8.3502	0.0443377	7.87723	12.1237	0.971721	0.980113	0.959959	0.976321
Arhgef40:342885	Arhgef40	8.38666	8.88796	7.87723	12.1237	0.968644	0.980113	0.959959	0.976321
Arhgef40:167120	Arhgef40	8.3502	0.0443377	7.87723	12.1237	0.925585	0.980113	0.959959	0.976321
Arhgef40:-70637	Arhgef40	8.38666	11.0325	7.87723	12.1237	0.963129	0.980113	0.959959	0.976321
Arhgef40:168200	Arhgef40	8.40546	5.99352	7.87723	12.1237	0.915272	0.980113	0.959959	0.976321
Arhgef40:-70121	Arhgef40	8.39227	8.56186	7.87723	12.1237	0.961009	0.980113	0.959959	0.976321
Arhgef40:346477	Arhgef40	8.40852	11.0325	7.87723	12.1237	0.898221	0.980113	0.959959	0.976321
Arhgef40:-142343	Arhgef40	8.40852	0.0443377	7.87723	12.1237	0.918066	0.980113	0.959959	0.976321
Arhgef40:167660	Arhgef40	8.39227	11.9867	7.87723	12.1237	0.901514	0.980113	0.959959	0.976321
Arhgef7:302650	Arhgef7	39.1916	41.2102	31.6471	66.8761	0.92502	0.530199	0.749134	-0.0665668
Arhgef7:303929	Arhgef7	39.1916	51.4665	31.6471	66.8761	0.754143	0.530199	0.749134	-0.0665668
Arhgef7:-313687	Arhgef7	39.1916	55.3465	31.6471	66.8761	0.648786	0.530199	0.749134	-0.0665668
Arid1b:291715	Arid1b	37.1996	25.3674	14.3605	30.1242	0.87466	0.244982	0.812697	0.15077
Arid5b:-261987	Arid5b	10.7149	12.745	66.8761	7.49282	0.914135	-0.798699	0.845193	-0.968733
Arl4a:303534	Arl4a	10.0298	10.9206	0.0443377	11.8583	0.938747	0.839446	0.749452	0.960723
Arl4a:152469	Arl4a	10.0495	10.3421	0.0443377	11.8583	0.857832	0.839446	0.749452	0.960723
Arl4a:46944	Arl4a	10.0363	0.0443377	0.0443377	11.8583	0.900803	0.839446	0.749452	0.960723
Arl4a:322646	Arl4a	10.0249	6.55545	0.0443377	11.8583	0.850838	0.839446	0.749452	0.960723
Arl4a:-6761	Arl4a	10.0804	8.6917	0.0443377	11.8583	0.931829	0.839446	0.749452	0.960723
Arl4a:-137384	Arl4a	10.0745	5.58763	0.0443377	11.8583	0.934603	0.839446	0.749452	0.960723
Arl4a:-225773	Arl4a	10.0298	4.02318	0.0443377	11.8583	0.904279	0.839446	0.749452	0.960723
Arl4a:-287031	Arl4a	10.0804	12.3929	0.0443377	11.8583	0.912845	0.839446	0.749452	0.960723
Arl4d:24275	Arl4d	46.7224	49.078	0.0443377	0.0443377	0.959669	-0.711854	-0.727676	0.999697
Arl4d:12358	Arl4d	46.7433	66.8761	0.0443377	0.0443377	0.676351	-0.711854	-0.727676	0.999697
Arl4d:59550	Arl4d	46.7224	51.969	0.0443377	0.0443377	0.904799	-0.711854	-0.727676	0.999697
Arl6:-215117	Arl6	0.0443377	11.0325	13.947	14.2903	0.89179	0.800352	0.764708	0.980022
Arl6:-215795	Arl6	0.0443377	8.96636	13.947	14.2903	0.909616	0.800352	0.764708	0.980022
Arl6ip4:60804	Arl6ip4	0.0443377	10.3421	0.0443377	0.0443377	0.90419	0.923678	0.933065	0.995788
Arl6ip5:473295	Arl6ip5	66.8761	66.8761	24.0152	66.8761	0.93884	-0.918461	0.662245	-0.570276
Arl6ip5:473815	Arl6ip5	66.8761	66.8761	24.0152	66.8761	0.950589	-0.918461	0.662245	-0.570276
Arl6ip5:-98427	Arl6ip5	66.8761	62.3611	24.0152	66.8761	0.912319	-0.918461	0.662245	-0.570276
Arl6ip5:329594	Arl6ip5	66.8761	66.8761	24.0152	66.8761	0.959505	-0.918461	0.662245	-0.570276
Arl6ip5:10612	Arl6ip5	66.8761	66.8761	24.0152	66.8761	0.932236	-0.918461	0.662245	-0.570276
Arl6ip5:122736	Arl6ip5	66.8761	66.8761	24.0152	66.8761	0.959216	-0.918461	0.662245	-0.570276
Arl6ip6:192896	Arl6ip6	0.0443377	11.0122	42.7774	19.7511	0.747098	-0.790948	0.735742	-0.468892
Arl6ip6:-109853	Arl6ip6	0.0443377	10.6796	42.7774	19.7511	0.82346	-0.790948	0.735742	-0.468892
Arl8a:399466	Arl8a	66.8761	66.8761	66.8761	66.8761	0.970931	0.987156	0.978589	0.997716
Arl8a:101661	Arl8a	66.8761	66.8761	66.8761	66.8761	0.918593	0.987156	0.978589	0.997716
Arl8a:458050	Arl8a	66.8761	66.8761	66.8761	66.8761	0.928324	0.987156	0.978589	0.997716
Arl8a:438969	Arl8a	66.8761	66.8761	66.8761	66.8761	0.99257	0.987156	0.978589	0.997716
Arl8a:-190839	Arl8a	66.8761	55.5498	66.8761	66.8761	0.968725	0.987156	0.978589	0.997716
Armc6:-432819	Armc6	61.3185	66.8761	0.0443377	0.0443377	0.882198	-0.813777	-0.822744	0.99951
Arpc3:119184	Arpc3	0.0443377	56.3076	66.8761	26.9385	-0.365965	-0.39969	0.418824	-0.596521
Arpc5:279038	Arpc5	37.1996	44.5098	9.44689	0.0443377	0.829313	-0.521641	-0.322385	0.938786
Arpc5:-300035	Arpc5	37.1996	41.6218	9.44689	0.0443377	0.721856	-0.521641	-0.322385	0.938786
Arpc5:48965	Arpc5	37.1996	25.5796	9.44689	0.0443377	0.892525	-0.521641	-0.322385	0.938786
Arpc5:372136	Arpc5	37.1996	54.4428	9.44689	0.0443377	0.375789	-0.521641	-0.322385	0.938786
Arpc5:188443	Arpc5	37.1996	66.8761	9.44689	0.0443377	0.271337	-0.521641	-0.322385	0.938786
Arpc5:189105	Arpc5	37.1996	66.8761	9.44689	0.0443377	0.369282	-0.521641	-0.322385	0.938786
Arpp21:-175595	Arpp21	66.8761	66.8761	66.8761	66.8761	0.870355	0.646975	0.876274	0.906137
Arpp21:-47641	Arpp21	66.8761	66.8761	66.8761	66.8761	0.933317	0.646975	0.876274	0.906137
Arpp21:-12529	Arpp21	66.8761	66.8761	66.8761	66.8761	0.855541	0.646975	0.876274	0.906137
Arpp21:266561	Arpp21	66.8761	66.8761	66.8761	66.8761	0.883579	0.646975	0.876274	0.906137
Arpp21:265778	Arpp21	66.8761	66.8761	66.8761	66.8761	0.93953	0.646975	0.876274	0.906137
Arpp21:-46530	Arpp21	66.8761	66.8761	66.8761	66.8761	0.950892	0.646975	0.876274	0.906137
Arpp21:496611	Arpp21	66.8761	66.8761	66.8761	66.8761	0.933087	0.646975	0.876274	0.906137
Arpp21:411503	Arpp21	66.8761	66.8761	66.8761	66.8761	0.992379	0.646975	0.876274	0.906137
Arpp21:347276	Arpp21	66.8761	66.8761	66.8761	66.8761	0.842426	0.646975	0.876274	0.906137
Arvcf:-225731	Arvcf	0.0443377	4.23839	18.1571	0.0443377	0.906838	0.646654	0.909777	0.900854
Arvcf:-220055	Arvcf	0.0443377	6.27137	18.1571	0.0443377	0.958256	0.646654	0.909777	0.900854
Arvcf:14641	Arvcf	0.0443377	9.20206	18.1571	0.0443377	0.929435	0.646654	0.909777	0.900854
Arvcf:104175	Arvcf	0.0443377	0.0443377	18.1571	0.0443377	0.92584	0.646654	0.909777	0.900854
Arvcf:20180	Arvcf	0.0443377	10.6633	18.1571	0.0443377	0.841078	0.646654	0.909777	0.900854
Asah1:333336	Asah1	0.0443377	8.07402	10.5111	5.37232	0.960439	0.942413	0.959728	0.998146
Asah1:357246	Asah1	0.0443377	0.0443377	10.5111	5.37232	0.983848	0.942413	0.959728	0.998146
Asf1b:244662	Asf1b	10.6633	10.7205	0.0443377	0.0443377	0.976395	0.876757	0.90527	0.997413
Asic1:-6071	Asic1	47.4855	44.9555	34.5389	41.6758	0.81627	0.589486	0.88809	0.88905
Asic1:-74105	Asic1	47.5434	47.2847	34.5389	41.6758	0.963542	0.589486	0.88809	0.88905
Asic1:6596	Asic1	47.5434	42.9821	34.5389	41.6758	0.727943	0.589486	0.88809	0.88905
Aspn:-37049	Aspn	12.2998	66.8761	0.0443377	0.0443377	-0.718415	0.741266	0.80856	0.955972
Asrgl1:-7881	Asrgl1	9.75914	0.0443377	0.0443377	0.0443377	0.878749	0.841426	0.777079	0.622224
Asrgl1:144780	Asrgl1	9.7481	7.9483	0.0443377	0.0443377	0.895643	0.841426	0.777079	0.622224
Asrgl1:-8429	Asrgl1	9.75914	0.0443377	0.0443377	0.0443377	0.873905	0.841426	0.777079	0.622224
Asrgl1:145298	Asrgl1	9.7481	8.27597	0.0443377	0.0443377	0.864758	0.841426	0.777079	0.622224
Asrgl1:-8954	Asrgl1	9.75914	0.0443377	0.0443377	0.0443377	0.839143	0.841426	0.777079	0.622224
Asrgl1:146309	Asrgl1	9.75914	0.0443377	0.0443377	0.0443377	0.730016	0.841426	0.777079	0.622224
Atad2:401013	Atad2	0.0443377	12.8066	0.0443377	11.455	0.813771	0.843869	0.895626	0.749679
Atad2:-338021	Atad2	0.0443377	11.3447	0.0443377	11.455	0.856684	0.843869	0.895626	0.749679
Atad2:376875	Atad2	0.0443377	11.5567	0.0443377	11.455	0.856542	0.843869	0.895626	0.749679
Atad2:441220	Atad2	0.0443377	11.6877	0.0443377	11.455	0.859913	0.843869	0.895626	0.749679
Atad2:376365	Atad2	0.0443377	13.0961	0.0443377	11.455	0.727767	0.843869	0.895626	0.749679
Atad2:474901	Atad2	0.0443377	8.43308	0.0443377	11.455	0.851882	0.843869	0.895626	0.749679
Atad2:381817	Atad2	0.0443377	6.80448	0.0443377	11.455	0.872514	0.843869	0.895626	0.749679
Atad2:437005	Atad2	0.0443377	10.2644	0.0443377	11.455	0.807266	0.843869	0.895626	0.749679
Atad2:389407	Atad2	0.0443377	6.80546	0.0443377	11.455	0.841707	0.843869	0.895626	0.749679
Atad2:123321	Atad2	0.0443377	6.55545	0.0443377	11.455	0.878098	0.843869	0.895626	0.749679
Atad2:475759	Atad2	0.0443377	12.299	0.0443377	11.455	0.826819	0.843869	0.895626	0.749679
Atad5:-442222	Atad5	0.0443377	0.0443377	11.5548	13.0296	0.944817	0.912753	0.91525	0.931968
Atad5:-173448	Atad5	0.0443377	7.41305	11.5548	13.0296	0.910664	0.912753	0.91525	0.931968
Atad5:476143	Atad5	0.0443377	7.15827	11.5548	13.0296	0.953853	0.912753	0.91525	0.931968
Atad5:-442765	Atad5	0.0443377	9.87046	11.5548	13.0296	0.931383	0.912753	0.91525	0.931968
Atad5:-371049	Atad5	0.0443377	9.87046	11.5548	13.0296	0.904879	0.912753	0.91525	0.931968
Atcay:-251325	Atcay	66.8761	66.8761	66.8761	66.8761	0.934906	0.996562	0.993378	0.995767
Atcay:-242278	Atcay	66.8761	66.8761	66.8761	66.8761	0.980451	0.996562	0.993378	0.995767
Atcay:-241702	Atcay	66.8761	48.681	66.8761	66.8761	0.966969	0.996562	0.993378	0.995767
Atcay:-153542	Atcay	66.8761	66.8761	66.8761	66.8761	0.98655	0.996562	0.993378	0.995767
Atcay:493846	Atcay	66.8761	45.6555	66.8761	66.8761	0.859886	0.996562	0.993378	0.995767
Atf1:-365727	Atf1	0.0443377	0.0443377	0.0443377	0.0443377	0.961536	0.956536	0.987802	0.988443
Atf1:-84339	Atf1	0.0443377	8.04849	0.0443377	0.0443377	0.947197	0.956536	0.987802	0.988443
Atf1:-338201	Atf1	0.0443377	11.3683	0.0443377	0.0443377	0.977486	0.956536	0.987802	0.988443
Atf1:-409777	Atf1	0.0443377	0.0443377	0.0443377	0.0443377	0.931276	0.956536	0.987802	0.988443
Atf1:-367617	Atf1	0.0443377	14.3605	0.0443377	0.0443377	0.940734	0.956536	0.987802	0.988443
Atf1:-419849	Atf1	0.0443377	13.6672	0.0443377	0.0443377	0.930258	0.956536	0.987802	0.988443
Atf1:-59885	Atf1	0.0443377	8.49429	0.0443377	0.0443377	0.964178	0.956536	0.987802	0.988443
Atf5:290355	Atf5	9.43919	0.0443377	0.0443377	0.0443377	0.969354	0.841252	0.937978	0.700938
Atf5:-400119	Atf5	9.47534	13.0296	0.0443377	0.0443377	0.955771	0.841252	0.937978	0.700938
Atf5:-202114	Atf5	9.41084	10.5115	0.0443377	0.0443377	0.94338	0.841252	0.937978	0.700938
Atf5:-201609	Atf5	9.44689	9.20206	0.0443377	0.0443377	0.969966	0.841252	0.937978	0.700938
Atf5:144571	Atf5	9.40987	0.0443377	0.0443377	0.0443377	0.939572	0.841252	0.937978	0.700938
Atf5:341080	Atf5	9.40987	0.0443377	0.0443377	0.0443377	0.958353	0.841252	0.937978	0.700938
Atf5:-77625	Atf5	9.40987	8.88796	0.0443377	0.0443377	0.883737	0.841252	0.937978	0.700938
Atf5:-335680	Atf5	9.43919	0.0443377	0.0443377	0.0443377	0.922686	0.841252	0.937978	0.700938
Atg3:-467095	Atg3	0.0443377	26.4814	26.0513	21.7072	0.606036	0.372578	0.238954	0.95317
Atl1:15326	Atl1	66.8761	66.8761	0.0443377	66.8761	0.967845	-0.939554	0.986003	-0.979858
Atl1:14702	Atl1	66.8761	66.8761	0.0443377	66.8761	0.984535	-0.939554	0.986003	-0.979858
Atp11a:-253499	Atp11a	11.5672	12.1293	0.0443377	0.0443377	0.80092	0.772171	0.67077	0.831672
Atp11a:-417373	Atp11a	11.5672	12.389	0.0443377	0.0443377	0.741518	0.772171	0.67077	0.831672
Atp11a:-325954	Atp11a	11.5548	10.6381	0.0443377	0.0443377	0.862995	0.772171	0.67077	0.831672
Atp11a:-433597	Atp11a	11.5567	10.3163	0.0443377	0.0443377	0.872479	0.772171	0.67077	0.831672
Atp11a:-324267	Atp11a	11.5567	10.5109	0.0443377	0.0443377	0.85234	0.772171	0.67077	0.831672
Atp11a:-243800	Atp11a	11.5456	10.2644	0.0443377	0.0443377	0.861587	0.772171	0.67077	0.831672
Atp11a:-437056	Atp11a	11.5464	10.4758	0.0443377	0.0443377	0.86545	0.772171	0.67077	0.831672
Atp11a:-357390	Atp11a	11.5278	12.0228	0.0443377	0.0443377	0.882536	0.772171	0.67077	0.831672
Atp11a:-270305	Atp11a	11.5387	12.4299	0.0443377	0.0443377	0.736926	0.772171	0.67077	0.831672
Atp11a:-478204	Atp11a	11.5387	0.0443377	0.0443377	0.0443377	0.818865	0.772171	0.67077	0.831672
Atp11a:-26048	Atp11a	11.5567	11.6354	0.0443377	0.0443377	0.842023	0.772171	0.67077	0.831672
Atp11a:-235189	Atp11a	11.5567	11.9867	0.0443377	0.0443377	0.864926	0.772171	0.67077	0.831672
Atp11a:-254489	Atp11a	11.5456	8.74455	0.0443377	0.0443377	0.83717	0.772171	0.67077	0.831672
Atp13a3:365440	Atp13a3	0.0443377	10.3421	0.0443377	13.5768	0.935467	0.962906	0.91279	0.937039
Atp13a3:360274	Atp13a3	0.0443377	10.4758	0.0443377	13.5768	0.936991	0.962906	0.91279	0.937039
Atp1a1:82104	Atp1a1	9.68929	9.55294	4.23839	0.0443377	0.86693	0.88	0.820831	0.985738
Atp1a1:-42309	Atp1a1	9.7069	0.0443377	4.23839	0.0443377	0.92527	0.88	0.820831	0.985738
Atp1a1:-31738	Atp1a1	9.75914	11.1011	4.23839	0.0443377	0.943761	0.88	0.820831	0.985738
Atp1a1:494219	Atp1a1	9.7481	11.1547	4.23839	0.0443377	0.847218	0.88	0.820831	0.985738
Atp1a1:193310	Atp1a1	9.75914	0.0443377	4.23839	0.0443377	0.874127	0.88	0.820831	0.985738
Atp1a1:32405	Atp1a1	9.68929	9.87046	4.23839	0.0443377	0.886402	0.88	0.820831	0.985738
Atp1a1:11624	Atp1a1	9.75914	0.0443377	4.23839	0.0443377	0.937768	0.88	0.820831	0.985738
Atp1a1:-97234	Atp1a1	9.75914	10.5109	4.23839	0.0443377	0.945206	0.88	0.820831	0.985738
Atp1a1:-202452	Atp1a1	9.7481	9.62233	4.23839	0.0443377	0.917119	0.88	0.820831	0.985738
Atp1a1:493340	Atp1a1	9.69983	9.80153	4.23839	0.0443377	0.947382	0.88	0.820831	0.985738
Atp1a1:-273577	Atp1a1	9.69983	11.5017	4.23839	0.0443377	0.963921	0.88	0.820831	0.985738
Atp1a1:85770	Atp1a1	9.7069	11.0325	4.23839	0.0443377	0.884008	0.88	0.820831	0.985738
Atp1a2:26222	Atp1a2	9.20206	2.8229	0.0443377	7.66031	0.982934	0.921683	0.976809	0.968851
Atp1a2:55014	Atp1a2	9.20206	3.46218	0.0443377	7.66031	0.983071	0.921683	0.976809	0.968851
Atp1a2:-51445	Atp1a2	9.20206	0.0443377	0.0443377	7.66031	0.969065	0.921683	0.976809	0.968851
Atp1a2:-44915	Atp1a2	9.20206	0.0443377	0.0443377	7.66031	0.948948	0.921683	0.976809	0.968851
Atp1a2:94267	Atp1a2	9.20206	0.0443377	0.0443377	7.66031	0.950328	0.921683	0.976809	0.968851
Atp1a2:124655	Atp1a2	9.20206	8.47195	0.0443377	7.66031	0.992341	0.921683	0.976809	0.968851
Atp1a2:78098	Atp1a2	9.20206	9.10927	0.0443377	7.66031	0.956823	0.921683	0.976809	0.968851
Atp1a2:94781	Atp1a2	9.20206	9.59393	0.0443377	7.66031	0.96917	0.921683	0.976809	0.968851
Atp1a2:-205489	Atp1a2	9.20206	9.40987	0.0443377	7.66031	0.953882	0.921683	0.976809	0.968851
Atp1a2:77511	Atp1a2	9.20206	9.55294	0.0443377	7.66031	0.978727	0.921683	0.976809	0.968851
Atp1a2:283556	Atp1a2	9.20206	0.0443377	0.0443377	7.66031	0.958562	0.921683	0.976809	0.968851
Atp1a2:-46063	Atp1a2	9.20206	0.0443377	0.0443377	7.66031	0.960512	0.921683	0.976809	0.968851
Atp1a2:-202132	Atp1a2	9.20206	10.7149	0.0443377	7.66031	0.914171	0.921683	0.976809	0.968851
Atp1a2:-202961	Atp1a2	9.20206	0.0443377	0.0443377	7.66031	0.947147	0.921683	0.976809	0.968851
Atp1a2:357845	Atp1a2	9.20206	0.0443377	0.0443377	7.66031	0.97099	0.921683	0.976809	0.968851
Atp1a2:76049	Atp1a2	9.20206	0.0443377	0.0443377	7.66031	0.971848	0.921683	0.976809	0.968851
Atp1a2:317739	Atp1a2	9.20206	11.0325	0.0443377	7.66031	0.979128	0.921683	0.976809	0.968851
Atp1a2:55522	Atp1a2	9.20206	9.55294	0.0443377	7.66031	0.992081	0.921683	0.976809	0.968851
Atp1a2:281602	Atp1a2	9.20206	6.62218	0.0443377	7.66031	0.986418	0.921683	0.976809	0.968851
Atp1a2:318484	Atp1a2	9.20206	10.9206	0.0443377	7.66031	0.989364	0.921683	0.976809	0.968851
Atp1a2:322070	Atp1a2	9.20206	8.56186	0.0443377	7.66031	0.992467	0.921683	0.976809	0.968851
Atp1a2:317154	Atp1a2	9.20206	10.7149	0.0443377	7.66031	0.983075	0.921683	0.976809	0.968851
Atp1a2:280935	Atp1a2	9.20206	10.4758	0.0443377	7.66031	0.977464	0.921683	0.976809	0.968851
Atp1a2:-51990	Atp1a2	9.20206	10.8869	0.0443377	7.66031	0.91925	0.921683	0.976809	0.968851
Atp1a3:-363365	Atp1a3	66.8761	66.8761	66.8761	66.8761	0.95156	0.988116	0.99205	0.998191
Atp1a3:-439263	Atp1a3	66.8761	66.8761	66.8761	66.8761	0.861789	0.988116	0.99205	0.998191
Atp1a3:418274	Atp1a3	66.8761	66.8761	66.8761	66.8761	0.880406	0.988116	0.99205	0.998191
Atp1a3:71049	Atp1a3	66.8761	56.1094	66.8761	66.8761	0.912262	0.988116	0.99205	0.998191
Atp1b1:-16666	Atp1b1	66.8761	66.8761	66.8761	66.8761	0.808206	0.844507	0.954467	0.939716
Atp2b1:-199019	Atp2b1	66.8761	66.8761	0.0443377	66.8761	0.798603	-0.82274	0.697822	-0.975289
Atp2b2:185564	Atp2b2	66.8761	26.8348	66.8761	25.2674	0.825123	0.291406	0.954441	0.0984976
Atp2b2:185030	Atp2b2	66.8761	26.4814	66.8761	25.2674	0.845365	0.291406	0.954441	0.0984976
Atp2b2:184281	Atp2b2	66.8761	25.3931	66.8761	25.2674	0.686722	0.291406	0.954441	0.0984976
Atp2b2:180860	Atp2b2	66.8761	24.3388	66.8761	25.2674	0.57986	0.291406	0.954441	0.0984976
Atp2b4:-154536	Atp2b4	66.8761	24.2192	11.9867	0.0443377	0.822322	-0.938304	-0.941757	0.937022
Atp5e:455570	Atp5e	0.0443377	0.0443377	20.2277	20.0846	0.535318	0.740038	0.733762	0.999541
Atp5e:119785	Atp5e	0.0443377	11.5017	20.2277	20.0846	0.53976	0.740038	0.733762	0.999541
Atp5g2:271313	Atp5g2	0.0443377	0.0443377	0.0443377	3.95055	0.66399	0.709832	0.778969	0.925037
Atp5g2:423457	Atp5g2	0.0443377	0.0443377	0.0443377	3.95055	0.655196	0.709832	0.778969	0.925037
Atp5g2:422944	Atp5g2	0.0443377	0.0443377	0.0443377	3.95055	0.709126	0.709832	0.778969	0.925037
Atp6v0a1:-182864	Atp6v0a1	66.8761	51.1383	0.0443377	60.0869	0.927582	-0.965855	0.954904	-0.973609
Atp6v0a1:-444938	Atp6v0a1	66.8761	57.7153	0.0443377	60.0869	0.920256	-0.965855	0.954904	-0.973609
Atp6v0b:24315	Atp6v0b	0.0443377	58.5566	21.0373	22.3072	0.27631	0.101381	0.15835	0.99611
Atp6v0e:18005	Atp6v0e	0.0443377	23.2614	32.9584	15.2003	0.423807	0.699428	0.32606	0.253439
Atp6v1e1:-35957	Atp6v1e1	0.0443377	56.3076	15.1967	16.9567	0.805318	-0.64421	-0.561205	0.981222
Atp6v1e1:-216858	Atp6v1e1	0.0443377	52.3441	15.1967	16.9567	0.749246	-0.64421	-0.561205	0.981222
Atp6v1e1:275609	Atp6v1e1	0.0443377	66.8761	15.1967	16.9567	0.70866	-0.64421	-0.561205	0.981222
Atp6v1g1:-253543	Atp6v1g1	0.0443377	25.2355	0.0443377	52.3441	-0.0672098	0.588867	-0.360332	-0.568164
Atp9a:261655	Atp9a	66.8761	66.8761	66.8761	24.9115	0.9407	0.991245	0.0112199	-0.0921138
Atpif1:268453	Atpif1	0.0443377	66.8761	66.8761	66.8761	-0.621803	-0.563603	-0.521278	0.990218
Atr:-43613	Atr	11.1011	10.2134	0.0443377	0.0443377	0.889201	0.707828	0.722225	0.998408
Atr:-42909	Atr	11.1562	10.5648	0.0443377	0.0443377	0.896253	0.707828	0.722225	0.998408
Atrnl1:-29916	Atrnl1	66.8761	61.2896	12.572	66.8761	0.970581	-0.886915	0.622367	-0.551932
Atrnl1:-399138	Atrnl1	66.8761	60.6997	12.572	66.8761	0.887828	-0.886915	0.622367	-0.551932
Atxn1:-399300	Atxn1	66.8761	66.8761	11.1725	66.8761	0.897196	-0.176868	0.767938	0.226813
Atxn1:-172466	Atxn1	66.8761	66.8761	11.1725	66.8761	0.883058	-0.176868	0.767938	0.226813
Atxn10:-135285	Atxn10	0.0443377	64.3375	0.0443377	66.8761	-0.448294	0.373893	-0.34851	-0.996369
Atxn10:138503	Atxn10	0.0443377	52.7421	0.0443377	66.8761	-0.182241	0.373893	-0.34851	-0.996369
Atxn10:-370221	Atxn10	0.0443377	48.7717	0.0443377	66.8761	-0.124552	0.373893	-0.34851	-0.996369
Atxn10:158036	Atxn10	0.0443377	26.0513	0.0443377	66.8761	0.270245	0.373893	-0.34851	-0.996369
Atxn10:66413	Atxn10	0.0443377	66.8761	0.0443377	66.8761	-0.318527	0.373893	-0.34851	-0.996369
Atxn10:66990	Atxn10	0.0443377	42.5644	0.0443377	66.8761	0.0458229	0.373893	-0.34851	-0.996369
Atxn7:53127	Atxn7	9.7481	9.7069	27.7152	6.71234	0.954945	0.290993	0.848485	0.67167
Atxn7:253402	Atxn7	9.7069	0.0443377	27.7152	6.71234	0.936816	0.290993	0.848485	0.67167
Atxn7:51909	Atxn7	9.68929	7.66554	27.7152	6.71234	0.939905	0.290993	0.848485	0.67167
Atxn7:51070	Atxn7	9.7069	0.0443377	27.7152	6.71234	0.927251	0.290993	0.848485	0.67167
Atxn7:52421	Atxn7	9.7069	8.26199	27.7152	6.71234	0.945429	0.290993	0.848485	0.67167
Atxn7:58222	Atxn7	9.69983	10.7099	27.7152	6.71234	0.94195	0.290993	0.848485	0.67167
Atxn7:50521	Atxn7	9.69983	8.00734	27.7152	6.71234	0.952336	0.290993	0.848485	0.67167
Atxn7l2:13120	Atxn7l2	23.2614	39.1456	24.2428	32.9733	0.898197	0.988202	0.899644	0.924718
Atxn7l2:-199584	Atxn7l2	23.2614	26.9385	24.2428	32.9733	0.960834	0.988202	0.899644	0.924718
AU020206:-200617	AU020206	0.0443377	8.60567			0.910178
AU020206:-202209	AU020206	0.0443377	9.10927			0.896656
AU020206:-70009	AU020206	0.0443377	0.0443377			0.923388
AU020206:-217004	AU020206	0.0443377	11.1004			0.906544
AU020206:-68491	AU020206	0.0443377	11.0621			0.861723
AU020206:14596	AU020206	0.0443377	0.0443377			0.950692
AU020206:-24794	AU020206	0.0443377	8.49429			0.922334
AU020206:26030	AU020206	0.0443377	7.42974			0.942353
AU020206:-70515	AU020206	0.0443377	8.74455			0.876631
Aunip:464493	Aunip	0.0443377	10.1199	10.3421	10.6641	0.986527	0.949374	0.950657	0.999956
Aunip:223339	Aunip	0.0443377	0.0443377	10.3421	10.6641	0.968754	0.949374	0.950657	0.999956
Aurka:-363042	Aurka	13.5206	10.8869	0.0443377	8.23151	0.934442	0.865994	0.878258	0.98878
Auts2:39479	Auts2	0.0443377	41.4374	12.8066	32.9733	0.217892	0.243488	0.153567	-0.85384
Auts2:-323402	Auts2	0.0443377	44.5098	12.8066	32.9733	-0.0976552	0.243488	0.153567	-0.85384
Auts2:307627	Auts2	0.0443377	50.5512	12.8066	32.9733	-0.185384	0.243488	0.153567	-0.85384
Auts2:-320211	Auts2	0.0443377	27.7152	12.8066	32.9733	0.21056	0.243488	0.153567	-0.85384
Auts2:-227939	Auts2	0.0443377	53.1041	12.8066	32.9733	-0.413487	0.243488	0.153567	-0.85384
Auts2:-319605	Auts2	0.0443377	25.6596	12.8066	32.9733	0.139147	0.243488	0.153567	-0.85384
Auts2:385143	Auts2	0.0443377	45.1437	12.8066	32.9733	0.285766	0.243488	0.153567	-0.85384
Auts2:-480688	Auts2	0.0443377	28.2622	12.8066	32.9733	0.523418	0.243488	0.153567	-0.85384
Auts2:252181	Auts2	0.0443377	59.3247	12.8066	32.9733	-0.488816	0.243488	0.153567	-0.85384
Auts2:-308283	Auts2	0.0443377	43.7588	12.8066	32.9733	0.160767	0.243488	0.153567	-0.85384
Auts2:-71424	Auts2	0.0443377	37.8404	12.8066	32.9733	0.258358	0.243488	0.153567	-0.85384
Auts2:-318959	Auts2	0.0443377	31.1721	12.8066	32.9733	0.256213	0.243488	0.153567	-0.85384
AV099323:85228	AV099323	0.0443377	5.09282			0.95085
AV099323:462203	AV099323	0.0443377	11.0122			0.832989
AV099323:498430	AV099323	0.0443377	8.96636			0.90926
Avl9:-341613	Avl9	33.8697	34.5389	18.1982	22.1574	0.948926	-0.203344	-0.172099	0.982876
AW011738:-132232	AW011738	0.0443377	8.84503	0.0443377	8.40705	0.964422	0.9684	0.919574	0.987161
AW011738:-14459	AW011738	0.0443377	0.0443377	0.0443377	8.40705	0.993705	0.9684	0.919574	0.987161
AW551984:-402044	AW551984	0.0443377	0.0443377	66.8761	66.8761	0.998734	-0.70046	-0.6613	0.984879
Azi2:446600	Azi2	21.8286	25.2952	0.0443377	23.1706	0.874601	0.629171	0.921721	0.774895
Azi2:188454	Azi2	21.7222	24.4556	0.0443377	23.1706	0.911465	0.629171	0.921721	0.774895
Azi2:436814	Azi2	21.7222	24.8583	0.0443377	23.1706	0.947257	0.629171	0.921721	0.774895
Azi2:435796	Azi2	21.8286	24.3388	0.0443377	23.1706	0.949017	0.629171	0.921721	0.774895
Azi2:287569	Azi2	21.8286	22.7795	0.0443377	23.1706	0.844024	0.629171	0.921721	0.774895
Azi2:187262	Azi2	21.8286	23.5178	0.0443377	23.1706	0.90625	0.629171	0.921721	0.774895
Azi2:447156	Azi2	21.7285	24.8022	0.0443377	23.1706	0.897295	0.629171	0.921721	0.774895
Azi2:349610	Azi2	21.8286	23.2614	0.0443377	23.1706	0.893249	0.629171	0.921721	0.774895
Azi2:68307	Azi2	21.7285	24.2663	0.0443377	23.1706	0.909377	0.629171	0.921721	0.774895
Azi2:278475	Azi2	21.8286	24.2818	0.0443377	23.1706	0.957977	0.629171	0.921721	0.774895
Azi2:437625	Azi2	21.7285	23.8068	0.0443377	23.1706	0.933671	0.629171	0.921721	0.774895
B230118H07Rik:-234209	B230118H07Rik	0.0443377	10.1316	66.8761	13.8137	0.862333	-0.781553	0.252793	-0.789315
B230118H07Rik:-233491	B230118H07Rik	0.0443377	9.2943	66.8761	13.8137	0.864699	-0.781553	0.252793	-0.789315
B230118H07Rik:-350097	B230118H07Rik	0.0443377	10.1229	66.8761	13.8137	0.863701	-0.781553	0.252793	-0.789315
B230118H07Rik:-232311	B230118H07Rik	0.0443377	10.7099	66.8761	13.8137	0.862567	-0.781553	0.252793	-0.789315
B230217O12Rik:8485	B230217O12Rik	66.8761	66.8761			0.990008
B230217O12Rik:21405	B230217O12Rik	66.8761	66.8761			0.995002
B230217O12Rik:-471646	B230217O12Rik	66.8761	66.8761			0.994774
B230334C09Rik:-483982	B230334C09Rik	58.6499	47.8487			0.846592
B230334C09Rik:-483217	B230334C09Rik	58.7548	66.8761			0.959108
B230354K17Rik:333235	B230354K17Rik	0.0443377	9.34735			0.975911
B230354K17Rik:299503	B230354K17Rik	0.0443377	15.1967			0.982382
B230354K17Rik:22475	B230354K17Rik	0.0443377	11.0325			0.944353
B230354K17Rik:17915	B230354K17Rik	0.0443377	11.6192			0.971245
B230354K17Rik:300050	B230354K17Rik	0.0443377	12.7239			0.97181
B230354K17Rik:372092	B230354K17Rik	0.0443377	0.0443377			0.944923
B230354K17Rik:23085	B230354K17Rik	0.0443377	11.3447			0.965879
B3galt1:-447095	B3galt1	66.8761	66.8761	35.6719	66.8761	0.933369	-0.783704	0.937794	-0.939577
B3galt1:-446417	B3galt1	66.8761	66.8761	35.6719	66.8761	0.887563	-0.783704	0.937794	-0.939577
B3galt1:244505	B3galt1	66.8761	66.8761	35.6719	66.8761	0.794755	-0.783704	0.937794	-0.939577
B3galt1:-287750	B3galt1	66.8761	66.8761	35.6719	66.8761	0.889401	-0.783704	0.937794	-0.939577
B3galt1:-286420	B3galt1	66.8761	63.007	35.6719	66.8761	0.922035	-0.783704	0.937794	-0.939577
B3gat1:-239829	B3gat1	66.8761	66.8761	10.7205	0.0443377	0.964981	-0.208728	-0.588346	0.890279
B3gat1:-246800	B3gat1	66.8761	66.8761	10.7205	0.0443377	0.948719	-0.208728	-0.588346	0.890279
B3gat1:-320993	B3gat1	66.8761	66.8761	10.7205	0.0443377	0.892594	-0.208728	-0.588346	0.890279
B3gat1:-95023	B3gat1	66.8761	66.8761	10.7205	0.0443377	0.957902	-0.208728	-0.588346	0.890279
B3gat1:-488670	B3gat1	66.8761	66.8761	10.7205	0.0443377	0.960295	-0.208728	-0.588346	0.890279
B3gat1:-485947	B3gat1	66.8761	66.8761	10.7205	0.0443377	0.945991	-0.208728	-0.588346	0.890279
B3gat1:-84280	B3gat1	66.8761	66.8761	10.7205	0.0443377	0.90492	-0.208728	-0.588346	0.890279
B4galnt1:-105468	B4galnt1	66.8761	44.6755	0.0443377	0.0443377	0.822456	-0.985004	-0.987152	0.990842
B4galnt1:-42867	B4galnt1	66.8761	66.8761	0.0443377	0.0443377	0.942636	-0.985004	-0.987152	0.990842
B4galnt1:96789	B4galnt1	66.8761	66.8761	0.0443377	0.0443377	0.98517	-0.985004	-0.987152	0.990842
B9d2:107522	B9d2	0.0443377	9.80961	17.4468	17.8752	0.873545	0.818962	0.815938	0.999932
B9d2:-432688	B9d2	0.0443377	11.455	17.4468	17.8752	0.895766	0.818962	0.815938	0.999932
Bach1:-53774	Bach1	39.9801	54.5044	20.7558	66.8761	0.779457	-0.298433	0.659298	-0.908428
Bach1:-53242	Bach1	39.99	55.9767	20.7558	66.8761	0.765261	-0.298433	0.659298	-0.908428
Bach2:-196247	Bach2	66.8761	66.8761	11.8583	5.30267	0.919467	-0.687144	0.410212	0.105666
Bag2:-393167	Bag2	4.46844	12.1293	12.7693	66.8761	0.709153	0.484278	-0.136809	-0.564579
Bag2:488401	Bag2	4.46844	12.4071	12.7693	66.8761	0.684304	0.484278	-0.136809	-0.564579
Baiap2:-8092	Baiap2	66.8761	66.8761	66.8761	0.0443377	0.98915	0.834557	-0.837406	-0.999843
Baiap2:194348	Baiap2	66.8761	66.8761	66.8761	0.0443377	0.830316	0.834557	-0.837406	-0.999843
Baiap2:-413959	Baiap2	66.8761	66.8761	66.8761	0.0443377	0.970177	0.834557	-0.837406	-0.999843
Baiap2:179288	Baiap2	66.8761	66.8761	66.8761	0.0443377	0.989432	0.834557	-0.837406	-0.999843
Baiap2:-84839	Baiap2	66.8761	58.0755	66.8761	0.0443377	0.863623	0.834557	-0.837406	-0.999843
Baiap2:336426	Baiap2	66.8761	66.8761	66.8761	0.0443377	0.986966	0.834557	-0.837406	-0.999843
Baiap2:-146582	Baiap2	66.8761	66.8761	66.8761	0.0443377	0.984523	0.834557	-0.837406	-0.999843
Baiap2:-196686	Baiap2	66.8761	66.8761	66.8761	0.0443377	0.983223	0.834557	-0.837406	-0.999843
Baiap2:177259	Baiap2	66.8761	66.8761	66.8761	0.0443377	0.965142	0.834557	-0.837406	-0.999843
Banf1:-107562	Banf1	0.0443377	8.88796	0.0443377	13.5071	0.821441	0.808488	0.756549	0.968759
Banf1:-476696	Banf1	0.0443377	8.96636	0.0443377	13.5071	0.654353	0.808488	0.756549	0.968759
Banf1:-248856	Banf1	0.0443377	5.16767	0.0443377	13.5071	0.729675	0.808488	0.756549	0.968759
Banf1:-476110	Banf1	0.0443377	9.85052	0.0443377	13.5071	0.692523	0.808488	0.756549	0.968759
Banp:345859	Banp	54.7002	43.1131	8.04849	49.727	0.801888	-0.667484	0.652937	-0.904134
Banp:56353	Banp	54.6508	53.4438	8.04849	49.727	0.72315	-0.667484	0.652937	-0.904134
Banp:155968	Banp	54.701	43.2062	8.04849	49.727	0.659958	-0.667484	0.652937	-0.904134
Banp:-51869	Banp	54.6854	45.1719	8.04849	49.727	0.850942	-0.667484	0.652937	-0.904134
Banp:341357	Banp	54.6542	47.6009	8.04849	49.727	0.860365	-0.667484	0.652937	-0.904134
Banp:56939	Banp	54.701	54.6076	8.04849	49.727	0.63517	-0.667484	0.652937	-0.904134
Banp:-52455	Banp	54.6374	47.2651	8.04849	49.727	0.718977	-0.667484	0.652937	-0.904134
Barhl2:158198	Barhl2	29.2324	66.8761	11.5672	12.5134	-0.412497	0.465694	0.478814	0.99082
Barx2:-81121	Barx2	0.0443377	66.8761	66.8761	66.8761	-0.997974	-0.626114	0.020788	0.72833
Barx2:298581	Barx2	0.0443377	0.0443377	66.8761	66.8761	0.999468	-0.626114	0.020788	0.72833
Barx2:-401051	Barx2	0.0443377	10.4758	66.8761	66.8761	0.972253	-0.626114	0.020788	0.72833
Basp1:-261210	Basp1	47.9596	62.4887	41.9838	43.1131	0.952995	0.972122	0.927494	0.968797
Basp1:394182	Basp1	47.875	54.6076	41.9838	43.1131	0.966341	0.972122	0.927494	0.968797
Basp1:483815	Basp1	47.9283	55.6498	41.9838	43.1131	0.813679	0.972122	0.927494	0.968797
Bbc3:-153883	Bbc3	66.8761	66.8761	0.0443377	66.8761	0.97784	-0.117279	0.514268	0.77975
Bbx:-92538	Bbx	12.4071	16.9567	0.0443377	66.8761	0.850569	0.85907	-0.145443	0.229548
BC005561:-25310	BC005561	11.1547	0.0443377	0.0443377	0.0443377	0.861388	0.87218	0.874866	0.992003
BC005561:-397871	BC005561	11.1562	14.373	0.0443377	0.0443377	0.93004	0.87218	0.874866	0.992003
BC005561:-92821	BC005561	11.1744	7.35695	0.0443377	0.0443377	0.832625	0.87218	0.874866	0.992003
BC005561:-133023	BC005561	11.1725	9.10927	0.0443377	0.0443377	0.851373	0.87218	0.874866	0.992003
BC005561:-92176	BC005561	11.1725	10.6641	0.0443377	0.0443377	0.856135	0.87218	0.874866	0.992003
BC043934:-45510	BC043934	0.0443377	0.0443377			0.993086
BC043934:-454619	BC043934	0.0443377	43.4859			-0.559909
BC043934:-411023	BC043934	0.0443377	66.8761			-0.998721
BC043934:-399846	BC043934	0.0443377	66.8761			-0.893379
BC043934:-415428	BC043934	0.0443377	0.0443377			0.997373
BC043934:-211484	BC043934	0.0443377	66.8761			-0.999689
BC051226:-170611	BC051226	58.5188	66.8761			0.914219
BC052040:311625	BC052040	10.6411	8.56186	16.9567	10.1316	0.909118	0.801785	0.783534	0.937827
BC052040:27563	BC052040	10.5795	0.0443377	16.9567	10.1316	0.857449	0.801785	0.783534	0.937827
BC052040:314201	BC052040	10.6427	8.38977	16.9567	10.1316	0.877963	0.801785	0.783534	0.937827
BC052040:78182	BC052040	10.5795	11.5456	16.9567	10.1316	0.937809	0.801785	0.783534	0.937827
BC052040:75533	BC052040	10.6381	0.0443377	16.9567	10.1316	0.844002	0.801785	0.783534	0.937827
BC052040:142644	BC052040	10.6427	0.0443377	16.9567	10.1316	0.876649	0.801785	0.783534	0.937827
BC052040:141236	BC052040	10.6411	9.78329	16.9567	10.1316	0.886543	0.801785	0.783534	0.937827
BC052040:-125905	BC052040	10.6427	12.0228	16.9567	10.1316	0.926455	0.801785	0.783534	0.937827
BC052040:277780	BC052040	10.5795	11.6877	16.9567	10.1316	0.882766	0.801785	0.783534	0.937827
BC052040:-448857	BC052040	10.6411	14.3605	16.9567	10.1316	0.84885	0.801785	0.783534	0.937827
BC052040:63355	BC052040	10.6292	10.0072	16.9567	10.1316	0.938413	0.801785	0.783534	0.937827
BC052040:356426	BC052040	10.6411	9.83171	16.9567	10.1316	0.916429	0.801785	0.783534	0.937827
BC052040:341876	BC052040	10.6381	10.8869	16.9567	10.1316	0.869495	0.801785	0.783534	0.937827
BC052040:79370	BC052040	10.6381	10.2134	16.9567	10.1316	0.941856	0.801785	0.783534	0.937827
BC052040:275906	BC052040	10.6427	0.0443377	16.9567	10.1316	0.846574	0.801785	0.783534	0.937827
BC052040:-126546	BC052040	10.6381	11.3447	16.9567	10.1316	0.933138	0.801785	0.783534	0.937827
BC052040:78861	BC052040	10.5795	11.752	16.9567	10.1316	0.936936	0.801785	0.783534	0.937827
BC052040:-485887	BC052040	10.6381	13.5886	16.9567	10.1316	0.899337	0.801785	0.783534	0.937827
BC052040:414905	BC052040	10.5795	11.6354	16.9567	10.1316	0.938077	0.801785	0.783534	0.937827
BC052040:-125156	BC052040	10.6427	10.9206	16.9567	10.1316	0.935192	0.801785	0.783534	0.937827
BC052040:453812	BC052040	10.5795	12.0611	16.9567	10.1316	0.928742	0.801785	0.783534	0.937827
BC052040:74194	BC052040	10.6427	10.2901	16.9567	10.1316	0.927716	0.801785	0.783534	0.937827
BC052040:-121539	BC052040	10.6292	11.9867	16.9567	10.1316	0.93095	0.801785	0.783534	0.937827
BC052040:-120933	BC052040	10.5795	11.455	16.9567	10.1316	0.905253	0.801785	0.783534	0.937827
BC052040:77681	BC052040	10.6427	0.0443377	16.9567	10.1316	0.870362	0.801785	0.783534	0.937827
BC052040:-117306	BC052040	10.5795	0.0443377	16.9567	10.1316	0.820897	0.801785	0.783534	0.937827
BC052040:267169	BC052040	10.6411	11.0325	16.9567	10.1316	0.80623	0.801785	0.783534	0.937827
BC052040:-67550	BC052040	10.6292	7.18796	16.9567	10.1316	0.8971	0.801785	0.783534	0.937827
BC052040:105283	BC052040	10.6427	0.0443377	16.9567	10.1316	0.882731	0.801785	0.783534	0.937827
BC052040:142025	BC052040	10.6411	10.8869	16.9567	10.1316	0.932689	0.801785	0.783534	0.937827
Bcar1:-27879	Bcar1	35.3095	24.6677	23.4252	29.2173	0.888575	0.361324	0.616114	0.912517
Bcar1:-45996	Bcar1	35.2171	33.8697	23.4252	29.2173	0.797763	0.361324	0.616114	0.912517
Bcar1:-27298	Bcar1	35.2103	26.9385	23.4252	29.2173	0.930982	0.361324	0.616114	0.912517
Bcar1:7261	Bcar1	35.1669	24.6677	23.4252	29.2173	0.840023	0.361324	0.616114	0.912517
Bcar1:445647	Bcar1	35.1669	32.9725	23.4252	29.2173	0.891955	0.361324	0.616114	0.912517
Bcar1:227150	Bcar1	35.2022	36.2112	23.4252	29.2173	0.899805	0.361324	0.616114	0.912517
Bcar1:26233	Bcar1	35.2103	39.1916	23.4252	29.2173	0.907169	0.361324	0.616114	0.912517
Bcar1:26785	Bcar1	35.2171	24.8022	23.4252	29.2173	0.857101	0.361324	0.616114	0.912517
Bckdhb:360669	Bckdhb	9.33058	11.7925	0.0443377	9.2943	0.746514	0.34138	0.492769	0.932366
Bckdhb:37056	Bckdhb	9.28561	11.752	0.0443377	9.2943	0.641221	0.34138	0.492769	0.932366
Bckdhb:353747	Bckdhb	9.2943	12.1293	0.0443377	9.2943	0.695791	0.34138	0.492769	0.932366
Bckdhb:146151	Bckdhb	9.2943	10.7149	0.0443377	9.2943	0.683352	0.34138	0.492769	0.932366
Bcl11a:293443	Bcl11a	49.4947	27.8214	19.6223	27.8944	0.807617	-0.660278	-0.370523	0.924114
Bcl11b:128467	Bcl11b	66.8761	55.1987	32.7914	0.0443377	0.93076	0.336417	-0.935414	-0.0120478
Bcl11b:-349418	Bcl11b	66.8761	60.7533	32.7914	0.0443377	0.922031	0.336417	-0.935414	-0.0120478
Bcl11b:128968	Bcl11b	66.8761	45.5313	32.7914	0.0443377	0.96979	0.336417	-0.935414	-0.0120478
Bcl11b:-258152	Bcl11b	66.8761	53.127	32.7914	0.0443377	0.846964	0.336417	-0.935414	-0.0120478
Bcl11b:-64601	Bcl11b	66.8761	53.0965	32.7914	0.0443377	0.857302	0.336417	-0.935414	-0.0120478
Bcl11b:-451794	Bcl11b	66.8761	66.8761	32.7914	0.0443377	0.841458	0.336417	-0.935414	-0.0120478
Bcl2l1:-214376	Bcl2l1	30.8886	26.6402	13.947	30.646	0.9614	-0.488161	0.689706	-0.460286
Bcl2l1:-200229	Bcl2l1	30.8886	66.8761	13.947	30.646	0.911464	-0.488161	0.689706	-0.460286
Bcl2l11:152716	Bcl2l11	8.96636	12.763	13.0296	18.4764	0.84026	0.887527	0.8553	0.985674
Bcl2l12:-20737	Bcl2l12	10.6796	0.0443377	22.7795	15.1967	0.969405	-0.00286955	0.844885	0.497527
Bcl2l12:472340	Bcl2l12	10.6411	0.0443377	22.7795	15.1967	0.98971	-0.00286955	0.844885	0.497527
Bcl2l12:104360	Bcl2l12	10.6411	8.88796	22.7795	15.1967	0.926958	-0.00286955	0.844885	0.497527
Bcl2l12:-19624	Bcl2l12	10.6381	9.28561	22.7795	15.1967	0.983827	-0.00286955	0.844885	0.497527
Bcl2l12:-153695	Bcl2l12	10.6381	0.0443377	22.7795	15.1967	0.967292	-0.00286955	0.844885	0.497527
Bcl2l12:103836	Bcl2l12	10.6292	0.0443377	22.7795	15.1967	0.835334	-0.00286955	0.844885	0.497527
Bcl2l12:-20129	Bcl2l12	10.6427	10.5109	22.7795	15.1967	0.938119	-0.00286955	0.844885	0.497527
Bcl2l12:142448	Bcl2l12	10.6381	10.9206	22.7795	15.1967	0.996261	-0.00286955	0.844885	0.497527
Bcl2l12:-93912	Bcl2l12	10.6411	12.3929	22.7795	15.1967	0.968557	-0.00286955	0.844885	0.497527
Bcl2l12:-153164	Bcl2l12	10.6411	0.0443377	22.7795	15.1967	0.916401	-0.00286955	0.844885	0.497527
Bcl2l12:326556	Bcl2l12	10.6292	0.0443377	22.7795	15.1967	0.946538	-0.00286955	0.844885	0.497527
Bcl2l12:-218134	Bcl2l12	10.6633	13.0296	22.7795	15.1967	0.953227	-0.00286955	0.844885	0.497527
Bcl2l12:326016	Bcl2l12	10.6633	0.0443377	22.7795	15.1967	0.971147	-0.00286955	0.844885	0.497527
Bcl2l12:-275461	Bcl2l12	10.6411	0.0443377	22.7795	15.1967	0.951323	-0.00286955	0.844885	0.497527
Bcl7a:-86885	Bcl7a	47.9596	44.6542	26.8039	30.1242	0.928908	0.522835	0.695648	0.929565
Bcl7a:-334401	Bcl7a	47.9503	38.9049	26.8039	30.1242	0.69486	0.522835	0.695648	0.929565
Bcl7a:-338542	Bcl7a	48.1305	26.0513	26.8039	30.1242	0.752524	0.522835	0.695648	0.929565
Bcl7a:-337808	Bcl7a	48.1003	37.9684	26.8039	30.1242	0.720551	0.522835	0.695648	0.929565
Bcl7a:-207860	Bcl7a	48.1305	22.9548	26.8039	30.1242	0.704863	0.522835	0.695648	0.929565
Bcl7a:-355139	Bcl7a	48.1003	26.4814	26.8039	30.1242	0.638427	0.522835	0.695648	0.929565
Bcl7a:-71332	Bcl7a	48.1003	48.2911	26.8039	30.1242	0.77046	0.522835	0.695648	0.929565
Bcl7a:-372126	Bcl7a	48.1003	42.9745	26.8039	30.1242	0.793507	0.522835	0.695648	0.929565
Bcl7a:-354525	Bcl7a	48.1003	25.6899	26.8039	30.1242	0.648388	0.522835	0.695648	0.929565
Bcl7c:16921	Bcl7c	8.84503	11.5017	7.87723	13.947	0.964707	0.899601	0.911891	0.994428
Bcr:74177	Bcr	66.8761	49.5657	0.0443377	48.4499	0.874079	-0.893134	0.870422	-0.698739
Bcr:242950	Bcr	66.8761	55.1847	0.0443377	48.4499	0.959577	-0.893134	0.870422	-0.698739
Bdh1:6448	Bdh1	57.9191	66.8761	0.0443377	26.4814	0.984217	-0.96181	0.459315	-0.385314
Bdh1:79311	Bdh1	57.9391	50.2295	0.0443377	26.4814	0.882437	-0.96181	0.459315	-0.385314
Bdh1:53065	Bdh1	58.0924	26.0513	0.0443377	26.4814	0.735531	-0.96181	0.459315	-0.385314
Bdh1:-419996	Bdh1	58.0391	45.2786	0.0443377	26.4814	0.873893	-0.96181	0.459315	-0.385314
Bdh1:166726	Bdh1	57.9035	49.9382	0.0443377	26.4814	0.90491	-0.96181	0.459315	-0.385314
Bdh1:77572	Bdh1	58.0818	28.7452	0.0443377	26.4814	0.910602	-0.96181	0.459315	-0.385314
Bdh1:-374863	Bdh1	58.0391	48.0048	0.0443377	26.4814	0.956008	-0.96181	0.459315	-0.385314
Bend4:-62374	Bend4	8.85568	0.0443377	0.0443377	13.1944	0.855142	0.845314	0.699658	0.875983
Bend4:108051	Bend4	8.84166	66.8761	0.0443377	13.1944	-0.794545	0.845314	0.699658	0.875983
Bend6:11453	Bend6	66.8761	66.8761	11.752	60.0869	0.970781	-0.149228	0.880191	-0.0318408
Bend6:131340	Bend6	66.8761	66.8761	11.752	60.0869	0.899661	-0.149228	0.880191	-0.0318408
Bend6:-40932	Bend6	66.8761	66.8761	11.752	60.0869	0.943785	-0.149228	0.880191	-0.0318408
Bend6:-259969	Bend6	66.8761	66.8761	11.752	60.0869	0.957532	-0.149228	0.880191	-0.0318408
Bend6:229188	Bend6	66.8761	66.8761	11.752	60.0869	0.9805	-0.149228	0.880191	-0.0318408
Bend6:266444	Bend6	66.8761	66.8761	11.752	60.0869	0.970214	-0.149228	0.880191	-0.0318408
Bend6:260403	Bend6	66.8761	66.8761	11.752	60.0869	0.964786	-0.149228	0.880191	-0.0318408
Bend6:-377438	Bend6	66.8761	66.8761	11.752	60.0869	0.910804	-0.149228	0.880191	-0.0318408
Bend6:-32804	Bend6	66.8761	66.8761	11.752	60.0869	0.956742	-0.149228	0.880191	-0.0318408
Bend6:8460	Bend6	66.8761	66.8761	11.752	60.0869	0.86769	-0.149228	0.880191	-0.0318408
Bend6:131855	Bend6	66.8761	66.8761	11.752	60.0869	0.89792	-0.149228	0.880191	-0.0318408
Bend6:-39422	Bend6	66.8761	66.8761	11.752	60.0869	0.966524	-0.149228	0.880191	-0.0318408
Bend6:-38546	Bend6	66.8761	66.8761	11.752	60.0869	0.952425	-0.149228	0.880191	-0.0318408
Bend6:206995	Bend6	66.8761	66.8761	11.752	60.0869	0.973215	-0.149228	0.880191	-0.0318408
Bend6:-219408	Bend6	66.8761	66.8761	11.752	60.0869	0.963411	-0.149228	0.880191	-0.0318408
Bend6:-37696	Bend6	66.8761	66.8761	11.752	60.0869	0.915955	-0.149228	0.880191	-0.0318408
Bet1:-158525	Bet1	0.0443377	13.1721	0.0443377	0.0443377	0.932609	0.920152	0.922164	0.999983
Bet1:-159108	Bet1	0.0443377	12.8739	0.0443377	0.0443377	0.947279	0.920152	0.922164	0.999983
Bet1:-474417	Bet1	0.0443377	7.58632	0.0443377	0.0443377	0.946822	0.920152	0.922164	0.999983
Bhlhe22:-206520	Bhlhe22	58.2942	57.4169	41.2032	26.4814	0.94447	0.457575	0.0370193	0.890967
Bhlhe22:324249	Bhlhe22	58.3189	50.474	41.2032	26.4814	0.956613	0.457575	0.0370193	0.890967
Bhlhe22:367787	Bhlhe22	58.3301	63.0378	41.2032	26.4814	0.793081	0.457575	0.0370193	0.890967
Bhlhe22:95827	Bhlhe22	58.3779	55.956	41.2032	26.4814	0.953416	0.457575	0.0370193	0.890967
Bhlhe22:384765	Bhlhe22	58.3208	50.5935	41.2032	26.4814	0.98914	0.457575	0.0370193	0.890967
Bhlhe22:-421640	Bhlhe22	58.3779	54.8027	41.2032	26.4814	0.947973	0.457575	0.0370193	0.890967
Bhlhe22:-188571	Bhlhe22	58.3301	50.5619	41.2032	26.4814	0.934216	0.457575	0.0370193	0.890967
Bhlhe22:-191788	Bhlhe22	58.3779	53.8185	41.2032	26.4814	0.879035	0.457575	0.0370193	0.890967
Bhlhe22:-205924	Bhlhe22	58.3301	52.1449	41.2032	26.4814	0.983155	0.457575	0.0370193	0.890967
Bhlhe40:-12356	Bhlhe40	9.20206	9.75914	8.96636	9.47534	0.980255	0.880377	0.882544	0.997965
Bhlhe40:259487	Bhlhe40	9.20206	0.0443377	8.96636	9.47534	0.91662	0.880377	0.882544	0.997965
Bhlhe40:485734	Bhlhe40	9.20206	9.79117	8.96636	9.47534	0.989082	0.880377	0.882544	0.997965
Bhlhe40:-233545	Bhlhe40	9.20206	11.6877	8.96636	9.47534	0.943659	0.880377	0.882544	0.997965
Bhlhe40:344033	Bhlhe40	9.20206	8.56186	8.96636	9.47534	0.956929	0.880377	0.882544	0.997965
Bhlhe40:-204135	Bhlhe40	9.20206	11.0325	8.96636	9.47534	0.936549	0.880377	0.882544	0.997965
Bhlhe40:260759	Bhlhe40	9.20206	8.74455	8.96636	9.47534	0.978299	0.880377	0.882544	0.997965
Bhlhe40:309317	Bhlhe40	9.20206	10.7205	8.96636	9.47534	0.947577	0.880377	0.882544	0.997965
Bhlhe40:-202803	Bhlhe40	9.20206	0.0443377	8.96636	9.47534	0.959156	0.880377	0.882544	0.997965
Bhlhe40:310632	Bhlhe40	9.20206	7.76523	8.96636	9.47534	0.901963	0.880377	0.882544	0.997965
Bhlhe40:258927	Bhlhe40	9.20206	10.3421	8.96636	9.47534	0.951041	0.880377	0.882544	0.997965
Bhlhe40:311254	Bhlhe40	9.20206	9.63347	8.96636	9.47534	0.832998	0.880377	0.882544	0.997965
Bicc1:472889	Bicc1	6.90054	11.8689	8.11999	66.8761	0.942522	0.840922	0.0141323	-0.325424
Bicd1:34115	Bicd1	49.2297	41.6002	0.0443377	40.2584	0.730929	-0.887533	0.903748	-0.639651
Birc5:109427	Birc5	8.70293	7.35695	16.7543	15.5021	0.964854	0.364382	0.661633	0.925172
Birc5:90607	Birc5	8.76257	10.0249	16.7543	15.5021	0.986508	0.364382	0.661633	0.925172
Birc5:89967	Birc5	8.74455	8.11357	16.7543	15.5021	0.938355	0.364382	0.661633	0.925172
Bmp3:-47120	Bmp3	66.8761	66.8761	66.8761	66.8761	0.923663	0.649475	0.932468	0.597877
Bmper:155233	Bmper	11.5672	11.8643	11.6877	9.34735	0.896704	0.779469	0.893425	0.903862
Bmper:151491	Bmper	11.5672	11.3683	11.6877	9.34735	0.943227	0.779469	0.893425	0.903862
Bmper:-122823	Bmper	11.5672	0.0443377	11.6877	9.34735	0.91578	0.779469	0.893425	0.903862
Bmper:163311	Bmper	11.5672	6.65402	11.6877	9.34735	0.929609	0.779469	0.893425	0.903862
Bmper:264057	Bmper	11.5567	12.0517	11.6877	9.34735	0.963445	0.779469	0.893425	0.903862
Bmper:263476	Bmper	11.5672	0.0443377	11.6877	9.34735	0.937363	0.779469	0.893425	0.903862
Bmper:45791	Bmper	11.5567	12.2006	11.6877	9.34735	0.960982	0.779469	0.893425	0.903862
Bmper:157254	Bmper	11.5567	9.79117	11.6877	9.34735	0.955755	0.779469	0.893425	0.903862
Bmper:-120730	Bmper	11.5672	11.1547	11.6877	9.34735	0.948233	0.779469	0.893425	0.903862
Bmper:-46195	Bmper	11.5672	8.38666	11.6877	9.34735	0.944021	0.779469	0.893425	0.903862
Bmper:-484970	Bmper	11.5672	0.0443377	11.6877	9.34735	0.922648	0.779469	0.893425	0.903862
Bmper:-139381	Bmper	11.5672	8.88796	11.6877	9.34735	0.927391	0.779469	0.893425	0.903862
Bmper:156312	Bmper	11.5567	12.572	11.6877	9.34735	0.927841	0.779469	0.893425	0.903862
Bmper:-18604	Bmper	11.5672	11.0325	11.6877	9.34735	0.959715	0.779469	0.893425	0.903862
Bmper:185271	Bmper	11.5672	7.03054	11.6877	9.34735	0.936741	0.779469	0.893425	0.903862
Bmper:157854	Bmper	11.5672	8.22456	11.6877	9.34735	0.929816	0.779469	0.893425	0.903862
Bmper:152149	Bmper	11.5672	10.7205	11.6877	9.34735	0.952359	0.779469	0.893425	0.903862
Bmper:264601	Bmper	11.5672	0.0443377	11.6877	9.34735	0.917695	0.779469	0.893425	0.903862
Bmper:185866	Bmper	11.5567	8.24916	11.6877	9.34735	0.945252	0.779469	0.893425	0.903862
Bmpr1a:-466845	Bmpr1a	11.9867	11.5567	0.0443377	0.0443377	0.939769	0.742372	0.904703	0.931331
Bmpr1a:170462	Bmpr1a	11.9867	10.5597	0.0443377	0.0443377	0.940161	0.742372	0.904703	0.931331
Bmpr1a:-406313	Bmpr1a	11.9867	9.10927	0.0443377	0.0443377	0.942267	0.742372	0.904703	0.931331
Bmpr1a:169882	Bmpr1a	11.9867	0.0443377	0.0443377	0.0443377	0.860026	0.742372	0.904703	0.931331
Bmpr1a:-466279	Bmpr1a	11.9867	9.87913	0.0443377	0.0443377	0.931706	0.742372	0.904703	0.931331
Bmpr1a:362341	Bmpr1a	11.9867	12.572	0.0443377	0.0443377	0.924509	0.742372	0.904703	0.931331
Bmpr1a:48627	Bmpr1a	11.9867	0.0443377	0.0443377	0.0443377	0.886207	0.742372	0.904703	0.931331
Bmyc:-387682	Bmyc	0.0443377	66.8761	66.8761	66.8761	0.895096	0.56189	0.638407	0.993317
Boc:27086	Boc	11.5017	11.9867	13.2411	17.4468	0.957563	0.96678	0.812729	0.90447
Boc:-113333	Boc	11.5017	11.3447	13.2411	17.4468	0.957972	0.96678	0.812729	0.90447
Boc:-478177	Boc	11.5017	8.07402	13.2411	17.4468	0.849443	0.96678	0.812729	0.90447
Boc:178673	Boc	11.5017	0.0443377	13.2411	17.4468	0.950259	0.96678	0.812729	0.90447
Boc:-20862	Boc	11.5017	10.5597	13.2411	17.4468	0.974156	0.96678	0.812729	0.90447
Boc:78115	Boc	11.5178	9.91753	13.2411	17.4468	0.962338	0.96678	0.812729	0.90447
Boc:-102336	Boc	11.5133	9.87109	13.2411	17.4468	0.961239	0.96678	0.812729	0.90447
Boc:-104298	Boc	11.5017	10.2901	13.2411	17.4468	0.936468	0.96678	0.812729	0.90447
Boc:-21440	Boc	11.5133	0.0443377	13.2411	17.4468	0.940967	0.96678	0.812729	0.90447
Boc:-128663	Boc	11.5387	11.5567	13.2411	17.4468	0.937084	0.96678	0.812729	0.90447
Boc:31428	Boc	11.5148	8.74455	13.2411	17.4468	0.885973	0.96678	0.812729	0.90447
Boc:-106718	Boc	11.5017	10.1199	13.2411	17.4468	0.956608	0.96678	0.812729	0.90447
Boc:64836	Boc	11.5204	12.4071	13.2411	17.4468	0.954085	0.96678	0.812729	0.90447
Boc:495495	Boc	11.5178	12.5636	13.2411	17.4468	0.964067	0.96678	0.812729	0.90447
Boc:175120	Boc	11.5017	12.389	13.2411	17.4468	0.905406	0.96678	0.812729	0.90447
Boc:-104822	Boc	11.5017	10.3421	13.2411	17.4468	0.941849	0.96678	0.812729	0.90447
Boc:-57158	Boc	11.5017	7.49282	13.2411	17.4468	0.969033	0.96678	0.812729	0.90447
Boc:-107770	Boc	11.5017	0.0443377	13.2411	17.4468	0.948806	0.96678	0.812729	0.90447
Boc:-478799	Boc	11.5017	8.96636	13.2411	17.4468	0.833918	0.96678	0.812729	0.90447
Bola3:192712	Bola3	8.39227	11.171	0.0443377	0.0443377	0.948208	0.960436	0.871005	0.886854
Bola3:85906	Bola3	8.40546	0.0443377	0.0443377	0.0443377	0.939541	0.960436	0.871005	0.886854
Bola3:94146	Bola3	8.40705	8.29508	0.0443377	0.0443377	0.882451	0.960436	0.871005	0.886854
Bola3:-315385	Bola3	8.3502	9.40987	0.0443377	0.0443377	0.902874	0.960436	0.871005	0.886854
Bora:-205799	Bora	12.4543	11.5456	12.8066	56.8523	0.957046	0.930192	0.0590573	-0.19105
Bora:-211913	Bora	12.4543	11.9867	12.8066	56.8523	0.959316	0.930192	0.0590573	-0.19105
Brd1:416000	Brd1	45.1437	26.4814	0.0443377	0.0443377	0.81508	-0.334384	-0.545454	0.967856
Brd1:354660	Brd1	45.1719	30.1242	0.0443377	0.0443377	0.774469	-0.334384	-0.545454	0.967856
Brd3:-275945	Brd3	0.0443377	37.1996	0.0443377	11.8689	0.288513	0.467733	0.561338	0.977338
Bri3:295737	Bri3	0.0443377	22.9548	66.8761	0.0443377	0.721647	-0.668733	0.784693	-0.749844
Bri3bp:217766	Bri3bp	0.0443377	11.5134	0.0443377	0.0443377	0.960656	0.881303	0.892348	0.997406
Bri3bp:200159	Bri3bp	0.0443377	12.2006	0.0443377	0.0443377	0.951955	0.881303	0.892348	0.997406
Bri3bp:93609	Bri3bp	0.0443377	9.46841	0.0443377	0.0443377	0.974943	0.881303	0.892348	0.997406
Bri3bp:-306583	Bri3bp	0.0443377	11.752	0.0443377	0.0443377	0.961456	0.881303	0.892348	0.997406
Bri3bp:216739	Bri3bp	0.0443377	9.46841	0.0443377	0.0443377	0.942152	0.881303	0.892348	0.997406
Bri3bp:199568	Bri3bp	0.0443377	6.64423	0.0443377	0.0443377	0.977318	0.881303	0.892348	0.997406
Brinp1:151716	Brinp1	66.8761	66.8761	66.8761	66.8761	0.953803	0.726395	0.857184	0.966231
Brinp1:19797	Brinp1	66.8761	66.8761	66.8761	66.8761	0.974586	0.726395	0.857184	0.966231
Brinp1:97375	Brinp1	66.8761	66.8761	66.8761	66.8761	0.944749	0.726395	0.857184	0.966231
Brinp1:379620	Brinp1	66.8761	66.8761	66.8761	66.8761	0.967022	0.726395	0.857184	0.966231
Brinp3:-337177	Brinp3	10.4758	0.0443377	66.8761	45.624	0.31977	0.311052	-0.818783	-0.163662
Brip1:192679	Brip1	6.64136	9.10927	0.0443377	0.0443377	0.948076	0.913169	0.935535	0.984995
Brsk2:-15214	Brsk2	36.0698	32.8163	23.4252	26.854	0.969943	0.433385	0.617968	0.8885
Bsn:-251290	Bsn	66.8761	66.8761	24.4615	66.8761	0.908609	-0.814774	0.963204	-0.919618
Btbd10:-238722	Btbd10	66.8761	54.0477	11.752	66.8761	0.821708	-0.78213	0.802501	-0.90923
Btbd11:286975	Btbd11	61.2734	64.4157	0.0443377	59.9471	0.942576	-0.874108	0.668322	-0.869758
Btbd11:154915	Btbd11	61.1747	66.8761	0.0443377	59.9471	0.902911	-0.874108	0.668322	-0.869758
Btbd11:79471	Btbd11	61.1795	61.4633	0.0443377	59.9471	0.943326	-0.874108	0.668322	-0.869758
Btbd17:-438201	Btbd17	23.6159	22.9548	18.9613	22.1574	0.928055	0.768124	0.895989	0.895773
Btbd17:259174	Btbd17	23.6159	22.4465	18.9613	22.1574	0.960278	0.768124	0.895989	0.895773
Btbd17:-11281	Btbd17	23.6159	22.7795	18.9613	22.1574	0.910768	0.768124	0.895989	0.895773
Btbd17:54217	Btbd17	23.6159	24.4615	18.9613	22.1574	0.979634	0.768124	0.895989	0.895773
Btbd17:-11902	Btbd17	23.6159	23.2614	18.9613	22.1574	0.9251	0.768124	0.895989	0.895773
Btg1:-92542	Btg1	9.69983	11.8689	0.0443377	0.0443377	0.940708	0.889322	0.843746	0.982031
Btg1:-155887	Btg1	9.75914	10.9206	0.0443377	0.0443377	0.810954	0.889322	0.843746	0.982031
Btg1:104332	Btg1	9.7069	0.0443377	0.0443377	0.0443377	0.88911	0.889322	0.843746	0.982031
Btg1:105614	Btg1	9.75914	0.0443377	0.0443377	0.0443377	0.90345	0.889322	0.843746	0.982031
Btg1:30273	Btg1	9.7481	13.947	0.0443377	0.0443377	0.912461	0.889322	0.843746	0.982031
Btg1:91637	Btg1	9.69983	0.0443377	0.0443377	0.0443377	0.847477	0.889322	0.843746	0.982031
Btg1:29595	Btg1	9.75914	18.7407	0.0443377	0.0443377	0.897493	0.889322	0.843746	0.982031
Btg1:103583	Btg1	9.69983	8.74455	0.0443377	0.0443377	0.861421	0.889322	0.843746	0.982031
Btg1:100394	Btg1	9.75914	11.0325	0.0443377	0.0443377	0.835128	0.889322	0.843746	0.982031
Btg1:-218609	Btg1	9.7069	10.1388	0.0443377	0.0443377	0.795739	0.889322	0.843746	0.982031
Btg1:364304	Btg1	9.7481	10.2134	0.0443377	0.0443377	0.830443	0.889322	0.843746	0.982031
Btg1:-136340	Btg1	9.69983	10.5109	0.0443377	0.0443377	0.917555	0.889322	0.843746	0.982031
Btg1:338670	Btg1	9.7481	11.9867	0.0443377	0.0443377	0.937339	0.889322	0.843746	0.982031
Btg1:-219724	Btg1	9.75914	11.3447	0.0443377	0.0443377	0.823873	0.889322	0.843746	0.982031
Btg1:-135710	Btg1	9.7481	11.171	0.0443377	0.0443377	0.864439	0.889322	0.843746	0.982031
Btg1:393033	Btg1	9.7481	10.2901	0.0443377	0.0443377	0.777321	0.889322	0.843746	0.982031
Btg2:15548	Btg2	24.1672	18.6996	13.091	18.2307	0.906307	0.78409	0.91144	0.968891
Btg2:11747	Btg2	24.2226	22.7795	13.091	18.2307	0.832159	0.78409	0.91144	0.968891
Btg2:-17022	Btg2	24.2226	22.4671	13.091	18.2307	0.953869	0.78409	0.91144	0.968891
Btg2:17929	Btg2	24.2428	21.7072	13.091	18.2307	0.946207	0.78409	0.91144	0.968891
Btg2:-13887	Btg2	24.1478	22.4465	13.091	18.2307	0.95351	0.78409	0.91144	0.968891
Btg2:-239311	Btg2	24.2226	26.9385	13.091	18.2307	0.962946	0.78409	0.91144	0.968891
Btg2:-241614	Btg2	24.2226	22.189	13.091	18.2307	0.972689	0.78409	0.91144	0.968891
Btg3:-468342	Btg3	11.5017	13.702	11.6877	13.4065	0.917045	0.932229	0.945929	0.983715
Btg3:255647	Btg3	11.455	3.21715	11.6877	13.4065	0.924641	0.932229	0.945929	0.983715
Btg3:275362	Btg3	11.5134	16.223	11.6877	13.4065	0.834718	0.932229	0.945929	0.983715
Btg3:172653	Btg3	11.5133	14.2339	11.6877	13.4065	0.910335	0.932229	0.945929	0.983715
Btg3:-228867	Btg3	11.5017	11.0727	11.6877	13.4065	0.960544	0.932229	0.945929	0.983715
Btg3:111887	Btg3	11.5017	9.34772	11.6877	13.4065	0.945919	0.932229	0.945929	0.983715
Btg3:206123	Btg3	11.5017	10.7205	11.6877	13.4065	0.927254	0.932229	0.945929	0.983715
Btg3:-196022	Btg3	11.5017	13.6208	11.6877	13.4065	0.891859	0.932229	0.945929	0.983715
Btg3:-123626	Btg3	11.5017	5.66551	11.6877	13.4065	0.880869	0.932229	0.945929	0.983715
Btg3:390472	Btg3	11.5017	10.7099	11.6877	13.4065	0.941733	0.932229	0.945929	0.983715
Bub1:-446027	Bub1	11.0325	9.87913	17.4468	14.373	0.988036	0.820952	0.924066	0.973651
Bub1:-378268	Bub1	11.0325	8.26199	17.4468	14.373	0.92393	0.820952	0.924066	0.973651
Bub1:-453138	Bub1	11.0325	11.7925	17.4468	14.373	0.98621	0.820952	0.924066	0.973651
Bub1b:449253	Bub1b	10.8869	15.1973	14.373	14.373	0.919053	0.885782	0.944602	0.911364
Bub1b:-379711	Bub1b	10.8869	0.0443377	14.373	14.373	0.849928	0.885782	0.944602	0.911364
Bub1b:-218222	Bub1b	10.8869	11.0325	14.373	14.373	0.932608	0.885782	0.944602	0.911364
Bub1b:-341509	Bub1b	10.8869	10.5109	14.373	14.373	0.955168	0.885782	0.944602	0.911364
Bub1b:-437401	Bub1b	10.8869	7.25272	14.373	14.373	0.884318	0.885782	0.944602	0.911364
Bzw2:303416	Bzw2	59.404	62.9755	0.0443377	66.8761	0.798199	-0.896502	0.715265	-0.833205
Bzw2:302902	Bzw2	59.3338	58.8258	0.0443377	66.8761	0.861443	-0.896502	0.715265	-0.833205
C030037D09Rik:-135249	C030037D09Rik	0.0443377	11.7925			0.947512
C030037D09Rik:-110518	C030037D09Rik	0.0443377	8.04849			0.985571
C030037D09Rik:-263329	C030037D09Rik	0.0443377	12.5134			0.938998
C030037D09Rik:-88726	C030037D09Rik	0.0443377	12.1237			0.933161
C030037D09Rik:-477771	C030037D09Rik	0.0443377	0.0443377			0.949518
C030037D09Rik:-100492	C030037D09Rik	0.0443377	8.21887			0.981615
C030037D09Rik:-258056	C030037D09Rik	0.0443377	9.55294			0.899984
C030037D09Rik:-313602	C030037D09Rik	0.0443377	0.0443377			0.914851
C030037D09Rik:-133309	C030037D09Rik	0.0443377	11.9867			0.925254
C030037D09Rik:26602	C030037D09Rik	0.0443377	10.0363			0.922303
C030037D09Rik:101818	C030037D09Rik	0.0443377	0.0443377			0.988298
C030037D09Rik:468404	C030037D09Rik	0.0443377	8.21301			0.97681
C030037D09Rik:-73684	C030037D09Rik	0.0443377	11.3447			0.93663
C030037D09Rik:-35402	C030037D09Rik	0.0443377	10.7099			0.953519
C030037D09Rik:-482545	C030037D09Rik	0.0443377	13.091			0.877658
C030037D09Rik:-178392	C030037D09Rik	0.0443377	0.0443377			0.989635
C030037D09Rik:-328901	C030037D09Rik	0.0443377	7.70656			0.985027
C030037D09Rik:-68142	C030037D09Rik	0.0443377	9.87046			0.921063
C030037D09Rik:-129759	C030037D09Rik	0.0443377	8.19948			0.97773
C030037D09Rik:-16177	C030037D09Rik	0.0443377	10.8869			0.965657
C030037D09Rik:-135787	C030037D09Rik	0.0443377	11.5548			0.948828
C030037D09Rik:-246425	C030037D09Rik	0.0443377	0.0443377			0.986874
C030037D09Rik:-235847	C030037D09Rik	0.0443377	11.8572			0.941331
C030037D09Rik:-441321	C030037D09Rik	0.0443377	10.7099			0.941086
C130026L21Rik:188885	C130026L21Rik	0.0443377	11.1008	7.38667	9.91753	0.863379	0.875355	0.773896	0.818153
C130026L21Rik:38629	C130026L21Rik	0.0443377	0.0443377	7.38667	9.91753	0.963836	0.875355	0.773896	0.818153
C130026L21Rik:-69265	C130026L21Rik	0.0443377	6.144	7.38667	9.91753	0.840783	0.875355	0.773896	0.818153
C130026L21Rik:486441	C130026L21Rik	0.0443377	8.56186	7.38667	9.91753	0.93312	0.875355	0.773896	0.818153
C130026L21Rik:-72415	C130026L21Rik	0.0443377	9.87913	7.38667	9.91753	0.873354	0.875355	0.773896	0.818153
C130026L21Rik:50139	C130026L21Rik	0.0443377	0.0443377	7.38667	9.91753	0.950953	0.875355	0.773896	0.818153
C130026L21Rik:-426855	C130026L21Rik	0.0443377	0.0443377	7.38667	9.91753	0.968536	0.875355	0.773896	0.818153
C130026L21Rik:-52196	C130026L21Rik	0.0443377	12.745	7.38667	9.91753	0.820637	0.875355	0.773896	0.818153
C130026L21Rik:-134691	C130026L21Rik	0.0443377	7.87723	7.38667	9.91753	0.904356	0.875355	0.773896	0.818153
C130026L21Rik:45023	C130026L21Rik	0.0443377	9.44689	7.38667	9.91753	0.896358	0.875355	0.773896	0.818153
C130073E24Rik:162714	C130073E24Rik	66.8761	0.0443377			-0.611265
C130073E24Rik:306462	C130073E24Rik	66.8761	66.8761			0.449186
C130073E24Rik:113689	C130073E24Rik	66.8761	66.8761			0.488162
C130073E24Rik:450592	C130073E24Rik	66.8761	66.8761			0.674346
C1ql3:-8212	C1ql3	61.1582	66.8761	57.091	58.307	0.912539	0.965164	0.926272	0.88812
C330027C09Rik:294106	C330027C09Rik	11.6192	12.55	15.5477	15.4847	0.952361	0.910101	0.921496	0.983269
C330027C09Rik:483011	C330027C09Rik	11.6877	11.6877	15.5477	15.4847	0.864228	0.910101	0.921496	0.983269
C77080:402891	C77080	28.7452	24.8022	34.1228	26.0513	0.921555	0.647535	0.733081	0.853547
C77080:402337	C77080	28.7452	24.8022	34.1228	26.0513	0.93659	0.647535	0.733081	0.853547
Cabp1:440876	Cabp1	50.2597	66.6356	49.6759	46.6609	0.902712	0.969092	0.865772	0.856583
Cabp1:-9594	Cabp1	50.2137	45.0143	49.6759	46.6609	0.819878	0.969092	0.865772	0.856583
Cabp1:495842	Cabp1	50.3261	66.8761	49.6759	46.6609	0.92781	0.969092	0.865772	0.856583
Cabp1:8145	Cabp1	50.2295	44.5098	49.6759	46.6609	0.792548	0.969092	0.865772	0.856583
Cabp1:-26639	Cabp1	50.2545	55.9064	49.6759	46.6609	0.966692	0.969092	0.865772	0.856583
Cabp1:-122671	Cabp1	50.2295	42.1311	49.6759	46.6609	0.69938	0.969092	0.865772	0.856583
Cabp1:451188	Cabp1	50.2455	61.67	49.6759	46.6609	0.939802	0.969092	0.865772	0.856583
Cabp1:7492	Cabp1	50.2391	25.6899	49.6759	46.6609	0.744351	0.969092	0.865772	0.856583
Cabp1:-18302	Cabp1	50.2918	43.5736	49.6759	46.6609	0.737891	0.969092	0.865772	0.856583
Cacna1b:-288005	Cacna1b	66.8761	66.8761	66.8761	66.8761	0.973354	0.907028	0.992654	0.946561
Cacna1c:150745	Cacna1c	66.8761	61.0599	47.4282	56.3076	0.989957	0.094667	0.874004	0.55894
Cacna1d:142570	Cacna1d	66.8761	66.8761	0.0443377	66.8761	0.96685	0.610878	0.916898	0.490699
Cacna1d:-8871	Cacna1d	66.8761	66.8761	0.0443377	66.8761	0.98627	0.610878	0.916898	0.490699
Cacna1d:142027	Cacna1d	66.8761	66.8761	0.0443377	66.8761	0.98627	0.610878	0.916898	0.490699
Cacna1d:138326	Cacna1d	66.8761	66.8761	0.0443377	66.8761	0.975524	0.610878	0.916898	0.490699
Cacna1e:221741	Cacna1e	66.8761	66.8761	0.0443377	66.8761	0.962561	-0.702817	0.93491	-0.762791
Cacna1e:105061	Cacna1e	66.8761	66.8761	0.0443377	66.8761	0.969254	-0.702817	0.93491	-0.762791
Cacna1e:36712	Cacna1e	66.8761	66.8761	0.0443377	66.8761	0.956815	-0.702817	0.93491	-0.762791
Cacna1e:155420	Cacna1e	66.8761	66.8761	0.0443377	66.8761	0.97641	-0.702817	0.93491	-0.762791
Cacna1e:234036	Cacna1e	66.8761	66.8761	0.0443377	66.8761	0.993253	-0.702817	0.93491	-0.762791
Cacna1e:64259	Cacna1e	66.8761	66.8761	0.0443377	66.8761	0.948232	-0.702817	0.93491	-0.762791
Cacna1e:-447143	Cacna1e	66.8761	66.8761	0.0443377	66.8761	0.955282	-0.702817	0.93491	-0.762791
Cacna1e:-144090	Cacna1e	66.8761	66.8761	0.0443377	66.8761	0.961999	-0.702817	0.93491	-0.762791
Cacna1e:234625	Cacna1e	66.8761	66.8761	0.0443377	66.8761	0.99053	-0.702817	0.93491	-0.762791
Cacna1e:-76242	Cacna1e	66.8761	66.8761	0.0443377	66.8761	0.97868	-0.702817	0.93491	-0.762791
Cacna2d1:179433	Cacna2d1	31.3516	34.9189	24.6916	48.4499	0.843322	-0.0570328	0.976677	-0.0181646
Cacna2d1:301311	Cacna2d1	31.3172	34.1401	24.6916	48.4499	0.885285	-0.0570328	0.976677	-0.0181646
Cacna2d1:90148	Cacna2d1	31.3172	24.8022	24.6916	48.4499	0.5203	-0.0570328	0.976677	-0.0181646
Cacna2d1:153582	Cacna2d1	31.3776	35.3095	24.6916	48.4499	0.806913	-0.0570328	0.976677	-0.0181646
Cacna2d1:-84366	Cacna2d1	31.3516	25.5796	24.6916	48.4499	0.562261	-0.0570328	0.976677	-0.0181646
Cacna2d1:69788	Cacna2d1	31.3776	42.7038	24.6916	48.4499	0.808795	-0.0570328	0.976677	-0.0181646
Cacna2d1:152500	Cacna2d1	31.3776	41.0806	24.6916	48.4499	0.911575	-0.0570328	0.976677	-0.0181646
Cacnb1:-296729	Cacnb1	61.2896	66.8761	15.2003	26.9251	0.974528	-0.952174	-0.296028	0.225583
Cacnb1:-307008	Cacnb1	61.2896	43.5132	15.2003	26.9251	0.878594	-0.952174	-0.296028	0.225583
Cacnb1:-296027	Cacnb1	61.2896	43.392	15.2003	26.9251	0.959502	-0.952174	-0.296028	0.225583
Cacnb2:219648	Cacnb2	9.91753	11.3447	0.0443377	10.8869	0.87635	0.7704	0.93628	0.584502
Cacnb3:-317327	Cacnb3	66.8761	53.1041	0.0443377	66.8761	0.897387	-0.907616	0.985881	-0.934491
Cacnb3:299192	Cacnb3	66.8761	66.8761	0.0443377	66.8761	0.975224	-0.907616	0.985881	-0.934491
Cacnb3:357909	Cacnb3	66.8761	58.8258	0.0443377	66.8761	0.950488	-0.907616	0.985881	-0.934491
Cacnb3:-52133	Cacnb3	66.8761	50.088	0.0443377	66.8761	0.890294	-0.907616	0.985881	-0.934491
Cacnb3:314462	Cacnb3	66.8761	49.4947	0.0443377	66.8761	0.822728	-0.907616	0.985881	-0.934491
Cacnb4:117991	Cacnb4	66.8761	66.8761	0.0443377	66.8761	0.98949	-0.449055	0.655275	0.353952
Cacng2:-105802	Cacng2	63.6253	0.0443377	12.1293	57.4169	-0.961855	-0.444786	0.923461	-0.616833
Cacng2:73833	Cacng2	63.656	66.8761	12.1293	57.4169	0.973939	-0.444786	0.923461	-0.616833
Cacng2:111912	Cacng2	63.656	66.8761	12.1293	57.4169	0.911764	-0.444786	0.923461	-0.616833
Cacng3:99469	Cacng3	47.9283	66.8761	66.8761	0.0443377	-0.359853	-0.486926	-0.14105	-0.598527
Cacng3:193360	Cacng3	47.9194	66.8761	66.8761	0.0443377	-0.10004	-0.486926	-0.14105	-0.598527
Cacng3:-293571	Cacng3	47.9007	0.0443377	66.8761	0.0443377	-0.0737811	-0.486926	-0.14105	-0.598527
Cacng3:-149346	Cacng3	47.9157	0.0443377	66.8761	0.0443377	0.0209839	-0.486926	-0.14105	-0.598527
Cacng3:219688	Cacng3	47.9082	66.8761	66.8761	0.0443377	-0.38168	-0.486926	-0.14105	-0.598527
Cacng3:219133	Cacng3	47.8732	66.8761	66.8761	0.0443377	-0.06041	-0.486926	-0.14105	-0.598527
Cacng3:122272	Cacng3	47.8732	0.0443377	66.8761	0.0443377	-0.0520506	-0.486926	-0.14105	-0.598527
Cacng3:-326889	Cacng3	47.8732	66.8761	66.8761	0.0443377	-0.488312	-0.486926	-0.14105	-0.598527
Cacng3:-318890	Cacng3	47.9007	66.8761	66.8761	0.0443377	0.242972	-0.486926	-0.14105	-0.598527
Cacng3:175804	Cacng3	47.9194	66.8761	66.8761	0.0443377	-0.0177201	-0.486926	-0.14105	-0.598527
Cacng3:122953	Cacng3	47.9157	0.0443377	66.8761	0.0443377	-0.0144347	-0.486926	-0.14105	-0.598527
Cadm1:-488372	Cadm1	66.8761	66.8761	11.6354	66.8761	0.840567	-0.512934	0.87019	-0.76597
Cadm1:-215770	Cadm1	66.8761	66.8761	11.6354	66.8761	0.780023	-0.512934	0.87019	-0.76597
Cadm1:-353254	Cadm1	66.8761	66.8761	11.6354	66.8761	0.861663	-0.512934	0.87019	-0.76597
Cadps:263646	Cadps	46.8111	44.9555	42.5835	66.8761	0.985091	0.623409	0.865424	0.207969
Cadps2:-325999	Cadps2	10.5648	10.1316	0.0443377	0.0443377	0.981076	0.934537	0.859014	0.974711
Cadps2:-37548	Cadps2	10.5597	12.7028	0.0443377	0.0443377	0.981938	0.934537	0.859014	0.974711
Cadps2:456627	Cadps2	10.5597	11.6877	0.0443377	0.0443377	0.98884	0.934537	0.859014	0.974711
Cadps2:-36856	Cadps2	10.5795	0.0443377	0.0443377	0.0443377	0.986255	0.934537	0.859014	0.974711
Calb1:-443400	Calb1	66.8761	66.8761	13.091	15.2287	0.56762	-0.191651	-0.201782	0.982323
Calb1:-442899	Calb1	66.8761	0.0443377	13.091	15.2287	-0.5226	-0.191651	-0.201782	0.982323
Calcoco1:175259	Calcoco1	31.6471	24.2663	66.8761	66.8761	0.861067	0.312769	0.530009	0.947656
Calcoco1:-14130	Calcoco1	31.6471	43.9631	66.8761	66.8761	0.910762	0.312769	0.530009	0.947656
Calm1:-182214	Calm1	61.7607	66.8761	0.0443377	11.0156	0.84995	-0.643821	-0.60287	0.981613
Calm1:-99576	Calm1	61.7607	66.8761	0.0443377	11.0156	0.830915	-0.643821	-0.60287	0.981613
Calm2:85630	Calm2	66.8761	48.6857	0.0443377	19.7456	0.833645	-0.854718	-0.271992	0.727537
Calm2:114882	Calm2	66.8761	59.6821	0.0443377	19.7456	0.81216	-0.854718	-0.271992	0.727537
Calm2:435450	Calm2	66.8761	52.9509	0.0443377	19.7456	0.824642	-0.854718	-0.271992	0.727537
Calm2:-26961	Calm2	66.8761	66.8761	0.0443377	19.7456	0.978418	-0.854718	-0.271992	0.727537
Calm2:-297966	Calm2	66.8761	23.5178	0.0443377	19.7456	0.874547	-0.854718	-0.271992	0.727537
Calm2:-75134	Calm2	66.8761	66.8761	0.0443377	19.7456	0.947724	-0.854718	-0.271992	0.727537
Calm2:177271	Calm2	66.8761	55.5498	0.0443377	19.7456	0.891355	-0.854718	-0.271992	0.727537
Calm2:-351084	Calm2	66.8761	66.8761	0.0443377	19.7456	0.971244	-0.854718	-0.271992	0.727537
Calm2:-55924	Calm2	66.8761	66.8761	0.0443377	19.7456	0.846943	-0.854718	-0.271992	0.727537
Calm2:77573	Calm2	66.8761	58.131	0.0443377	19.7456	0.849941	-0.854718	-0.271992	0.727537
Calm2:-298580	Calm2	66.8761	49.1621	0.0443377	19.7456	0.897316	-0.854718	-0.271992	0.727537
Caln1:376482	Caln1	66.8761	66.8761	0.0443377	66.8761	0.88547	-0.514147	0.730198	-0.913407
Calr:325738	Calr	59.8719	42.7108	0.0443377	12.1237	0.771636	-0.772599	-0.131165	0.308229
Calr:59182	Calr	59.8374	48.1003	0.0443377	12.1237	0.885909	-0.772599	-0.131165	0.308229
Calr:-30532	Calr	59.8719	41.6002	0.0443377	12.1237	0.75015	-0.772599	-0.131165	0.308229
Calu:14334	Calu	0.0443377	16.9311	14.373	15.4163	0.923952	0.62893	0.962878	0.729832
Calu:137166	Calu	0.0443377	11.3683	14.373	15.4163	0.986801	0.62893	0.962878	0.729832
Calu:388122	Calu	0.0443377	14.373	14.373	15.4163	0.94272	0.62893	0.962878	0.729832
Calu:-416768	Calu	0.0443377	0.0443377	14.373	15.4163	0.981822	0.62893	0.962878	0.729832
Calu:-370178	Calu	0.0443377	0.0443377	14.373	15.4163	0.976357	0.62893	0.962878	0.729832
Calu:88570	Calu	0.0443377	0.0443377	14.373	15.4163	0.970626	0.62893	0.962878	0.729832
Calu:-471394	Calu	0.0443377	15.2171	14.373	15.4163	0.981927	0.62893	0.962878	0.729832
Calu:14984	Calu	0.0443377	15.3701	14.373	15.4163	0.96295	0.62893	0.962878	0.729832
Calu:-457458	Calu	0.0443377	11.752	14.373	15.4163	0.906919	0.62893	0.962878	0.729832
Calu:85038	Calu	0.0443377	0.0443377	14.373	15.4163	0.975322	0.62893	0.962878	0.729832
Caly:183766	Caly	66.8761	66.8761	66.8761	66.8761	0.983596	0.770094	0.620618	0.0154325
Caly:-72230	Caly	66.8761	66.8761	66.8761	66.8761	0.96665	0.770094	0.620618	0.0154325
Caly:334941	Caly	66.8761	66.8761	66.8761	66.8761	0.974208	0.770094	0.620618	0.0154325
Caly:231245	Caly	66.8761	66.8761	66.8761	66.8761	0.952778	0.770094	0.620618	0.0154325
Camk2b:-118549	Camk2b	66.8761	66.8761	66.8761	66.8761	0.984322	0.959768	0.878092	0.951822
Camk2b:105514	Camk2b	66.8761	66.8761	66.8761	66.8761	0.975295	0.959768	0.878092	0.951822
Camk2b:457320	Camk2b	66.8761	66.8761	66.8761	66.8761	0.971071	0.959768	0.878092	0.951822
Camk2b:-21420	Camk2b	66.8761	66.8761	66.8761	66.8761	0.955364	0.959768	0.878092	0.951822
Camk2b:-10137	Camk2b	66.8761	66.8761	66.8761	66.8761	0.941413	0.959768	0.878092	0.951822
Camk2b:99668	Camk2b	66.8761	66.8761	66.8761	66.8761	0.96087	0.959768	0.878092	0.951822
Camk2d:42864	Camk2d	8.76779	9.33099	0.0443377	9.55294	0.977199	0.867436	0.68368	0.62543
Camk2d:-213489	Camk2d	8.77607	9.58934	0.0443377	9.55294	0.986241	0.867436	0.68368	0.62543
Camk2d:-54806	Camk2d	8.76779	11.1547	0.0443377	9.55294	0.956889	0.867436	0.68368	0.62543
Camk2d:-132434	Camk2d	8.76779	12.1237	0.0443377	9.55294	0.964088	0.867436	0.68368	0.62543
Camk2d:71359	Camk2d	8.76614	11.5456	0.0443377	9.55294	0.982738	0.867436	0.68368	0.62543
Camk2d:70737	Camk2d	8.76936	0.0443377	0.0443377	9.55294	0.945383	0.867436	0.68368	0.62543
Camk2d:396863	Camk2d	8.76614	4.71908	0.0443377	9.55294	0.987007	0.867436	0.68368	0.62543
Camk2d:-212079	Camk2d	8.77607	9.38926	0.0443377	9.55294	0.989583	0.867436	0.68368	0.62543
Camk2d:401561	Camk2d	8.76779	12.1237	0.0443377	9.55294	0.962416	0.867436	0.68368	0.62543
Camk2d:73300	Camk2d	8.76614	11.0472	0.0443377	9.55294	0.972232	0.867436	0.68368	0.62543
Camk2d:272853	Camk2d	8.77394	0.0443377	0.0443377	9.55294	0.984637	0.867436	0.68368	0.62543
Camk2d:-199281	Camk2d	8.76614	0.0443377	0.0443377	9.55294	0.955349	0.867436	0.68368	0.62543
Camk2d:-55670	Camk2d	8.76779	11.5148	0.0443377	9.55294	0.984085	0.867436	0.68368	0.62543
Camk2d:42254	Camk2d	8.77607	8.27255	0.0443377	9.55294	0.988213	0.867436	0.68368	0.62543
Camk2d:98722	Camk2d	8.76779	7.81101	0.0443377	9.55294	0.995127	0.867436	0.68368	0.62543
Camk2d:399945	Camk2d	8.76936	12.4299	0.0443377	9.55294	0.975564	0.867436	0.68368	0.62543
Camk2d:393139	Camk2d	8.77607	12.9279	0.0443377	9.55294	0.944386	0.867436	0.68368	0.62543
Camk2d:96039	Camk2d	8.76779	0.0443377	0.0443377	9.55294	0.958905	0.867436	0.68368	0.62543
Camk2d:397421	Camk2d	8.77607	10.4758	0.0443377	9.55294	0.988907	0.867436	0.68368	0.62543
Camk2d:96567	Camk2d	8.77394	0.0443377	0.0443377	9.55294	0.987622	0.867436	0.68368	0.62543
Camk2n1:100590	Camk2n1	66.8761	66.8761	38.7626	40.1724	0.902719	-0.0248293	-0.0158523	0.945938
Camk2n1:254997	Camk2n1	66.8761	66.8761	38.7626	40.1724	0.902898	-0.0248293	-0.0158523	0.945938
Camk4:27973	Camk4	64.8799	66.8761	66.8761	66.8761	0.959842	0.937604	0.766015	0.586487
Camk4:15415	Camk4	64.8925	66.8761	66.8761	66.8761	0.980283	0.937604	0.766015	0.586487
Camk4:16100	Camk4	64.905	66.8761	66.8761	66.8761	0.971345	0.937604	0.766015	0.586487
Camk4:149210	Camk4	64.905	66.8761	66.8761	66.8761	0.827097	0.937604	0.766015	0.586487
Camk4:17336	Camk4	64.8925	66.8761	66.8761	66.8761	0.970802	0.937604	0.766015	0.586487
Camk4:27436	Camk4	64.8029	66.8761	66.8761	66.8761	0.954251	0.937604	0.766015	0.586487
Camk4:16642	Camk4	64.905	62.8302	66.8761	66.8761	0.954989	0.937604	0.766015	0.586487
Camk4:-59581	Camk4	64.8925	66.8761	66.8761	66.8761	0.975898	0.937604	0.766015	0.586487
Camk4:125235	Camk4	64.8925	66.8761	66.8761	66.8761	0.897329	0.937604	0.766015	0.586487
Camkv:-11105	Camkv	66.8761	66.8761	66.8761	66.8761	0.964209	0.992628	0.902786	0.880692
Camkv:26121	Camkv	66.8761	66.8761	66.8761	66.8761	0.932394	0.992628	0.902786	0.880692
Camkv:-235475	Camkv	66.8761	66.8761	66.8761	66.8761	0.989744	0.992628	0.902786	0.880692
Camkv:222239	Camkv	66.8761	66.8761	66.8761	66.8761	0.983104	0.992628	0.902786	0.880692
Camkv:-10512	Camkv	66.8761	66.8761	66.8761	66.8761	0.94942	0.992628	0.902786	0.880692
Camkv:11558	Camkv	66.8761	66.8761	66.8761	66.8761	0.949172	0.992628	0.902786	0.880692
Camkv:217859	Camkv	66.8761	66.8761	66.8761	66.8761	0.952266	0.992628	0.902786	0.880692
Camkv:25526	Camkv	66.8761	66.8761	66.8761	66.8761	0.908247	0.992628	0.902786	0.880692
Camsap1:-231473	Camsap1	34.8466	26.4814	18.4232	23.051	0.908355	0.240062	0.343707	0.970138
Camsap2:242958	Camsap2	37.0173	24.9238	0.0443377	66.8761	0.922364	-0.523001	0.598105	-0.994261
Camta1:-395473	Camta1	0.0443377	54.4285	0.0443377	66.8761	0.565128	-0.122346	0.436895	-0.834682
Camta1:439184	Camta1	0.0443377	52.2379	0.0443377	66.8761	0.565072	-0.122346	0.436895	-0.834682
Cand2:-304795	Cand2	0.0443377	11.455	0.0443377	9.28561	0.794304	0.958964	0.95419	0.992037
Capn2:264771	Capn2	0.0443377	12.572	12.1237	0.0443377	0.909002	0.86106	0.880451	0.990132
Capn2:-56421	Capn2	0.0443377	5.99352	12.1237	0.0443377	0.952239	0.86106	0.880451	0.990132
Caps2:211776	Caps2	0.0443377	66.8761	0.0443377	0.0443377	-0.99962	0.977174	0.995671	0.99228
Car10:381546	Car10	10.1388	66.8761	66.8761	62.8302	-0.520867	-0.504037	-0.412706	0.991972
Car11:-323712	Car11	66.8761	66.8761	66.8761	66.8761	0.981388	0.929013	0.996624	0.933868
Car11:-437514	Car11	66.8761	66.8761	66.8761	66.8761	0.873437	0.929013	0.996624	0.933868
Car11:84671	Car11	66.8761	66.8761	66.8761	66.8761	0.96715	0.929013	0.996624	0.933868
Car14:236435	Car14	7.81101	11.752	9.69983	11.5387	0.955653	0.985764	0.990762	0.997018
Car14:-316865	Car14	7.81101	0.0443377	9.69983	11.5387	0.957952	0.985764	0.990762	0.997018
Car14:-68472	Car14	7.81101	15.1973	9.69983	11.5387	0.987994	0.985764	0.990762	0.997018
Car14:216955	Car14	7.81101	0.0443377	9.69983	11.5387	0.957526	0.985764	0.990762	0.997018
Car14:202284	Car14	7.81101	0.0443377	9.69983	11.5387	0.983955	0.985764	0.990762	0.997018
Car14:-317564	Car14	7.81101	12.5377	9.69983	11.5387	0.961367	0.985764	0.990762	0.997018
Car2:351791	Car2	7.81101	0.0443377	13.7679	11.0325	0.689333	0.717004	0.785701	0.989108
Car2:351092	Car2	7.81101	0.0443377	13.7679	11.0325	0.84312	0.717004	0.785701	0.989108
Car3:374679	Car3	0.0443377	0.0443377	0.0443377	0.0443377	0.941944	0.961634	0.997036	0.965291
Car3:373980	Car3	0.0443377	0.0443377	0.0443377	0.0443377	0.999093	0.961634	0.997036	0.965291
Carmil3:-5963	Carmil3	34.0676	26.4957			0.719137
Carmil3:-427858	Carmil3	33.9787	42.9396			0.883669
Carmil3:28474	Carmil3	34.0632	28.5865			0.947234
Carnmt1:203435	Carnmt1	0.0443377	0.0443377			0.9689
Carnmt1:466295	Carnmt1	0.0443377	11.5548			0.938545
Carnmt1:218129	Carnmt1	0.0443377	9.80372			0.945769
Carnmt1:217209	Carnmt1	0.0443377	6.03974			0.962739
Carnmt1:224700	Carnmt1	0.0443377	11.0257			0.848405
Caskin2:200617	Caskin2	0.0443377	11.6577	14.3605	6.27989	0.958691	0.895223	0.964739	0.978257
Caskin2:6079	Caskin2	0.0443377	7.87723	14.3605	6.27989	0.921805	0.895223	0.964739	0.978257
Caskin2:-289298	Caskin2	0.0443377	0.0443377	14.3605	6.27989	0.959	0.895223	0.964739	0.978257
Caskin2:403850	Caskin2	0.0443377	0.0443377	14.3605	6.27989	0.927768	0.895223	0.964739	0.978257
Caskin2:-288681	Caskin2	0.0443377	8.77607	14.3605	6.27989	0.96902	0.895223	0.964739	0.978257
Caskin2:5406	Caskin2	0.0443377	0.0443377	14.3605	6.27989	0.977364	0.895223	0.964739	0.978257
Casp7:-334792	Casp7	6.64423	10.7149	9.10927	4.90631	0.882328	0.915154	0.946327	0.971656
Casp8ap2:-205784	Casp8ap2	0.0443377	7.76523	0.0443377	0.0443377	0.924137	0.702711	0.76349	0.994995
Casp8ap2:-363406	Casp8ap2	0.0443377	11.6877	0.0443377	0.0443377	0.871972	0.702711	0.76349	0.994995
Casp8ap2:-96134	Casp8ap2	0.0443377	9.91753	0.0443377	0.0443377	0.934682	0.702711	0.76349	0.994995
Casp8ap2:-106608	Casp8ap2	0.0443377	8.88796	0.0443377	0.0443377	0.826617	0.702711	0.76349	0.994995
Casp8ap2:324696	Casp8ap2	0.0443377	11.3447	0.0443377	0.0443377	0.862795	0.702711	0.76349	0.994995
Casp8ap2:-451955	Casp8ap2	0.0443377	0.0443377	0.0443377	0.0443377	0.936561	0.702711	0.76349	0.994995
Casp8ap2:-438909	Casp8ap2	0.0443377	10.2195	0.0443377	0.0443377	0.901874	0.702711	0.76349	0.994995
Casp8ap2:-92132	Casp8ap2	0.0443377	10.5648	0.0443377	0.0443377	0.909026	0.702711	0.76349	0.994995
Casp8ap2:-264080	Casp8ap2	0.0443377	10.4758	0.0443377	0.0443377	0.89595	0.702711	0.76349	0.994995
Casp8ap2:-364245	Casp8ap2	0.0443377	8.77394	0.0443377	0.0443377	0.845079	0.702711	0.76349	0.994995
Casp8ap2:-137157	Casp8ap2	0.0443377	6	0.0443377	0.0443377	0.947007	0.702711	0.76349	0.994995
Casp8ap2:-366574	Casp8ap2	0.0443377	10.1316	0.0443377	0.0443377	0.92908	0.702711	0.76349	0.994995
Casp8ap2:-310912	Casp8ap2	0.0443377	0.0443377	0.0443377	0.0443377	0.96921	0.702711	0.76349	0.994995
Casp8ap2:-435519	Casp8ap2	0.0443377	11.1562	0.0443377	0.0443377	0.905368	0.702711	0.76349	0.994995
Casp8ap2:-371126	Casp8ap2	0.0443377	10.6641	0.0443377	0.0443377	0.869054	0.702711	0.76349	0.994995
Casp8ap2:274021	Casp8ap2	0.0443377	11.3683	0.0443377	0.0443377	0.863742	0.702711	0.76349	0.994995
Casq1:240315	Casq1	8.29855	10.9206	9.85052	9.20206	0.980019	0.972089	0.936029	0.986774
Casq1:-124232	Casq1	8.29855	0.0443377	9.85052	9.20206	0.948628	0.972089	0.936029	0.986774
Casq1:203433	Casq1	8.29508	6.64423	9.85052	9.20206	0.981584	0.972089	0.936029	0.986774
Casq1:-22647	Casq1	8.29855	9.56215	9.85052	9.20206	0.981712	0.972089	0.936029	0.986774
Casq1:238985	Casq1	8.29855	10.7205	9.85052	9.20206	0.974347	0.972089	0.936029	0.986774
Casq1:202766	Casq1	8.29855	10.4758	9.85052	9.20206	0.976596	0.972089	0.936029	0.986774
Casq1:46486	Casq1	8.29508	8.54037	9.85052	9.20206	0.985725	0.972089	0.936029	0.986774
Casq1:-51947	Casq1	8.31916	2.91668	9.85052	9.20206	0.971747	0.972089	0.936029	0.986774
Casq1:-78177	Casq1	8.29508	9.91753	9.85052	9.20206	0.938893	0.972089	0.936029	0.986774
Casq1:-23155	Casq1	8.29508	3.46218	9.85052	9.20206	0.978541	0.972089	0.936029	0.986774
Casq1:239570	Casq1	8.29855	11.0621	9.85052	9.20206	0.975005	0.972089	0.936029	0.986774
Casq1:205387	Casq1	8.31916	0.0443377	9.85052	9.20206	0.955774	0.972089	0.936029	0.986774
Casq1:16098	Casq1	8.29855	0.0443377	9.85052	9.20206	0.955216	0.972089	0.936029	0.986774
Casq1:-76021	Casq1	8.29855	5.32632	9.85052	9.20206	0.978308	0.972089	0.936029	0.986774
Casq1:-129614	Casq1	8.29855	0.0443377	9.85052	9.20206	0.966383	0.972089	0.936029	0.986774
Casq1:16612	Casq1	8.29855	9.58751	9.85052	9.20206	0.971325	0.972089	0.936029	0.986774
Casq1:-130159	Casq1	8.31916	10.9206	9.85052	9.20206	0.931892	0.972089	0.936029	0.986774
Casq1:243901	Casq1	8.29508	8.56186	9.85052	9.20206	0.985137	0.972089	0.936029	0.986774
Cav1:-163182	Cav1	8.84166	9.83171	10.0298	9.55294	0.975575	0.910128	0.961051	0.92692
Cav1:-10983	Cav1	8.76257	6.82171	10.0298	9.55294	0.980269	0.910128	0.961051	0.92692
Cav2:-338518	Cav2	8.38977	8.96636	11.7925	11.5278	0.904509	0.853078	0.861024	0.999724
Cav2:-109519	Cav2	8.40546	10.3163	11.7925	11.5278	0.952316	0.853078	0.861024	0.999724
Cav2:14167	Cav2	8.38977	6.80546	11.7925	11.5278	0.957686	0.853078	0.861024	0.999724
Cav2:241116	Cav2	8.4171	0.0443377	11.7925	11.5278	0.970649	0.853078	0.861024	0.999724
Cav2:267816	Cav2	8.40852	1.54894	11.7925	11.5278	0.959759	0.853078	0.861024	0.999724
Cav2:-138032	Cav2	8.4184	9.83171	11.7925	11.5278	0.967129	0.853078	0.861024	0.999724
Cavin3:-247195	Cavin3	0.0443377	8.07402			0.915562
Cavin3:-246612	Cavin3	0.0443377	11.8689			0.887178
Cbarp:-158863	Cbarp	66.8761	66.8761			0.988546
Cbfa2t2:29672	Cbfa2t2	22.7795	23.051	0.0443377	26.9251	0.919838	0.0581045	0.930804	0.0284011
Cbfa2t2:101957	Cbfa2t2	22.7795	23.5178	0.0443377	26.9251	0.965047	0.0581045	0.930804	0.0284011
Cbfa2t2:-15119	Cbfa2t2	22.7795	24.4615	0.0443377	26.9251	0.928343	0.0581045	0.930804	0.0284011
Cbfb:275359	Cbfb	0.0443377	5.99352	14.2366	16.215	0.969709	0.84977	0.795275	0.990002
Cblb:-121234	Cblb	66.8761	60.858	16.4053	29.1534	0.902564	-0.922187	-0.105301	0.420918
Cblb:499242	Cblb	66.8761	66.8761	16.4053	29.1534	0.829617	-0.922187	-0.105301	0.420918
Cblb:-114525	Cblb	66.8761	66.8761	16.4053	29.1534	0.943941	-0.922187	-0.105301	0.420918
Cbln2:-133739	Cbln2	32.9517	32.6901	37.8404	37.8404	0.817212	0.945088	0.973746	0.950512
Cbln2:-110107	Cbln2	32.8725	33.8697	37.8404	37.8404	0.960116	0.945088	0.973746	0.950512
Cbr1:363450	Cbr1	0.0443377	56.2133	0.0443377	0.0443377	0.784114	-0.775094	-0.770645	0.999854
Cbr1:299008	Cbr1	0.0443377	56.3076	0.0443377	0.0443377	0.840749	-0.775094	-0.770645	0.999854
Cbr1:-148480	Cbr1	0.0443377	53.145	0.0443377	0.0443377	0.813972	-0.775094	-0.770645	0.999854
Cbr3:-414752	Cbr3	0.0443377	26.5935	15.4486	0.0443377	0.381153	0.925873	0.984438	0.97766
Cbs:226945	Cbs	0.0443377	0.0443377	10.0298	10.8869	0.95486	0.825248	0.852195	0.989196
Cbs:-182322	Cbs	0.0443377	10.3163	10.0298	10.8869	0.917873	0.825248	0.852195	0.989196
Cbx1:113901	Cbx1	0.0443377	11.3683	0.0443377	0.0443377	0.799216	0.736846	0.700239	0.997429
Cby1:336508	Cby1	0.0443377	66.8761	0.0443377	0.0443377	0.767918	-0.133677	-0.0733964	0.998054
Cby1:356345	Cby1	0.0443377	66.8761	0.0443377	0.0443377	0.746242	-0.133677	-0.0733964	0.998054
Cby1:223612	Cby1	0.0443377	66.8761	0.0443377	0.0443377	0.610729	-0.133677	-0.0733964	0.998054
Cby1:351095	Cby1	0.0443377	66.8761	0.0443377	0.0443377	0.706499	-0.133677	-0.0733964	0.998054
Ccdc102a:-239256	Ccdc102a	9.91753	11.1725	8.11999	16.8019	0.970549	0.975306	0.729634	0.672368
Ccdc102a:-287889	Ccdc102a	9.91753	0.0443377	8.11999	16.8019	0.967489	0.975306	0.729634	0.672368
Ccdc102a:-65236	Ccdc102a	9.91753	0.0443377	8.11999	16.8019	0.953585	0.975306	0.729634	0.672368
Ccdc102a:-74588	Ccdc102a	9.91753	6.11286	8.11999	16.8019	0.950466	0.975306	0.729634	0.672368
Ccdc102a:366207	Ccdc102a	9.91753	10.8869	8.11999	16.8019	0.971643	0.975306	0.729634	0.672368
Ccdc102a:356666	Ccdc102a	9.91753	4.90631	8.11999	16.8019	0.959507	0.975306	0.729634	0.672368
Ccdc102a:-49710	Ccdc102a	9.91753	11.455	8.11999	16.8019	0.97437	0.975306	0.729634	0.672368
Ccdc102a:-36402	Ccdc102a	9.91753	0.0443377	8.11999	16.8019	0.959048	0.975306	0.729634	0.672368
Ccdc106:-211056	Ccdc106	66.8761	66.8761	0.0443377	0.0443377	0.939098	-0.649197	0.124526	0.643399
Ccdc136:-36486	Ccdc136	28.5215	16.9567	15.6118	15.5209	0.878334	0.863236	0.917245	0.945855
Ccdc136:-35836	Ccdc136	28.5215	15.3976	15.6118	15.5209	0.884137	0.863236	0.917245	0.945855
Ccdc184:480469	Ccdc184	66.8761	66.8761	66.8761	66.8761	0.983006	0.618465	0.865571	0.894574
Ccdc58:-484401	Ccdc58	0.0443377	10.2644	16.9287	15.6118	0.966031	0.853402	0.885502	0.968285
Ccdc58:-293587	Ccdc58	0.0443377	0.0443377	16.9287	15.6118	0.959827	0.853402	0.885502	0.968285
Ccdc58:-493206	Ccdc58	0.0443377	11.0727	16.9287	15.6118	0.892998	0.853402	0.885502	0.968285
Ccdc58:-499752	Ccdc58	0.0443377	13.7161	16.9287	15.6118	0.927289	0.853402	0.885502	0.968285
Ccdc58:-489179	Ccdc58	0.0443377	10.6381	16.9287	15.6118	0.903511	0.853402	0.885502	0.968285
Ccdc77:198110	Ccdc77	13.4028	10.5109	0.0443377	0.0443377	0.90067	0.816305	0.843181	0.995454
Ccdc80:-430860	Ccdc80	9.10927	10.2644	8.86512	10.7205	0.968149	0.983482	0.880165	0.932882
Ccdc80:-390179	Ccdc80	9.10927	10.0746	8.86512	10.7205	0.98345	0.983482	0.880165	0.932882
Ccdc80:-468611	Ccdc80	9.10927	9.63347	8.86512	10.7205	0.988439	0.983482	0.880165	0.932882
Ccdc80:-406495	Ccdc80	9.10927	11.5567	8.86512	10.7205	0.967034	0.983482	0.880165	0.932882
Ccdc80:-417388	Ccdc80	9.10927	7.58632	8.86512	10.7205	0.99108	0.983482	0.880165	0.932882
Ccdc80:-431728	Ccdc80	9.10927	0.0443377	8.86512	10.7205	0.924061	0.983482	0.880165	0.932882
Ccdc80:-56981	Ccdc80	9.10927	8.07402	8.86512	10.7205	0.996841	0.983482	0.880165	0.932882
Ccdc80:-405985	Ccdc80	9.10927	8.84503	8.86512	10.7205	0.961554	0.983482	0.880165	0.932882
Ccdc80:-478000	Ccdc80	9.10927	7.49282	8.86512	10.7205	0.874091	0.983482	0.880165	0.932882
Ccdc80:-472241	Ccdc80	9.10927	0.0443377	8.86512	10.7205	0.959986	0.983482	0.880165	0.932882
Ccdc80:-56359	Ccdc80	9.10927	8.96636	8.86512	10.7205	0.995185	0.983482	0.880165	0.932882
Ccdc80:-326890	Ccdc80	9.10927	0.0443377	8.86512	10.7205	0.947334	0.983482	0.880165	0.932882
Ccdc80:-136923	Ccdc80	9.10927	0.0443377	8.86512	10.7205	0.950997	0.983482	0.880165	0.932882
Ccdc80:-430336	Ccdc80	9.10927	10.3421	8.86512	10.7205	0.947897	0.983482	0.880165	0.932882
Ccdc80:-432822	Ccdc80	9.10927	9.80153	8.86512	10.7205	0.928823	0.983482	0.880165	0.932882
Ccdc80:156461	Ccdc80	9.10927	10.2644	8.86512	10.7205	0.983322	0.983482	0.880165	0.932882
Ccdc80:257338	Ccdc80	9.10927	0.0443377	8.86512	10.7205	0.938785	0.983482	0.880165	0.932882
Ccdc80:-427388	Ccdc80	9.10927	0.0443377	8.86512	10.7205	0.921753	0.983482	0.880165	0.932882
Ccdc80:27160	Ccdc80	9.10927	8.29855	8.86512	10.7205	0.960775	0.983482	0.880165	0.932882
Ccdc80:-427913	Ccdc80	9.10927	0.0443377	8.86512	10.7205	0.970369	0.983482	0.880165	0.932882
Ccdc80:-428440	Ccdc80	9.10927	10.0745	8.86512	10.7205	0.936699	0.983482	0.880165	0.932882
Ccdc88c:38496	Ccdc88c	31.6471	25.4388	66.8761	34.1473	0.925804	0.497227	0.864862	0.838653
Ccdc88c:12850	Ccdc88c	31.6471	25.3674	66.8761	34.1473	0.829794	0.497227	0.864862	0.838653
Ccdc88c:42396	Ccdc88c	31.5404	32.5399	66.8761	34.1473	0.821252	0.497227	0.864862	0.838653
Ccdc88c:23868	Ccdc88c	31.6471	25.7899	66.8761	34.1473	0.810307	0.497227	0.864862	0.838653
Cck:-194784	Cck	64.7459	66.8761	66.8761	66.8761	0.991933	0.90603	0.85434	0.576094
Cck:-11281	Cck	64.7229	66.8761	66.8761	66.8761	0.992015	0.90603	0.85434	0.576094
Cckar:181983	Cckar	28.8153	23.9702	24.6811	26.0513	0.90682	0.729775	0.76541	0.996534
Ccl27a:92058	Ccl27a	56.0942	56.1094	0.0443377	0.0443377	0.987638	-0.932023	-0.94318	0.921451
Ccl27a:469580	Ccl27a	56.0673	58.3779	0.0443377	0.0443377	0.916884	-0.932023	-0.94318	0.921451
Ccl27a:92785	Ccl27a	56.0838	51.969	0.0443377	0.0443377	0.89505	-0.932023	-0.94318	0.921451
Ccna2:219677	Ccna2	9.58142	0.0443377	0.0443377	13.3809	0.956898	0.889386	0.893499	0.992993
Ccna2:308485	Ccna2	9.63347	10.2644	0.0443377	13.3809	0.98432	0.889386	0.893499	0.992993
Ccna2:90143	Ccna2	9.63347	9.2943	0.0443377	13.3809	0.959369	0.889386	0.893499	0.992993
Ccnb1:-430881	Ccnb1	11.1725	11.9867	16.2247	16.5419	0.969097	0.934672	0.912559	0.989744
Ccnb1:11276	Ccnb1	11.171	0.0443377	16.2247	16.5419	0.920602	0.934672	0.912559	0.989744
Ccnb2:152032	Ccnb2	9.55294	10.8869	15.5052	15.1973	0.912811	0.898216	0.931768	0.991102
Ccnd1:-272549	Ccnd1	0.0443377	0.0443377	7.46377	0.0443377	0.980774	0.972653	0.935379	0.979157
Ccnd1:-266919	Ccnd1	0.0443377	12.0764	7.46377	0.0443377	0.954504	0.972653	0.935379	0.979157
Ccnd1:312057	Ccnd1	0.0443377	12.389	7.46377	0.0443377	0.97843	0.972653	0.935379	0.979157
Ccnd1:44479	Ccnd1	0.0443377	9.47534	7.46377	0.0443377	0.948784	0.972653	0.935379	0.979157
Ccnd1:-171663	Ccnd1	0.0443377	0.0443377	7.46377	0.0443377	0.979755	0.972653	0.935379	0.979157
Ccnd1:285947	Ccnd1	0.0443377	8.27597	7.46377	0.0443377	0.969909	0.972653	0.935379	0.979157
Ccnd1:-265818	Ccnd1	0.0443377	10.5111	7.46377	0.0443377	0.978738	0.972653	0.935379	0.979157
Ccnd1:-271947	Ccnd1	0.0443377	0.0443377	7.46377	0.0443377	0.956681	0.972653	0.935379	0.979157
Ccnd1:311381	Ccnd1	0.0443377	9.63347	7.46377	0.0443377	0.973426	0.972653	0.935379	0.979157
Ccnd1:310717	Ccnd1	0.0443377	0.0443377	7.46377	0.0443377	0.980737	0.972653	0.935379	0.979157
Ccnd1:-266344	Ccnd1	0.0443377	11.3683	7.46377	0.0443377	0.988699	0.972653	0.935379	0.979157
Ccnd1:255170	Ccnd1	0.0443377	11.3447	7.46377	0.0443377	0.900948	0.972653	0.935379	0.979157
Ccnd1:-182727	Ccnd1	0.0443377	0.0443377	7.46377	0.0443377	0.968436	0.972653	0.935379	0.979157
Ccnd1:-362798	Ccnd1	0.0443377	0.0443377	7.46377	0.0443377	0.942933	0.972653	0.935379	0.979157
Ccnd2:-185319	Ccnd2	10.0298	0.0443377	11.455	23.6159	0.958011	0.984574	0.92872	0.861802
Ccnd2:-291710	Ccnd2	10.0804	0.0443377	11.455	23.6159	0.878563	0.984574	0.92872	0.861802
Ccnd2:-254206	Ccnd2	10.0298	0.0443377	11.455	23.6159	0.892499	0.984574	0.92872	0.861802
Ccnd2:-476662	Ccnd2	10.1229	21.4188	11.455	23.6159	0.970338	0.984574	0.92872	0.861802
Ccnd2:-186494	Ccnd2	10.0072	8.96636	11.455	23.6159	0.868813	0.984574	0.92872	0.861802
Ccnd2:-178354	Ccnd2	10.0298	8.84503	11.455	23.6159	0.951964	0.984574	0.92872	0.861802
Ccnd2:-410226	Ccnd2	10.0746	0.0443377	11.455	23.6159	0.977729	0.984574	0.92872	0.861802
Ccnd2:-298719	Ccnd2	10.1199	9.87913	11.455	23.6159	0.945264	0.984574	0.92872	0.861802
Ccnd2:-185846	Ccnd2	10.0298	9.80372	11.455	23.6159	0.892991	0.984574	0.92872	0.861802
Ccnd2:-243048	Ccnd2	10.0363	0.0443377	11.455	23.6159	0.785232	0.984574	0.92872	0.861802
Ccnd2:-253685	Ccnd2	10.0298	11.455	11.455	23.6159	0.91274	0.984574	0.92872	0.861802
Ccnd2:-101128	Ccnd2	10.0746	8.17297	11.455	23.6159	0.753677	0.984574	0.92872	0.861802
Ccnd2:16257	Ccnd2	10.1229	0.0443377	11.455	23.6159	0.835316	0.984574	0.92872	0.861802
Ccnd2:16914	Ccnd2	10.0298	11.8572	11.455	23.6159	0.970402	0.984574	0.92872	0.861802
Ccnd2:-254774	Ccnd2	10.0298	12.8739	11.455	23.6159	0.909933	0.984574	0.92872	0.861802
Ccnd2:-299313	Ccnd2	10.1199	9.55294	11.455	23.6159	0.935283	0.984574	0.92872	0.861802
Ccnd2:-168314	Ccnd2	10.0298	8.49429	11.455	23.6159	0.879026	0.984574	0.92872	0.861802
Ccnd3:169701	Ccnd3	7.38666	10.5115	17.5484	0.0443377	0.861121	0.616729	0.774458	0.932357
Ccnd3:-486242	Ccnd3	7.38667	0.0443377	17.5484	0.0443377	0.91076	0.616729	0.774458	0.932357
Ccnd3:-260500	Ccnd3	7.34602	9.75914	17.5484	0.0443377	0.971961	0.616729	0.774458	0.932357
Ccnd3:-27136	Ccnd3	7.35168	0.0443377	17.5484	0.0443377	0.90351	0.616729	0.774458	0.932357
Ccnd3:-75064	Ccnd3	7.38666	0.0443377	17.5484	0.0443377	0.937985	0.616729	0.774458	0.932357
Ccnd3:-259918	Ccnd3	7.38667	9.38788	17.5484	0.0443377	0.940553	0.616729	0.774458	0.932357
Ccnd3:-85325	Ccnd3	7.35695	10.5597	17.5484	0.0443377	0.906685	0.616729	0.774458	0.932357
Ccndbp1:263708	Ccndbp1	58.7129	23.2614	0.0443377	0.0443377	0.891227	-0.761886	-0.785955	0.998655
Ccndbp1:287999	Ccndbp1	58.7071	66.8761	0.0443377	0.0443377	0.869521	-0.761886	-0.785955	0.998655
Ccne1:384063	Ccne1	4.46844	12.5636	0.0443377	6.72298	0.896941	0.798547	0.772866	0.998591
Ccne1:417122	Ccne1	4.46844	11.3447	0.0443377	6.72298	0.907343	0.798547	0.772866	0.998591
Ccne1:383232	Ccne1	4.46844	11.8583	0.0443377	6.72298	0.915681	0.798547	0.772866	0.998591
Ccne1:488057	Ccne1	4.46844	8.11357	0.0443377	6.72298	0.934329	0.798547	0.772866	0.998591
Ccng2:-317982	Ccng2	30.7095	34.9387	0.0443377	18.0385	0.772518	-0.402778	0.262308	0.761071
Ccni:256905	Ccni	0.0443377	34.9189	12.7693	11.9867	0.679831	0.103824	0.260429	0.976037
Ccni:256327	Ccni	0.0443377	35.7903	12.7693	11.9867	0.617538	0.103824	0.260429	0.976037
Ccnk:216613	Ccnk	0.0443377	12.0764	18.4232	19.1809	0.941716	0.0918977	0.506017	0.782431
Ccser1:387804	Ccser1	47.8297	51.8061	22.3072	53.4066	0.896523	-0.464782	0.958764	-0.643629
Ccser1:360593	Ccser1	47.8504	50.5935	22.3072	53.4066	0.942549	-0.464782	0.958764	-0.643629
Ccser1:-106839	Ccser1	47.8102	47.6583	22.3072	53.4066	0.950885	-0.464782	0.958764	-0.643629
Ccser1:116069	Ccser1	47.8504	56.7322	22.3072	53.4066	0.9782	-0.464782	0.958764	-0.643629
Ccser1:-106335	Ccser1	47.8111	42.9745	22.3072	53.4066	0.836007	-0.464782	0.958764	-0.643629
Cct5:-297514	Cct5	0.0443377	10.5597	0.0443377	0.0443377	0.508714	0.769683	0.766218	0.999274
Cd1d1:-161711	Cd1d1	35.2171	40.4892	26.5591	32.1126	0.910629	0.603762	0.846448	0.868322
Cd1d1:253785	Cd1d1	35.2171	30.7842	26.5591	32.1126	0.820782	0.603762	0.846448	0.868322
Cd1d1:259356	Cd1d1	35.1669	27.7152	26.5591	32.1126	0.919813	0.603762	0.846448	0.868322
Cd24a:52075	Cd24a	45.698	54.4502	25.3886	23.671	0.797712	-0.44286	-0.616831	0.963382
Cd24a:23282	Cd24a	45.4737	51.8328	25.3886	23.671	0.916841	-0.44286	-0.616831	0.963382
Cd24a:22664	Cd24a	45.6841	55.3465	25.3886	23.671	0.93745	-0.44286	-0.616831	0.963382
Cd24a:-485528	Cd24a	45.6507	51.4665	25.3886	23.671	0.825447	-0.44286	-0.616831	0.963382
Cd34:-12905	Cd34	54.0477	0.0443377	66.8761	66.8761	-0.437313	0.352458	0.420102	0.982226
Cd47:-47631	Cd47	66.8761	66.8761	15.1967	17.4468	0.769211	-0.826787	-0.793062	0.995133
Cd47:113026	Cd47	66.8761	66.8761	15.1967	17.4468	0.799195	-0.826787	-0.793062	0.995133
Cd47:123960	Cd47	66.8761	66.8761	15.1967	17.4468	0.808091	-0.826787	-0.793062	0.995133
Cd47:95800	Cd47	66.8761	66.8761	15.1967	17.4468	0.751117	-0.826787	-0.793062	0.995133
Cd63:-204558	Cd63	8.96636	0.0443377	0.0443377	13.5758	0.933118	0.778959	0.928913	0.942072
Cd81:291228	Cd81	7.31468	5.26652	0.0443377	11.6577	0.857356	0.715175	0.745583	0.988754
Cd81:315691	Cd81	7.31468	11.6577	0.0443377	11.6577	0.899605	0.715175	0.745583	0.988754
Cd81:236536	Cd81	7.3012	0.0443377	0.0443377	11.6577	0.902717	0.715175	0.745583	0.988754
Cd81:145433	Cd81	7.2725	11.5456	0.0443377	11.6577	0.801985	0.715175	0.745583	0.988754
Cd81:375794	Cd81	7.27131	19.6223	0.0443377	11.6577	0.733566	0.715175	0.745583	0.988754
Cd93:-160021	Cd93	44.5098	0.0443377	0.0443377	0.0443377	-0.726619	-0.324899	-0.32283	0.999995
Cdc14a:458276	Cdc14a	11.171	9.34735	13.2411	0.0443377	0.846426	0.933991	0.935123	0.98589
Cdc14a:295320	Cdc14a	11.1547	0.0443377	13.2411	0.0443377	0.922379	0.933991	0.935123	0.98589
Cdc14a:294554	Cdc14a	11.1562	11.171	13.2411	0.0443377	0.915564	0.933991	0.935123	0.98589
Cdc14a:319041	Cdc14a	11.1547	12.692	13.2411	0.0443377	0.95665	0.933991	0.935123	0.98589
Cdc14a:310136	Cdc14a	11.1547	10.6796	13.2411	0.0443377	0.867828	0.933991	0.935123	0.98589
Cdc42ep4:441663	Cdc42ep4	18.5881	23.4252	11.3447	16.7167	0.512528	0.278078	0.3668	0.940859
Cdc42ep4:-268022	Cdc42ep4	18.5996	22.7795	11.3447	16.7167	0.601607	0.278078	0.3668	0.940859
Cdc42ep4:-172120	Cdc42ep4	18.5333	22.7795	11.3447	16.7167	0.510691	0.278078	0.3668	0.940859
Cdc42ep4:442435	Cdc42ep4	18.5333	22.3333	11.3447	16.7167	0.652717	0.278078	0.3668	0.940859
Cdc45:327015	Cdc45	0.0443377	0.0443377	0.0443377	15.3976	0.936211	0.849292	0.90149	0.945044
Cdc45:416549	Cdc45	0.0443377	9.20206	0.0443377	15.3976	0.947131	0.849292	0.90149	0.945044
Cdc45:431279	Cdc45	0.0443377	8.47195	0.0443377	15.3976	0.942051	0.849292	0.90149	0.945044
Cdc5l:-300173	Cdc5l	0.0443377	12.7529	12.4936	0.0443377	0.909513	0.836989	0.900479	0.967651
Cdc6:205409	Cdc6	0.0443377	0.0443377	0.0443377	12.3454	0.984618	0.933567	0.868488	0.952776
Cdc6:36425	Cdc6	0.0443377	0.0443377	0.0443377	12.3454	0.958553	0.933567	0.868488	0.952776
Cdc6:-494792	Cdc6	0.0443377	8.47354	0.0443377	12.3454	0.938541	0.933567	0.868488	0.952776
Cdc6:28402	Cdc6	0.0443377	0.0443377	0.0443377	12.3454	0.975395	0.933567	0.868488	0.952776
Cdc73:-327807	Cdc73	0.0443377	7.58632	0.0443377	38.6255	0.925151	0.973604	-0.180631	-0.115742
Cdc73:-375680	Cdc73	0.0443377	25.4388	0.0443377	38.6255	0.833802	0.973604	-0.180631	-0.115742
Cdc73:-39459	Cdc73	0.0443377	12.0517	0.0443377	38.6255	0.970925	0.973604	-0.180631	-0.115742
Cdc73:444189	Cdc73	0.0443377	12.8739	0.0443377	38.6255	0.895841	0.973604	-0.180631	-0.115742
Cdc73:-40093	Cdc73	0.0443377	9.58934	0.0443377	38.6255	0.983263	0.973604	-0.180631	-0.115742
Cdca2:6904	Cdca2	12.0206	8.25268	0.0443377	13.2243	0.944684	0.891022	0.981678	0.924569
Cdca3:258822	Cdca3	9.2943	12.572	0.0443377	0.0443377	0.934984	0.841549	0.841636	0.999964
Cdca3:95880	Cdca3	9.2943	12.2945	0.0443377	0.0443377	0.977432	0.841549	0.841636	0.999964
Cdca5:-242623	Cdca5	11.5204	9.87046	0.0443377	11.8689	0.928815	0.963962	0.979599	0.957955
Cdca5:-242037	Cdca5	11.5017	8.96636	0.0443377	11.8689	0.895882	0.963962	0.979599	0.957955
Cdca7:356775	Cdca7	5.14768	14.373	9.44689	11.8689	0.891646	0.973951	0.960891	0.993327
Cdca7:237752	Cdca7	5.19362	4.08105	9.44689	11.8689	0.960014	0.973951	0.960891	0.993327
Cdca7:116029	Cdca7	5.17496	11.0325	9.44689	11.8689	0.939764	0.973951	0.960891	0.993327
Cdca7:-353612	Cdca7	5.16767	11.171	9.44689	11.8689	0.951525	0.973951	0.960891	0.993327
[truncated: 15,385 more rows]
