# Supplementary material for: Multimodal profiling of the transcriptional regulatory landscape of the developing mouse cortex identifies Neurog2 as a key epigenome remodeler
Source: Nat Neurosci. 2022 Feb 7;25(2):154–67. doi: 10.1038/s41593-021-01002-4 (PMC8825286; doi:10.1038/s41593-021-01002-4)
Supplement: Supplementary file 9 — Genomic coordinates and cell-type-specific insulation scores of the identified TADs. Related to Fig. 5d. [file 41593_2021_1002_MOESM9_ESM.xlsx]

## Sheet: Sheet1
chrom	start	end	Insulation_score_NSC	Insulation_score_IPC	Insulation_score_PN	type
chr1	17964500	17966500	-2.08377	-2.42651	-2.25197	differential
chr1	24722500	24724500	-2.13598	-2.08854	-2.53809	differential
chr1	25829500	25831500	-2.09532	-2.11489	-2.63664	differential
chr1	32162500	32164500	-2.03689	-2.2646	-2.6992	differential
chr1	46726500	46728500	-2.3311	-2.09301	-2.67611	differential
chr1	47255500	47257500	-2.16376	-2.06281	-2.67367	differential
chr1	50927500	50929500	-2.24569	-2.30779	-2.68597	differential
chr1	54485500	54487500	-2.13023	-2.2089	-2.46752	differential
chr1	63760500	63762500	-2.07427	-1.94641	-2.48507	differential
chr1	66429500	66431500	-1.85397	-2.1235	-2.48446	differential
chr1	66884500	66886500	-2.00741	-2.10906	-2.47854	differential
chr1	79759500	79761500	-2.14679	-2.2029	-2.58952	differential
chr1	82714500	82716500	-1.98868	-2.1725	-2.47627	differential
chr1	83176500	83178500	-2.13996	-2.19662	-2.5877	differential
chr1	87754500	87756500	-2.17232	-2.25494	-2.69303	differential
chr1	91412500	91414500	-2.03194	-2.23038	-2.52254	differential
chr1	107605500	107607500	-2.32855	-2.32324	-2.89144	differential
chr1	117979500	117981500	-2.3143	-1.75515	-1.75671	differential
chr1	134092500	134094500	-1.94154	-2.09826	-2.56985	differential
chr1	163793500	163795500	-2.16568	-2.06501	-2.48517	differential
chr1	169933500	169935500	-2.11874	-2.17123	-2.59691	differential
chr1	171786500	171788500	-2.40792	-1.97302	-1.89797	differential
chr1	194618500	194620500	-1.95876	-2.23433	-2.53536	differential
chr10	5814500	5816500	-2.05166	-2.01536	-2.56113	differential
chr10	14401500	14403500	-2.17717	-2.207	-2.81802	differential
chr10	18569500	18571500	-2.49269	-2.10268	-2.21787	differential
chr10	19532500	19534500	-2.16297	-2.5511	-2.39644	differential
chr10	29525500	29527500	-2.1098	-2.12367	-2.51925	differential
chr10	30589500	30591500	-2.24432	-2.13174	-2.58462	differential
chr10	41425500	41427500	-2.01916	-2.41096	-2.16741	differential
chr10	64085500	64087500	-2.27518	-2.27135	-2.74703	differential
chr10	77605500	77607500	-2.01495	-2.09632	-2.4938	differential
chr10	83358500	83360500	-2.08139	-2.23968	-2.63608	differential
chr10	94190500	94192500	-2.16364	-2.32927	-2.72424	differential
chr10	97713500	97715500	-2.26927	-2.20339	-2.87394	differential
chr10	109739500	109741500	-2.29292	-2.21689	-2.73217	differential
chr10	109907500	109909500	-2.26679	-2.24563	-2.78832	differential
chr10	127630500	127632500	-2.07529	-2.2728	-2.62287	differential
chr11	4120500	4122500	-2.05993	-2.07334	-2.49133	differential
chr11	21567500	21569500	-2.18115	-2.26524	-2.57442	differential
chr11	23265500	23267500	-2.04175	-2.23404	-2.55892	differential
chr11	27115500	27117500	-2.36171	-2.72924	-2.43705	differential
chr11	27221500	27223500	-2.20852	-2.29917	-2.65235	differential
chr11	30998500	31000500	-2.01303	-2.33929	-2.42079	differential
chr11	35432500	35434500	-2.15116	-2.10134	-2.51737	differential
chr11	51263500	51265500	-2.1438	-2.05036	-2.80194	differential
chr11	67688500	67690500	-2.2134	-2.20907	-2.55416	differential
chr11	83496500	83498500	-2.15861	-2.18043	-2.55179	differential
chr11	85458500	85460500	-2.1074	-2.13716	-2.4911	differential
chr11	87481500	87483500	-2.1485	-2.18984	-2.49208	differential
chr11	109869500	109871500	-2.19783	-2.20412	-2.54136	differential
chr12	4099500	4101500	-2.17474	-2.2178	-2.65879	differential
chr12	6637500	6639500	-1.8122	-2.07029	-2.4879	differential
chr12	8311500	8313500	-2.29236	-2.25227	-2.69715	differential
chr12	11265500	11267500	-2.00031	-2.34407	-2.44027	differential
chr12	29525500	29527500	-1.88383	-1.99157	-2.58955	differential
chr12	50290500	50292500	-2.14277	-2.13641	-2.49922	differential
chr12	69295500	69297500	-2.23948	-2.30252	-2.64179	differential
chr12	95693500	95695500	-2.0804	-2.22694	-3.1667	differential
chr12	105120500	105122500	-2.33755	-2.27048	-2.00032	differential
chr12	109391500	109393500	-2.53822	-2.41298	-2.10473	differential
chr12	115450500	115452500	-2.02596	-2.2706	-2.53904	differential
chr12	115511500	115513500	-1.81165	-2.37584	-2.14797	differential
chr12	116623500	116625500	-2.14544	-2.24485	-2.67566	differential
chr13	4615500	4617500	-2.18773	-2.15218	-2.60331	differential
chr13	8890500	8892500	-2.11713	-2.30156	-2.54143	differential
chr13	11583500	11585500	-2.04348	-2.12913	-2.47819	differential
chr13	14233500	14235500	-2.44542	-2.52228	-2.14004	differential
chr13	38658500	38660500	-2.30473	-2.31793	-2.78033	differential
chr13	47312500	47314500	-2.20349	-2.19785	-2.72813	differential
chr13	49651500	49653500	-2.20041	-2.20924	-2.57041	differential
chr13	53770500	53772500	-2.25401	-2.26359	-2.74909	differential
chr13	59491500	59493500	-2.18383	-2.21982	-2.52636	differential
chr13	60177500	60179500	-2.44747	-2.16051	-1.99647	differential
chr13	62001500	62003500	-2.00692	-2.4692	-2.24996	differential
chr13	62061500	62063500	-1.87538	-2.38618	-2.08048	differential
chr13	62181500	62183500	-2.03569	-2.72472	-2.31863	differential
chr13	62391500	62393500	-2.69858	-2.3143	-2.34347	differential
chr13	62553500	62555500	-2.0259	-2.53929	-2.27898	differential
chr13	92345500	92347500	-1.9758	-2.07801	-2.54416	differential
chr13	98817500	98819500	-2.242	-2.08126	-2.57482	differential
chr13	113282000	113284000	-2.3028	-2.13947	-2.5568	differential
chr13	117580500	117582500	-2.02349	-2.04507	-2.46234	differential
chr13	118367000	118369000	-2.26494	-2.28469	-2.77797	differential
chr14	18230500	18232500	-2.20016	-2.31367	-2.61782	differential
chr14	27106500	27108500	-2.00882	-2.28639	-2.50664	differential
chr14	27432500	27434500	-2.07953	-2.02154	-2.45505	differential
chr14	28508500	28510500	-2.05466	-2.1986	-2.47528	differential
chr14	29447500	29449500	-2.05034	-2.05547	-2.56027	differential
chr14	30543500	30545500	-2.01339	-2.23902	-2.47638	differential
chr14	30576500	30578500	-1.93432	-2.11078	-2.45231	differential
chr14	33375500	33377500	-2.14181	-2.22869	-2.5489	differential
chr14	36842500	36844500	-2.16985	-2.13686	-2.52631	differential
chr14	48370500	48372500	-2.29095	-2.27769	-2.70287	differential
chr14	56999500	57001500	-2.24288	-2.3212	-2.67555	differential
chr14	61681500	61683500	-2.1396	-2.18518	-2.51512	differential
chr14	63532500	63534500	-2.03626	-2.22466	-2.48721	differential
chr14	65595500	65597500	-2.13623	-2.20681	-2.50086	differential
chr14	68717500	68719500	-2.17603	-2.17028	-2.5907	differential
chr14	95928500	95930500	-2.1734	-2.29885	-2.75348	differential
chr14	103725500	103727500	-2.21469	-2.21973	-2.66489	differential
chr14	104035500	104037500	-2.68573	-2.2781	-2.34694	differential
chr14	111675500	111677500	-1.96701	-2.0254	-2.49871	differential
chr14	120073500	120075500	-2.31215	-2.31897	-2.65818	differential
chr15	7237500	7239500	-2.04092	-2.21868	-2.48454	differential
chr15	8365500	8367500	-2.23348	-2.33496	-2.6393	differential
chr15	8616500	8618500	-2.59229	-2.29	-2.24309	differential
chr15	15240500	15242500	-1.99869	-2.0991	-2.62076	differential
chr15	19445500	19447500	-2.22629	-2.15167	-2.55373	differential
chr15	24436500	24438500	-2.12577	-2.28491	-2.48645	differential
chr15	30001500	30003500	-2.44337	-2.29197	-2.10613	differential
chr15	45177500	45179500	-1.98605	-1.91168	-2.57371	differential
chr15	58437500	58439500	-2.17204	-2.23636	-2.55972	differential
chr15	71419500	71421500	-2.24872	-2.32849	-2.77794	differential
chr15	73580500	73582500	-2.18303	-2.30104	-2.52967	differential
chr15	77929500	77931500	-2.18917	-2.33335	-2.72887	differential
chr15	78432500	78434500	-2.08068	-2.45133	-2.41638	differential
chr15	79176500	79178500	-2.19249	-2.25534	-2.54816	differential
chr15	80702500	80704500	-2.15827	-2.29749	-2.77561	differential
chr15	89080500	89082500	-1.90008	-2.14326	-2.49892	differential
chr15	97184500	97186500	-2.21479	-2.00073	-2.52478	differential
chr15	102474500	102476500	-2.10056	-2.22655	-2.6499	differential
chr16	13781500	13783500	-2.25943	-2.09755	-2.45654	differential
chr16	21796500	21798500	-2.10023	-2.17978	-2.55421	differential
chr16	22850500	22852500	-2.24295	-2.25919	-2.77357	differential
chr16	31080500	31082500	-2.0699	-2.26287	-2.55403	differential
chr16	42828000	42830000	-2.2716	-2.29577	-2.62673	differential
chr16	51299500	51301500	-2.09717	-2.09593	-2.5885	differential
chr16	78957500	78959500	-2.17775	-2.25234	-2.52425	differential
chr16	84930500	84932500	-2.59086	-2.40756	-2.21506	differential
chr17	6081500	6083500	-2.14398	-2.13605	-2.52093	differential
chr17	14536500	14538500	-2.10132	-1.93313	-2.48331	differential
chr17	31526500	31528500	-2.1024	-2.13127	-2.47976	differential
chr17	39389500	39391500	-2.11469	-2.50646	-2.23852	differential
chr17	48408500	48410500	-2.21317	-2.23081	-2.54632	differential
chr17	58921500	58923500	-2.20754	-2.24381	-2.6815	differential
chr17	78192500	78194500	-2.19167	-2.22737	-2.54576	differential
chr17	80227500	80229500	-2.2322	-2.31409	-2.70259	differential
chr17	84441500	84443500	-2.25949	-2.2286	-2.5649	differential
chr17	85641500	85643500	-2.20213	-2.12612	-2.52254	differential
chr17	86916500	86918500	-2.08478	-2.24651	-2.4701	differential
chr18	10193500	10195500	-2.08526	-2.21445	-2.47074	differential
chr18	21390500	21392500	-2.50104	-2.14989	-2.14426	differential
chr18	32880500	32882500	-2.17088	-2.31955	-2.74371	differential
chr18	38472500	38474500	-2.03807	-2.21628	-2.5399	differential
chr18	43764500	43766500	-2.1636	-2.31394	-2.64102	differential
chr18	45555500	45557500	-1.8988	-2.19988	-2.63397	differential
chr18	54988500	54990500	-2.10925	-2.20582	-2.50856	differential
chr18	65488500	65490500	-2.17265	-2.2472	-2.55922	differential
chr18	70655500	70657500	-2.09777	-2.1646	-2.66996	differential
chr18	72351500	72353500	-2.21295	-2.31827	-2.548	differential
chr18	76896500	76898500	-2.12073	-2.15257	-2.46037	differential
chr18	76933500	76935500	-2.06197	-2.18958	-2.49831	differential
chr18	77045500	77047500	-1.9918	-2.31074	-2.48937	differential
chr18	89049500	89051500	-2.24299	-2.25195	-2.60221	differential
chr19	9516500	9518500	-2.0126	-2.40766	-2.00819	differential
chr19	22317500	22319500	-2.25755	-2.29856	-2.83494	differential
chr19	36521500	36523500	-2.24548	-2.20951	-2.63269	differential
chr19	36809500	36811500	-2.03037	-2.34947	-2.4158	differential
chr19	40583500	40585500	-2.14601	-2.31296	-2.52932	differential
chr2	3467500	3469500	-2.22576	-2.22236	-2.73088	differential
chr2	3509500	3511500	-2.29932	-2.19581	-2.55269	differential
chr2	13600500	13602500	-2.46878	-2.1595	-2.07418	differential
chr2	26445500	26447500	-1.95127	-2.21091	-2.56999	differential
chr2	26905500	26907500	-2.04255	-2.2552	-2.64608	differential
chr2	27263500	27265500	-2.16986	-2.28813	-2.59972	differential
chr2	29813500	29815500	-2.14691	-2.17439	-2.59847	differential
chr2	31971500	31973500	-2.03994	-2.31079	-2.53264	differential
chr2	34800500	34802500	-2.17303	-2.2439	-2.63624	differential
chr2	45115500	45117500	-2.06828	-2.1954	-2.96671	differential
chr2	52156500	52158500	-2.45994	-2.07346	-2.10692	differential
chr2	68351500	68353500	-2.12138	-2.21474	-2.50667	differential
chr2	79836500	79838500	-2.62206	-2.28681	-2.4068	differential
chr2	84897000	84899000	-2.42467	-2.38203	-2.01741	differential
chr2	91542500	91544500	-2.23808	-2.24844	-2.64143	differential
chr2	94014500	94016500	-2.18993	-2.13752	-2.55154	differential
chr2	96579500	96581500	-2.0694	-2.21095	-2.47434	differential
chr2	103074500	103076500	-2.20358	-2.21538	-2.5372	differential
chr2	104815500	104817500	-2.28039	-2.203	-2.76353	differential
chr2	104871500	104873500	-2.30486	-2.13003	-2.46344	differential
chr2	112787500	112789500	-2.06847	-2.22747	-2.46077	differential
chr2	121865500	121867500	-2.09472	-2.30772	-2.53705	differential
chr2	130667500	130669500	-1.98925	-2.09471	-2.52323	differential
chr2	136896500	136898500	-2.12519	-2.17261	-2.46428	differential
chr2	140159500	140161500	-2.02034	-2.01515	-2.47724	differential
chr2	148754500	148756500	-2.05739	-2.05042	-2.65895	differential
chr2	149339500	149341500	-1.94246	-1.98182	-2.4702	differential
chr2	149425500	149427500	-2.0673	-1.9313	-2.76279	differential
chr2	152375500	152377500	-2.08926	-2.22703	-2.48234	differential
chr2	154917500	154919500	-2.01571	-2.14037	-2.46599	differential
chr2	160365500	160367500	-2.08812	-2.20275	-2.50579	differential
chr3	5208500	5210500	-2.33125	-2.38938	-2.00476	differential
chr3	7526500	7528500	-2.16224	-2.199	-2.50667	differential
chr3	9706500	9708500	-2.06636	-2.2037	-2.44813	differential
chr3	10453500	10455500	-2.55513	-2.2645	-2.21553	differential
chr3	19331500	19333500	-1.98997	-2.16609	-2.47796	differential
chr3	42108500	42110500	-2.20978	-2.2169	-2.62953	differential
chr3	50379500	50381500	-2.01441	-2.12854	-2.56459	differential
chr3	50901500	50903500	-2.13049	-2.30147	-2.4777	differential
chr3	55370500	55372500	-2.14281	-2.13877	-2.55544	differential
chr3	59066500	59068500	-2.15964	-2.28472	-2.52735	differential
chr3	63520500	63522500	-2.37451	-2.67263	-2.32563	differential
chr3	67425500	67427500	-2.12132	-2.20127	-2.84802	differential
chr3	82354500	82356500	-2.21088	-2.18925	-2.59699	differential
chr3	83895500	83897500	-2.13668	-2.26469	-2.54187	differential
chr3	89860500	89862500	-2.1179	-2.23419	-2.46463	differential
chr3	95021000	95023000	-2.23588	-2.33549	-2.5925	differential
chr3	97923500	97925500	-2.07499	-2.11559	-2.47179	differential
chr3	102246500	102248500	-2.07813	-2.23677	-2.56857	differential
chr3	102994500	102996500	-2.17669	-2.23118	-2.62143	differential
chr3	108147500	108149500	-2.08735	-2.25514	-2.62698	differential
chr3	122273500	122275500	-2.32629	-2.17796	-2.56526	differential
chr3	122293500	122295500	-2.28897	-2.201	-2.58803	differential
chr3	124282500	124284500	-2.08062	-2.60552	-2.42442	differential
chr3	142278500	142280500	-2.19003	-2.30124	-2.62735	differential
chr4	4744500	4746500	-2.18497	-2.0343	-2.46016	differential
chr4	9567500	9569500	-2.07361	-2.2645	-2.61328	differential
chr4	26587500	26589500	-2.32016	-2.31777	-2.75416	differential
chr4	58262500	58264500	-2.12925	-1.98845	-2.45574	differential
chr4	62512500	62514500	-2.13161	-2.17881	-2.46837	differential
chr4	65109500	65111500	-2.38779	-2.10727	-2.01763	differential
chr4	68962500	68964500	-2.16638	-2.0727	-2.5915	differential
chr4	76461500	76463500	-2.212	-2.25565	-2.59051	differential
chr4	126509500	126511500	-2.17607	-2.25944	-2.59061	differential
chr4	133003500	133005500	-1.99772	-2.22304	-2.47323	differential
chr4	143025500	143027500	-2.28	-2.21118	-2.73263	differential
chr4	143981500	143983500	-2.1314	-2.03077	-2.47569	differential
chr4	153485500	153487500	-2.05473	-2.05451	-2.50989	differential
chr5	10582500	10584500	-1.99144	-2.11066	-2.46024	differential
chr5	27043500	27045500	-2.12771	-2.18472	-2.65772	differential
chr5	31560500	31562500	-2.32825	-2.31647	-2.74012	differential
chr5	32136500	32138500	-2.07137	-2.01718	-2.54308	differential
chr5	35986500	35988500	-2.17947	-2.21472	-2.52042	differential
chr5	60616500	60618500	-1.98438	-2.44674	-2.13033	differential
chr5	68116500	68118500	-2.28506	-2.23288	-2.62259	differential
chr5	73674500	73676500	-2.28036	-2.26471	-2.67557	differential
chr5	77757500	77759500	-1.99764	-2.3727	-2.29886	differential
chr5	89395500	89397500	-2.21714	-2.15719	-2.64612	differential
chr5	91957500	91959500	-2.27762	-2.25823	-2.63651	differential
chr5	98191500	98193500	-2.084	-2.24347	-2.45237	differential
chr5	119673500	119675500	-2.22694	-2.23548	-2.72974	differential
chr5	132178500	132180500	-2.17295	-2.22799	-2.55416	differential
chr5	132542500	132544500	-2.13257	-2.24442	-2.54447	differential
chr5	135381500	135383500	-2.2304	-2.2411	-2.57532	differential
chr5	135777500	135779500	-2.07595	-2.23604	-2.46139	differential
chr5	136262000	136264000	-2.29318	-2.31596	-2.67195	differential
chr5	150088500	150090500	-2.11816	-2.21607	-2.5388	differential
chr5	150670500	150672500	-2.1208	-2.24456	-2.60218	differential
chr6	18367500	18369500	-2.01544	-2.33289	-2.56236	differential
chr6	25817500	25819500	-2.15995	-2.19892	-2.53207	differential
chr6	34262500	34264500	-2.184	-2.27619	-2.59382	differential
chr6	43334500	43336500	-1.99473	-2.06826	-2.52069	differential
chr6	52323500	52325500	-2.16001	-2.19114	-2.61549	differential
chr6	60534500	60536500	-2.20369	-2.27163	-2.61501	differential
chr6	60951500	60953500	-2.26764	-2.67438	-2.3865	differential
chr6	71486500	71488500	-2.02785	-2.02493	-2.56938	differential
chr6	71901500	71903500	-2.08029	-2.20968	-2.44833	differential
chr6	77245500	77247500	-2.08208	-2.13147	-2.50581	differential
chr6	95478500	95480500	-2.06655	-2.29497	-2.45134	differential
chr6	114078500	114080500	-2.08828	-2.28458	-2.60889	differential
chr6	117164500	117166500	-2.07633	-2.5217	-2.23085	differential
chr6	130811500	130813500	-2.64793	-2.30158	-2.26944	differential
chr6	139585500	139587500	-2.17138	-2.26156	-2.74529	differential
chr6	142755500	142757500	-2.1712	-2.32377	-2.6475	differential
chr6	143904500	143906500	-1.79495	-1.96482	-2.54648	differential
chr7	6364500	6366500	-2.04957	-2.22025	-2.47645	differential
chr7	6404500	6406500	-2.09968	-2.21336	-2.46254	differential
chr7	6666500	6668500	-2.17516	-2.09955	-2.63677	differential
chr7	28369500	28371500	-2.26756	-2.26302	-2.6164	differential
chr7	34674500	34676500	-2.09785	-2.31119	-2.52824	differential
chr7	36699500	36701500	-1.90584	-1.99853	-2.56641	differential
chr7	42816000	42818000	-2.05268	-2.36286	-2.40019	differential
chr7	57495500	57497500	-2.26009	-2.21268	-3.14705	differential
chr7	90510500	90512500	-2.27888	-2.27458	-2.70666	differential
chr7	94340500	94342500	-2.47604	-2.13494	-2.17269	differential
chr7	135482500	135484500	-2.11061	-2.15425	-2.61262	differential
chr8	17540500	17542500	-2.09237	-2.16734	-2.51589	differential
chr8	22408500	22410500	-2.25828	-2.26312	-2.59418	differential
chr8	24543500	24545500	-2.11898	-2.22115	-2.48643	differential
chr8	40887500	40889500	-2.23546	-2.22028	-2.56609	differential
chr8	45033500	45035500	-2.27861	-2.51525	-2.00466	differential
chr8	45053500	45055500	-2.41341	-2.42221	-1.96038	differential
chr8	49827500	49829500	-2.1602	-2.26753	-2.58331	differential
chr8	69226500	69228500	-2.12961	-2.28363	-2.5763	differential
chr8	72592500	72594500	-2.10483	-2.26603	-2.45867	differential
chr8	73364500	73366500	-2.06337	-2.17479	-2.81662	differential
chr8	109730500	109732500	-2.12303	-2.22628	-2.49751	differential
chr9	4304500	4306500	-2.06497	-2.02371	-2.49439	differential
chr9	18289500	18291500	-2.28071	-2.23828	-3.15517	differential
chr9	21551500	21553500	-2.21172	-2.28826	-2.69626	differential
chr9	31922500	31924500	-2.16979	-2.14039	-2.47997	differential
chr9	37244500	37246500	-2.1806	-2.15318	-2.49682	differential
chr9	41584500	41586500	-2.18073	-2.12506	-2.48586	differential
chr9	43330500	43332500	-2.25714	-2.32919	-2.62211	differential
chr9	43980500	43982500	-1.97751	-2.14606	-2.47461	differential
chr9	66510500	66512500	-1.97979	-2.16816	-2.45235	differential
chr9	71097500	71099500	-2.30783	-2.2216	-2.65971	differential
chr9	77378500	77380500	-2.65534	-2.4135	-2.30713	differential
chr9	87269500	87271500	-2.25341	-2.28807	-2.6996	differential
chr9	87705500	87707500	-2.4629	-2.19424	-1.98222	differential
chr9	103455500	103457500	-2.38349	-2.24432	-2.01923	differential
chr9	108300500	108302500	-2.16154	-2.25178	-2.531	differential
chr9	115284500	115286500	-1.94999	-2.00028	-2.45911	differential
chr9	122730500	122732500	-2.24889	-2.28724	-2.58211	differential
chrX	12647500	12649500	-2.21918	-2.31918	-2.62493	differential
chrX	23872500	23874500	-2.1065	-2.56971	-2.21747	differential
chrX	53898500	53900500	-2.23449	-1.89642	-2.58642	differential
chrX	56872500	56874500	-2.54978	-2.14208	-2.12686	differential
chrX	85595500	85597500	-2.03804	-2.16101	-2.47096	differential
chrX	85650500	85652500	-2.22881	-2.21443	-2.55167	differential
chrX	88138500	88140500	-1.92967	-1.96334	-2.4815	differential
chrX	91997500	91999500	-2.55829	-2.13686	-2.36695	differential
chrX	96252500	96254500	-2.32642	-2.27716	-1.99092	differential
chrX	100616500	100618500	-2.31674	-2.30231	-1.9617	differential
chrX	102845500	102847500	-1.9853	-2.36231	-2.10901	differential
chrX	114564500	114566500	-2.22001	-2.01239	-2.50205	differential
chrX	129815500	129817500	-2.10005	-2.14067	-2.58645	differential
chrX	144014500	144016500	-2.36873	-2.55214	-2.19395	differential
chrX	144318500	144320500	-2.04221	-2.19764	-2.85955	differential
chrX	158043500	158045500	-2.13578	-2.16352	-2.51088	differential
chrY	2039500	2041500	-2.37429	-2.10637	-1.95436	differential
chrY	2062500	2064500	-2.16777	-2.39888	-1.88068	differential
chr1	4346500	4348500	-2.35908	-2.29988	-2.29738	constant
chr1	7396500	7398500	-2.28039	-2.32382	-2.22164	constant
chr1	13724500	13726500	-2.72802	-2.69724	-2.74378	constant
chr1	16435000	16437000	-2.33345	-2.33713	-2.34305	constant
chr1	16759500	16761500	-2.31097	-2.32495	-2.27784	constant
chr1	17154000	17156000	-2.54904	-2.5152	-2.51177	constant
chr1	22498500	22500500	-2.23027	-2.3036	-2.31145	constant
chr1	22564500	22566500	-2.3463	-2.36094	-2.39384	constant
chr1	22582500	22584500	-2.38544	-2.33885	-2.33871	constant
chr1	36299500	36301500	-2.31211	-2.32038	-2.35377	constant
chr1	40861000	40863000	-2.60703	-2.63063	-2.59781	constant
chr1	42714500	42716500	-2.66892	-2.74	-2.71167	constant
chr1	43106500	43108500	-2.54509	-2.5955	-2.6004	constant
chr1	53680500	53682500	-2.68758	-2.66601	-2.60982	constant
chr1	53704500	53706500	-2.60417	-2.61355	-2.66179	constant
chr1	55384000	55386000	-2.35928	-2.34386	-2.38156	constant
chr1	58381500	58383500	-2.80804	-2.87596	-2.85482	constant
chr1	63028500	63030500	-2.72149	-2.73591	-2.65663	constant
chr1	65016500	65018500	-2.37729	-2.37346	-2.34806	constant
chr1	65031500	65033500	-2.34397	-2.43146	-2.38215	constant
chr1	65187500	65189500	-2.38247	-2.32513	-2.37399	constant
chr1	65285000	65287000	-2.45943	-2.47028	-2.54742	constant
chr1	72702500	72704500	-2.31492	-2.29679	-2.28719	constant
chr1	78486000	78488000	-2.63858	-2.70302	-2.6275	constant
chr1	88316000	88318000	-3.0354	-3.0459	-3.02972	constant
chr1	90027500	90029500	-2.32134	-2.32323	-2.37769	constant
chr1	98378500	98380500	-2.39849	-2.38652	-2.44095	constant
chr1	106414500	106416500	-2.65553	-2.65895	-2.67985	constant
chr1	106958500	106960500	-2.40643	-2.43319	-2.44304	constant
chr1	107035500	107037500	-2.56034	-2.45983	-2.51467	constant
chr1	126431000	126433000	-2.38257	-2.36155	-2.36263	constant
chr1	126991500	126993500	-2.39009	-2.39579	-2.46207	constant
chr1	130460500	130462500	-2.61783	-2.62691	-2.68237	constant
chr1	131280500	131282500	-2.31545	-2.3812	-2.31973	constant
chr1	133024500	133026500	-2.68452	-2.68839	-2.68309	constant
chr1	133131500	133133500	-2.45932	-2.41499	-2.45564	constant
chr1	134350500	134352500	-2.36209	-2.2612	-2.34364	constant
chr1	134378500	134380500	-2.23713	-2.29548	-2.32236	constant
chr1	151030000	151032000	-2.46416	-2.38664	-2.38073	constant
chr1	155015000	155017000	-2.33692	-2.38961	-2.42124	constant
chr1	155279500	155281500	-2.30984	-2.31344	-2.37621	constant
chr1	162340500	162342500	-2.32827	-2.28373	-2.29321	constant
chr1	167388500	167390500	-2.39615	-2.40425	-2.485	constant
chr1	170217500	170219500	-2.68023	-2.60294	-2.65194	constant
chr1	170619500	170621500	-2.31887	-2.2758	-2.24919	constant
chr1	174423500	174425500	-2.43033	-2.39054	-2.4103	constant
chr1	184796500	184798500	-2.63473	-2.56451	-2.6481	constant
chr1	186754500	186756500	-3.18542	-3.23013	-3.20082	constant
chr10	4387500	4389500	-2.75801	-2.77125	-2.85097	constant
chr10	7338500	7340500	-2.56188	-2.5921	-2.65306	constant
chr10	8722500	8724500	-2.287	-2.23164	-2.2778	constant
chr10	8742500	8744500	-2.23358	-2.29628	-2.30718	constant
chr10	12622500	12624500	-2.30533	-2.22858	-2.31501	constant
chr10	24867000	24869000	-2.4558	-2.4504	-2.53798	constant
chr10	25239500	25241500	-2.37458	-2.41573	-2.45627	constant
chr10	28902500	28904500	-2.37247	-2.4255	-2.42067	constant
chr10	30821000	30823000	-2.36348	-2.3216	-2.41451	constant
chr10	31312500	31314500	-2.4023	-2.32048	-2.37211	constant
chr10	37010500	37012500	-2.94186	-2.97628	-2.98562	constant
chr10	39912500	39914500	-2.26496	-2.26925	-2.30901	constant
chr10	41791500	41793500	-2.54583	-2.63057	-2.53198	constant
chr10	44242500	44244500	-2.74948	-2.67669	-2.71986	constant
chr10	51488500	51490500	-2.43752	-2.3664	-2.41542	constant
chr10	52432500	52434500	-2.39603	-2.49166	-2.40265	constant
chr10	53816500	53818500	-2.48055	-2.44189	-2.50889	constant
chr10	58760500	58762500	-2.27478	-2.29742	-2.35944	constant
chr10	67861500	67863500	-2.34383	-2.31289	-2.33569	constant
chr10	78484500	78486500	-2.40943	-2.48449	-2.45143	constant
chr10	80150500	80152500	-2.28267	-2.37484	-2.28928	constant
chr10	80166500	80168500	-2.30573	-2.37101	-2.26801	constant
chr10	80286500	80288500	-2.30487	-2.32902	-2.39559	constant
chr10	86533000	86535000	-2.89243	-2.96795	-2.95946	constant
chr10	100174500	100176500	-2.26348	-2.23027	-2.3162	constant
chr10	100606500	100608500	-2.31936	-2.24793	-2.35153	constant
chr10	103435000	103437000	-2.31865	-2.30953	-2.29485	constant
chr10	111977000	111979000	-3.02305	-3.07571	-3.0483	constant
chr10	115180500	115182500	-2.58641	-2.56687	-2.52606	constant
chr10	119244500	119246500	-2.28216	-2.24907	-2.34725	constant
chr11	5069500	5071500	-2.58231	-2.50035	-2.57106	constant
chr11	5093500	5095500	-2.56242	-2.58155	-2.66077	constant
chr11	9237000	9239000	-2.44884	-2.39494	-2.46362	constant
chr11	16460500	16462500	-2.64364	-2.74416	-2.69913	constant
chr11	16481000	16483000	-2.74681	-2.6953	-2.78538	constant
chr11	18865500	18867500	-2.31117	-2.26787	-2.36517	constant
chr11	20435500	20437500	-2.27321	-2.21408	-2.18663	constant
chr11	20742500	20744500	-2.33037	-2.35829	-2.43328	constant
chr11	22222500	22224500	-2.29768	-2.39426	-2.32902	constant
chr11	48765500	48767500	-2.40339	-2.41683	-2.36891	constant
chr11	51577500	51579500	-2.72797	-2.68426	-2.69297	constant
chr11	58177500	58179500	-2.29295	-2.22932	-2.28943	constant
chr11	58228500	58230500	-2.2769	-2.23378	-2.20004	constant
chr11	63184500	63186500	-2.42467	-2.32673	-2.387	constant
chr11	68896500	68898500	-2.47575	-2.44195	-2.52303	constant
chr11	69130000	69132000	-2.45321	-2.39837	-2.44646	constant
chr11	74612000	74614000	-2.57985	-2.58879	-2.57219	constant
chr11	77486000	77488000	-2.36377	-2.41725	-2.43777	constant
chr11	85833500	85835500	-2.25968	-2.28152	-2.24448	constant
chr11	103356500	103358500	-2.36649	-2.39333	-2.39629	constant
chr11	106268500	106270500	-2.25459	-2.18441	-2.27897	constant
chr11	109210500	109212500	-2.46931	-2.43976	-2.47207	constant
chr11	109233500	109235500	-2.45215	-2.45885	-2.46885	constant
chr11	110290500	110292500	-2.6272	-2.57561	-2.65628	constant
chr11	110308500	110310500	-2.67658	-2.59094	-2.65444	constant
chr11	113652500	113654500	-2.43741	-2.49745	-2.49952	constant
chr11	115045500	115047500	-2.50974	-2.53747	-2.59201	constant
chr11	115281500	115283500	-2.28016	-2.23257	-2.19191	constant
chr11	116847500	116849500	-2.28312	-2.36781	-2.33891	constant
chr12	8575500	8577500	-2.69466	-2.6733	-2.74364	constant
chr12	12416500	12418500	-2.32313	-2.34866	-2.37913	constant
chr12	16542000	16544000	-2.45686	-2.52323	-2.46241	constant
chr12	31050500	31052500	-2.344	-2.43503	-2.44428	constant
chr12	31073000	31075000	-2.375	-2.46342	-2.4196	constant
chr12	35237500	35239500	-2.36414	-2.4356	-2.4122	constant
chr12	35848500	35850500	-2.54181	-2.54274	-2.49413	constant
chr12	40206000	40208000	-2.6286	-2.61605	-2.59261	constant
chr12	44599000	44601000	-3.16616	-3.10559	-3.10134	constant
chr12	54070500	54072500	-2.4618	-2.4991	-2.42782	constant
chr12	55286000	55288000	-4.16807	-4.17088	-4.2237	constant
chr12	59230500	59232500	-3.0334	-3.04106	-2.98803	constant
chr12	64916500	64918500	-3.19912	-3.19801	-3.22774	constant
chr12	69154500	69156500	-3.43915	-3.41589	-3.41954	constant
chr12	71185500	71187500	-2.47589	-2.49191	-2.57129	constant
chr12	80132500	80134500	-3.0954	-3.08889	-3.15963	constant
chr12	82484000	82486000	-2.44549	-2.45966	-2.50184	constant
chr12	91348500	91350500	-2.75261	-2.75046	-2.77671	constant
chr12	100527500	100529500	-2.30116	-2.26084	-2.30877	constant
chr12	108790500	108792500	-2.50491	-2.52628	-2.59152	constant
chr13	3629500	3631500	-2.30055	-2.23544	-2.28224	constant
chr13	19215000	19217000	-2.31328	-2.29764	-2.29523	constant
chr13	21145000	21147000	-2.56845	-2.5294	-2.57747	constant
chr13	25925000	25927000	-2.38548	-2.28915	-2.35684	constant
chr13	37970500	37972500	-2.36828	-2.3586	-2.45503	constant
chr13	41259000	41261000	-2.41814	-2.39262	-2.37844	constant
chr13	42827500	42829500	-2.25787	-2.21428	-2.27144	constant
chr13	46725000	46727000	-2.39364	-2.38961	-2.47081	constant
chr13	47044500	47046500	-2.31335	-2.30588	-2.39193	constant
chr13	47096000	47098000	-2.36123	-2.32159	-2.35945	constant
chr13	49950500	49952500	-3.47558	-3.42552	-3.39664	constant
chr13	54488500	54490500	-2.31508	-2.3084	-2.35479	constant
chr13	54500500	54502500	-2.33949	-2.30038	-2.36126	constant
chr13	55214500	55216500	-2.25114	-2.3532	-2.26187	constant
chr13	56448500	56450500	-2.43478	-2.38625	-2.39001	constant
chr13	56783500	56785500	-2.31024	-2.30783	-2.36153	constant
chr13	56796500	56798500	-2.35983	-2.28919	-2.37474	constant
chr13	64104500	64106500	-2.5274	-2.48208	-2.5531	constant
chr13	64128500	64130500	-2.54536	-2.46578	-2.52336	constant
chr13	64448500	64450500	-2.46333	-2.47966	-2.48211	constant
chr13	64463500	64465500	-2.52114	-2.51078	-2.41682	constant
chr13	74614500	74616500	-2.68701	-2.74225	-2.6936	constant
chr13	80833000	80835000	-2.87652	-2.94258	-2.93091	constant
chr13	84759500	84761500	-2.62321	-2.59619	-2.56971	constant
chr13	85191500	85193500	-2.42131	-2.3853	-2.45677	constant
chr13	91826500	91828500	-2.37328	-2.37491	-2.31465	constant
chr13	98727500	98729500	-2.36834	-2.3728	-2.46307	constant
chr13	106797500	106799500	-2.37337	-2.35232	-2.29071	constant
chr13	107075500	107077500	-2.26682	-2.30114	-2.32375	constant
chr13	108374500	108376500	-2.46872	-2.47911	-2.51684	constant
chr13	117351500	117353500	-2.44491	-2.45723	-2.47534	constant
chr13	119358500	119360500	-2.31237	-2.27519	-2.37851	constant
chr14	13228500	13230500	-2.31935	-2.35665	-2.40708	constant
chr14	13243500	13245500	-2.31096	-2.39632	-2.39938	constant
chr14	13318500	13320500	-2.37229	-2.34275	-2.33353	constant
chr14	13936500	13938500	-2.61406	-2.64865	-2.57014	constant
chr14	14133000	14135000	-3.36152	-3.45249	-3.44148	constant
chr14	14155500	14157500	-3.40048	-3.38779	-3.31775	constant
chr14	18170500	18172500	-2.3932	-2.30721	-2.4103	constant
chr14	18192500	18194500	-2.33534	-2.38702	-2.43238	constant
chr14	26670500	26672500	-2.29116	-2.23292	-2.30805	constant
chr14	32190500	32192500	-2.47997	-2.58382	-2.52348	constant
chr14	37139000	37141000	-2.60509	-2.62987	-2.68415	constant
chr14	40789000	40791000	-2.33413	-2.30049	-2.25698	constant
chr14	45764500	45766500	-2.47238	-2.56085	-2.56245	constant
chr14	47739000	47741000	-2.46384	-2.40103	-2.44359	constant
chr14	49165500	49167500	-2.78491	-2.74096	-2.79889	constant
chr14	53766000	53768000	-3.31396	-3.39699	-3.40885	constant
chr14	55482500	55484500	-2.31072	-2.27502	-2.25828	constant
chr14	57997500	57999500	-2.486	-2.53725	-2.51424	constant
chr14	60238500	60240500	-2.30509	-2.25887	-2.33778	constant
chr14	61592500	61594500	-2.34139	-2.32494	-2.26698	constant
chr14	62474500	62476500	-2.73701	-2.6729	-2.64201	constant
chr14	63021500	63023500	-2.36536	-2.33162	-2.38112	constant
chr14	63042500	63044500	-2.3449	-2.35424	-2.34344	constant
chr14	73073500	73075500	-2.64305	-2.6939	-2.61591	constant
chr14	73088500	73090500	-2.59312	-2.67754	-2.65469	constant
chr14	74643500	74645500	-2.38363	-2.38675	-2.45758	constant
chr14	75116500	75118500	-2.33389	-2.29636	-2.34554	constant
chr14	76484500	76486500	-2.97397	-2.96804	-3.05142	constant
chr14	79387500	79389500	-2.38844	-2.37891	-2.32665	constant
chr14	84423000	84425000	-2.62323	-2.66114	-2.63566	constant
chr14	84439500	84441500	-2.60544	-2.6417	-2.66756	constant
chr14	99910500	99912500	-2.86108	-2.83548	-2.90689	constant
chr14	101688500	101690500	-2.27174	-2.30657	-2.25123	constant
chr14	101730500	101732500	-2.2757	-2.22801	-2.20495	constant
chr14	105940500	105942500	-2.60919	-2.5202	-2.56013	constant
chr14	109844500	109846500	-2.71358	-2.6467	-2.74543	constant
chr14	120478500	120480500	-2.35203	-2.33372	-2.36656	constant
chr15	6188500	6190500	-2.37679	-2.3924	-2.40177	constant
chr15	6208500	6210500	-2.39852	-2.42467	-2.335	constant
chr15	6623500	6625500	-2.26198	-2.26237	-2.35938	constant
chr15	9017500	9019500	-2.2842	-2.37441	-2.34798	constant
chr15	37089000	37091000	-2.36586	-2.42533	-2.46085	constant
chr15	39851500	39853500	-2.33165	-2.31511	-2.36734	constant
chr15	42928000	42930000	-2.62608	-2.63927	-2.71596	constant
chr15	48849500	48851500	-2.42326	-2.39629	-2.49168	constant
chr15	56061000	56063000	-2.37101	-2.28344	-2.34763	constant
chr15	63822500	63824500	-3.16992	-3.12973	-3.14949	constant
chr15	64670500	64672500	-2.68864	-2.64386	-2.64923	constant
chr15	65890500	65892500	-2.24498	-2.29861	-2.28721	constant
chr15	65954500	65956500	-2.30173	-2.32969	-2.37517	constant
chr15	72083500	72085500	-2.3073	-2.25468	-2.34589	constant
chr15	76950000	76952000	-2.37781	-2.36399	-2.29253	constant
chr15	77714500	77716500	-3.06376	-3.07517	-3.14524	constant
chr15	85877500	85879500	-2.34566	-2.30755	-2.2517	constant
chr15	96289500	96291500	-2.26331	-2.29932	-2.27715	constant
chr15	96457000	96459000	-2.68722	-2.64552	-2.74929	constant
chr15	101315500	101317500	-2.65066	-2.71692	-2.69649	constant
chr15	102685500	102687500	-2.44436	-2.51725	-2.48997	constant
chr15	103186000	103188000	-2.35738	-2.43621	-2.39668	constant
chr16	5231500	5233500	-2.51452	-2.61801	-2.61268	constant
chr16	18246500	18248500	-2.52332	-2.59145	-2.60994	constant
chr16	18978000	18980000	-3.18713	-3.10975	-3.13259	constant
chr16	18994500	18996500	-3.1256	-3.16694	-3.13411	constant
chr16	20695500	20697500	-2.32282	-2.33769	-2.39783	constant
chr16	20780500	20782500	-2.53541	-2.53938	-2.48109	constant
chr16	25352500	25354500	-2.40919	-2.31292	-2.32627	constant
chr16	36098500	36100500	-2.72262	-2.63121	-2.67748	constant
chr16	36827500	36829500	-2.3475	-2.38726	-2.44377	constant
chr16	37106500	37108500	-2.42736	-2.32839	-2.33564	constant
chr16	38516500	38518500	-2.3058	-2.27522	-2.36932	constant
chr16	38813500	38815500	-2.39581	-2.4412	-2.36412	constant
chr16	44138500	44140500	-2.5544	-2.52632	-2.53348	constant
chr16	44464500	44466500	-2.39146	-2.41079	-2.3522	constant
chr16	46036000	46038000	-2.37361	-2.38828	-2.39162	constant
chr16	48908500	48910500	-2.54335	-2.62899	-2.62343	constant
chr16	52204500	52206500	-2.33397	-2.24044	-2.28027	constant
chr16	52235500	52237500	-2.30014	-2.29569	-2.23716	constant
chr16	55877500	55879500	-2.7074	-2.69771	-2.74671	constant
chr16	56164500	56166500	-2.35545	-2.34983	-2.29331	constant
chr16	59673000	59675000	-2.43756	-2.48284	-2.54083	constant
chr16	71188500	71190500	-2.30173	-2.24722	-2.2896	constant
chr16	77121500	77123500	-2.53338	-2.63441	-2.59703	constant
chr16	78177000	78179000	-2.48438	-2.55222	-2.55441	constant
chr16	85803000	85805000	-2.75163	-2.74274	-2.76872	constant
chr17	15784500	15786500	-2.55521	-2.4778	-2.58064	constant
chr17	21198500	21200500	-2.51433	-2.56063	-2.5087	constant
chr17	24025500	24027500	-2.27143	-2.20913	-2.24124	constant
chr17	25724500	25726500	-2.2981	-2.27979	-2.31622	constant
chr17	35166000	35168000	-2.22836	-2.29278	-2.28981	constant
chr17	35921500	35923500	-2.7926	-2.82631	-2.82264	constant
chr17	37244500	37246500	-2.60817	-2.62969	-2.56257	constant
chr17	43669000	43671000	-2.49282	-2.44024	-2.5136	constant
chr17	44139000	44141000	-2.2843	-2.34462	-2.32136	constant
chr17	49429500	49431500	-2.45127	-2.4329	-2.35357	constant
chr17	50285500	50287500	-2.45397	-2.3899	-2.48081	constant
chr17	53804500	53806500	-2.47292	-2.54774	-2.49014	constant
chr17	56044500	56046500	-2.43466	-2.3933	-2.41285	constant
chr17	62885500	62887500	-2.53005	-2.5553	-2.62277	constant
chr17	65558000	65560000	-2.80567	-2.8771	-2.88829	constant
chr17	66119500	66121500	-2.46881	-2.533	-2.47372	constant
chr17	82996000	82998000	-3.27602	-3.33539	-3.33001	constant
chr17	83862000	83864000	-2.91535	-2.87263	-2.9134	constant
chr18	7958500	7960500	-2.43633	-2.38685	-2.36027	constant
chr18	14779500	14781500	-2.44476	-2.39539	-2.41118	constant
chr18	16221500	16223500	-2.317	-2.37926	-2.33243	constant
chr18	31566500	31568500	-2.68251	-2.61909	-2.61636	constant
chr18	31584500	31586500	-2.64853	-2.64539	-2.6347	constant
chr18	31598500	31600500	-2.57157	-2.58797	-2.66632	constant
chr18	34325000	34327000	-2.34767	-2.36506	-2.29064	constant
chr18	38850500	38852500	-2.26515	-2.20088	-2.22397	constant
chr18	49700500	49702500	-2.65739	-2.68292	-2.75474	constant
chr18	50163500	50165500	-2.59128	-2.61301	-2.59596	constant
chr18	50195000	50197000	-2.68624	-2.59977	-2.58376	constant
chr18	61746500	61748500	-2.27662	-2.20945	-2.22248	constant
chr18	65758500	65760500	-2.27543	-2.22268	-2.2927	constant
chr18	66072500	66074500	-2.2814	-2.34477	-2.34623	constant
chr18	68323500	68325500	-2.33415	-2.39336	-2.42335	constant
chr18	73875500	73877500	-2.33591	-2.31204	-2.36681	constant
chr18	80811500	80813500	-2.4327	-2.47407	-2.46338	constant
chr19	8534500	8536500	-3.28319	-3.27998	-3.36472	constant
chr19	11752500	11754500	-2.27274	-2.24956	-2.28901	constant
chr19	12045000	12047000	-2.59892	-2.51039	-2.60964	constant
chr19	12381500	12383500	-2.30228	-2.23449	-2.21982	constant
chr19	16706500	16708500	-2.20812	-2.29252	-2.28807	constant
chr19	16779500	16781500	-2.31221	-2.21569	-2.29206	constant
chr19	17094500	17096500	-2.50956	-2.51379	-2.4437	constant
chr19	18839500	18841500	-2.36992	-2.36587	-2.3962	constant
chr19	22883500	22885500	-2.31786	-2.33572	-2.40533	constant
chr19	22897500	22899500	-2.34194	-2.31895	-2.36004	constant
chr19	23271000	23273000	-2.39091	-2.39242	-2.43897	constant
chr19	26720000	26722000	-2.53012	-2.52059	-2.46698	constant
chr19	30216500	30218500	-2.51177	-2.51227	-2.58591	constant
chr19	30593500	30595500	-2.26882	-2.26571	-2.25019	constant
chr19	30643500	30645500	-2.26785	-2.27357	-2.34473	constant
chr19	31759500	31761500	-2.39767	-2.35145	-2.39655	constant
chr19	31774500	31776500	-2.31479	-2.39959	-2.38066	constant
chr19	33531500	33533500	-2.25578	-2.30203	-2.29797	constant
chr19	34981500	34983500	-2.45092	-2.3653	-2.37092	constant
chr19	34997500	34999500	-2.40456	-2.40618	-2.34856	constant
chr19	37466500	37468500	-2.39143	-2.43386	-2.33118	constant
chr19	45080000	45082000	-2.37897	-2.43643	-2.44307	constant
chr19	45780000	45782000	-2.33352	-2.42937	-2.344	constant
chr19	47938500	47940500	-2.30741	-2.2993	-2.39026	constant
chr19	53385500	53387500	-2.37236	-2.31339	-2.38159	constant
chr19	54043500	54045500	-2.58725	-2.61267	-2.54608	constant
chr2	20844500	20846500	-2.67197	-2.61073	-2.67403	constant
chr2	22884500	22886500	-2.39819	-2.35686	-2.41113	constant
chr2	24267000	24269000	-2.37578	-2.38149	-2.44618	constant
chr2	24916500	24918500	-2.46157	-2.47507	-2.5327	constant
chr2	28638500	28640500	-2.44325	-2.50061	-2.50859	constant
chr2	30806500	30808500	-2.29771	-2.30597	-2.33712	constant
chr2	31429500	31431500	-2.27499	-2.32793	-2.25131	constant
chr2	32317500	32319500	-2.30083	-2.26285	-2.3584	constant
chr2	32615500	32617500	-2.35268	-2.27852	-2.35035	constant
chr2	57961500	57963500	-2.62367	-2.62812	-2.70677	constant
chr2	64909500	64911500	-2.33284	-2.41898	-2.3687	constant
chr2	64942000	64944000	-2.37095	-2.38942	-2.41837	constant
chr2	65758500	65760500	-2.26977	-2.27132	-2.22028	constant
chr2	71564000	71566000	-2.25148	-2.33228	-2.2307	constant
chr2	78012500	78014500	-2.62255	-2.65512	-2.69848	constant
chr2	80291000	80293000	-2.73967	-2.75911	-2.76302	constant
chr2	83613500	83615500	-2.70814	-2.77536	-2.6939	constant
chr2	84433000	84435000	-2.45488	-2.437	-2.47765	constant
chr2	85626500	85628500	-2.39642	-2.3805	-2.37756	constant
chr2	88195500	88197500	-2.27456	-2.29592	-2.37477	constant
chr2	88218500	88220500	-2.32003	-2.30712	-2.34378	constant
chr2	88279500	88281500	-2.30954	-2.342	-2.38292	constant
chr2	90843500	90845500	-2.38624	-2.48151	-2.47116	constant
chr2	92461500	92463500	-2.42503	-2.5108	-2.5004	constant
chr2	92481000	92483000	-2.46044	-2.50122	-2.40718	constant
chr2	93825000	93827000	-2.64342	-2.72783	-2.64545	constant
chr2	97454500	97456500	-2.39589	-2.47275	-2.47082	constant
chr2	111055500	111057500	-2.33307	-2.33655	-2.38833	constant
chr2	113487000	113489000	-2.39598	-2.49553	-2.4497	constant
chr2	114183500	114185500	-2.99059	-2.91068	-2.99455	constant
chr2	117247500	117249500	-2.34059	-2.30874	-2.25683	constant
chr2	122029500	122031500	-2.49884	-2.44374	-2.53009	constant
chr2	126547500	126549500	-2.3577	-2.45803	-2.46014	constant
chr2	127832000	127834000	-2.43897	-2.44416	-2.45857	constant
chr2	128589500	128591500	-2.49373	-2.50978	-2.57126	constant
chr2	132250500	132252500	-2.88914	-2.81422	-2.78602	constant
chr2	136154500	136156500	-2.25699	-2.3168	-2.31354	constant
chr2	140445500	140447500	-2.31747	-2.35592	-2.39201	constant
chr2	147383000	147385000	-2.30113	-2.38885	-2.32605	constant
chr2	148937500	148939500	-2.44557	-2.46397	-2.48567	constant
chr2	150512500	150514500	-2.92743	-2.91704	-2.99919	constant
chr2	150555500	150557500	-2.95188	-2.92456	-2.96604	constant
chr2	152869000	152871000	-2.46211	-2.55013	-2.52447	constant
chr2	157261500	157263500	-2.54718	-2.64695	-2.62892	constant
chr2	161106000	161108000	-2.27859	-2.28388	-2.27674	constant
chr2	165492500	165494500	-2.42262	-2.47596	-2.46857	constant
chr2	166865500	166867500	-2.26773	-2.33803	-2.27841	constant
chr2	168951500	168953500	-2.52964	-2.53186	-2.60205	constant
chr2	173185500	173187500	-2.25888	-2.24403	-2.27615	constant
chr3	18007500	18009500	-2.7557	-2.77253	-2.71723	constant
chr3	18025000	18027000	-2.72859	-2.80029	-2.74908	constant
chr3	19227500	19229500	-2.33642	-2.38127	-2.37249	constant
chr3	19239500	19241500	-2.3036	-2.36878	-2.40472	constant
chr3	22315000	22317000	-2.45899	-2.48148	-2.41222	constant
chr3	32313000	32315000	-2.48547	-2.55591	-2.56189	constant
chr3	32709500	32711500	-2.24015	-2.29885	-2.30194	constant
chr3	33796500	33798500	-3.03689	-3.03084	-3.08695	constant
chr3	45323500	45325500	-2.70202	-2.60221	-2.62756	constant
chr3	64002500	64004500	-2.86655	-2.80132	-2.82271	constant
chr3	64015500	64017500	-2.84598	-2.76318	-2.848	constant
chr3	82855000	82857000	-2.32706	-2.35231	-2.39885	constant
chr3	83287500	83289500	-2.23887	-2.33872	-2.27217	constant
chr3	87884500	87886500	-2.54204	-2.59231	-2.57724	constant
chr3	88533500	88535500	-2.27167	-2.27681	-2.36521	constant
chr3	89225500	89227500	-2.44342	-2.38309	-2.35422	constant
chr3	89240500	89242500	-2.40553	-2.40347	-2.35956	constant
chr3	93576500	93578500	-2.52302	-2.44175	-2.47891	constant
chr3	95835500	95837500	-2.31436	-2.26434	-2.26853	constant
chr3	95854500	95856500	-2.30123	-2.34872	-2.3707	constant
chr3	96247000	96249000	-2.60843	-2.63548	-2.634	constant
chr3	96731500	96733500	-2.54585	-2.61502	-2.55148	constant
chr3	101846500	101848500	-2.34081	-2.39815	-2.43379	constant
chr3	109503500	109505500	-2.62161	-2.72131	-2.70313	constant
chr3	116857000	116859000	-2.58216	-2.64577	-2.63394	constant
chr3	129727500	129729500	-2.38685	-2.41589	-2.44293	constant
chr3	129762500	129764500	-2.40065	-2.41504	-2.40632	constant
chr3	131569500	131571500	-2.32597	-2.30841	-2.33419	constant
chr3	131583500	131585500	-2.28053	-2.34811	-2.32684	constant
chr3	142709500	142711500	-2.37684	-2.46522	-2.43319	constant
chr3	142721500	142723500	-2.38642	-2.44276	-2.43531	constant
chr3	144414000	144416000	-2.41935	-2.46011	-2.39205	constant
chr3	144433500	144435500	-2.36882	-2.44386	-2.46489	constant
chr3	145570500	145572500	-2.25594	-2.27402	-2.31809	constant
chr3	145929000	145931000	-2.73969	-2.70895	-2.7277	constant
chr3	153942500	153944500	-2.62666	-2.71785	-2.70883	constant
chr3	158097000	158099000	-2.31056	-2.39481	-2.38994	constant
chr4	9819000	9821000	-2.26054	-2.35104	-2.30248	constant
chr4	13776500	13778500	-2.26931	-2.31014	-2.35065	constant
chr4	21389500	21391500	-2.35285	-2.33138	-2.3594	constant
chr4	21404500	21406500	-2.34056	-2.33526	-2.38069	constant
chr4	24705500	24707500	-2.27261	-2.30506	-2.26696	constant
chr4	33310500	33312500	-2.63748	-2.64126	-2.56738	constant
chr4	34553500	34555500	-2.64854	-2.65032	-2.62351	constant
chr4	40018500	40020500	-2.44568	-2.36342	-2.45285	constant
chr4	41455500	41457500	-2.50782	-2.58213	-2.54195	constant
chr4	62171500	62173500	-3.117	-3.09829	-3.15349	constant
chr4	63136500	63138500	-2.2757	-2.27013	-2.28392	constant
chr4	63365500	63367500	-2.33761	-2.39784	-2.41163	constant
chr4	73662500	73664500	-2.40158	-2.43918	-2.48895	constant
chr4	86931000	86933000	-2.3584	-2.44545	-2.38008	constant
chr4	88597500	88599500	-2.23764	-2.2924	-2.25905	constant
chr4	88864500	88866500	-2.4484	-2.39168	-2.48448	constant
chr4	89530500	89532500	-2.39743	-2.2975	-2.31252	constant
chr4	95965500	95967500	-2.73371	-2.68112	-2.6838	constant
chr4	98923500	98925500	-2.49351	-2.49949	-2.56611	constant
chr4	100567500	100569500	-2.67913	-2.61887	-2.67206	constant
chr4	102081500	102083500	-2.27759	-2.29379	-2.29684	constant
chr4	105027500	105029500	-2.27384	-2.30182	-2.37346	constant
chr4	108301500	108303500	-2.26039	-2.23198	-2.30935	constant
chr4	109732500	109734500	-2.32151	-2.35186	-2.25062	constant
chr4	110026500	110028500	-2.99297	-3.06996	-3.0134	constant
chr4	111847500	111849500	-2.5266	-2.62202	-2.61766	constant
chr4	114644500	114646500	-2.26679	-2.1668	-2.18753	constant
chr4	118952500	118954500	-2.59956	-2.51762	-2.58268	constant
chr4	118967500	118969500	-2.58141	-2.53917	-2.57628	constant
chr4	120123000	120125000	-2.40855	-2.35033	-2.43272	constant
chr4	120931000	120933000	-2.64186	-2.59766	-2.60988	constant
chr4	123134500	123136500	-2.29753	-2.34224	-2.37597	constant
chr4	127019500	127021500	-2.22868	-2.31866	-2.31999	constant
chr4	130639000	130641000	-2.27305	-2.35707	-2.36027	constant
chr4	133904500	133906500	-2.32667	-2.34559	-2.31288	constant
chr4	135425500	135427500	-2.4424	-2.41755	-2.47639	constant
chr4	137351500	137353500	-2.30075	-2.37665	-2.38131	constant
chr4	137660500	137662500	-2.52892	-2.56579	-2.48519	constant
chr4	138254500	138256500	-2.39712	-2.38526	-2.45146	constant
chr4	139334500	139336500	-2.41239	-2.36135	-2.36972	constant
chr4	140543500	140545500	-2.34592	-2.41718	-2.37598	constant
chr4	144294500	144296500	-2.54713	-2.48758	-2.44763	constant
chr4	149716500	149718500	-2.40613	-2.41796	-2.47475	constant
chr4	149734500	149736500	-2.41458	-2.40186	-2.43823	constant
chr4	150914500	150916500	-2.28663	-2.19619	-2.27609	constant
chr5	5465500	5467500	-2.36241	-2.33767	-2.32558	constant
chr5	5768500	5770500	-2.77988	-2.84864	-2.84637	constant
chr5	17773500	17775500	-2.4179	-2.50655	-2.41894	constant
chr5	17791000	17793000	-2.45792	-2.45762	-2.49372	constant
chr5	20880500	20882500	-2.43665	-2.49876	-2.51395	constant
chr5	24189500	24191500	-2.33882	-2.31863	-2.38166	constant
chr5	27640500	27642500	-2.22514	-2.31718	-2.2922	constant
chr5	29369500	29371500	-2.44538	-2.37212	-2.35986	constant
chr5	31446000	31448000	-2.38031	-2.47145	-2.39225	constant
chr5	33627000	33629000	-2.49011	-2.56029	-2.53198	constant
chr5	33933500	33935500	-2.37225	-2.38325	-2.32792	constant
chr5	35580500	35582500	-2.25461	-2.20139	-2.29371	constant
chr5	38772500	38774500	-2.51599	-2.52402	-2.57977	constant
chr5	43671500	43673500	-2.39313	-2.35278	-2.41436	constant
chr5	45436000	45438000	-2.92359	-2.83182	-2.92508	constant
chr5	48368000	48370000	-2.49031	-2.48429	-2.55275	constant
chr5	53330500	53332500	-2.29396	-2.38246	-2.33829	constant
chr5	64286500	64288500	-2.29152	-2.33024	-2.29535	constant
chr5	86869500	86871500	-2.25768	-2.19425	-2.25615	constant
chr5	102144500	102146500	-2.73673	-2.72927	-2.71355	constant
chr5	106851500	106853500	-2.35237	-2.44434	-2.44957	constant
chr5	118076500	118078500	-2.23298	-2.29426	-2.27021	constant
chr5	120466500	120468500	-2.33413	-2.4216	-2.33687	constant
chr5	120773500	120775500	-2.33819	-2.40379	-2.37256	constant
chr5	135007500	135009500	-2.37621	-2.35085	-2.44707	constant
chr5	143104500	143106500	-2.38694	-2.42818	-2.39684	constant
chr5	145481500	145483500	-2.4147	-2.44504	-2.49325	constant
chr6	3462500	3464500	-2.81696	-2.90219	-2.87778	constant
chr6	13322000	13324000	-2.35655	-2.29015	-2.31563	constant
chr6	17634500	17636500	-2.71948	-2.80667	-2.7314	constant
chr6	24418500	24420500	-2.36929	-2.29697	-2.31766	constant
chr6	30456500	30458500	-2.29003	-2.29229	-2.37797	constant
chr6	31468500	31470500	-2.27147	-2.25682	-2.34901	constant
chr6	34476000	34478000	-2.30282	-2.3528	-2.33184	constant
chr6	38383000	38385000	-2.38199	-2.43757	-2.45952	constant
chr6	38399500	38401500	-2.37355	-2.45895	-2.38216	constant
chr6	39418500	39420500	-2.22094	-2.32357	-2.30166	constant
chr6	39816000	39818000	-2.44546	-2.41959	-2.45728	constant
chr6	41524500	41526500	-2.28089	-2.34969	-2.26165	constant
chr6	47653000	47655000	-4.31406	-4.23511	-4.31415	constant
chr6	47776500	47778500	-4.20945	-4.25319	-4.28857	constant
chr6	52958500	52960500	-2.39114	-2.34388	-2.29932	constant
chr6	56930500	56932500	-2.71158	-2.68513	-2.75044	constant
chr6	85030500	85032500	-2.26492	-2.22828	-2.24071	constant
chr6	85448000	85450000	-2.65776	-2.6454	-2.7064	constant
chr6	88901000	88903000	-2.96039	-3.05092	-3.00177	constant
chr6	90316500	90318500	-2.82036	-2.88482	-2.78751	constant
chr6	90577500	90579500	-2.29345	-2.3226	-2.24407	constant
chr6	90605500	90607500	-2.32367	-2.23665	-2.24978	constant
chr6	94063500	94065500	-2.32648	-2.3255	-2.31661	constant
chr6	108412000	108414000	-2.38443	-2.33398	-2.37545	constant
chr6	108758500	108760500	-2.66234	-2.57673	-2.67001	constant
chr6	112127500	112129500	-2.4142	-2.4626	-2.45345	constant
chr6	112161500	112163500	-2.45381	-2.43158	-2.50547	constant
chr6	112408500	112410500	-2.3649	-2.26783	-2.28137	constant
chr6	112437500	112439500	-2.31183	-2.34126	-2.26754	constant
chr6	114697500	114699500	-2.51991	-2.51445	-2.5756	constant
chr6	122907500	122909500	-3.22165	-3.20676	-3.21015	constant
chr6	124661500	124663500	-2.54184	-2.54558	-2.50895	constant
chr6	125655500	125657500	-2.30359	-2.29055	-2.22392	constant
chr6	127471500	127473500	-2.52703	-2.54801	-2.58395	constant
chr6	127509500	127511500	-2.60336	-2.56054	-2.56795	constant
chr6	127946000	127948000	-2.28948	-2.38	-2.34608	constant
chr6	128200500	128202500	-2.25472	-2.30295	-2.20248	constant
chr6	128423500	128425500	-2.36591	-2.34371	-2.43353	constant
chr6	130610000	130612000	-2.61558	-2.53874	-2.54022	constant
chr6	132129500	132131500	-2.37188	-2.35329	-2.34201	constant
chr6	136370500	136372500	-2.41239	-2.49731	-2.46983	constant
chr6	140460500	140462500	-2.27047	-2.2329	-2.24239	constant
chr6	140728500	140730500	-2.40035	-2.35146	-2.36411	constant
chr6	146788500	146790500	-2.34482	-2.37966	-2.4163	constant
chr7	3602500	3604500	-2.29097	-2.31142	-2.26976	constant
chr7	12044500	12046500	-2.41386	-2.4441	-2.41221	constant
chr7	12762000	12764000	-2.99824	-2.95831	-2.92997	constant
chr7	13620000	13622000	-2.34285	-2.36465	-2.42266	constant
chr7	16285500	16287500	-2.25615	-2.21632	-2.30896	constant
chr7	16739500	16741500	-2.33317	-2.32039	-2.2978	constant
chr7	18386500	18388500	-2.43405	-2.35125	-2.38154	constant
chr7	19029000	19031000	-2.41884	-2.4781	-2.46262	constant
chr7	19375500	19377500	-2.26807	-2.21243	-2.31578	constant
chr7	26821500	26823500	-2.28223	-2.29216	-2.38273	constant
chr7	28428500	28430500	-2.27167	-2.31929	-2.37594	constant
chr7	29550500	29552500	-2.47267	-2.57693	-2.57672	constant
chr7	29579000	29581000	-2.53535	-2.57081	-2.52507	constant
chr7	30279500	30281500	-2.35451	-2.37079	-2.29101	constant
chr7	41791000	41793000	-2.44137	-2.45656	-2.47883	constant
chr7	46646500	46648500	-2.68659	-2.75737	-2.66328	constant
chr7	49948000	49950000	-2.46305	-2.56469	-2.54962	constant
chr7	60343500	60345500	-2.43332	-2.40834	-2.41504	constant
chr7	60786500	60788500	-2.59122	-2.6489	-2.59864	constant
chr7	63747500	63749500	-2.59979	-2.53774	-2.61235	constant
chr7	65279500	65281500	-2.54018	-2.48817	-2.50087	constant
chr7	67224500	67226500	-2.40198	-2.38402	-2.35349	constant
chr7	79368500	79370500	-2.36699	-2.44374	-2.37263	constant
chr7	79722500	79724500	-2.41195	-2.47611	-2.44635	constant
chr7	82700500	82702500	-2.29945	-2.31849	-2.37248	constant
chr7	89476500	89478500	-2.37682	-2.40677	-2.33935	constant
chr7	99152500	99154500	-2.33598	-2.24061	-2.23764	constant
chr7	108922000	108924000	-2.86784	-2.91832	-2.96943	constant
chr7	109513500	109515500	-2.31125	-2.35048	-2.32343	constant
chr7	110162500	110164500	-2.33188	-2.38458	-2.32927	constant
chr7	112017500	112019500	-2.80091	-2.85331	-2.87043	constant
chr7	117372000	117374000	-2.3294	-2.31619	-2.31328	constant
chr7	126758500	126760500	-2.40236	-2.33802	-2.4252	constant
chr7	138987500	138989500	-2.2555	-2.30503	-2.31849	constant
chr7	139892500	139894500	-2.27903	-2.24873	-2.19516	constant
chr7	140802000	140804000	-3.02489	-3.05784	-3.02528	constant
chr7	140816500	140818500	-2.98728	-2.96168	-3.03908	constant
chr8	4802500	4804500	-2.49608	-2.45097	-2.48185	constant
chr8	11223000	11225000	-2.34895	-2.29599	-2.261	constant
chr8	18575500	18577500	-2.77423	-2.81134	-2.80329	constant
chr8	22159500	22161500	-2.30581	-2.25723	-2.23189	constant
chr8	24633500	24635500	-2.32059	-2.32578	-2.26022	constant
chr8	25246000	25248000	-2.78877	-2.78703	-2.88902	constant
chr8	27304000	27306000	-2.79917	-2.7419	-2.76106	constant
chr8	27679500	27681500	-2.28672	-2.34225	-2.36157	constant
chr8	32006500	32008500	-2.32086	-2.30411	-2.37586	constant
chr8	33201000	33203000	-2.6368	-2.64589	-2.69931	constant
chr8	33739500	33741500	-2.31001	-2.37527	-2.30993	constant
chr8	45346500	45348500	-2.55848	-2.6021	-2.54536	constant
chr8	46159500	46161500	-2.30761	-2.21613	-2.27842	constant
chr8	46612500	46614500	-2.37244	-2.35239	-2.33274	constant
chr8	57857500	57859500	-2.46841	-2.53851	-2.48999	constant
chr8	61944000	61946000	-2.30432	-2.33831	-2.28454	constant
chr8	63937500	63939500	-2.43008	-2.4625	-2.5258	constant
chr8	65142500	65144500	-2.27223	-2.28397	-2.32224	constant
chr8	69288500	69290500	-2.35843	-2.36207	-2.41955	constant
chr8	70603000	70605000	-2.45382	-2.51288	-2.45661	constant
chr8	70960500	70962500	-3.71269	-3.7422	-3.77537	constant
chr8	72867500	72869500	-2.3971	-2.29612	-2.29895	constant
chr8	74984000	74986000	-2.75918	-2.6807	-2.77199	constant
chr8	79725500	79727500	-2.67389	-2.65819	-2.75015	constant
chr8	84272500	84274500	-2.29251	-2.2034	-2.2881	constant
chr8	84631500	84633500	-2.4115	-2.35364	-2.43698	constant
chr8	84836000	84838000	-2.3917	-2.37415	-2.3278	constant
chr8	84911500	84913500	-2.29779	-2.27603	-2.30789	constant
chr8	85671500	85673500	-2.27335	-2.19307	-2.25741	constant
chr8	88104500	88106500	-2.4744	-2.42204	-2.45395	constant
chr8	93482000	93484000	-2.47375	-2.53636	-2.48886	constant
chr8	94235500	94237500	-2.56763	-2.61553	-2.60139	constant
chr8	94843000	94845000	-2.31762	-2.40091	-2.33742	constant
chr8	100804500	100806500	-2.60622	-2.6304	-2.54076	constant
chr8	109564500	109566500	-2.47538	-2.57563	-2.56639	constant
chr8	124024500	124026500	-2.33323	-2.31934	-2.33622	constant
chr8	124844500	124846500	-2.31313	-2.31419	-2.38923	constant
chr8	125064500	125066500	-2.42951	-2.42859	-2.522	constant
chr8	126471500	126473500	-2.78398	-2.72171	-2.79093	constant
chr9	13836000	13838000	-2.80365	-2.78764	-2.76785	constant
chr9	14491500	14493500	-2.19853	-2.29323	-2.29178	constant
chr9	25105000	25107000	-2.35136	-2.35334	-2.38138	constant
chr9	27387500	27389500	-2.73936	-2.76558	-2.76928	constant
chr9	37962500	37964500	-2.35404	-2.29609	-2.34837	constant
chr9	41214500	41216500	-2.85798	-2.87714	-2.88655	constant
chr9	41971500	41973500	-2.9854	-2.89583	-2.96622	constant
chr9	50438500	50440500	-2.2787	-2.27753	-2.36101	constant
chr9	50779500	50781500	-2.28595	-2.38946	-2.37956	constant
chr9	54368500	54370500	-2.26202	-2.21149	-2.28606	constant
chr9	56019500	56021500	-2.61029	-2.65689	-2.68722	constant
chr9	57445500	57447500	-2.43676	-2.49294	-2.52613	constant
chr9	61939500	61941500	-3.05758	-3.14013	-3.08783	constant
chr9	63848500	63850500	-2.37948	-2.32368	-2.40354	constant
chr9	72440000	72442000	-2.35701	-2.36508	-2.40783	constant
chr9	78109500	78111500	-2.28387	-2.24352	-2.32447	constant
chr9	78311500	78313500	-2.7912	-2.78285	-2.74086	constant
chr9	78597500	78599500	-2.36636	-2.4121	-2.43922	constant
chr9	80063000	80065000	-2.63626	-2.62958	-2.59723	constant
chr9	85697500	85699500	-2.58377	-2.52381	-2.58404	constant
chr9	92098500	92100500	-2.51918	-2.50512	-2.49808	constant
chr9	92120500	92122500	-2.52739	-2.43962	-2.53849	constant
chr9	95460500	95462500	-2.68956	-2.60718	-2.68866	constant
chr9	96884500	96886500	-2.49836	-2.50437	-2.5096	constant
chr9	98983500	98985500	-2.66315	-2.67253	-2.74331	constant
chr9	103356000	103358000	-2.49097	-2.54444	-2.46517	constant
chr9	109204500	109206500	-3.15252	-3.16793	-3.08121	constant
chr9	111278500	111280500	-2.34259	-2.3956	-2.33834	constant
chr9	121713500	121715500	-2.43256	-2.4447	-2.47444	constant
chr9	123109500	123111500	-2.26716	-2.25049	-2.24651	constant
chrX	8131000	8133000	-2.2858	-2.30381	-2.35797	constant
chrX	9323500	9325500	-2.34549	-2.27176	-2.27082	constant
chrX	13699000	13701000	-2.55136	-2.47869	-2.54507	constant
chrX	21014500	21016500	-2.51107	-2.5785	-2.61353	constant
chrX	38476500	38478500	-2.35218	-2.28399	-2.32193	constant
chrX	38488500	38490500	-2.31461	-2.37303	-2.34008	constant
chrX	41909500	41911500	-2.25959	-2.16104	-2.21408	constant
chrX	41994500	41996500	-2.29743	-2.25205	-2.20662	constant
chrX	52390000	52392000	-2.44269	-2.50584	-2.5448	constant
chrX	53369000	53371000	-2.67845	-2.73264	-2.70928	constant
chrX	58517500	58519500	-2.25334	-2.31682	-2.30823	constant
chrX	59175500	59177500	-2.61261	-2.57237	-2.53086	constant
chrX	61149000	61151000	-2.64051	-2.61508	-2.57947	constant
chrX	70369000	70371000	-2.68235	-2.59128	-2.60688	constant
chrX	71357500	71359500	-2.60778	-2.62578	-2.64556	constant
chrX	72912500	72914500	-2.41733	-2.48811	-2.48215	constant
chrX	73310500	73312500	-3.29196	-3.37905	-3.37188	constant
chrX	77863500	77865500	-2.99066	-2.92892	-2.93062	constant
chrX	78349000	78351000	-2.33337	-2.3704	-2.37346	constant
chrX	102197500	102199500	-2.25684	-2.15506	-2.17799	constant
chrX	103130000	103132000	-2.37835	-2.33402	-2.30699	constant
chrX	103446000	103448000	-2.56192	-2.60337	-2.65087	constant
chrX	103946000	103948000	-2.37991	-2.37687	-2.3937	constant
chrX	105137500	105139500	-2.28951	-2.33845	-2.35466	constant
chrX	107498500	107500500	-2.30391	-2.29316	-2.29445	constant
chrX	109318500	109320500	-2.36272	-2.46303	-2.41564	constant
chrX	111059500	111061500	-2.26207	-2.25351	-2.30693	constant
chrX	112442500	112444500	-2.4191	-2.51085	-2.50563	constant
chrX	133691500	133693500	-2.50052	-2.51315	-2.52541	constant
chrX	134571500	134573500	-2.44301	-2.54466	-2.53319	constant
chrX	135036500	135038500	-2.52093	-2.51792	-2.61825	constant
chrX	143442500	143444500	-2.26557	-2.35296	-2.32999	constant
chrX	145316500	145318500	-2.33387	-2.28112	-2.33668	constant
chrX	145330500	145332500	-2.26386	-2.32067	-2.31111	constant
chrX	151805500	151807500	-2.32633	-2.24631	-2.3143	constant
chrX	159344500	159346500	-2.44915	-2.46767	-2.44628	constant
chrX	159371500	159373500	-2.44164	-2.53093	-2.52725	constant
chrX	161356500	161358500	-2.34362	-2.39126	-2.40483	constant
