# Supplementary material for: Multimodal profiling of the transcriptional regulatory landscape of the developing mouse cortex identifies Neurog2 as a key epigenome remodeler
Source: Nat Neurosci. 2022 Feb 7;25(2):154–67. doi: 10.1038/s41593-021-01002-4 (PMC8825286; doi:10.1038/s41593-021-01002-4)
Supplement: Supplementary file 10 — Cell-type specificity and variance of chromatin interactions as well as DNA methylation levels at transcription factor motifs. Related to Fig. 7a,e. [file 41593_2021_1002_MOESM10_ESM.xlsx]

## Sheet: HiC_variance
motif_name	Max_HiC-score	Max_variance	Correlation _expression
Ctcf_ForRev	10.7921	2.86941
Pou3f2	10.4047	3.08706	0.965211
Pou3f1	9.50475	3.1023	0.200169
Pou2f2	9.14985	2.59104	-0.765574
Pou3f3	9.00475	3.1023	0.978484
Neurog2(var.2)	8.64985	4.50097	-0.39386
Pou2f1	8.64985	3.60277	0.8545
Lhx2	7.50475	0.733293	0.768764
Neurod1	7.14985	4.32257	0.7651
Emx2	7.14985	2.59104	0.963862
Emx1	7.00475	2.34625	0.431562
Sox4	7.00475	2.07911	-0.755504
Prrx1	7.00475	1.92343	0.794873
Prrx2	7.00475	1.36737	0.693857
Sox8	6.50475	2.60088	0.861133
Foxp2	6.50475	0.816152	-0.214384
Sox13	6.00475	1.2316	0.838477
Tcf7l1	5.95475	1.19473	0.946395
Sox2	5.90475	1.24503	0.93909
Eomes	5.64985	0.555843	0.321443
Nfatc4	5.64985	0.461252	-0.104732
Tbr1	5.54985	0.397823	0.877785
Sox9	5.50475	0.444287	0.939411
Foxo6	5.50475	0.209827	0.902611
Tcf7l2	5.40475	1.12347	0.873191
Nfil3	5.40475	0.736722	-0.70766
Meis2(var.2)	5.40475	0.339783	-0.431938
Nfatc2	5.14985	0.555843	-0.06767
Hlf	5.00475	0.851492	-0.673678
Nfia	5.00475	0.209827	0.5069
Jdp2	4.90475	1.27982	0.917135
Nfic	4.7921	0.175576	-0.447547
Sox21	4.64985	0.740537	0.946023
Neurog1	4.64985	0.217267	-0.583377
Tead3	4.50475	0.817102	0.632674
Dlx5	4.50475	0.368417	0.884147
Nfix	4.2421	0.0888415	0.783769
Dmrta2	4.20475	0.917796	-0.91645
Neurog2	4.14985	0.567742	-0.435227
Neurod2	4.14985	0.354926	0.901817
Mxi1	4.14985	0.218192	0.369922
Jun	4.14985	0.0323765	0.793737
Tead1	4.04985	0.790638	0.448827
Zbtb18	4.04985	0.675306	0.969016
Tgif2	3.9421	0.591046	-0.596136
Junb	3.64985	0.555843	-0.610782
Tead2	3.64985	0.555843	0.218781
Nfic::tlx1	3.64985	0.343193	-0.328558
Fos	3.64985	0.240579	0.355841
Scrt1	3.54985	0.509081	-0.817438
Fos::jun(var.2)	3.50475	0.733293	0.715578
Fos::junb	3.50475	0.388227	0.446767
Meis2	3.2921	0.162623	-0.369825
Meis3	3.14985	0.523591	0.930354
Fos::jund	3.00475	0.388702	0.464154
Cux2	2.90475	0.782062	-0.159145
Jun::junb	2.64985	0.896557	0.789086
Scrt2	2.64985	0.104451	-0.510534
E2f7	2.54985	0.0189482	0.565009
Nfic(var.2)	2.54985	0.0189482	0.113029
Jun(var.2)	2.50475	0.388702	0.817791
Pbx3	2.50475	0.126968	-0.743295
Cux1	2.40475	0.853863	-0.988821
Nfib	2.14985	0.210777	0.118186
Fos::jun	2.10475	0.0278664	0.590875
Fosb::jun	2.00475	0.992862	0.920023
E2f8	2.00475	0.408132	0.666845
Fosb::junb	2.00475	0.209827	0.923291
Jun::junb(var.2)	1.90475	1.8068	0.861088
Mybl2	1.90475	0.657518	-0.582418
Otx1	1.64985	0.798797	0.526453
Smad3	1.64985	0.210777	-0.765368
Nr3c1	1.64985	0.104451	-0.569564
E2f3	1.50475	1.17303	-0.380349
Fosb::junb(var.2)	1.50475	1.06568	0.907362
Stat3	1.50475	0.0319015	-0.696552
Mybl1	1.40475	1.12347	-0.471315
Junb(var.2)	1.40475	0.950091	-0.604511
Rfx4	1.1921	0.280781	0.712318
Hes6	1.1921	0.175576	0.388434
Mafk	1.14985	0.0547233	-0.26409
Usf1	1.14985	0.0379615	0.355013
Jdp2(var.2)	0.90475	0.482033	0.929182
Nr4a2	0.6921	0.180379	0.800602
Nfix(var.2)	0.592099	0.148398	-0.28391
E2f1	0.50475	0.0410207	-0.0700422
Rxra::vdr	0.40475	0.179921	0.988707
Rara	0.14985	0.0323765	-0.273896
Mlx	0.0047503	0.0375816	0.652696
Rbpj	-0.19525	0.575456	0.191062
Nr2f1(var.3)	-0.2079	0.175576	0.74081
Vezf1	-0.2079	0.104583	0.213354
Nr2f1	-0.2079	0.0506542	0.612933
E2f2	-0.2079	0.0383916	0.0545925
Insm1	-0.3079	0.419523	-0.170294
Nhlh1	-0.35015	0.849683	0.886986
Etv1	-0.407901	0.106841	-0.62849
Xbp1	-0.49525	0.733293	0.900969
Rara::rxrg	-0.7079	0.422932	-0.30344
Rara(var.2)	-0.7079	0.137822	-0.435029
Hes5	-0.8079	0.295196	-0.972176
Rara::rxra	-0.8079	0.091634	-0.418972
Nr4a2::rxra	-0.8079	0.0735964	0.911683
Id4	-0.85015	0.227697	-0.887736
Hey1	-0.85015	0.0164182	-0.767019
Zfp57	-1.2079	0.635912	0.860858
Nr2f1(var.2)	-1.2079	0.359517	0.643473
Nhlh2	-1.3079	0.839821	0.931258
Plagl2	-1.7079	0.621402	0.983776
Gli2	-1.7079	0.226563	0.833522
Rest	-1.7079	0.0382966	0.0126729
Gli3	-1.9079	0.592476	0.550037
Nr2f6(var.3)	-2.19525	0.140256	0.706691
Erf	-3.09525	0.114906	-0.496907
Tcf4	-3.2079	0.236746	0.303729
Tcf3	-3.3079	0.112332	-0.239831
Tfap2c	-3.4079	0.610218	0.949196
Nfyb	-3.59525	0.0328882	-0.370959
Tfap2c(var.3)	-3.8079	0.746701	0.969989
Elk3	-4.69525	0.160908	-0.759711
Zic5	-4.8079	0.497176	0.791461
Klf5	-5.09525	0.554418	0.771258
Etv5	-5.09525	0.0319015	-0.175557
Klf4	-5.24525	0.741399	0.902547
Tfap2c(var.2)	-5.29525	0.396581	0.905292
Zeb1	-5.3079	0.0383916	-0.475166
Klf15	-5.69525	0.788358	0.867082
Hes1	-5.8079	0.353027	-0.517855
Sp9	-5.89525	0.738922	-0.204829
Sp8	-6.09525	0.209827	0.679944
Klf3	-6.79525	0.696107	0.250411
Nrf1	-7.59525	0.198093	-0.782164

## Sheet: 5mC_variance
motif_name	Min_methylation	Max_variance	Correlation_expression
Klf15	-23.7652	2.32336	0.867082
Nrf1	-23.1977	2.22045	-0.782164
Sp9	-22.7259	2.08481	-0.204829
Klf5	-22.26	1.99616	0.771258
Klf3	-22.1683	2.13089	0.250411
Klf4	-22.0893	1.99385	0.902547
Sp8	-21.8629	1.91526	0.679944
Zic5	-19.7341	1.73261	0.791461
Tfap2c(var.2)	-19.5491	1.90429	0.905292
Tfap2c(var.3)	-17.6237	1.74387	0.969989
Ctcf	-16.507	1.09628
Vezf1	-15.9455	1.20215	0.213354
Plagl2	-15.6443	1.81186	0.983776
Tfap2c	-15.2631	1.66526	0.949196
Hes1	-14.4766	1.31148	-0.517855
Insm1	-14.3532	1.0203	-0.170294
Zeb1	-14.177	0.79387	-0.475166
Rbpj	-13.2212	1.03306	0.191062
Gli3	-13.0553	0.904157	0.550037
Tcf3	-12.5998	0.574608	-0.239831
Tcf4	-12.4887	0.600558	0.303729
Gli2	-12.4679	0.801016	0.833522
Bhlhe22(var.2)	-12.1404	0.453005	0.795559
Sox4	-12.11	1.81139	-0.755504
Rest	-11.9859	0.988564	0.0126729
Nfyb	-11.1128	1.04729	-0.370959
Nhlh1	-11.072	0.756631	0.886986
Etv5	-10.8331	1.1321	-0.175557
Nhlh2	-10.6366	0.709385	0.931258
Nfib	-10.3044	1.27944	0.118186
Nfix(var.2)	-10.2376	1.34925	-0.28391
Etv1	-9.92624	0.275069	-0.62849
Nfic(var.2)	-9.2563	1.15383	0.113029
Stat3	-7.55279	0.513634	-0.696552
Nfatc2	-7.39502	0.600071	-0.06767
Pbx3	-6.89323	0.941217	-0.743295
Nfic::tlx1	-6.64042	0.832667	-0.328558
Elk3	-6.02366	1.08464	-0.759711
Neurod1	-5.37924	6.18554	0.7651
Meis3	-5.27579	0.833785	0.930354
Pou3f2	-5.1764	0.861786	0.965211
Id4	-5.09944	0.745175	-0.887736
Neurog2(var.2)	-4.83937	6.43582	-0.39386
Tcf7l2	-4.82485	0.657756	0.873191
Prrx1	-4.20909	1.44055	0.794873
Pou3f1	-4.06262	0.856455	0.200169
Nfic	-3.52526	1.30308	-0.447547
Prrx2	-3.50929	1.81691	0.693857
Pou3f3	-3.37631	0.819872	0.978484
Rfx4	-3.36516	0.567404	0.712318
Rara::rxrg	-3.35799	1.02882	-0.30344
Pou2f2	-3.21497	0.91812	-0.765574
Sox13	-2.92632	1.34029	0.838477
Emx2	-2.73943	1.84769	0.963862
Pou2f1	-2.67769	0.96983	0.8545
Tcf7l1	-2.57711	0.337679	0.946395
Erf	-2.55575	0.512794	-0.496907
Foxp2	-2.53259	1.18683	-0.214384
Nr2f1(var.2)	-2.44299	0.594312	0.643473
E2f8	-2.32568	0.165012	0.666845
Zbtb18	-2.25928	1.3996	0.969016
Lhx2	-2.19607	1.26057	0.768764
Rara(var.2)	-2.0894	0.915429	-0.435029
Rara::rxra	-2.02707	0.602429	-0.418972
Nr2f1	-1.79302	0.683924	0.612933
Mafk	-1.41264	0.791376	-0.26409
Tead1	-1.03324	0.139995	0.448827
Foxo6	-0.80434	1.21945	0.902611
Sox8	-0.512211	1.43229	0.861133
Sox2	-0.199652	1.25088	0.93909
Nfatc4	-0.167695	0.903664	-0.104732
Nr4a2	-0.0919289	0.738853	0.800602
Tead2	-0.0443192	0.194475	0.218781
Bach1	0.0231788	0.410877	0.622874
Scrt2	0.0787255	0.6696	-0.510534
Tead3	0.121728	0.164088	0.632674
Meis2	0.216426	1.7272	-0.369825
Jun	0.282106	1.52808	0.793737
Nfix	1.17378	1.41992	0.783769
Nfia	2.03329	2.08894	0.5069
Emx1	2.44434	1.57294	0.431562
Tgif2	2.6314	3.00385	-0.596136
Sox9	2.67793	1.13489	0.939411
Scrt1	3.32003	0.539513	-0.817438
Tbr1	3.62261	2.60615	0.877785
Eomes	3.65382	2.52786	0.321443
Usf1	3.74376	1.23845	0.355013
E2f7	3.93847	0.280108	0.565009
Jdp2(var.2)	4.18614	1.99048	0.929182
Rara	4.28914	0.404625	-0.273896
Fosb::jun	4.51481	2.19494	0.920023
Mxi1	5.59744	3.04908	0.369922
Hey1	6.00772	0.556786	-0.767019
Fos::jund	6.02622	0.193946	0.464154
Jun(var.2)	6.12328	0.111346	0.817791
Fos	6.25835	0.202995	0.355841
Hes6	6.37674	0.665823	0.388434
Meis2(var.2)	6.43885	1.68048	-0.431938
Nr2f6(var.3)	6.73986	1.07207	0.706691
Fos::jun(var.2)	6.9788	1.76294	0.715578
Nr2f1(var.3)	7.24645	0.730768	0.74081
Jun::junb(var.2)	7.27321	1.73815	0.861088
Rxra::vdr	7.31488	0.591953	0.988707
Zfp57	7.83776	0.648841	0.860858
Nfil3	7.96435	0.80234	-0.70766
Nr4a2::rxra	8.77067	1.01986	0.911683
Hes5	8.81261	0.780467	-0.972176
Sox21	8.87758	0.220288	0.946023
Fos::jun	8.99092	0.381975	0.590875
Fosb::junb(var.2)	9.45824	2.0823	0.907362
Junb(var.2)	9.58281	2.18329	-0.604511
Fosb::junb	10.6669	0.341778	0.923291
Pax6	10.7688	0.331252	0.798754
Hlf	11.3087	0.639926	-0.673678
Junb	11.5639	0.0181009	-0.610782
Fos::junb	11.7387	0.192929	0.446767
Neurog2	11.7568	7.74764	-0.435227
Dmrta2	11.9925	1.28938	-0.91645
E2f1	13.0832	1.1101	-0.0700422
Jun::junb	13.5263	0.297062	0.789086
Jdp2	13.6326	0.0734022	0.917135
Nr3c1	13.6621	0.105322	-0.569564
Dlx5	13.8011	0.318177	0.884147
Otx1	14.8461	1.38677	0.526453
Bach2	14.9225	0.226806	0.070337
Bhlhe40	15.4504	0.565969	-0.54202
Neurog1	15.6879	7.84053	-0.583377
Mlx	15.9623	0.588949	0.652696
Neurod2	16.554	8.10007	0.901817
Bhlhe22	16.559	7.69252	0.941828
Creb3	16.72	0.645698	0.809799
E2f2	16.9947	1.17867	0.0545925
Smad3	17.5584	0.525395	-0.765368
Bach2(var.2)	18.3324	0.622579	0.116565
E2f3	22.8927	0.658907	-0.380349
Mybl2	23.7416	0.730223	-0.582418
Xbp1	25.0107	0.651176	0.900969
Mybl1	25.7107	0.775342	-0.471315
Cux2	29.9933	0.530837	-0.159145
Cux1	30.3414	0.454654	-0.988821
