# Supplementary material for: Multimodal profiling of the transcriptional regulatory landscape of the developing mouse cortex identifies Neurog2 as a key epigenome remodeler
Source: Nat Neurosci. 2022 Feb 7;25(2):154–67. doi: 10.1038/s41593-021-01002-4 (PMC8825286; doi:10.1038/s41593-021-01002-4)
Supplement: Supplementary file 11 — List of primers used for cloning, MPRA and qPCR. [file 41593_2021_1002_MOESM11_ESM.xlsx]

## Sheet: Cloning
Multi_cloning_site_block_F	Eurofins	CCGGTAGCTAGCAATCGATAACTAGTATCTAGAACTCGAGAGTCGACAG
Multi_cloning_site_block_R	Eurofins	GATCCTGTCGACTCTCGAGTTCTAGATACTAGTTATCGATTGCTAGCTA
Ngn2_F	Eurofins	GTTGGACCGGTAATTCGCCACCATGAAGTTCGTCAAATCTGAGAC
Ngn2_R	Eurofins	GGGCCGGATCCATAGTTTAATTCCTAGATACAGTCCCTGGCGAGGGG
IRES_eGFP_F	Eurofins	ATCCGGCCGGCCGGCGGCCGATCGCCCTCTCCC
IRES_eGFP_R	Eurofins	TTACTTGTACAGCTCGTCCATGCCGAG

## Sheet: MPRA
CRS_pMPRA1-GibOH_F	Eurofins	TGCCAGAACATTTCTCTGGCCTAACTGGCC AGGACCGGATCAACT
CRS_GibOH_uniRV_BC12_R	Eurofins	CCGACTAGCTTGGCCGCCGAGGCCGACGCTCTTCCGATCTGNNNNNNNNNNNNGAATTCATCTGGTACCTCGGTTCACGCAATG
pMPRA1_BB_F	Eurofins	TCGGCGGCCAAGCTAGTC
pMPRA1_BB_R	Eurofins	CAGTTAGGCCAGAGAAATGTTCTGG
RVprimer3(pMPRA1)_F	Eurofins	CTAGCAAAATAGGCTGTCCC (for Sanger seq)
EBV-rev(pMPRA1)_R	Eurofins	GTGGTTTGTCCAAACTCATC (for Sanger seq)
RV_univ_MPRA	Eurofins	CGACGCTCTTCCGATCT
FWD_mScar_Tn7_10UMI_3	Eurofins	GTCTCGTGGGCTCGGAGATGTGTATAAGAGACAG NNNNNNNNNN TCGACCGCAAGTTGGAC
P5NEXTPT5	Eurofins	AATGATACGGCGACCACCGAGATCTACACTCTTTCCCTACACGACGCTCTTCCG*A*T*C*T
Ad2.X	Eurofins	CAAGCAGAAGACGGCATACGAGAT XXXXXXXX GTCTCGTGGGCTCGGAGATGT
FWD_CRS_Tn7	Eurofins	GTCTCGTGGGCTCGGAGATGTGTATAAGAGACAG CCAGGACCGGATCAACT

## Sheet: qPCR
Ngn2_F	Eurofins	AACTCCACGTCCCCATACAG
Ngn2_R	Eurofins	GAGGCGCATAACGATGCTTCT
Eomes_F	Eurofins	TGTGACGGCCTACCAAAACA
Eomes_R	Eurofins	TCTAGGGGAATCCGTGGGAG
Pax6_F	Eurofins	TGAGAAGTGTGGGAACCAGC
Pax6_R	Eurofins	TCTCACACATCTGCTCACCG
Hes1_1_F	Eurofins	CACCGGACAAACCAAAGACG
Hes1_1_R	Eurofins	GGAATGCCGGGAGCTATCTT
Eef1a1_F	Eurofins	ACAAGCGAACCATCGAAAAG
Eef1a1_R	Eurofins	GTCTCGAATTTCCACAGGGA
NeuN_F	Eurofins	GAGGAGTGGCCCGTTCTG
NeuN_R	Eurofins	AGGCGGAGGAGGGTACTG
Sox5_F	Eurofins	AGCCGCAATGCAGGTTTCT
Sox5_R	Eurofins	TTGTGCTCTTGTCTGTGTGAAT
Mapt_F	Eurofins	GAGAATGCCAAAGCCAAGAC
Mapt_R	Eurofins	GTGAGTCCACCATGTCGATG
Sox2_F	Eurofins	TTTGTCCGAGACCGAGAAGC
Sox2_R	Eurofins	CTCCGGGAAGCGTGTACTTA
